# Supplementary material for: Identifying novel host-based diagnostic biomarker panels for COVID-19: a whole-blood/nasopharyngeal transcriptome meta-analysis
Source: Mol Med. 2022 Aug 3;28:86. doi: 10.1186/s10020-022-00513-5 (PMC9347150; doi:10.1186/s10020-022-00513-5)
Supplement: Supplementary file 2 — Additional file 2: Table S1. Differentially expressed genes of whole blood (WB) when COVID-19 patients compared with healthy control (HC) individuals; significant Biological Processes (BPs), molecular functions (MFs), and cellular components (CCs) categories obtained from EnrichR and ToppGene databases; Significant hallmark pathways and enriched pathways acquired by EnrichR and ToppGene databases; The common results of GO-terms and enriched pathways between EnrichR and ToppGene databases. [file 10020_2022_513_MOESM2_ESM.xlsx]

## Sheet: DEGs COVID-19 vs HC
Genes	logFC	adj.P.Val
OR2A42	-2.12627	0.000280528
SLC24A5	-2.14879	2.48412e-05
CCDC27	-1.91941	0.000784955
OR10G2	-1.98926	6.9667e-05
EIF1AY	-1.72847	0.0208887
ATP8B1	-1.64615	0.000239263
HBB	-1.57558	0.000162832
FCER1A	-1.5144	5.8583e-08
UGT2B11	-1.57932	1.21729e-05
NRIP2	-1.48386	6.4813e-05
GSTM1	-1.68082	0.0126321
LRRN3	-1.39125	1.62573e-06
OR2W3	-1.37822	7.63324e-06
NOG	-1.24859	0.000477621
TUBB2A	-1.21005	0.000893625
RNF182	-1.19836	0.00602895
SHISA4	-1.18595	5.76647e-06
STRADB	-1.17272	6.08151e-06
ZBED2	-1.16006	0.000107198
GPR15	-1.15802	4.49839e-05
IL24	-1.13626	0.000164444
C1orf105	-1.1299	6.63131e-05
EPB42	-1.10759	3.0074e-05
PID1	-1.09558	1.26195e-05
PDZK1IP1	-1.08916	1.94807e-05
SRSF12	-1.0769	0.00125351
SNCA	-1.0688	5.09191e-06
PTGDR2	-1.06775	0.00014512
PLVAP	-1.06646	8.58281e-05
IL5RA	-1.06412	0.000663793
FECH	-1.0605	2.61725e-06
HBA1	-1.04258	0.0233014
HBG2	-1.02847	0.00677969
FAM46C	-1.01102	1.40416e-05
TSPAN5	-1.00891	2.25617e-06
PMEL	-1.00684	0.000955205
SERPINE1	1.00042	0.000444499
SLC5A11	1.00049	0.000817895
RAD51	1.00091	3.18357e-05
GCM1	1.00105	0.000413166
CILP	1.00109	0.000431499
DNAH10	1.00145	0.00115813
SLCO4A1	1.0034	0.000417114
KIAA1549	1.0038	0.00198451
IFIT3	1.00381	0.000745316
SLC1A3	1.00383	6.29891e-05
CETP	1.00459	0.000394677
RAPGEF5	1.00464	0.000720171
LRRC43	1.00474	0.000255444
KIAA1958	1.00663	1.50997e-07
ITGA7	1.00664	0.000603376
BTN1A1	1.00958	0.00170375
PKMYT1	1.01	0.000178035
MYLK3	1.01003	0.000469774
PTPRN2	1.01029	7.32491e-05
MAP3K15	1.01492	0.00198083
PTGR1	1.01569	0.000326469
SUCNR1	1.01764	0.000181338
ANKRD22	1.02159	0.000272979
DEFA4	1.02215	0.0108086
MYBPH	1.02228	0.000875734
OPLAH	1.0223	0.000151481
ADPRHL1	1.02471	0.000997813
PARVA	1.02528	0.000745316
COL23A1	1.02627	0.00118146
SIGLEC15	1.0263	0.000124747
TRIP13	1.00048	6.18562e-05
MYO18B	1.02901	0.0030334
ELANE	1.02916	0.00385834
AK4	1.02945	2.04005e-05
WNT5B	1.03025	0.00104085
CHD5	1.03103	0.000877055
INSL3	1.03176	2.35451e-05
LCT	1.0322	0.000770892
LIMS2	1.03295	0.000828039
OLFML2A	1.0335	0.000725262
OLR1	1.03353	0.00373371
GOLGA8M	1.82717	0.000819062
ANKRD35	1.03447	0.000599546
LGSN	1.11659	0.00121826
SAMD15	1.03539	0.000717492
CDH4	1.03664	0.000294056
A3GALT2	1.03856	0.00056026
OSBPL6	1.03876	0.00158634
SOCS1	1.03896	8.41663e-05
APBB2	1.03922	0.00206946
CCNA2	1.03988	6.56212e-07
AP3B2	1.04086	0.00578927
AGRN	1.04534	0.000297192
NT5DC2	1.04574	7.74195e-05
TTC26	1.04819	0.000319477
S100A8	1.0487	0.000319477
NOTCH3	1.04958	0.000745316
UBQLNL	1.05343	0.000218015
CDK1	1.05373	6.77338e-05
ZNF396	1.05468	0.000148039
CDCA5	1.01374	4.10172e-05
SH3TC2	1.06005	0.000153448
MDK	1.06105	5.87315e-05
SPAG5	1.06124	1.90374e-07
RNASE2	1.0632	8.69775e-05
MARCO	1.06406	1.6195e-05
NMNAT2	1.48422	0.000947683
MPO	1.06667	0.000214031
SCNN1A	1.06694	0.00104913
NAV3	1.0703	0.00378922
IFITM3	1.07128	7.21589e-05
ALPK3	1.07278	0.000446736
SATB2	1.07311	0.000357411
GSG2	1.07319	1.53912e-05
TBC1D8B	1.07419	9.08981e-05
LRRC3	1.0763	3.0074e-05
PTPRG	1.07631	0.000356026
EXOC3L1	1.07704	0.000491784
SPDYC	1.07739	0.000929159
TRPV5	1.07771	0.00171699
HIST1H2AJ	1.07804	8.27135e-07
TNNT3	1.07941	0.000123962
GPR84	1.0795	0.000164444
PTH2R	1.0798	2.03969e-05
IL27	1.08122	1.18378e-05
JUN	1.08228	1.31039e-05
RAB19	1.08288	6.36168e-05
LHFP	1.08597	0.00013223
HIST1H2BO	1.0876	1.93387e-08
EFCAB12	1.08889	0.000329157
HIST1H3B	1.08921	4.15316e-06
KIAA0895L	1.08924	6.1433e-07
LINC00222	1.0902	0.000454555
ILDR2	1.09082	0.00014263
SLC5A9	1.09155	0.000817895
MCM10	1.09528	5.51719e-07
WDR66	1.09697	9.48625e-05
ARNTL2	1.09877	7.61327e-06
CEACAM8	1.09985	0.00323678
HYDIN	1.1003	0.00517203
SH3RF3	1.1036	7.2352e-05
LRRN1	1.10472	5.22742e-05
SERPINB10	1.10512	0.00287405
SCN1B	1.10609	3.8914e-05
SLC6A12	1.10764	8.21009e-05
TYMS	1.1078	2.7874e-06
HMCN1	1.10976	0.000366891
KLHDC8B	1.11108	6.87981e-07
MMP9	1.11347	0.000462714
CDC20	1.11393	6.08447e-06
LIMCH1	1.11447	0.000520725
SORCS2	1.11491	6.4813e-05
PDE2A	1.11832	0.000120423
CARD17	1.1187	0.000267597
GPRIN1	1.11884	7.93761e-05
BAMBI	1.12216	6.96821e-05
RUFY4	1.12377	3.0074e-05
GSTO2	1.12457	6.18637e-07
UBE2C	1.1246	2.04223e-06
MYCBPAP	1.12815	0.000130974
HIST1H3C	1.13044	5.17406e-07
PYCR1	1.13099	5.74112e-05
TEX22	1.13345	4.24122e-05
CPNE4	1.13418	0.000539322
TMEM252	1.13525	0.000929028
TCN2	1.13612	2.08631e-06
NOS1AP	1.85334	7.67514e-05
OAS3	1.13881	8.32866e-05
ORC1	1.14288	9.50355e-07
CA4	1.14662	0.000297192
SLC14A2	1.14713	0.000105378
KIAA1614	1.14825	1.18378e-05
SKA1	1.14909	2.08631e-06
HMGB3	1.15044	2.37593e-06
TDRD9	1.15342	3.275e-05
EGLN2	1.15456	0.0080787
TUFT1	1.15675	2.9244e-07
DOCK1	1.15839	2.02014e-05
TNFAIP6	1.15892	0.00198236
KIF20A	1.15917	5.74112e-05
ARHGAP23	1.15976	6.08447e-06
POLQ	1.16003	7.46712e-10
MAB21L3	1.16093	0.000268414
USP18	1.16362	0.000106301
RGL3	1.16484	0.00130574
BEGAIN	1.1239	0.000400509
DRAXIN	1.16808	0.000329988
MMP19	1.16873	2.50558e-05
FSTL4	1.16898	0.000410658
ROPN1L	1.17221	6.36168e-05
DHCR24	1.17223	6.52056e-09
CCNB2	1.17299	2.02703e-07
OR2B6	1.17308	1.53912e-05
PRR16	1.17522	6.00659e-06
ADCY4	1.17653	1.4233e-06
KIR2DL3	1.17657	9.87032e-05
TRPM4	1.17843	0.000221113
CA12	1.17891	0.000702217
CLSPN	1.18192	5.90793e-09
SPATS2L	1.18195	9.55307e-06
IFI6	1.18459	6.6553e-05
BPI	1.18598	0.000297192
COL27A1	1.1871	0.00107073
SLC6A13	1.18809	0.000109438
TCN1	1.19179	0.000626178
LIPC	1.19293	3.04479e-05
TPST1	1.19437	5.88191e-05
GREB1	1.19573	0.000480629
C1QC	1.19613	0.0001676
SERINC2	1.19856	8.60589e-05
ANKRD34B	1.20019	0.00265897
KCNMA1	1.20033	0.00755106
PKD1L1	1.20267	0.000237078
GGH	1.20335	4.99016e-06
CSMD1	1.20728	0.00372851
SLC45A2	1.39808	2.48412e-05
CDCA2	1.20986	7.77445e-09
CES1	1.21116	1.02177e-05
OASL	1.21128	9.35952e-06
PDCD1LG2	1.21231	2.52483e-05
AURKB	1.21646	2.1297e-06
G0S2	1.22134	0.000127642
S100P	1.22146	0.00329409
GLDC	1.22185	0.000997813
DGKI	1.22262	0.00041787
MYO7A	1.22265	1.19219e-05
MYO16	1.22416	0.000156402
CEACAM6	1.22492	0.00192554
SPC24	1.2262	2.32916e-06
SHCBP1	1.22689	2.91855e-08
CMPK2	1.22978	1.12255e-05
HJURP	1.23117	6.56212e-07
KL	1.23535	0.000118187
IFITM10	1.23769	8.90363e-06
KIR2DL4	1.24065	1.32572e-05
CDC25A	1.24228	9.01198e-06
ISG15	1.24322	0.00028103
HIST1H2AB	1.24645	1.83842e-07
RGS16	1.24815	2.59464e-05
TACSTD2	1.24891	0.00154801
CDCA3	1.24948	7.10749e-06
CXCL10	1.2502	0.000243422
PIF1	1.25127	6.87981e-07
APOBEC3B	1.25351	0.00122047
TMEM158	1.25605	9.08981e-05
C1orf61	1.25612	0.000136566
NTSR1	1.25629	3.87044e-06
BATF2	1.25741	6.6658e-05
PITPNM3	1.26606	4.36641e-05
KCND1	1.26659	1.25155e-05
DZIP1L	1.2738	4.51603e-05
SORBS2	1.27508	0.000149683
KSR2	1.27547	0.000268414
CNR1	1.27875	0.000311767
HIST1H3G	1.28068	6.49514e-07
OTOF	1.81405	0.00174992
SIGLEC14	1.28472	0.00254435
TNFSF15	1.28668	0.000182984
DOCK6	1.28868	0.000230928
INHBB	1.29665	0.000394938
NFASC	1.29857	0.000216905
PLSCR2	1.29982	2.47842e-05
KIF18B	1.30201	5.66615e-06
FAM174B	1.31084	3.70595e-05
CAMP	1.31321	0.000145535
ACOXL	1.31388	1.04137e-05
ABCC11	1.98965	0.00121339
KIFC1	1.31767	1.46869e-08
TRIM6	1.318	6.63967e-05
FBXO39	1.32043	2.37593e-06
KAZN	1.32726	0.000585813
E2F8	1.32865	1.31735e-06
MS4A4A	1.33266	5.9728e-08
TEK	1.34049	0.000177324
SLC28A3	1.34255	1.7207e-05
MZB1	1.34314	1.62573e-06
KIAA1456	1.35084	1.31039e-05
UPB1	1.35177	3.21491e-06
C1QB	1.35994	2.23626e-05
TRPV4	1.36339	1.41345e-05
VWA7	1.36392	1.70085e-05
GBP6	1.3679	0.000136566
IFI44	1.37431	5.09191e-06
SH3PXD2B	1.37575	2.54641e-05
DAAM2	1.3822	0.00315072
ARHGAP29	1.385	2.57708e-06
MYO15A	1.3907	2.23626e-05
HIST1H4J	1.39156	1.76278e-05
CACNA1E	1.39383	0.000192532
RNASE1	1.40273	6.08151e-06
CHIT1	1.40477	0.00124999
E2F7	1.40577	2.45713e-07
SCN5A	1.40468	8.95622e-05
ITGAD	1.41834	9.67735e-06
LY6E	1.41939	2.93694e-07
GTF2H2C	1.60844	0.00486987
GTSE1	1.4449	2.78655e-08
CRISP3	1.44491	0.000249287
RSAD2	1.44694	5.06299e-05
EPHB2	1.45251	5.95046e-07
PLK1	1.45402	2.97188e-08
FGF13	1.45602	1.89514e-05
BIRC5	1.45611	4.30378e-07
HP	1.45816	3.69137e-05
CDC6	1.46712	3.5005e-09
CDC45	1.46834	1.74981e-07
FBN1	1.47878	2.41753e-06
BMX	1.47993	6.77338e-05
PNPLA1	1.48302	1.49041e-06
MUC16	1.48643	0.00163048
INSC	1.48984	3.52376e-05
OLFM4	1.49019	0.00187278
CEP55	1.49418	1.62573e-06
MYO10	1.495	3.31826e-06
ESPL1	1.49874	4.30776e-06
TRIM69	1.50643	1.31735e-06
TICRR	1.51513	1.83842e-07
RRM2	1.51761	7.46712e-10
IQGAP3	1.52167	5.54611e-06
HPD	1.52206	5.44693e-06
BEND7	1.55021	1.62573e-06
KCNN3	1.55049	4.49943e-06
HIST1H1T	1.56038	7.05013e-08
LY6G5C	1.56181	2.9244e-07
SLC26A8	1.57897	6.7958e-07
EPSTI1	1.59128	1.23041e-09
TXNDC5	1.60442	1.69201e-06
NKD1	1.60677	6.71053e-07
IFI27	1.60688	0.000627528
ATP2C2	1.6104	1.12125e-06
RPH3A	1.62355	9.02153e-05
HECW2	1.62412	2.7034e-06
ERG	1.63168	7.03201e-06
MMP8	1.65114	8.27528e-05
ALDH1A2	1.65334	8.95622e-05
ABCA13	1.6575	6.08447e-06
GALNT14	1.66201	2.47862e-05
KIAA0319	1.66489	2.67736e-06
TROAP	1.67296	1.94545e-07
ETV7	1.68703	2.22053e-06
SERPING1	1.68959	2.59762e-07
SIGLEC1	1.71737	1.63181e-05
CACNA1A	1.75077	4.6836e-07
IFI44L	1.76448	6.08627e-06
OR52K1	1.78304	6.71053e-07
ADAMTS2	1.82214	0.000164444
SPATC1	1.83581	3.4973e-07
CD177	2.01725	0.000110403
HIST2H4A	2.85873	0.000819062

## Sheet: significant GO Terms(enrichR)
The significant Biological Processes based on upregulated genes in COVID-19 vs HC, obtained from Enrichr database									The significant Molecular functions based on downregulated genes in COVID-19 vs HC, obtained from Enrichr database
Term	overlap	P-value	adjusted P-value	Odds Ratio	combined Score	Genes			Term	Overlap	P-value	Adjusted P-value	Odds Ratio	Combined Score	Genes
neutrophil degranulation	28/481	1.04688e-09	8.57939e-07	4.37375	90.438	SERPINB10;TNFAIP6;CRISP3;HP;GPR84;ABCA13;MPO;OLR1;ELANE;CAMP;CD177;TXNDC5;SIGLEC14;PTPRN2;DEFA4;GGH;RNASE2;OLFM4;MMP8;MMP9;CHIT1;NFASC;TCN1;CEACAM6;BPI;S100P;CEACAM8;S100A8			hemoglobin alpha binding	2/5	3.1393e-05	0.00172661	391.392	4058.32	HBG2;HBB
neutrophil activation involved in immune response	28/485	1.25961e-09	8.57939e-07	4.33457	88.826	SERPINB10;TNFAIP6;CRISP3;HP;GPR84;ABCA13;MPO;OLR1;ELANE;CAMP;CD177;TXNDC5;SIGLEC14;PTPRN2;DEFA4;GGH;RNASE2;OLFM4;MMP8;MMP9;CHIT1;NFASC;TCN1;CEACAM6;BPI;S100P;CEACAM8;S100A8			heme binding	3/91	0.000583572	0.0155471	20.5331	152.896	HBG2;HBB;HBA1
neutrophil mediated immunity	28/488	1.44515e-09	8.57939e-07	4.30563	87.6412	SERPINB10;TNFAIP6;CRISP3;HP;GPR84;ABCA13;MPO;OLR1;ELANE;CAMP;CD177;TXNDC5;SIGLEC14;PTPRN2;DEFA4;GGH;RNASE2;OLFM4;MMP8;MMP9;CHIT1;NFASC;TCN1;CEACAM6;BPI;S100P;CEACAM8;S100A8			ferrous iron binding	2/24	0.000848022	0.0155471	53.3209	377.117	FECH;SNCA
defense response to virus	13/133	1.07306e-07	4.77779e-05	7.39082	118.605	IFITM3;RSAD2;IFI6;ISG15;RNASE2;RNASE1;IFI44L;IFIT3;OASL;CXCL10;IFI27;OAS3;APOBEC3B
defense response to symbiont	12/124	3.7147e-07	0.000132318	7.2872	107.893	IFITM3;RSAD2;IFI27;OAS3;IFI6;ISG15;RNASE2;RNASE1;IFI44L;IFIT3;APOBEC3B;OASL
regulation of metaphase/anaphase transition of cell cycle	4/8	3.31253e-06	0.000983268	66.5405	839.595	UBE2C;HECW2;PLK1;CDC6
DNA replication checkpoint signaling	5/17	3.91997e-06	0.000997352	27.8079	346.193	CDC45;ORC1;CDC6;CLSPN;TICRR
cellular response to type I interferon	8/65	5.61249e-06	0.00111065	9.44148	114.152	IFITM3;RSAD2;IFI27;OAS3;IFI6;ISG15;IFIT3;OASL
type I interferon signaling pathway	8/65	5.61249e-06	0.00111065	9.44148	114.152	IFITM3;RSAD2;IFI27;OAS3;IFI6;ISG15;IFIT3;OASL
regulation of transcription involved in G1/S transition of mitotic cell cycle	6/32	7.06973e-06	0.00125912	15.4427	183.146	CDC45;RRM2;ORC1;CDC6;TYMS;E2F7
mitotic DNA replication checkpoint signaling	4/10	9.7042e-06	0.0015712	44.3559	511.997	ORC1;CDC6;CLSPN;TICRR
negative regulation of viral genome replication	7/54	1.54263e-05	0.00228951	9.98991	110.683	IFITM3;TRIM6;RSAD2;OAS3;ISG15;OASL;APOBEC3B
mitotic DNA integrity checkpoint signaling	4/13	3.18846e-05	0.00436819	29.5661	306.109	ORC1;CDC6;CLSPN;TICRR
regulation of mitotic metaphase/anaphase transition	5/26	3.7302e-05	0.00474535	15.883	161.95	ESPL1;UBE2C;HECW2;PLK1;CDC6			The significant cellular components based on upregulated genes in COVID-19 vs HC, obtained from Enrichr database
mitotic G2/M transition checkpoint	6/45	5.39527e-05	0.00640598	10.2883	101.108	ORC1;PLK1;CDK1;CLSPN;CDC6;TICRR			Term	Overlap	P-value	Adjusted P-value	Odds Ratio	Combined Score	Genes
negative regulation of cytokinesis	3/6	6.46264e-05	0.00719373	66.3199	639.78	AURKB;E2F7;E2F8			tertiary granule	18/164	8.78795e-11	1.41486e-08	8.28061	191.738	SERPINB10;PTPRN2;SIGLEC14;TNFAIP6;CRISP3;HP;GGH;GPR84;OLFM4;MMP8;MMP9;CHIT1;NFASC;TCN1;OLR1;CEACAM8;CAMP;CD177
defense response to bacterium	11/176	7.36525e-05	0.00771618	4.50634	42.8831	GBP6;DEFA4;OAS3;SERPINE1;ISG15;BPI;RNASE2;MPO;S100A8;ELANE;CAMP			specific granule lumen	11/62	2.52854e-09	2.03548e-07	14.215	281.395	CHIT1;TCN1;CRISP3;DEFA4;HP;GGH;BPI;MMP8;OLFM4;CAMP;ELANE
regulation of mitotic sister chromatid separation	4/16	7.83251e-05	0.00774984	22.1712	209.62	UBE2C;HECW2;PLK1;CDC6			tertiary granule lumen	10/55	1.05988e-08	5.688e-07	14.6013	268.116	CHIT1;TNFAIP6;TCN1;CRISP3;HP;GGH;MMP8;OLFM4;MMP9;CAMP
mitotic nuclear division	7/74	0.000121407	0.0113803	7.00071	63.121	KIF18B;ESPL1;SPAG5;KIFC1;UBE2C;PLK1;KLHDC8B			specific granule	15/160	2.90887e-08	1.17082e-06	6.87755	119.346	DEFA4;CRISP3;HP;GGH;GPR84;OLFM4;MMP8;CHIT1;TCN1;OLR1;BPI;CEACAM8;ELANE;CAMP;CD177
sister chromatid segregation	5/34	0.000143038	0.0127375	11.4968	101.774	KIF18B;SPAG5;ESPL1;KIFC1;PLK1			secretory granule lumen	18/316	2.2905e-06	7.3754e-05	4.02539	52.2767	DEFA4;CRISP3;SERPINE1;HP;GGH;RNASE2;OLFM4;MMP8;MPO;CHIT1;TCN1;SERPING1;BPI;S100P;ELANE;CAMP;S100A8;TXNDC5
mitotic sister chromatid segregation	8/102	0.000151106	0.0128152	5.71437	50.2723	KIF18B;ESPL1;SPAG5;KIFC1;CDCA5;PLK1;CDK1;CEP55			azurophil granule	11/155	3.01448e-05	0.000808884	5.01065	52.1584	CEACAM6;DEFA4;GGH;BPI;CEACAM8;OLFM4;RNASE2;ABCA13;MPO;ELANE;TXNDC5
DNA replication	8/108	0.00022451	0.0181751	5.36986	45.1154	PIF1;CDC45;ORC1;CDK1;MCM10;CLSPN;CDC6;TICRR			spindle	12/192	4.63929e-05	0.00106704	4.37957	43.701	CDC20;ESPL1;SPAG5;KIFC1;HECW2;PLK1;CDK1;BIRC5;KIF20A;CDC6;SKA1;AURKB
inorganic cation transmembrane transport	13/274	0.000270811	0.0209702	3.37361	27.7111	KCND1;SLC6A13;SLC6A12;CACNA1A;SLC1A3;ATP2C2;TRPV4;SCNN1A;TRPV5;KCNN3;SCN5A;SCN1B;TRPM4			intracellular organelle lumen	28/848	0.000138687	0.00279108	2.29315	20.3707	TNFAIP6;GLDC;CRISP3;HP;IL27;AK4;TYMS;LIPC;CAMP;COL27A1;WNT5B;MUC16;DEFA4;COL23A1;PDE2A;PYCR1;GGH;OLFM4;MMP8;MMP9;CHIT1;TCN1;MZB1;CDK1;SERPING1;AGRN;CES1;FBN1
negative regulation of cell cycle process	6/64	0.000391368	0.0290428	6.91133	54.2253	RRM2;RAD51;ESPL1;AURKB;E2F7;E2F8			collagen-containing extracellular matrix	16/380	0.000301427	0.00539219	2.89945	23.5058	C1QB;COL27A1;WNT5B;SERPINE1;COL23A1;MMP8;MMP9;CILP;MDK;SERPING1;HMCN1;AGRN;ELANE;S100A8;C1QC;FBN1
sodium ion transport	7/90	0.000411167	0.0292915	5.64657	44.0236	SLC5A9;SCNN1A;SLC6A13;SLC6A12;SCN5A;FGF13;SCN1B			spindle microtubule	6/61	0.000352313	0.00567224	7.06967	56.2109	KIF18B;PLK1;CDK1;BIRC5;AURKB;SKA1
extracellular structure organization	11/216	0.000439297	0.0300918	3.61963	27.981	ADAMTS2;COL27A1;ITGAD;SERPINE1;COL23A1;MMP19;ITGA7;AGRN;MMP8;MMP9;FBN1			sodium channel complex	4/25	0.000547051	0.00690914	12.2842	92.2659	SCNN1A;SCN5A;SCN1B;TRPM4
external encapsulating structure organization	11/217	0.00045671	0.0301259	3.60187	27.7037	ADAMTS2;COL27A1;ITGAD;SERPINE1;COL23A1;MMP19;ITGA7;AGRN;MMP8;MMP9;FBN1			primary lysosome	3/11	0.00054966	0.00690914	24.1213	181.06	DEFA4;OLFM4;MPO
regulation of viral genome replication	6/67	0.000501763	0.0319157	6.57042	49.918	IFITM3;TRIM6;RSAD2;OAS3;ISG15;OASL			mitotic spindle	8/120	0.000557881	0.00690914	4.64618	34.8062	KIF18B;ESPL1;SPAG5;KIFC1;HECW2;CDK1;CDC6;SKA1
negative regulation of viral process	6/70	0.000634993	0.0356218	6.26148	46.0964	IFITM3;TRIM6;RSAD2;OAS3;ISG15;OASL			microtubule	9/182	0.00214767	0.0246982	3.38462	20.793	KIF18B;KIFC1;PLK1;CDK1;BIRC5;KIF20A;FGF13;SKA1;AURKB
extracellular matrix organization	13/300	0.000639377	0.0356218	3.06388	22.5349	COL27A1;SERPINE1;COL23A1;MMP8;MMP9;ADAMTS2;ITGAD;SH3PXD2B;MMP19;ITGA7;AGRN;ELANE;FBN1			azurophil granule lumen	6/90	0.00272228	0.0292191	4.62211	27.2995	GGH;BPI;RNASE2;MPO;ELANE;TXNDC5
mitotic nuclear membrane disassembly	3/12	0.000664871	0.0356218	22.0999	161.681	CCNB2;PLK1;CDK1			vacuolar lumen	8/161	0.00362663	0.0351864	3.394	19.0724	TCN2;GGH;BPI;RNASE2;AGRN;MPO;ELANE;TXNDC5
negative regulation of cell division	3/12	0.000664871	0.0356218	22.0999	161.681	AURKB;E2F7;E2F8			secretory granule membrane	11/274	0.00371533	0.0351864	2.72677	15.2571	SERPINB10;NFASC;PTPRN2;SIGLEC14;CEACAM6;CA4;OLR1;CEACAM8;GPR84;ABCA13;CD177
positive regulation of ubiquitin protein ligase activity	3/12	0.000664871	0.0356218	22.0999	161.681	CDC20;UBE2C;PLK1			tertiary granule membrane	5/73	0.00543574	0.0486196	4.74628	24.7507	SIGLEC14;OLR1;CEACAM8;GPR84;CD177
innate immune response	13/302	0.000680035	0.0356218	3.04237	22.1891	IFITM3;SIGLEC15;SIGLEC14;DEFA4;CRISP3;IFI6;ISG15;RNASE2;CXCL10;TRIM6;IFI27;BPI;CAMP
defense response to Gram-negative bacterium	6/73	0.000794129	0.0403713	5.9802	42.6883	DEFA4;SERPINE1;BPI;RNASE2;CAMP;ELANE
mitotic cytokinesis	5/49	0.000816039	0.0403713	7.57165	53.8424	ESPL1;PLK1;KLHDC8B;KIF20A;CEP55			The significant cellular components based on downregulated genes in COVID-19 vs HC, obtained from Enrichr database
regulation of substrate adhesion-dependent cell spreading	5/51	0.000981063	0.0468543	7.24171	50.1624	MDK;TACSTD2;OLFM4;DOCK1;LIMS2			Term	Overlap	P-value	Adjusted P-value	Odds Ratio	Combined Score	Genes
regulation of type I interferon-mediated signaling pathway	4/30	0.0009997	0.0468543	10.2256	70.6388	TRIM6;OAS3;ISG15;USP18			endocytic vesicle lumen	2/21	0.000647427	0.0297817	61.7492	453.394	HBB;HBA1
low-density lipoprotein particle remodeling	3/14	0.00107586	0.0479026	18.0799	123.569	CETP;LIPC;MPO
nuclear membrane disassembly	3/14	0.00107586	0.0479026	18.0799	123.569	CCNB2;PLK1;CDK1
regulation of inflammatory response	10/206	0.0011419	0.049603	3.43139	23.2479	TNFAIP6;MDK;SERPINE1;PDE2A;TEK;MMP8;MMP9;USP18;ELANE;S100A8
The significant Biological Processes based on downregulated genes in COVID-19 vs HC, obtained from Enrichr database
Term	overlap	P-value	adjusted P-value	Odds Ratio	combined Score	Genes
hydrogen peroxide catabolic process	3/21	3.5817e-06	0.00128941	127.9	1603.87	HBG2;HBB;HBA1
hydrogen peroxide metabolic process	3/29	9.76389e-06	0.0017575	88.51	1021.16	HBG2;HBB;HBA1
oxygen transport	2/7	4.24386e-05	0.00509263	295.793	2977.88	HBB;HBA1
positive regulation of cell death	3/66	0.000117948	0.00956022	36.4615	329.804	HBB;HBA1;SNCA
gas transport	2/12	0.000132781	0.00956022	147.859	1319.91	HBB;HBA1
regulation of cell death	3/102	0.000427325	0.0256395	23.1608	179.681	HBB;HBA1;SNCA

## Sheet: significant GO Terms(ToppGene)
The significant Biological Processes based on upregulated genesin COVID-19 vs HC, obtained from ToppGene database												The significant Molecular Function based on upregulated genesin COVID-19 vs HC, obtained from ToppGene database
Category	ID	Name	p-value	q-value Bonferroni	q-value FDR B&H	q-value FDR B&Y	Hit Count in Query List	Hit Count in Genome	Hit in Query List			Category	ID	Name	p-value	q-value Bonferroni	q-value FDR B&H	q-value FDR B&Y	Hit Count in Query List	Hit Count in Genome	Hit in Query List
Biological Process	GO:0002252	immune effector process	2.864e-11	1.312e-07	1.312e-07	1.181e-06	56	1516	TRPM4,GBP6,MZB1,ABCA13,CXCL10,MYO10,CEACAM8,GPR84,CEACAM6,NFASC,CRISP3,CHIT1,TRIM6,MDK,GGH,DEFA4,S100A8,S100P,SERPINB10,TXNDC5,BPI,PTPRN2,HP,IFITM3,SERPING1,C1QB,C1QC,IFI44L,PLSCR2,KIR2DL3,KIR2DL4,MMP8,MMP9,MPO,DOCK1,TCN1,CD177,CAMP,OLFM4,SIGLEC14,OAS3,SUCNR1,TEK,IFI27,IFIT3,OLR1,APOBEC3B,RNASE1,RNASE2,RSAD2,ISG15,OASL,ELANE,TNFAIP6,IFI6,IL27			Molecular Function	GO:0005524	ATP binding	2.916e-05	0.0231	0.009383	0.06805	43	1523	EPHB2,TRPM4,NMNAT2,TDRD9,MYO7A,ABCA13,MYO10,CMPK2,TRIP13,BMX,MYLK3,ATP2C2,NAV3,ALPK3,AK4,MAP3K15,MYO18B,PLK1,PIF1,OPLAH,KIFC1,RAD51,ADCY4,DNAH10,UBE2C,KSR2,ABCC11,OAS3,TEK,PKMYT1,KIF20A,ORC1,CHD5,OASL,DGKI,TRPV4,CDK1,CDC6,KIF18B,MYO15A,POLQ,MYO16,AURKB
Biological Process	GO:0002446	neutrophil mediated immunity	4.542e-10	2.08e-06	6.77e-07	6.098e-06	29	524	GBP6,ABCA13,CEACAM8,GPR84,CEACAM6,NFASC,CRISP3,CHIT1,GGH,DEFA4,S100A8,S100P,SERPINB10,TXNDC5,BPI,PTPRN2,HP,MMP8,MMP9,MPO,TCN1,CD177,CAMP,OLFM4,SIGLEC14,OLR1,RNASE2,ELANE,TNFAIP6			Molecular Function	GO:0005516	calmodulin binding	4.525e-05	0.03584	0.009383	0.06805	13	233	TRPM4,MYO7A,MYO10,CEACAM8,CEACAM6,SCN5A,KCNN3,IQGAP3,CACNA1A,RGS16,TRPV4,MYO15A,TRPV5
Biological Process	GO:0043312	neutrophil degranulation	4.705e-10	2.155e-06	6.77e-07	6.098e-06	28	491	ABCA13,CEACAM8,GPR84,CEACAM6,NFASC,CRISP3,CHIT1,GGH,DEFA4,S100A8,S100P,SERPINB10,TXNDC5,BPI,PTPRN2,HP,MMP8,MMP9,MPO,TCN1,CD177,CAMP,OLFM4,SIGLEC14,OLR1,RNASE2,ELANE,TNFAIP6			Molecular Function	GO:0046873	metal ion transmembrane transporter activity	4.549e-05	0.03603	0.009383	0.06805	21	532	TRPM4,PKD1L1,SLC28A3,KCND1,SCN1B,ATP2C2,SCN5A,SCNN1A,KCNMA1,KCNN3,FGF13,CNR1,CACNA1A,CACNA1E,SLC5A9,SLC1A3,SLC5A11,SLC6A12,SLC6A13,TRPV4,TRPV5
Biological Process	GO:0002283	neutrophil activation involved in immune response	5.913e-10	2.708e-06	6.77e-07	6.098e-06	28	496	ABCA13,CEACAM8,GPR84,CEACAM6,NFASC,CRISP3,CHIT1,GGH,DEFA4,S100A8,S100P,SERPINB10,TXNDC5,BPI,PTPRN2,HP,MMP8,MMP9,MPO,TCN1,CD177,CAMP,OLFM4,SIGLEC14,OLR1,RNASE2,ELANE,TNFAIP6			Molecular Function	GO:0032559	adenyl ribonucleotide binding	4.836e-05	0.0383	0.009383	0.06805	44	1607	EPHB2,TRPM4,NMNAT2,PDE2A,TDRD9,MYO7A,ABCA13,MYO10,CMPK2,TRIP13,BMX,MYLK3,ATP2C2,NAV3,ALPK3,AK4,MAP3K15,MYO18B,PLK1,PIF1,OPLAH,KIFC1,RAD51,ADCY4,DNAH10,UBE2C,KSR2,ABCC11,OAS3,TEK,PKMYT1,KIF20A,ORC1,CHD5,OASL,DGKI,TRPV4,CDK1,CDC6,KIF18B,MYO15A,POLQ,MYO16,AURKB
Biological Process	GO:0042119	neutrophil activation	1.372e-09	6.283e-06	1.257e-06	1.132e-05	28	515	ABCA13,CEACAM8,GPR84,CEACAM6,NFASC,CRISP3,CHIT1,GGH,DEFA4,S100A8,S100P,SERPINB10,TXNDC5,BPI,PTPRN2,HP,MMP8,MMP9,MPO,TCN1,CD177,CAMP,OLFM4,SIGLEC14,OLR1,RNASE2,ELANE,TNFAIP6			Molecular Function	GO:0030554	adenyl nucleotide binding	5.924e-05	0.04692	0.009383	0.06805	44	1621	EPHB2,TRPM4,NMNAT2,PDE2A,TDRD9,MYO7A,ABCA13,MYO10,CMPK2,TRIP13,BMX,MYLK3,ATP2C2,NAV3,ALPK3,AK4,MAP3K15,MYO18B,PLK1,PIF1,OPLAH,KIFC1,RAD51,ADCY4,DNAH10,UBE2C,KSR2,ABCC11,OAS3,TEK,PKMYT1,KIF20A,ORC1,CHD5,OASL,DGKI,TRPV4,CDK1,CDC6,KIF18B,MYO15A,POLQ,MYO16,AURKB
Biological Process	GO:0036230	granulocyte activation	2.015e-09	9.227e-06	1.538e-06	1.385e-05	28	524	ABCA13,CEACAM8,GPR84,CEACAM6,NFASC,CRISP3,CHIT1,GGH,DEFA4,S100A8,S100P,SERPINB10,TXNDC5,BPI,PTPRN2,HP,MMP8,MMP9,MPO,TCN1,CD177,CAMP,OLFM4,SIGLEC14,OLR1,RNASE2,ELANE,TNFAIP6			Molecular Function	GO:0016887	ATP hydrolysis activity	0.000168	0.1331	0.01886	0.1367	21	584	TDRD9,MYO7A,ABCA13,MYO10,TRIP13,ATP2C2,NAV3,PIF1,KIFC1,RAD51,DNAH10,ABCC11,KIF20A,ORC1,CHD5,CDC6,KIF18B,MYO15A,POLQ,AGRN,MYO16
Biological Process	GO:0002274	myeloid leukocyte activation	3.531e-09	1.617e-05	2.31e-06	2.081e-05	34	761	ABCA13,CEACAM8,GPR84,CEACAM6,NFASC,CRISP3,CHIT1,GGH,DEFA4,S100A8,JUN,S100P,SERPINB10,TXNDC5,BPI,PTPRN2,HP,PLSCR2,MMP8,MMP9,CNR1,MPO,TCN1,CD177,CAMP,OLFM4,SIGLEC14,SUCNR1,BATF2,OLR1,RNASE2,SERPINE1,ELANE,TNFAIP6			Molecular Function	GO:0010997	anaphase-promoting complex binding	0.0001683	0.1333	0.01886	0.1367	3	8	PLK1,CDC20,CLSPN
Biological Process	GO:0002275	myeloid cell activation involved in immune response	5.786e-09	2.65e-05	3.312e-06	2.983e-05	29	586	ABCA13,CEACAM8,GPR84,CEACAM6,NFASC,CRISP3,CHIT1,GGH,DEFA4,S100A8,S100P,SERPINB10,TXNDC5,BPI,PTPRN2,HP,MMP8,MMP9,MPO,TCN1,CD177,CAMP,OLFM4,SIGLEC14,SUCNR1,OLR1,RNASE2,ELANE,TNFAIP6			Molecular Function	GO:0003774	cytoskeletal motor activity	0.0001905	0.1508	0.01886	0.1367	9	136	MYO7A,MYO10,MYO18B,KIFC1,DNAH10,KIF20A,KIF18B,MYO15A,MYO16
Biological Process	GO:0002444	myeloid leukocyte mediated immunity	1.407e-08	6.444e-05	7.16e-06	6.449e-05	29	610	GBP6,ABCA13,CEACAM8,GPR84,CEACAM6,NFASC,CRISP3,CHIT1,GGH,DEFA4,S100A8,S100P,SERPINB10,TXNDC5,BPI,PTPRN2,HP,MMP8,MMP9,MPO,TCN1,CD177,CAMP,OLFM4,SIGLEC14,OLR1,RNASE2,ELANE,TNFAIP6			Molecular Function	GO:0086062	voltage-gated sodium channel activity involved in Purkinje myocyte action potential	0.00022	0.1742	0.01936	0.1404	2	2	SCN1B,SCN5A
Biological Process	GO:0043299	leukocyte degranulation	1.83e-08	8.38e-05	8.38e-06	7.548e-05	28	580	ABCA13,CEACAM8,GPR84,CEACAM6,NFASC,CRISP3,CHIT1,GGH,DEFA4,S100A8,S100P,SERPINB10,TXNDC5,BPI,PTPRN2,HP,MMP8,MMP9,MPO,TCN1,CD177,CAMP,OLFM4,SIGLEC14,OLR1,RNASE2,ELANE,TNFAIP6			Molecular Function	GO:0035639	purine ribonucleoside triphosphate binding	0.0002522	0.1997	0.01997	0.1449	47	1888	EPHB2,RAB19,TRPM4,NMNAT2,GBP6,TDRD9,MYO7A,ABCA13,MYO10,CMPK2,TRIP13,BMX,MYLK3,ATP2C2,NAV3,ALPK3,AK4,IFI44L,MAP3K15,MYO18B,PLK1,PIF1,OPLAH,KIFC1,RAD51,ADCY4,DNAH10,UBE2C,KSR2,IFI44,ABCC11,OAS3,TEK,PKMYT1,KIF20A,ORC1,CHD5,OASL,DGKI,TRPV4,CDK1,CDC6,KIF18B,MYO15A,POLQ,MYO16,AURKB
Biological Process	GO:0051301	cell division	9.681e-08	0.0004434	4.031e-05	0.000363	32	788	CDCA3,E2F7,MDK,CDC45,CDCA2,INSC,FGF13,PLK1,KLHDC8B,NOTCH3,KIFC1,RAD51,UBE2C,BIRC5,E2F8,SPAG5,CCNA2,CEP55,KIF20A,SPC24,GOLGA8M,HMCN1,CCNB2,CDK1,CDC6,CDC20,KIF18B,CDC25A,ESPL1,SKA1,CDCA5,AURKB			Molecular Function	GO:0003688	DNA replication origin binding	0.000459	0.3635	0.03083	0.2236	4	25	MCM10,CDC45,ORC1,CDC6
Biological Process	GO:0045055	regulated exocytosis	1.254e-07	0.0005745	4.788e-05	0.0004312	34	881	ABCA13,CEACAM8,GPR84,CEACAM6,NFASC,CRISP3,CHIT1,GGH,DEFA4,S100A8,S100P,SERPINB10,TXNDC5,BPI,OTOF,PTPRN2,HP,SERPING1,MMP8,MMP9,CNR1,MPO,CACNA1A,TCN1,CD177,CAMP,OLFM4,SIGLEC14,OLR1,RNASE2,SERPINE1,ELANE,DGKI,TNFAIP6			Molecular Function	GO:0032555	purine ribonucleotide binding	0.0004719	0.3737	0.03083	0.2236	48	1996	EPHB2,RAB19,TRPM4,NMNAT2,PDE2A,GBP6,TDRD9,MYO7A,ABCA13,MYO10,CMPK2,TRIP13,BMX,MYLK3,ATP2C2,NAV3,ALPK3,AK4,IFI44L,MAP3K15,MYO18B,PLK1,PIF1,OPLAH,KIFC1,RAD51,ADCY4,DNAH10,UBE2C,KSR2,IFI44,ABCC11,OAS3,TEK,PKMYT1,KIF20A,ORC1,CHD5,OASL,DGKI,TRPV4,CDK1,CDC6,KIF18B,MYO15A,POLQ,MYO16,AURKB
Biological Process	GO:1905818	regulation of chromosome separation	1.512e-07	0.0006924	5.327e-05	0.0004797	10	78	TRIP13,HECW2,PLSCR2,PLK1,UBE2C,BIRC5,CDC6,CDC20,ESPL1,AURKB			Molecular Function	GO:0008092	cytoskeletal protein binding	0.0005348	0.4236	0.03083	0.2236	31	1115	MYO7A,MYO10,CEACAM8,CEACAM6,S100A8,INSC,SCN5A,SCNN1A,NAV3,KCNMA1,FGF13,MYO18B,PLK1,IQGAP3,KIFC1,SORBS2,GTSE1,BIRC5,SPAG5,KIF20A,SPATC1,GOLGA8M,PARVA,DAAM2,TRPV4,LIMCH1,KIF18B,MYO15A,TNNT3,SKA1,MYO16
Biological Process	GO:0030071	regulation of mitotic metaphase/anaphase transition	2.845e-07	0.001303	9.25e-05	0.0008331	9	64	TRIP13,HECW2,PLK1,UBE2C,BIRC5,CDC6,CDC20,ESPL1,AURKB			Molecular Function	GO:0008017	microtubule binding	0.000545	0.4316	0.03083	0.2236	13	300	S100A8,NAV3,FGF13,PLK1,KIFC1,GTSE1,BIRC5,SPAG5,KIF20A,GOLGA8M,TRPV4,KIF18B,SKA1
Biological Process	GO:0000070	mitotic sister chromatid segregation	3.029e-07	0.001387	9.25e-05	0.0008331	14	180	TRIP13,HECW2,PLK1,KIFC1,UBE2C,BIRC5,SPAG5,CEP55,CDC6,CDC20,KIF18B,ESPL1,CDCA5,AURKB			Molecular Function	GO:0022890	inorganic cation transmembrane transporter activity	0.0006773	0.5364	0.03482	0.2526	22	695	TRPM4,PKD1L1,SLC28A3,KCND1,SCN1B,ATP2C2,SCN5A,SCNN1A,KCNMA1,KCNN3,FGF13,CNR1,CACNA1A,CACNA1E,SLC5A9,SLC1A3,SLC5A11,SLC6A12,SLC6A13,TRPV4,SLC45A2,TRPV5
Biological Process	GO:0002443	leukocyte mediated immunity	4.248e-07	0.001946	0.0001039	0.0009357	36	1017	TRPM4,GBP6,ABCA13,CEACAM8,GPR84,CEACAM6,NFASC,CRISP3,CHIT1,GGH,DEFA4,S100A8,S100P,SERPINB10,TXNDC5,BPI,PTPRN2,HP,SERPING1,C1QB,C1QC,KIR2DL3,KIR2DL4,MMP8,MMP9,MPO,TCN1,CD177,CAMP,OLFM4,SIGLEC14,OLR1,RNASE2,RSAD2,ELANE,TNFAIP6			Molecular Function	GO:0015081	sodium ion transmembrane transporter activity	0.0008013	0.6346	0.03482	0.2526	10	200	SLC28A3,SCN1B,SCN5A,SCNN1A,FGF13,SLC5A9,SLC1A3,SLC5A11,SLC6A12,SLC6A13
Biological Process	GO:0007091	metaphase/anaphase transition of mitotic cell cycle	4.256e-07	0.001949	0.0001039	0.0009357	9	67	TRIP13,HECW2,PLK1,UBE2C,BIRC5,CDC6,CDC20,ESPL1,AURKB			Molecular Function	GO:0099626	voltage-gated calcium channel activity involved in regulation of presynaptic cytosolic calcium levels	0.0008136	0.6443	0.03482	0.2526	3	13	CNR1,CACNA1A,CACNA1E
Biological Process	GO:1902099	regulation of metaphase/anaphase transition of cell cycle	4.256e-07	0.001949	0.0001039	0.0009357	9	67	TRIP13,HECW2,PLK1,UBE2C,BIRC5,CDC6,CDC20,ESPL1,AURKB			Molecular Function	GO:0099511	voltage-gated calcium channel activity involved in regulation of cytosolic calcium levels	0.0008136	0.6443	0.03482	0.2526	3	13	CNR1,CACNA1A,CACNA1E
Biological Process	GO:0002366	leukocyte activation involved in immune response	4.31e-07	0.001974	0.0001039	0.0009357	31	800	ABCA13,CEACAM8,GPR84,CEACAM6,NFASC,CRISP3,CHIT1,MDK,GGH,DEFA4,S100A8,S100P,SERPINB10,TXNDC5,BPI,PTPRN2,HP,MMP8,MMP9,MPO,TCN1,CD177,CAMP,OLFM4,SIGLEC14,SUCNR1,OLR1,RNASE2,ELANE,TNFAIP6,IL27			Molecular Function	GO:0015294	solute:cation symporter activity	0.0009916	0.7853	0.03482	0.2526	7	106	SLC28A3,SLC5A9,SLC1A3,SLC5A11,SLC6A12,SLC6A13,SLC45A2
Biological Process	GO:0002263	cell activation involved in immune response	4.796e-07	0.002197	0.0001098	0.0009893	31	804	ABCA13,CEACAM8,GPR84,CEACAM6,NFASC,CRISP3,CHIT1,MDK,GGH,DEFA4,S100A8,S100P,SERPINB10,TXNDC5,BPI,PTPRN2,HP,MMP8,MMP9,MPO,TCN1,CD177,CAMP,OLFM4,SIGLEC14,SUCNR1,OLR1,RNASE2,ELANE,TNFAIP6,IL27			Molecular Function	GO:0015370	solute:sodium symporter activity	0.001031	0.8167	0.03482	0.2526	6	78	SLC28A3,SLC5A9,SLC1A3,SLC5A11,SLC6A12,SLC6A13
Biological Process	GO:0044784	metaphase/anaphase transition of cell cycle	6.238e-07	0.002857	0.0001299	0.00117	9	70	TRIP13,HECW2,PLK1,UBE2C,BIRC5,CDC6,CDC20,ESPL1,AURKB			Molecular Function	GO:0000146	microfilament motor activity	0.001065	0.8435	0.03482	0.2526	4	31	MYO7A,MYO10,MYO15A,MYO16
Biological Process	GO:0010965	regulation of mitotic sister chromatid separation	6.238e-07	0.002857	0.0001299	0.00117	9	70	TRIP13,HECW2,PLK1,UBE2C,BIRC5,CDC6,CDC20,ESPL1,AURKB			Molecular Function	GO:0017111	nucleoside-triphosphatase activity	0.001141	0.9033	0.03482	0.2526	36	1428	RAB19,GBP6,TDRD9,MYO7A,ABCA13,RAPGEF5,MYO10,TBC1D8B,TRIP13,JUN,ATP2C2,NAV3,ARHGAP29,MYO18B,DOCK6,IQGAP3,PIF1,KIFC1,RAD51,DOCK1,DNAH10,ARHGAP23,RGL3,ABCC11,RGS16,KIF20A,ORC1,CHD5,DGKI,ADPRHL1,CDC6,KIF18B,MYO15A,POLQ,AGRN,MYO16
Biological Process	GO:0032940	secretion by cell	6.689e-07	0.003064	0.0001332	0.0012	48	1607	ILDR2,TRPM4,INHBB,ABCA13,CEACAM8,GPR84,CEACAM6,NFASC,CRISP3,CHIT1,GGH,DEFA4,S100A8,S100P,SERPINB10,TXNDC5,BPI,OTOF,PTPRN2,HP,SERPING1,EXOC3L1,MMP8,MMP9,CNR1,MPO,CACNA1A,CACNA1E,TCN1,CD177,CAMP,NTSR1,OLFM4,SIGLEC14,BIRC5,SUCNR1,SLC1A3,OLR1,RPH3A,RNASE2,RSAD2,SERPINE1,ELANE,DGKI,TRPV4,TNFAIP6,LY6E,NOS1AP			Molecular Function	GO:0016462	pyrophosphatase activity	0.001227	0.9721	0.03482	0.2526	37	1487	RAB19,GBP6,TDRD9,MYO7A,ABCA13,RAPGEF5,MYO10,TBC1D8B,TRIP13,JUN,ATP2C2,NAV3,ARHGAP29,MYO18B,DOCK6,IQGAP3,PIF1,KIFC1,RAD51,DOCK1,CILP,DNAH10,ARHGAP23,RGL3,ABCC11,RGS16,KIF20A,ORC1,CHD5,DGKI,ADPRHL1,CDC6,KIF18B,MYO15A,POLQ,AGRN,MYO16
Biological Process	GO:0140352	export from cell	7.33e-07	0.003357	0.0001399	0.00126	49	1662	ILDR2,TRPM4,INHBB,ABCA13,CEACAM8,GPR84,CEACAM6,NFASC,CRISP3,CHIT1,GGH,DEFA4,S100A8,S100P,SERPINB10,TXNDC5,BPI,OTOF,PTPRN2,HP,SERPING1,EXOC3L1,MMP8,MMP9,CNR1,MPO,CACNA1A,CACNA1E,TCN1,CD177,CAMP,NTSR1,OLFM4,SIGLEC14,BIRC5,SUCNR1,SLC1A3,OLR1,RPH3A,RNASE2,RSAD2,SERPINE1,ELANE,DGKI,TRPV4,TNFAIP6,LY6E,AGRN,NOS1AP			Molecular Function	GO:0016817	hydrolase activity, acting on acid anhydrides	0.001257	0.9956	0.03482	0.2526	37	1489	RAB19,GBP6,TDRD9,MYO7A,ABCA13,RAPGEF5,MYO10,TBC1D8B,TRIP13,JUN,ATP2C2,NAV3,ARHGAP29,MYO18B,DOCK6,IQGAP3,PIF1,KIFC1,RAD51,DOCK1,CILP,DNAH10,ARHGAP23,RGL3,ABCC11,RGS16,KIF20A,ORC1,CHD5,DGKI,ADPRHL1,CDC6,KIF18B,MYO15A,POLQ,AGRN,MYO16
Biological Process	GO:0051306	mitotic sister chromatid separation	8.972e-07	0.004109	0.0001644	0.00148	9	73	TRIP13,HECW2,PLK1,UBE2C,BIRC5,CDC6,CDC20,ESPL1,AURKB			Molecular Function	GO:0016818	hydrolase activity, acting on acid anhydrides, in phosphorus-containing anhydrides	0.001257	0.9956	0.03482	0.2526	37	1489	RAB19,GBP6,TDRD9,MYO7A,ABCA13,RAPGEF5,MYO10,TBC1D8B,TRIP13,JUN,ATP2C2,NAV3,ARHGAP29,MYO18B,DOCK6,IQGAP3,PIF1,KIFC1,RAD51,DOCK1,CILP,DNAH10,ARHGAP23,RGL3,ABCC11,RGS16,KIF20A,ORC1,CHD5,DGKI,ADPRHL1,CDC6,KIF18B,MYO15A,POLQ,AGRN,MYO16
Biological Process	GO:0044772	mitotic cell cycle phase transition	1.005e-06	0.004604	0.0001771	0.001595	27	664	E2F7,MCM10,RRM2,TRIP13,CDC45,TYMS,HECW2,PLK1,IQGAP3,TICRR,GTSE1,UBE2C,BIRC5,E2F8,CCNA2,PKMYT1,ORC1,CCNB2,CDK1,CDC6,CDC20,CLSPN,CDC25A,ESPL1,CDCA5,MYO16,AURKB			Molecular Function	GO:0140161	monocarboxylate:sodium symporter activity	0.001266	1	0.03482	0.2526	3	15	SLC1A3,SLC6A12,SLC6A13
Biological Process	GO:0006887	exocytosis	1.139e-06	0.005215	0.0001798	0.00162	35	1015	ABCA13,CEACAM8,GPR84,CEACAM6,NFASC,CRISP3,CHIT1,GGH,DEFA4,S100A8,S100P,SERPINB10,TXNDC5,BPI,OTOF,PTPRN2,HP,SERPING1,EXOC3L1,MMP8,MMP9,CNR1,MPO,CACNA1A,TCN1,CD177,CAMP,OLFM4,SIGLEC14,OLR1,RNASE2,SERPINE1,ELANE,DGKI,TNFAIP6			Molecular Function	GO:0005283	amino acid:sodium symporter activity	0.001266	1	0.03482	0.2526	3	15	SLC1A3,SLC6A12,SLC6A13
Biological Process	GO:0140029	exocytic process	1.139e-06	0.005215	0.0001798	0.00162	35	1015	ABCA13,CEACAM8,GPR84,CEACAM6,NFASC,CRISP3,CHIT1,GGH,DEFA4,S100A8,S100P,SERPINB10,TXNDC5,BPI,OTOF,PTPRN2,HP,SERPING1,EXOC3L1,MMP8,MMP9,CNR1,MPO,CACNA1A,TCN1,CD177,CAMP,OLFM4,SIGLEC14,OLR1,RNASE2,SERPINE1,ELANE,DGKI,TNFAIP6			Molecular Function	GO:0005332	gamma-aminobutyric acid:sodium symporter activity	0.001275	1	0.03482	0.2526	2	4	SLC6A12,SLC6A13
Biological Process	GO:0099500	vesicle fusion to plasma membrane	1.139e-06	0.005215	0.0001798	0.00162	35	1015	ABCA13,CEACAM8,GPR84,CEACAM6,NFASC,CRISP3,CHIT1,GGH,DEFA4,S100A8,S100P,SERPINB10,TXNDC5,BPI,OTOF,PTPRN2,HP,SERPING1,EXOC3L1,MMP8,MMP9,CNR1,MPO,CACNA1A,TCN1,CD177,CAMP,OLFM4,SIGLEC14,OLR1,RNASE2,SERPINE1,ELANE,DGKI,TNFAIP6			Molecular Function	GO:0004522	ribonuclease A activity	0.001275	1	0.03482	0.2526	2	4	RNASE1,RNASE2
Biological Process	GO:0060337	type I interferon signaling pathway	1.312e-06	0.006007	0.0001941	0.001748	10	98	USP18,TRIM6,IFITM3,OAS3,IFI27,IFIT3,RSAD2,ISG15,OASL,IFI6			Molecular Function	GO:0008324	cation transmembrane transporter activity	0.001595	1	0.04211	0.3054	22	743	TRPM4,PKD1L1,SLC28A3,KCND1,SCN1B,ATP2C2,SCN5A,SCNN1A,KCNMA1,KCNN3,FGF13,CNR1,CACNA1A,CACNA1E,SLC5A9,SLC1A3,SLC5A11,SLC6A12,SLC6A13,TRPV4,SLC45A2,TRPV5
Biological Process	GO:0045071	negative regulation of viral genome replication	1.341e-06	0.006142	0.0001941	0.001748	8	57	TRIM6,IFITM3,PLSCR2,OAS3,APOBEC3B,RSAD2,ISG15,OASL			Molecular Function	GO:0008028	monocarboxylic acid transmembrane transporter activity	0.001712	1	0.04373	0.3171	6	86	CEACAM8,CEACAM6,ABCC11,SLC1A3,SLC6A12,SLC6A13
Biological Process	GO:0033045	regulation of sister chromatid segregation	1.419e-06	0.006499	0.0001941	0.001748	9	77	TRIP13,HECW2,PLK1,UBE2C,BIRC5,CDC6,CDC20,ESPL1,AURKB			Molecular Function	GO:0005402	carbohydrate:cation symporter activity	0.001852	1	0.04583	0.3324	3	17	SLC5A9,SLC5A11,SLC45A2
Biological Process	GO:0051983	regulation of chromosome segregation	1.441e-06	0.006599	0.0001941	0.001748	10	99	TRIP13,HECW2,PLSCR2,PLK1,UBE2C,BIRC5,CDC6,CDC20,ESPL1,AURKB			Molecular Function	GO:0001730	2'-5'-oligoadenylate synthetase activity	0.002105	1	0.04902	0.3555	2	5	OAS3,OASL
Biological Process	GO:0071357	cellular response to type I interferon	1.441e-06	0.006599	0.0001941	0.001748	10	99	USP18,TRIM6,IFITM3,OAS3,IFI27,IFIT3,RSAD2,ISG15,OASL,IFI6			Molecular Function	GO:0086006	voltage-gated sodium channel activity involved in cardiac muscle cell action potential	0.002105	1	0.04902	0.3555	2	5	SCN1B,SCN5A
Biological Process	GO:0007059	chromosome segregation	1.832e-06	0.008388	0.0002397	0.002159	19	374	HJURP,TRIP13,CDCA2,HECW2,PLSCR2,PLK1,KLHDC8B,KIFC1,UBE2C,BIRC5,SPAG5,CEP55,CDC6,CDC20,KIF18B,ESPL1,SKA1,CDCA5,AURKB
Biological Process	GO:0034340	response to type I interferon	2.268e-06	0.01039	0.0002886	0.002599	10	104	USP18,TRIM6,IFITM3,OAS3,IFI27,IFIT3,RSAD2,ISG15,OASL,IFI6
Biological Process	GO:0007093	mitotic cell cycle checkpoint signaling	2.376e-06	0.01088	0.0002941	0.002649	13	184	E2F7,TRIP13,PLK1,TICRR,GTSE1,BIRC5,E2F8,ORC1,CDK1,CDC6,CDC20,CLSPN,AURKB
Biological Process	GO:0046903	secretion	2.525e-06	0.01157	0.0003044	0.002741	50	1787	ILDR2,TRPM4,INHBB,CES1,ABCA13,CEACAM8,GPR84,CEACAM6,NFASC,CRISP3,CHIT1,GGH,DEFA4,S100A8,S100P,SERPINB10,TXNDC5,BPI,OTOF,PTPRN2,HP,KCNMA1,SERPING1,EXOC3L1,MMP8,MMP9,CNR1,MPO,CACNA1A,CACNA1E,TCN1,CD177,CAMP,NTSR1,OLFM4,SIGLEC14,BIRC5,SUCNR1,SLC1A3,OLR1,RPH3A,RNASE2,RSAD2,SERPINE1,ELANE,DGKI,TRPV4,TNFAIP6,LY6E,NOS1AP
Biological Process	GO:0000819	sister chromatid segregation	2.696e-06	0.01235	0.0003166	0.002851	14	216	TRIP13,HECW2,PLK1,KIFC1,UBE2C,BIRC5,SPAG5,CEP55,CDC6,CDC20,KIF18B,ESPL1,CDCA5,AURKB			The significant Molecular Function based on downregulated genesin COVID-19 vs HC, obtained from ToppGene database
Biological Process	GO:0061025	membrane fusion	2.836e-06	0.01299	0.0003196	0.002878	38	1198	ABCA13,CXCL10,CEACAM8,GPR84,CEACAM6,NFASC,CRISP3,CHIT1,GGH,DEFA4,S100A8,S100P,SERPINB10,TXNDC5,BPI,OTOF,PTPRN2,HP,SERPING1,EXOC3L1,MMP8,MMP9,CNR1,MPO,DOCK1,CACNA1A,TCN1,CD177,CAMP,OLFM4,SIGLEC14,GCM1,OLR1,RNASE2,SERPINE1,ELANE,DGKI,TNFAIP6			Category	ID	Name	p-value	q-value Bonferroni	q-value FDR B&H	q-value FDR B&Y	Hit Count in Query List	Hit Count in Genome	Hit in Query List
Biological Process	GO:0086047	membrane depolarization during Purkinje myocyte cell action potential	2.861e-06	0.0131	0.0003196	0.002878	3	3	TRPM4,SCN1B,SCN5A			Molecular Function	GO:0031720	haptoglobin binding	5.958e-07	0.0001323	0.0001323	0.0007913	3	10	HBA1,HBB,HBG2
Biological Process	GO:0051304	chromosome separation	2.942e-06	0.01347	0.0003208	0.002889	10	107	TRIP13,HECW2,PLSCR2,PLK1,UBE2C,BIRC5,CDC6,CDC20,ESPL1,AURKB			Molecular Function	GO:0005344	oxygen carrier activity	1.799e-06	0.0003993	0.0001996	0.001194	3	14	HBA1,HBB,HBG2
Biological Process	GO:0048284	organelle fusion	3.434e-06	0.01573	0.0003658	0.003294	36	1113	ABCA13,CEACAM8,GPR84,CEACAM6,NFASC,CRISP3,CHIT1,GGH,DEFA4,S100A8,S100P,SERPINB10,TXNDC5,BPI,OTOF,PTPRN2,HP,SERPING1,EXOC3L1,MMP8,MMP9,CNR1,MPO,CACNA1A,TCN1,CD177,CAMP,OLFM4,SIGLEC14,OLR1,RNASE2,SERPINE1,ELANE,DGKI,CDK1,TNFAIP6			Molecular Function	GO:0004601	peroxidase activity	4.463e-06	0.0009908	0.0003171	0.001897	4	63	GSTM1,HBA1,HBB,HBG2
Biological Process	GO:0006906	vesicle fusion	3.87e-06	0.01772	0.0003998	0.003601	35	1072	ABCA13,CEACAM8,GPR84,CEACAM6,NFASC,CRISP3,CHIT1,GGH,DEFA4,S100A8,S100P,SERPINB10,TXNDC5,BPI,OTOF,PTPRN2,HP,SERPING1,EXOC3L1,MMP8,MMP9,CNR1,MPO,CACNA1A,TCN1,CD177,CAMP,OLFM4,SIGLEC14,OLR1,RNASE2,SERPINE1,ELANE,DGKI,TNFAIP6			Molecular Function	GO:0016684	oxidoreductase activity, acting on peroxide as acceptor	5.714e-06	0.001269	0.0003171	0.001897	4	67	GSTM1,HBA1,HBB,HBG2
Biological Process	GO:0044770	cell cycle phase transition	3.928e-06	0.01799	0.0003998	0.003601	27	714	E2F7,MCM10,RRM2,TRIP13,CDC45,TYMS,HECW2,PLK1,IQGAP3,TICRR,GTSE1,UBE2C,BIRC5,E2F8,CCNA2,PKMYT1,ORC1,CCNB2,CDK1,CDC6,CDC20,CLSPN,CDC25A,ESPL1,CDCA5,MYO16,AURKB			Molecular Function	GO:0043177	organic acid binding	2.156e-05	0.004787	0.0009529	0.0057	5	194	SNCA,HBA1,UGT2B11,HBB,HBG2
Biological Process	GO:0000076	DNA replication checkpoint signaling	4.075e-06	0.01866	0.0004057	0.003654	5	18	CDC45,TICRR,ORC1,CDC6,CLSPN			Molecular Function	GO:0016209	antioxidant activity	2.918e-05	0.006477	0.0009529	0.0057	4	101	GSTM1,HBA1,HBB,HBG2
Biological Process	GO:0090174	organelle membrane fusion	4.375e-06	0.02004	0.0004263	0.00384	35	1078	ABCA13,CEACAM8,GPR84,CEACAM6,NFASC,CRISP3,CHIT1,GGH,DEFA4,S100A8,S100P,SERPINB10,TXNDC5,BPI,OTOF,PTPRN2,HP,SERPING1,EXOC3L1,MMP8,MMP9,CNR1,MPO,CACNA1A,TCN1,CD177,CAMP,OLFM4,SIGLEC14,OLR1,RNASE2,SERPINE1,ELANE,DGKI,TNFAIP6			Molecular Function	GO:0031721	hemoglobin alpha binding	3.005e-05	0.00667	0.0009529	0.0057	2	5	HBB,HBG2
Biological Process	GO:0140546	defense response to symbiont	5.144e-06	0.02356	0.0004808	0.00433	17	329	GBP6,CXCL10,TRIM6,IFITM3,IFI44L,PLSCR2,OAS3,IFI27,IFIT3,APOBEC3B,RNASE1,RNASE2,RSAD2,ISG15,OASL,IFI6,IL27			Molecular Function	GO:0019825	oxygen binding	5.888e-05	0.01307	0.001634	0.009774	3	43	HBA1,HBB,HBG2
Biological Process	GO:0051607	defense response to virus	5.144e-06	0.02356	0.0004808	0.00433	17	329	GBP6,CXCL10,TRIM6,IFITM3,IFI44L,PLSCR2,OAS3,IFI27,IFIT3,APOBEC3B,RNASE1,RNASE2,RSAD2,ISG15,OASL,IFI6,IL27			Molecular Function	GO:0020037	heme binding	0.0001545	0.0343	0.003644	0.0218	4	155	HBA1,HBB,HBG2,FECH
Biological Process	GO:0006270	DNA replication initiation	6.348e-06	0.02907	0.0005814	0.005237	7	50	E2F7,MCM10,CDC45,TICRR,E2F8,ORC1,CDC6			Molecular Function	GO:0030492	hemoglobin binding	0.0001642	0.03644	0.003644	0.0218	2	11	HBB,HBG2
Biological Process	GO:0000278	mitotic cell cycle	6.971e-06	0.03193	0.0006024	0.005426	37	1197	E2F7,MCM10,RRM2,TRIP13,CDC45,TYMS,INSC,HECW2,PLK1,KLHDC8B,IQGAP3,KIFC1,RAD51,TICRR,GTSE1,UBE2C,BIRC5,E2F8,SPAG5,CCNA2,CEP55,PKMYT1,KIF20A,ORC1,GOLGA8M,CCNB2,CDK1,CDC6,CDC20,CLSPN,KIF18B,CDC25A,ESPL1,SKA1,CDCA5,MYO16,AURKB			Molecular Function	GO:0046906	tetrapyrrole binding	0.0001964	0.04361	0.003964	0.02371	4	165	HBA1,HBB,HBG2,FECH
Biological Process	GO:0140014	mitotic nuclear division	6.971e-06	0.03193	0.0006024	0.005426	37	1197	E2F7,MCM10,RRM2,TRIP13,CDC45,TYMS,INSC,HECW2,PLK1,KLHDC8B,IQGAP3,KIFC1,RAD51,TICRR,GTSE1,UBE2C,BIRC5,E2F8,SPAG5,CCNA2,CEP55,PKMYT1,KIF20A,ORC1,GOLGA8M,CCNB2,CDK1,CDC6,CDC20,CLSPN,KIF18B,CDC25A,ESPL1,SKA1,CDCA5,MYO16,AURKB			Molecular Function	GO:0140104	molecular carrier activity	0.0002423	0.05378	0.004482	0.02681	3	69	HBA1,HBB,HBG2
Biological Process	GO:1903047	mitotic cell cycle process	6.971e-06	0.03193	0.0006024	0.005426	37	1197	E2F7,MCM10,RRM2,TRIP13,CDC45,TYMS,INSC,HECW2,PLK1,KLHDC8B,IQGAP3,KIFC1,RAD51,TICRR,GTSE1,UBE2C,BIRC5,E2F8,SPAG5,CCNA2,CEP55,PKMYT1,KIF20A,ORC1,GOLGA8M,CCNB2,CDK1,CDC6,CDC20,CLSPN,KIF18B,CDC25A,ESPL1,SKA1,CDCA5,MYO16,AURKB			Molecular Function	GO:0033293	monocarboxylic acid binding	0.001163	0.2583	0.01987	0.1189	3	118	GSTM1,SNCA,UGT2B11
Biological Process	GO:0098542	defense response to other organism	7.357e-06	0.03369	0.0006206	0.00559	42	1446	USP18,GBP6,CXCL10,CEACAM8,CEACAM6,HMGB3,CRISP3,TRIM6,SIGLEC15,DEFA4,S100A8,BPI,HP,IFITM3,SERPING1,C1QB,C1QC,IFI44L,PLSCR2,KIR2DL3,KIR2DL4,MPO,CD177,CAMP,SIGLEC14,MUC16,OAS3,IFI27,BATF2,IFIT3,APOBEC3B,RNASE1,RNASE2,RSAD2,ISG15,SERPINE1,OASL,ELANE,SOCS1,IFI6,MARCO,IL27			Molecular Function	GO:0050542	icosanoid binding	0.001271	0.2822	0.02009	0.1202	2	30	SNCA,PTGDR2
Biological Process	GO:0030048	actin filament-based movement	7.453e-06	0.03414	0.0006206	0.00559	12	174	TRPM4,MYO7A,SCN1B,SCN5A,FGF13,APBB2,PARVA,LIMCH1,MYO15A,TNNT3,MYO16,NOS1AP			Molecular Function	GO:0008198	ferrous iron binding	0.001357	0.3014	0.02009	0.1202	2	31	SNCA,FECH
Biological Process	GO:0033314	mitotic DNA replication checkpoint signaling	7.768e-06	0.03558	0.0006353	0.005722	4	10	TICRR,ORC1,CDC6,CLSPN			Molecular Function	GO:0004325	ferrochelatase activity	0.001765	0.3917	0.02078	0.1243	1	1	FECH
Biological Process	GO:0000083	regulation of transcription involved in G1/S transition of mitotic cell cycle	8.855e-06	0.04056	0.0007115	0.006409	6	35	E2F7,RRM2,CDC45,TYMS,ORC1,CDC6			Molecular Function	GO:0019768	high-affinity IgE receptor activity	0.001765	0.3917	0.02078	0.1243	1	1	FCER1A
Biological Process	GO:0000075	cell cycle checkpoint signaling	9.533e-06	0.04366	0.0007528	0.00678	14	241	E2F7,TRIP13,CDC45,PLK1,TICRR,GTSE1,BIRC5,E2F8,ORC1,CDK1,CDC6,CDC20,CLSPN,AURKB			Molecular Function	GO:0060961	phospholipase D inhibitor activity	0.001765	0.3917	0.02078	0.1243	1	1	SNCA
Biological Process	GO:0086017	Purkinje myocyte action potential	1.116e-05	0.05112	0.0008665	0.007804	3	4	TRPM4,SCN1B,SCN5A			Molecular Function	GO:0031406	carboxylic acid binding	0.001778	0.3948	0.02078	0.1243	4	297	GSTM1,SNCA,UGT2B11,PTGDR2
Biological Process	GO:0019079	viral genome replication	1.286e-05	0.05892	0.000982	0.008844	11	154	CEACAM8,CEACAM6,TRIM6,IFITM3,PLSCR2,OAS3,IFI27,APOBEC3B,RSAD2,ISG15,OASL			Molecular Function	GO:0005506	iron ion binding	0.00308	0.6838	0.03126	0.187	3	166	SNCA,HBA1,FECH
Biological Process	GO:0045321	leukocyte activation	1.329e-05	0.06086	0.0009977	0.008986	44	1584	MZB1,ABCA13,CEACAM8,GPR84,CEACAM6,NFASC,HMGB3,CRISP3,CHIT1,MDK,ITGAD,GGH,DEFA4,S100A8,JUN,S100P,SERPINB10,TXNDC5,BPI,PTPRN2,HP,BTN1A1,PLSCR2,MMP8,MMP9,CNR1,MPO,TCN1,CD177,CAMP,OLFM4,SIGLEC14,SUCNR1,BATF2,OLR1,RNASE2,RSAD2,SERPINE1,ELANE,SOCS1,TNFAIP6,SH3RF3,IL27,PDCD1LG2			Molecular Function	GO:0001785	prostaglandin J receptor activity	0.00352	0.7815	0.03126	0.187	1	2	PTGDR2
Biological Process	GO:0048525	negative regulation of viral process	1.87e-05	0.08566	0.001382	0.01244	9	105	TRIM6,IFITM3,PLSCR2,OAS3,APOBEC3B,RSAD2,ISG15,OASL,LY6E			Molecular Function	GO:0031722	hemoglobin beta binding	0.00352	0.7815	0.03126	0.187	1	2	HBB
Biological Process	GO:0001775	cell activation	2.356e-05	0.1079	0.001713	0.01542	47	1779	MZB1,ABCA13,CXCL10,CEACAM8,GPR84,CEACAM6,NFASC,HMGB3,CRISP3,CHIT1,MDK,ITGAD,GGH,DEFA4,S100A8,JUN,S100P,SERPINB10,TXNDC5,BPI,PTPRN2,HP,BTN1A1,BAMBI,PLSCR2,MMP8,MMP9,CNR1,MPO,TCN1,CD177,CAMP,OLFM4,SIGLEC14,SUCNR1,BATF2,OLR1,RNASE2,RSAD2,SERPINE1,ELANE,DGKI,SOCS1,TNFAIP6,SH3RF3,IL27,PDCD1LG2			Molecular Function	GO:0019980	interleukin-5 binding	0.00352	0.7815	0.03126	0.187	1	2	IL5RA
Biological Process	GO:0003013	circulatory system process	2.538e-05	0.1162	0.001816	0.01636	28	838	TRPM4,PDE2A,CES1,CXCL10,CEACAM8,CEACAM6,KL,MYLK3,KCND1,SCN1B,SCN5A,SCNN1A,KCNMA1,SERPING1,FGF13,CNR1,NOTCH3,CACNA1E,NTSR1,SUCNR1,TEK,SLC1A3,OLR1,LIMS2,SLC6A13,TRPV4,AGRN,NOS1AP			Molecular Function	GO:0004914	interleukin-5 receptor activity	0.00352	0.7815	0.03126	0.187	1	2	IL5RA
Biological Process	GO:0008015	blood circulation	3.015e-05	0.1381	0.002124	0.01913	26	755	TRPM4,PDE2A,CES1,CXCL10,CEACAM8,CEACAM6,KL,MYLK3,KCND1,SCN1B,SCN5A,SCNN1A,KCNMA1,SERPING1,FGF13,CNR1,NOTCH3,CACNA1E,NTSR1,SUCNR1,TEK,OLR1,LIMS2,TRPV4,AGRN,NOS1AP			Molecular Function	GO:0004956	prostaglandin D receptor activity	0.00352	0.7815	0.03126	0.187	1	2	PTGDR2
Biological Process	GO:0010948	negative regulation of cell cycle process	3.209e-05	0.147	0.002227	0.02006	18	418	E2F7,RRM2,TRIP13,PLK1,RAD51,TICRR,GTSE1,BIRC5,E2F8,ORC1,CDK1,CDC6,CDC20,CLSPN,ESPL1,TRPV5,MYO16,AURKB			Molecular Function	GO:0005504	fatty acid binding	0.005168	1	0.04183	0.2502	2	61	GSTM1,SNCA
Biological Process	GO:0098813	nuclear chromosome segregation	3.288e-05	0.1506	0.002247	0.02024	15	305	TRIP13,HECW2,PLK1,KLHDC8B,KIFC1,UBE2C,BIRC5,SPAG5,CEP55,CDC6,CDC20,KIF18B,ESPL1,CDCA5,AURKB			Molecular Function	GO:0030350	iron-responsive element binding	0.005276	1	0.04183	0.2502	1	3	FECH
Biological Process	GO:0000280	nuclear division	3.445e-05	0.1578	0.002289	0.02062	39	1389	TDRD9,E2F7,MCM10,RRM2,TRIP13,CDC45,TYMS,SLC26A8,INSC,HECW2,PLK1,KLHDC8B,IQGAP3,KIFC1,RAD51,TICRR,GTSE1,UBE2C,BIRC5,E2F8,SPAG5,CCNA2,CEP55,PKMYT1,KIF20A,ORC1,GOLGA8M,CCNB2,CDK1,CDC6,CDC20,CLSPN,KIF18B,CDC25A,ESPL1,SKA1,CDCA5,MYO16,AURKB			Molecular Function	GO:0004958	prostaglandin F receptor activity	0.005276	1	0.04183	0.2502	1	3	PTGDR2
Biological Process	GO:0032496	response to lipopolysaccharide	3.449e-05	0.1579	0.002289	0.02062	22	585	PDE2A,GBP6,CXCL10,CMPK2,GPR84,TRIM6,DEFA4,S100A8,JUN,BPI,HP,PLSCR2,MMP9,CNR1,MPO,CARD17,CAMP,SERPINE1,ELANE,SOCS1,TRPV4,PDCD1LG2
Biological Process	GO:0045087	innate immune response	3.567e-05	0.1634	0.002334	0.02102	34	1141	USP18,GBP6,CEACAM8,CEACAM6,HMGB3,CRISP3,TRIM6,SIGLEC15,DEFA4,S100A8,BPI,IFITM3,SERPING1,C1QB,C1QC,PLSCR2,KIR2DL3,KIR2DL4,CD177,CAMP,SIGLEC14,MUC16,OAS3,IFI27,IFIT3,APOBEC3B,RNASE2,RSAD2,ISG15,OASL,SOCS1,IFI6,MARCO,IL27
Biological Process	GO:0006260	DNA replication	4.422e-05	0.2025	0.002852	0.02569	15	313	E2F7,MCM10,RRM2,CDC45,JUN,PIF1,RAD51,TICRR,E2F8,CCNA2,ORC1,CDK1,CDC6,CLSPN,POLQ			The significant Cellular Component based on upregulated genesin COVID-19 vs HC, obtained from ToppGene database
Biological Process	GO:0045069	regulation of viral genome replication	5.32e-05	0.2437	0.003337	0.03005	8	93	TRIM6,IFITM3,PLSCR2,OAS3,APOBEC3B,RSAD2,ISG15,OASL			Category	ID	Name	p-value	q-value Bonferroni	q-value FDR B&H	q-value FDR B&Y	Hit Count in Query List	Hit Count in Genome	Hit in Query List
Biological Process	GO:1901991	negative regulation of mitotic cell cycle phase transition	5.429e-05	0.2486	0.003337	0.03005	14	282	E2F7,TRIP13,PLK1,TICRR,GTSE1,BIRC5,E2F8,ORC1,CDK1,CDC6,CDC20,CLSPN,MYO16,AURKB			Cellular Component	GO:0070820	tertiary granule	2.058e-11	1.037e-08	1.037e-08	7.053e-08	18	164	CEACAM8,GPR84,NFASC,CRISP3,CHIT1,GGH,SERPINB10,PTPRN2,HP,MMP8,MMP9,TCN1,CD177,CAMP,OLFM4,SIGLEC14,OLR1,TNFAIP6
Biological Process	GO:0086068	Purkinje myocyte to ventricular cardiac muscle cell communication	5.464e-05	0.2502	0.003337	0.03005	3	6	TRPM4,SCN1B,SCN5A			Cellular Component	GO:0035580	specific granule lumen	9.994e-10	5.037e-07	2.518e-07	1.713e-06	11	62	CRISP3,CHIT1,GGH,DEFA4,BPI,HP,MMP8,TCN1,CAMP,OLFM4,ELANE
Biological Process	GO:0086029	Purkinje myocyte to ventricular cardiac muscle cell signaling	5.464e-05	0.2502	0.003337	0.03005	3	6	TRPM4,SCN1B,SCN5A			Cellular Component	GO:1904724	tertiary granule lumen	4.553e-09	2.295e-06	7.649e-07	5.202e-06	10	55	CRISP3,CHIT1,GGH,HP,MMP8,MMP9,TCN1,CAMP,OLFM4,TNFAIP6
Biological Process	GO:0002237	response to molecule of bacterial origin	6.882e-05	0.3152	0.004147	0.03735	22	613	PDE2A,GBP6,CXCL10,CMPK2,GPR84,TRIM6,DEFA4,S100A8,JUN,BPI,HP,PLSCR2,MMP9,CNR1,MPO,CARD17,CAMP,SERPINE1,ELANE,SOCS1,TRPV4,PDCD1LG2			Cellular Component	GO:0042581	specific granule	8.955e-09	4.513e-06	1.128e-06	7.673e-06	15	160	CEACAM8,GPR84,CRISP3,CHIT1,GGH,DEFA4,BPI,HP,MMP8,TCN1,CD177,CAMP,OLFM4,OLR1,ELANE
Biological Process	GO:0048285	organelle fission	8.086e-05	0.3703	0.004771	0.04297	39	1445	TDRD9,E2F7,MCM10,RRM2,TRIP13,CDC45,TYMS,SLC26A8,INSC,HECW2,PLK1,KLHDC8B,IQGAP3,KIFC1,RAD51,TICRR,GTSE1,UBE2C,BIRC5,E2F8,SPAG5,CCNA2,CEP55,PKMYT1,KIF20A,ORC1,GOLGA8M,CCNB2,CDK1,CDC6,CDC20,CLSPN,KIF18B,CDC25A,ESPL1,SKA1,CDCA5,MYO16,AURKB			Cellular Component	GO:0030141	secretory granule	9.272e-08	4.673e-05	9.346e-06	6.356e-05	36	958	ABCA13,CEACAM8,FSTL4,GPR84,CEACAM6,NFASC,CRISP3,CHIT1,GGH,DEFA4,S100A8,TEX22,S100P,SERPINB10,TXNDC5,BPI,PTPRN2,HP,SCNN1A,SERPING1,EXOC3L1,MMP8,MMP9,CA4,MPO,TCN1,CD177,CAMP,OLFM4,SIGLEC14,OLR1,RPH3A,RNASE2,SERPINE1,ELANE,TNFAIP6
Biological Process	GO:0010996	response to auditory stimulus	8.124e-05	0.3721	0.004771	0.04297	6	51	CXCL10,MDK,KIAA0319,OTOF,KCNMA1,SLC1A3			Cellular Component	GO:0034774	secretory granule lumen	1.315e-06	0.000663	0.0001069	0.0007272	18	332	CRISP3,CHIT1,GGH,DEFA4,S100A8,S100P,TXNDC5,BPI,HP,SERPING1,MMP8,MPO,TCN1,CAMP,OLFM4,RNASE2,SERPINE1,ELANE
Biological Process	GO:0071897	DNA biosynthetic process	8.388e-05	0.3842	0.004863	0.0438	19	492	E2F7,MCM10,RRM2,CDC45,TYMS,JUN,PIF1,RAD51,TICRR,APOBEC3B,E2F8,CCNA2,ORC1,ISG15,CDK1,CDC6,CLSPN,POLQ,AURKB			Cellular Component	GO:0060205	cytoplasmic vesicle lumen	1.56e-06	0.0007863	0.0001069	0.0007272	18	336	CRISP3,CHIT1,GGH,DEFA4,S100A8,S100P,TXNDC5,BPI,HP,SERPING1,MMP8,MPO,TCN1,CAMP,OLFM4,RNASE2,SERPINE1,ELANE
Biological Process	GO:1901990	regulation of mitotic cell cycle phase transition	8.846e-05	0.4051	0.005064	0.04561	19	494	E2F7,TRIP13,HECW2,PLK1,TICRR,GTSE1,UBE2C,BIRC5,E2F8,ORC1,CDK1,CDC6,CDC20,CLSPN,CDC25A,ESPL1,CDCA5,MYO16,AURKB			Cellular Component	GO:0031983	vesicle lumen	1.697e-06	0.0008555	0.0001069	0.0007272	18	338	CRISP3,CHIT1,GGH,DEFA4,S100A8,S100P,TXNDC5,BPI,HP,SERPING1,MMP8,MPO,TCN1,CAMP,OLFM4,RNASE2,SERPINE1,ELANE
Biological Process	GO:0009615	response to virus	9.011e-05	0.4127	0.005095	0.04589	18	453	GBP6,CXCL10,TRIM6,IFITM3,IFI44L,PLSCR2,IFI44,OAS3,IFI27,IFIT3,APOBEC3B,RNASE1,RNASE2,RSAD2,ISG15,OASL,IFI6,IL27			Cellular Component	GO:0099503	secretory vesicle	2.589e-06	0.001305	0.000145	0.0009861	38	1197	ABCA13,CEACAM8,FSTL4,GPR84,CEACAM6,NFASC,CRISP3,CHIT1,GGH,DEFA4,S100A8,TEX22,S100P,SERPINB10,TXNDC5,BPI,OTOF,PTPRN2,HP,SCNN1A,SERPING1,EXOC3L1,MMP8,MMP9,CA4,MPO,TCN1,CD177,CAMP,OLFM4,SIGLEC14,OLR1,RPH3A,RNASE2,SERPINE1,ELANE,DGKI,TNFAIP6
Biological Process	GO:0033993	response to lipid	0.0001073	0.4912	0.005991	0.05396	40	1517	PDE2A,GBP6,INHBB,CES1,CXCL10,CMPK2,GPR84,TRIM6,MDK,TYMS,WNT5B,DEFA4,S100A8,JUN,KL,ALDH1A2,BPI,HP,GLDC,SCNN1A,KCNMA1,C1QB,PLSCR2,MMP9,CNR1,CA4,MPO,CARD17,EGLN2,CAMP,NTSR1,BIRC5,TEK,CCNA2,LIPC,SERPINE1,ELANE,SOCS1,TRPV4,PDCD1LG2			Cellular Component	GO:0005766	primary lysosome	1.594e-05	0.008033	0.0007303	0.004966	11	158	ABCA13,CEACAM8,CEACAM6,GGH,DEFA4,TXNDC5,BPI,MPO,OLFM4,RNASE2,ELANE
Biological Process	GO:0043114	regulation of vascular permeability	0.0001103	0.5052	0.006087	0.05483	7	77	PDE2A,CEACAM8,CEACAM6,MYLK3,NOTCH3,TEK,TRPV4			Cellular Component	GO:0042582	azurophil granule	1.594e-05	0.008033	0.0007303	0.004966	11	158	ABCA13,CEACAM8,CEACAM6,GGH,DEFA4,TXNDC5,BPI,MPO,OLFM4,RNASE2,ELANE
Biological Process	GO:1901988	negative regulation of cell cycle phase transition	0.0001126	0.5157	0.006139	0.05529	14	302	E2F7,TRIP13,PLK1,TICRR,GTSE1,BIRC5,E2F8,ORC1,CDK1,CDC6,CDC20,CLSPN,MYO16,AURKB			Cellular Component	GO:0015629	actin cytoskeleton	2.347e-05	0.01183	0.0009857	0.006703	29	883	MYBPH,MYO7A,MYO10,CEACAM8,CEACAM6,NFASC,SLC28A3,S100P,MYLK3,SCNN1A,NAV3,KCNN3,FGF13,MYO18B,CNR1,NOTCH3,CA4,SORBS2,LCT,TEK,LGSN,SH3PXD2B,LIPC,PARVA,TRPV4,LIMCH1,MYO15A,TNNT3,MYO16
Biological Process	GO:0051899	membrane depolarization	0.0001177	0.5389	0.00634	0.05711	8	104	TRPM4,JUN,SCN1B,SCN5A,CACNA1A,CACNA1E,NTSR1,IFI6			Cellular Component	GO:0031012	extracellular matrix	3.549e-05	0.01789	0.001339	0.009105	24	675	CRISP3,MDK,WNT5B,LRRC3,S100A8,OLFML2A,FBN1,SERPING1,C1QB,C1QC,PLSCR2,MMP8,MMP9,MMP19,LRRN1,CILP,ADAMTS2,COL27A1,COL23A1,HMCN1,SERPINE1,ELANE,AGRN,MARCO
Biological Process	GO:0000281	mitotic cytokinesis	0.0001772	0.8115	0.009411	0.08476	7	83	PLK1,KLHDC8B,BIRC5,CEP55,KIF20A,ESPL1,AURKB			Cellular Component	GO:0030312	external encapsulating structure	3.719e-05	0.01874	0.001339	0.009105	24	677	CRISP3,MDK,WNT5B,LRRC3,S100A8,OLFML2A,FBN1,SERPING1,C1QB,C1QC,PLSCR2,MMP8,MMP9,MMP19,LRRN1,CILP,ADAMTS2,COL27A1,COL23A1,HMCN1,SERPINE1,ELANE,AGRN,MARCO
Biological Process	GO:0031570	DNA integrity checkpoint signaling	0.0001788	0.8187	0.009411	0.08476	10	172	E2F7,CDC45,PLK1,TICRR,GTSE1,E2F8,ORC1,CDK1,CDC6,CLSPN			Cellular Component	GO:0099512	supramolecular fiber	4.419e-05	0.02227	0.001437	0.009774	44	1670	MYBPH,CFAP251,MYO7A,MYO10,DZIP1L,CEACAM8,CEACAM6,NFASC,SLC28A3,S100P,FBN1,SCN5A,SCNN1A,NAV3,KCNN3,FGF13,MYO18B,PLK1,KIFC1,CA4,SORBS2,DNAH10,COL27A1,GTSE1,BIRC5,LCT,TEK,LGSN,SPAG5,KIF20A,GOLGA8M,LIPC,PARVA,TRPV4,LIMCH1,CDK1,KIF18B,MYO15A,TNNT3,SKA1,HYDIN,MYO16,NOS1AP,AURKB
Biological Process	GO:0001889	liver development	0.0001829	0.8377	0.009509	0.08564	16	396	UPB1,CEACAM8,E2F7,CEACAM6,MDK,TYMS,JUN,ALDH1A2,HP,NAV3,AK4,CNR1,NOTCH3,E2F8,LIMS2,LIPC			Cellular Component	GO:0072686	mitotic spindle	4.563e-05	0.023	0.001437	0.009774	11	177	HECW2,PLK1,KIFC1,SPAG5,GOLGA8M,CDK1,CDC6,KIF18B,ESPL1,SKA1,AURKB
Biological Process	GO:0090068	positive regulation of cell cycle process	0.0001848	0.8463	0.009509	0.08564	15	356	E2F7,PLSCR2,GTSE1,UBE2C,BIRC5,E2F8,SPAG5,ORC1,CDK1,CDC6,CDC20,CDC25A,ESPL1,CDCA5,AURKB			Cellular Component	GO:0099081	supramolecular polymer	4.945e-05	0.02492	0.001466	0.00997	44	1678	MYBPH,CFAP251,MYO7A,MYO10,DZIP1L,CEACAM8,CEACAM6,NFASC,SLC28A3,S100P,FBN1,SCN5A,SCNN1A,NAV3,KCNN3,FGF13,MYO18B,PLK1,KIFC1,CA4,SORBS2,DNAH10,COL27A1,GTSE1,BIRC5,LCT,TEK,LGSN,SPAG5,KIF20A,GOLGA8M,LIPC,PARVA,TRPV4,LIMCH1,CDK1,KIF18B,MYO15A,TNNT3,SKA1,HYDIN,MYO16,NOS1AP,AURKB
Biological Process	GO:0032877	positive regulation of DNA endoreduplication	0.0002032	0.9306	0.01034	0.09313	2	2	E2F7,E2F8			Cellular Component	GO:0016459	myosin complex	5.35e-05	0.02696	0.001498	0.01019	7	69	MYBPH,MYO7A,MYO10,MYO18B,LIMCH1,MYO15A,MYO16
Biological Process	GO:0009617	response to bacterium	0.0002087	0.9558	0.0105	0.0946	33	1199	USP18,PDE2A,GBP6,CES1,CXCL10,CMPK2,GPR84,CHIT1,TRIM6,DEFA4,S100A8,JUN,BPI,HP,PLSCR2,MMP9,CNR1,MPO,CARD17,CAMP,IFI44,IFIT3,RNASE1,RNASE2,HMCN1,ISG15,SERPINE1,ELANE,SOCS1,TRPV4,MARCO,IL27,PDCD1LG2			Cellular Component	GO:0031226	intrinsic component of plasma membrane	6.215e-05	0.03132	0.001649	0.01121	48	1910	EPHB2,TRPM4,CEACAM8,SLCO4A1,GPR84,CEACAM6,NFASC,SLC28A3,ITGA7,ITGAD,PTH2R,MS4A4A,SLC26A8,KL,PTPRG,KCND1,PTPRN2,SCN1B,BTN1A1,SCN5A,SCNN1A,SORCS2,KCNMA1,BAMBI,PLSCR2,KIR2DL3,KIR2DL4,TNFSF15,CNR1,NOTCH3,CA4,CACNA1A,CACNA1E,ADCY4,CD177,NTSR1,ABCC11,LCT,TEK,SLC1A3,OLR1,SLC6A12,SLC6A13,TRPV4,CDH4,MARCO,TRPV5,NOS1AP
Biological Process	GO:0061008	hepaticobiliary system development	0.0002167	0.9924	0.01072	0.09654	16	402	UPB1,CEACAM8,E2F7,CEACAM6,MDK,TYMS,JUN,ALDH1A2,HP,NAV3,AK4,CNR1,NOTCH3,E2F8,LIMS2,LIPC			Cellular Component	GO:0005887	integral component of plasma membrane	7.213e-05	0.03636	0.001818	0.01236	46	1813	EPHB2,TRPM4,CEACAM8,SLCO4A1,GPR84,CEACAM6,NFASC,SLC28A3,ITGA7,ITGAD,PTH2R,MS4A4A,SLC26A8,KL,PTPRG,KCND1,PTPRN2,SCN1B,BTN1A1,SCN5A,SCNN1A,SORCS2,KCNMA1,BAMBI,PLSCR2,KIR2DL3,KIR2DL4,TNFSF15,CNR1,NOTCH3,CACNA1A,CACNA1E,ADCY4,NTSR1,ABCC11,LCT,TEK,SLC1A3,OLR1,SLC6A12,SLC6A13,TRPV4,CDH4,MARCO,TRPV5,NOS1AP
Biological Process	GO:0022402	cell cycle process	0.0002183	0.9999	0.01072	0.09654	44	1786	TDRD9,E2F7,MCM10,RRM2,TRIP13,CDC45,TYMS,SLC26A8,INSC,HECW2,DHCR24,PLSCR2,PLK1,KLHDC8B,IQGAP3,KIFC1,RAD51,TICRR,GTSE1,UBE2C,APBB2,BIRC5,KIAA1614,E2F8,SPAG5,CCNA2,CEP55,PKMYT1,KIF20A,ORC1,GOLGA8M,CCNB2,CDK1,CDC6,CDC20,CLSPN,KIF18B,CDC25A,ESPL1,SKA1,CDCA5,TRPV5,MYO16,AURKB			Cellular Component	GO:0098858	actin-based cell projection	8.398e-05	0.04232	0.002015	0.01371	17	411	MYO7A,MYO10,CEACAM8,CEACAM6,NFASC,SLC28A3,S100P,NAV3,KCNN3,FGF13,CA4,LCT,TEK,LIPC,TRPV4,MYO15A,MYO16
Biological Process	GO:0031536	positive regulation of exit from mitosis	0.0002223	1	0.01072	0.09654	3	9	UBE2C,BIRC5,CDCA5			Cellular Component	GO:0045177	apical part of cell	0.0001584	0.07981	0.003628	0.02467	20	562	MYO7A,CEACAM8,CEACAM6,KL,OTOF,IFITM3,INSC,SCNN1A,KCNMA1,CA4,SORBS2,ABCC11,BIRC5,LCT,TEK,KIAA1614,SLC5A11,TRPV4,SLC14A2,TRPV5
Biological Process	GO:0032466	negative regulation of cytokinesis	0.0002223	1	0.01072	0.09654	3	9	E2F7,E2F8,AURKB			Cellular Component	GO:0005884	actin filament	0.0002188	0.1103	0.004795	0.03261	20	576	MYO7A,MYO10,CEACAM8,CEACAM6,NFASC,SLC28A3,S100P,NAV3,KCNN3,FGF13,MYO18B,CA4,LCT,TEK,LGSN,LIPC,TRPV4,LIMCH1,MYO15A,MYO16
Biological Process	GO:0001508	action potential	0.0002326	1	0.0111	0.09995	11	212	TRPM4,NFASC,SCN1B,SCN5A,KCNMA1,FGF13,CNR1,CACNA1A,CACNA1E,NTSR1,NOS1AP			Cellular Component	GO:0016324	apical plasma membrane	0.0002879	0.1451	0.006045	0.04111	17	456	MYO7A,CEACAM8,CEACAM6,KL,SCNN1A,KCNMA1,CA4,SORBS2,ABCC11,BIRC5,LCT,TEK,KIAA1614,SLC5A11,TRPV4,SLC14A2,TRPV5
Biological Process	GO:0000212	meiotic spindle organization	0.0002425	1	0.01145	0.1031	5	40	BIRC5,GOLGA8M,CCNB2,CDK1,ESPL1			Cellular Component	GO:0099513	polymeric cytoskeletal fiber	0.0005994	0.3021	0.01187	0.08076	36	1437	CFAP251,MYO7A,MYO10,DZIP1L,CEACAM8,CEACAM6,NFASC,SLC28A3,S100P,SCNN1A,NAV3,KCNN3,FGF13,MYO18B,PLK1,KIFC1,CA4,DNAH10,GTSE1,BIRC5,LCT,TEK,LGSN,SPAG5,KIF20A,GOLGA8M,LIPC,TRPV4,LIMCH1,CDK1,KIF18B,MYO15A,SKA1,HYDIN,MYO16,AURKB
Biological Process	GO:0098655	cation transmembrane transport	0.0002468	1	0.01154	0.1039	31	1108	EPHB2,TRPM4,PDE2A,CXCL10,PKD1L1,WNT5B,KCND1,HECW2,SCN1B,ATP2C2,SCN5A,SCNN1A,KCNMA1,KCNN3,AK4,FGF13,MMP9,CACNA1A,CACNA1E,TCN1,TCN2,NTSR1,SLC1A3,RPH3A,SLC6A12,SLC6A13,TRPV4,CDK1,AGRN,TRPV5,NOS1AP			Cellular Component	GO:0034706	sodium channel complex	0.0006126	0.3087	0.01187	0.08076	4	28	TRPM4,SCN1B,SCN5A,SCNN1A
Biological Process	GO:1901987	regulation of cell cycle phase transition	0.0002516	1	0.01164	0.1048	19	536	E2F7,TRIP13,HECW2,PLK1,TICRR,GTSE1,UBE2C,BIRC5,E2F8,ORC1,CDK1,CDC6,CDC20,CLSPN,CDC25A,ESPL1,CDCA5,MYO16,AURKB			Cellular Component	GO:0062023	collagen-containing extracellular matrix	0.0006778	0.3416	0.01248	0.0849	18	537	MDK,WNT5B,S100A8,FBN1,SERPING1,C1QB,C1QC,PLSCR2,MMP8,MMP9,CILP,ADAMTS2,COL27A1,COL23A1,HMCN1,SERPINE1,ELANE,AGRN
Biological Process	GO:0051321	meiotic cell cycle	0.0002812	1	0.01263	0.1137	14	330	TDRD9,TRIP13,SLC26A8,PLK1,RAD51,BIRC5,PKMYT1,KIF20A,GOLGA8M,CCNB2,CDK1,CDC20,CDC25A,ESPL1			Cellular Component	GO:0034703	cation channel complex	0.0006935	0.3495	0.01248	0.0849	11	242	TRPM4,PKD1L1,KCND1,SCN1B,SCN5A,SCNN1A,KCNMA1,CACNA1A,CACNA1E,TRPV5,NOS1AP
Biological Process	GO:0140013	meiotic nuclear division	0.0002812	1	0.01263	0.1137	14	330	TDRD9,TRIP13,SLC26A8,PLK1,RAD51,BIRC5,PKMYT1,KIF20A,GOLGA8M,CCNB2,CDK1,CDC20,CDC25A,ESPL1			Cellular Component	GO:0005876	spindle microtubule	0.0007747	0.3904	0.01346	0.09156	6	77	PLK1,BIRC5,CDK1,KIF18B,SKA1,AURKB
Biological Process	GO:1903046	meiotic cell cycle process	0.0002812	1	0.01263	0.1137	14	330	TDRD9,TRIP13,SLC26A8,PLK1,RAD51,BIRC5,PKMYT1,KIF20A,GOLGA8M,CCNB2,CDK1,CDC20,CDC25A,ESPL1			Cellular Component	GO:0005819	spindle	0.001127	0.5682	0.01894	0.1288	15	425	HECW2,PLK1,KIFC1,BIRC5,SPAG5,KIF20A,GOLGA8M,SHCBP1,CDK1,CDC6,CDC20,KIF18B,ESPL1,SKA1,AURKB
Biological Process	GO:0007292	female gamete generation	0.0002902	1	0.01291	0.1162	12	254	INHBB,INSL3,MDK,TRIP13,PLK1,MMP19,BIRC5,KIF20A,CCNB2,CDK1,TNFAIP6,CDC20			Cellular Component	GO:0000779	condensed chromosome, centromeric region	0.001762	0.888	0.02823	0.192	7	122	HJURP,PLK1,BIRC5,SPAG5,SPC24,SKA1,AURKB
Biological Process	GO:0035725	sodium ion transmembrane transport	0.0002948	1	0.01298	0.1169	10	183	TRPM4,HECW2,SCN1B,SCN5A,SCNN1A,FGF13,SLC6A12,SLC6A13,TRPV4,AGRN			Cellular Component	GO:0016328	lateral plasma membrane	0.001848	0.9315	0.02823	0.192	6	91	CEACAM8,CEACAM6,SCN5A,FGF13,IQGAP3,TACSTD2
Biological Process	GO:0044774	mitotic DNA integrity checkpoint signaling	0.0002985	1	0.01302	0.1173	8	119	E2F7,TICRR,GTSE1,E2F8,ORC1,CDK1,CDC6,CLSPN			Cellular Component	GO:0035578	azurophil granule lumen	0.001848	0.9315	0.02823	0.192	6	91	GGH,TXNDC5,BPI,MPO,RNASE2,ELANE
Biological Process	GO:0007094	mitotic spindle assembly checkpoint signaling	0.0003426	1	0.01453	0.1309	5	43	TRIP13,PLK1,BIRC5,CDC20,AURKB			Cellular Component	GO:0051233	spindle midzone	0.002179	1	0.0323	0.2196	4	39	PLK1,CDC6,KIF18B,AURKB
Biological Process	GO:0044818	mitotic G2/M transition checkpoint	0.0003426	1	0.01453	0.1309	5	43	TICRR,ORC1,CDK1,CDC6,CLSPN			Cellular Component	GO:0098687	chromosomal region	0.002298	1	0.03309	0.225	13	367	HJURP,PLK1,PIF1,RAD51,BIRC5,SPAG5,KIF20A,SPC24,ORC1,CDK1,SKA1,CDCA5,AURKB
Biological Process	GO:0071173	spindle assembly checkpoint signaling	0.0003426	1	0.01453	0.1309	5	43	TRIP13,PLK1,BIRC5,CDC20,AURKB			Cellular Component	GO:0032133	chromosome passenger complex	0.002876	1	0.04027	0.2739	2	6	BIRC5,AURKB
Biological Process	GO:0044839	cell cycle G2/M phase transition	0.0003541	1	0.01488	0.134	13	298	PLK1,TICRR,GTSE1,BIRC5,CCNA2,PKMYT1,ORC1,CCNB2,CDK1,CDC6,CLSPN,CDC25A,AURKB			Cellular Component	GO:0030496	midbody	0.003005	1	0.04093	0.2784	9	209	PLK1,KLHDC8B,BIRC5,SPAG5,CEP55,KIF20A,SHCBP1,CDK1,AURKB
Biological Process	GO:0051225	spindle assembly	0.0003604	1	0.01501	0.1352	9	154	PLK1,KIFC1,BIRC5,SPAG5,KIF20A,GOLGA8M,CCNB2,CDC20,AURKB			Cellular Component	GO:0005902	microvillus	0.003246	1	0.04287	0.2916	10	252	MYO7A,CEACAM8,CEACAM6,NFASC,SLC28A3,S100P,CA4,LCT,TEK,LIPC
Biological Process	GO:0098662	inorganic cation transmembrane transport	0.0003864	1	0.01594	0.1436	28	985	TRPM4,PDE2A,CXCL10,PKD1L1,WNT5B,KCND1,HECW2,SCN1B,ATP2C2,SCN5A,SCNN1A,KCNMA1,KCNN3,AK4,FGF13,CACNA1A,CACNA1E,TCN1,TCN2,NTSR1,SLC1A3,SLC6A12,SLC6A13,TRPV4,CDK1,AGRN,TRPV5,NOS1AP			Cellular Component	GO:0034704	calcium channel complex	0.003317	1	0.04287	0.2916	5	71	PKD1L1,CACNA1A,CACNA1E,TRPV5,NOS1AP
Biological Process	GO:0045841	negative regulation of mitotic metaphase/anaphase transition	0.0004249	1	0.01695	0.1526	5	45	TRIP13,PLK1,BIRC5,CDC20,AURKB			Cellular Component	GO:0000775	chromosome, centromeric region	0.003622	1	0.04564	0.3104	9	215	HJURP,PLK1,BIRC5,SPAG5,KIF20A,SPC24,SKA1,CDCA5,AURKB
Biological Process	GO:0071174	mitotic spindle checkpoint signaling	0.0004249	1	0.01695	0.1526	5	45	TRIP13,PLK1,BIRC5,CDC20,AURKB			Cellular Component	GO:0070821	tertiary granule membrane	0.003741	1	0.04598	0.3127	5	73	CEACAM8,GPR84,CD177,SIGLEC14,OLR1
Biological Process	GO:0035456	response to interferon-beta	0.0004249	1	0.01695	0.1526	5	45	GBP6,TRIM6,IFITM3,PLSCR2,IFIT3
Biological Process	GO:0006814	sodium ion transport	0.0004255	1	0.01695	0.1526	12	265	TRPM4,HECW2,SCN1B,SCN5A,SCNN1A,FGF13,SLC5A9,SLC5A11,SLC6A12,SLC6A13,TRPV4,AGRN
Biological Process	GO:0015812	gamma-aminobutyric acid transport	0.0004624	1	0.01826	0.1644	4	26	CACNA1A,NTSR1,SLC6A12,SLC6A13
Biological Process	GO:0044843	cell cycle G1/S phase transition	0.0004788	1	0.01874	0.1688	14	348	E2F7,MCM10,RRM2,CDC45,TYMS,IQGAP3,GTSE1,E2F8,CCNA2,ORC1,CDK1,CDC6,CDC25A,MYO16
Biological Process	GO:0000910	cytokinesis	0.0004873	1	0.01891	0.1704	10	195	E2F7,PLK1,KLHDC8B,BIRC5,E2F8,CEP55,KIF20A,CDC6,ESPL1,AURKB			The significant Cellular Component based on downregulated genesin COVID-19 vs HC, obtained from ToppGene database
Biological Process	GO:0007051	spindle organization	0.0005005	1	0.01926	0.1735	11	232	PLK1,KIFC1,BIRC5,SPAG5,KIF20A,GOLGA8M,CCNB2,CDK1,CDC20,ESPL1,AURKB			Category	ID	Name	p-value	q-value Bonferroni	q-value FDR B&H	q-value FDR B&Y	Hit Count in Query List	Hit Count in Genome	Hit in Query List
Biological Process	GO:1902100	negative regulation of metaphase/anaphase transition of cell cycle	0.0005213	1	0.0199	0.1792	5	47	TRIP13,PLK1,BIRC5,CDC20,AURKB			Cellular Component	GO:0005833	hemoglobin complex	9.698e-07	0.000128	6.401e-05	0.0003497	3	12	HBA1,HBB,HBG2
Biological Process	GO:0007077	mitotic nuclear membrane disassembly	0.0005642	1	0.02108	0.1898	3	12	PLK1,CCNB2,CDK1			Cellular Component	GO:0031838	haptoglobin-hemoglobin complex	9.698e-07	0.000128	6.401e-05	0.0003497	3	12	HBA1,HBB,HBG2
Biological Process	GO:0031577	spindle checkpoint signaling	0.0005753	1	0.02108	0.1898	5	48	TRIP13,PLK1,BIRC5,CDC20,AURKB			Cellular Component	GO:0071682	endocytic vesicle lumen	0.0006305	0.08323	0.02774	0.1516	2	22	HBA1,HBB
Biological Process	GO:0033048	negative regulation of mitotic sister chromatid segregation	0.0005753	1	0.02108	0.1898	5	48	TRIP13,PLK1,BIRC5,CDC20,AURKB
Biological Process	GO:0033046	negative regulation of sister chromatid segregation	0.0005753	1	0.02108	0.1898	5	48	TRIP13,PLK1,BIRC5,CDC20,AURKB
Biological Process	GO:2000816	negative regulation of mitotic sister chromatid separation	0.0005753	1	0.02108	0.1898	5	48	TRIP13,PLK1,BIRC5,CDC20,AURKB
Biological Process	GO:1902305	regulation of sodium ion transmembrane transport	0.000592	1	0.0213	0.1918	6	73	HECW2,SCN1B,SCN5A,FGF13,TRPV4,AGRN
Biological Process	GO:0086048	membrane depolarization during bundle of His cell action potential	0.0005952	1	0.0213	0.1918	2	3	TRPM4,SCN5A
Biological Process	GO:1902632	positive regulation of membrane hyperpolarization	0.0005952	1	0.0213	0.1918	2	3	KCNMA1,TRPV4
Biological Process	GO:0000086	G2/M transition of mitotic cell cycle	0.0006106	1	0.02168	0.1953	12	276	PLK1,TICRR,BIRC5,CCNA2,PKMYT1,ORC1,CCNB2,CDK1,CDC6,CLSPN,CDC25A,AURKB
Biological Process	GO:0010564	regulation of cell cycle process	0.0006491	1	0.02287	0.206	26	917	E2F7,RRM2,TRIP13,HECW2,PLSCR2,PLK1,RAD51,TICRR,GTSE1,UBE2C,BIRC5,E2F8,SPAG5,PKMYT1,KIF20A,ORC1,CDK1,CDC6,CDC20,CLSPN,CDC25A,ESPL1,CDCA5,TRPV5,MYO16,AURKB
Biological Process	GO:1905819	negative regulation of chromosome separation	0.0006956	1	0.02432	0.219	5	50	TRIP13,PLK1,BIRC5,CDC20,AURKB
Biological Process	GO:0000082	G1/S transition of mitotic cell cycle	0.0007115	1	0.02469	0.2224	13	321	E2F7,MCM10,RRM2,CDC45,TYMS,IQGAP3,GTSE1,E2F8,ORC1,CDK1,CDC6,CDC25A,MYO16
Biological Process	GO:0051310	metaphase plate congression	0.0007339	1	0.02493	0.2246	6	76	KIFC1,BIRC5,SPAG5,CEP55,CDCA5,AURKB
Biological Process	GO:0098900	regulation of action potential	0.0007339	1	0.02493	0.2246	6	76	TRPM4,SCN5A,FGF13,CNR1,NTSR1,NOS1AP
Biological Process	GO:0098660	inorganic ion transmembrane transport	0.0007349	1	0.02493	0.2246	29	1078	TRPM4,PDE2A,CXCL10,PKD1L1,WNT5B,SLC26A8,KCND1,HECW2,SCN1B,ATP2C2,SCN5A,SCNN1A,KCNMA1,KCNN3,AK4,FGF13,CACNA1A,CACNA1E,TCN1,TCN2,NTSR1,SLC1A3,SLC6A12,SLC6A13,TRPV4,CDK1,AGRN,TRPV5,NOS1AP
Biological Process	GO:2001251	negative regulation of chromosome organization	0.0007459	1	0.02512	0.2263	7	105	TRIP13,PLK1,PIF1,BIRC5,CDC20,ESPL1,AURKB
Biological Process	GO:0051985	negative regulation of chromosome segregation	0.0007624	1	0.0253	0.2279	5	51	TRIP13,PLK1,BIRC5,CDC20,AURKB
Biological Process	GO:0033047	regulation of mitotic sister chromatid segregation	0.0007624	1	0.0253	0.2279	5	51	TRIP13,PLK1,BIRC5,CDC20,AURKB
Biological Process	GO:0090148	membrane fission	0.0008034	1	0.02647	0.2384	10	208	E2F7,PLK1,KLHDC8B,BIRC5,E2F8,CEP55,KIF20A,CDC6,ESPL1,AURKB
Biological Process	GO:0045930	negative regulation of mitotic cell cycle	0.0008265	1	0.02704	0.2435	14	368	E2F7,TRIP13,PLK1,TICRR,GTSE1,BIRC5,E2F8,ORC1,CDK1,CDC6,CDC20,CLSPN,MYO16,AURKB
Biological Process	GO:0006261	DNA-templated DNA replication	0.0008705	1	0.02824	0.2543	9	174	E2F7,MCM10,CDC45,RAD51,TICRR,E2F8,ORC1,CDC6,POLQ
Biological Process	GO:0070252	actin-mediated cell contraction	0.0008808	1	0.02824	0.2543	8	140	TRPM4,SCN1B,SCN5A,FGF13,PARVA,LIMCH1,TNNT3,NOS1AP
Biological Process	GO:1901992	positive regulation of mitotic cell cycle phase transition	0.0008816	1	0.02824	0.2543	7	108	UBE2C,BIRC5,CDK1,CDC6,CDC25A,ESPL1,CDCA5
Biological Process	GO:1903900	regulation of viral life cycle	0.0009066	1	0.02855	0.2572	9	175	TRIM6,IFITM3,PLSCR2,OAS3,APOBEC3B,RSAD2,ISG15,OASL,LY6E
Biological Process	GO:0007143	female meiotic nuclear division	0.0009102	1	0.02855	0.2572	5	53	TRIP13,PLK1,BIRC5,KIF20A,CCNB2
Biological Process	GO:0003254	regulation of membrane depolarization	0.0009102	1	0.02855	0.2572	5	53	TRPM4,SCN1B,SCN5A,NTSR1,IFI6
Biological Process	GO:0042391	regulation of membrane potential	0.001	1	0.03116	0.2807	18	554	TRPM4,NFASC,JUN,SCN1B,SCN5A,KCNMA1,PYCR1,FGF13,CNR1,BEGAIN,CACNA1A,CACNA1E,NTSR1,DGKI,TRPV4,IFI6,AGRN,NOS1AP
Biological Process	GO:0009612	response to mechanical stimulus	0.001016	1	0.03143	0.2831	14	376	PDE2A,MYO7A,CXCL10,PKD1L1,MDK,KIAA0319,JUN,OTOF,KCNMA1,MMP9,MPO,SLC1A3,SERPINE1,TRPV4
Biological Process	GO:0016050	vesicle organization	0.001042	1	0.03203	0.2885	44	1924	MYO7A,CES1,ABCA13,CEACAM8,GPR84,CEACAM6,NFASC,CRISP3,CHIT1,GGH,DEFA4,S100A8,S100P,SERPINB10,TXNDC5,BPI,OTOF,PTPRN2,HP,IFITM3,SERPING1,EXOC3L1,MMP8,MMP9,CNR1,NOTCH3,MPO,DOCK1,CACNA1A,GTF2H2C,TCN1,CD177,CAMP,OLFM4,SIGLEC14,OLR1,RNASE2,LIPC,SERPINE1,ELANE,DGKI,SIGLEC1,TNFAIP6,MARCO
Biological Process	GO:0030198	extracellular matrix organization	0.00112	1	0.03407	0.3068	16	468	ITGA7,ITGAD,OLFML2A,FBN1,MMP8,MMP9,MMP19,ADAMTS2,COL27A1,APBB2,COL23A1,SH3PXD2B,SERPINE1,ELANE,AGRN,MARCO
Biological Process	GO:1904668	positive regulation of ubiquitin protein ligase activity	0.001131	1	0.03407	0.3068	3	15	PLK1,UBE2C,CDC20
Biological Process	GO:0031915	positive regulation of synaptic plasticity	0.001131	1	0.03407	0.3068	3	15	EPHB2,MMP9,CDC20
Biological Process	GO:0043062	extracellular structure organization	0.001145	1	0.03418	0.3079	16	469	ITGA7,ITGAD,OLFML2A,FBN1,MMP8,MMP9,MMP19,ADAMTS2,COL27A1,APBB2,COL23A1,SH3PXD2B,SERPINE1,ELANE,AGRN,MARCO
Biological Process	GO:0006942	regulation of striated muscle contraction	0.00115	1	0.03418	0.3079	7	113	MYBPH,TRPM4,SCN5A,FGF13,TRPV4,TNNT3,AGRN
Biological Process	GO:0010035	response to inorganic substance	0.001167	1	0.03418	0.3079	25	904	PDE2A,INHBB,A3GALT2,GGH,S100A8,JUN,HP,SCN5A,KCNMA1,PYCR1,PLSCR2,MMP9,RAD51,MPO,SUCNR1,LCT,SLC1A3,OLR1,CCNA2,LIPC,SERPINE1,CDK1,CPNE4,SLC14A2,TRPV5
Biological Process	GO:0032875	regulation of DNA endoreduplication	0.001179	1	0.03418	0.3079	2	4	E2F7,E2F8
Biological Process	GO:0006235	dTTP biosynthetic process	0.001179	1	0.03418	0.3079	2	4	CMPK2,TYMS
Biological Process	GO:0009212	pyrimidine deoxyribonucleoside triphosphate biosynthetic process	0.001179	1	0.03418	0.3079	2	4	CMPK2,TYMS
Biological Process	GO:0051338	regulation of transferase activity	0.001189	1	0.03419	0.3079	31	1218	EPHB2,CXCL10,CEACAM8,CEACAM6,SERINC2,JUN,FBN1,FGF13,MAP3K15,PLK1,TNFSF15,IQGAP3,PIF1,ADCY4,UBE2C,TEK,CCNA2,PKMYT1,CCNB2,PARVA,ELANE,DGKI,SOCS1,TRPV4,CDK1,CDC6,CDC20,CLSPN,CDC25A,AGRN,AURKB
Biological Process	GO:0050729	positive regulation of inflammatory response	0.001194	1	0.03419	0.3079	9	182	PDE2A,MDK,S100A8,MMP8,MMP9,CNR1,SUCNR1,SERPINE1,TRPV4
Biological Process	GO:0061640	cytoskeleton-dependent cytokinesis	0.001211	1	0.03427	0.3087	7	114	PLK1,KLHDC8B,BIRC5,CEP55,KIF20A,ESPL1,AURKB
Biological Process	GO:0045786	negative regulation of cell cycle	0.001212	1	0.03427	0.3087	21	707	E2F7,RRM2,TRIP13,CDC45,DHCR24,PLK1,RAD51,TICRR,GTSE1,APBB2,BIRC5,E2F8,ORC1,CDK1,CDC6,CDC20,CLSPN,ESPL1,TRPV5,MYO16,AURKB
Biological Process	GO:0045229	external encapsulating structure organization	0.001223	1	0.03437	0.3096	16	472	ITGA7,ITGAD,OLFML2A,FBN1,MMP8,MMP9,MMP19,ADAMTS2,COL27A1,APBB2,COL23A1,SH3PXD2B,SERPINE1,ELANE,AGRN,MARCO
Biological Process	GO:0045839	negative regulation of mitotic nuclear division	0.001268	1	0.03542	0.319	5	57	TRIP13,PLK1,BIRC5,CDC20,AURKB
Biological Process	GO:0072576	liver morphogenesis	0.001372	1	0.03777	0.3401	5	58	CEACAM8,CEACAM6,MDK,NAV3,LIMS2
Biological Process	GO:0030397	membrane disassembly	0.001377	1	0.03777	0.3401	3	16	PLK1,CCNB2,CDK1
Biological Process	GO:0051081	nuclear membrane disassembly	0.001377	1	0.03777	0.3401	3	16	PLK1,CCNB2,CDK1
Biological Process	GO:0010038	response to metal ion	0.001402	1	0.03821	0.3442	18	571	INHBB,A3GALT2,GGH,S100A8,JUN,HP,SCN5A,KCNMA1,PLSCR2,MMP9,RAD51,SUCNR1,LCT,LIPC,SERPINE1,CDK1,CPNE4,TRPV5
Biological Process	GO:0001932	regulation of protein phosphorylation	0.001454	1	0.0394	0.3549	35	1451	EPHB2,GBP6,INHBB,CXCL10,CEACAM8,CEACAM6,TRIM6,JUN,FBN1,FGF13,MAP3K15,MMP9,PLK1,TNFSF15,IQGAP3,RAD51,ADCY4,CAMP,TEK,CCNA2,PKMYT1,ROPN1L,CCNB2,PARVA,ELANE,DGKI,SOCS1,TRPV4,LIMCH1,CDK1,CDC6,CLSPN,CDC25A,AGRN,MARCO
Biological Process	GO:0007080	mitotic metaphase plate congression	0.001482	1	0.03993	0.3596	5	59	KIFC1,BIRC5,CEP55,CDCA5,AURKB
Biological Process	GO:0007017	microtubule-based process	0.001518	1	0.04046	0.3645	32	1291	CFAP251,DZIP1L,TTC26,SLC26A8,INSC,NAV3,FGF13,PLSCR2,PLK1,KIFC1,CACNA1E,DNAH10,GTSE1,BIRC5,KIAA1614,SPAG5,KIF20A,ORC1,ROPN1L,GOLGA8M,CCNB2,AP3B2,PARVA,TRPV4,CDK1,CDC20,KIF18B,ESPL1,SKA1,AGRN,HYDIN,AURKB
Biological Process	GO:1901701	cellular response to oxygen-containing compound	0.00152	1	0.04046	0.3645	41	1790	TRPM4,NMNAT2,PDE2A,GBP6,MZB1,INHBB,CES1,CXCL10,CEACAM8,CMPK2,CEACAM6,WNT5B,DEFA4,JUN,KL,ALDH1A2,FBN1,BPI,PTPRN2,SCNN1A,PYCR1,PLSCR2,MMP9,RAD51,MPO,CARD17,CACNA1A,CACNA1E,ADCY4,SORBS2,CAMP,BIRC5,SLC1A3,CCNA2,SERPINE1,SOCS1,CDK1,LY6E,CDC6,AGRN,PDCD1LG2
Biological Process	GO:1902750	negative regulation of cell cycle G2/M phase transition	0.001553	1	0.04111	0.3703	7	119	PLK1,TICRR,ORC1,CDK1,CDC6,CLSPN,AURKB
Biological Process	GO:0006812	cation transport	0.001577	1	0.04151	0.3739	35	1458	EPHB2,TRPM4,PDE2A,CXCL10,PKD1L1,WNT5B,KCND1,HECW2,SCN1B,ATP2C2,SCN5A,SCNN1A,KCNMA1,KCNN3,AK4,FGF13,MMP9,CNR1,CACNA1A,CACNA1E,TCN1,TCN2,NTSR1,SLC5A9,SLC1A3,RPH3A,SLC5A11,SLC6A12,SLC6A13,SERPINE1,TRPV4,CDK1,AGRN,TRPV5,NOS1AP
Biological Process	GO:0009263	deoxyribonucleotide biosynthetic process	0.001655	1	0.04331	0.39	3	17	CMPK2,RRM2,TYMS
Biological Process	GO:0090307	mitotic spindle assembly	0.001674	1	0.04357	0.3924	6	89	PLK1,KIFC1,BIRC5,GOLGA8M,CDC20,AURKB
Biological Process	GO:0034446	substrate adhesion-dependent cell spreading	0.001709	1	0.04422	0.3983	7	121	MDK,DOCK1,OLFM4,TEK,LIMS2,PARVA,TACSTD2
Biological Process	GO:2000345	regulation of hepatocyte proliferation	0.001808	1	0.04651	0.4189	4	37	CEACAM8,CEACAM6,MDK,LIMS2
Biological Process	GO:0050832	defense response to fungus	0.001851	1	0.04709	0.4242	5	62	DEFA4,S100A8,MPO,CAMP,ELANE
Biological Process	GO:2000649	regulation of sodium ion transmembrane transporter activity	0.001851	1	0.04709	0.4242	5	62	HECW2,SCN1B,FGF13,TRPV4,AGRN
Biological Process	GO:0050829	defense response to Gram-negative bacterium	0.001877	1	0.0475	0.4278	7	123	DEFA4,BPI,CAMP,RNASE1,RNASE2,SERPINE1,ELANE
Biological Process	GO:0048732	gland development	0.001922	1	0.04812	0.4334	23	835	UPB1,INHBB,CEACAM8,E2F7,CEACAM6,MDK,TYMS,JUN,ALDH1A2,HP,ATP2C2,NAV3,AK4,IQGAP3,CNR1,NOTCH3,E2F8,LIMS2,LIPC,CCNB2,GREB1,LY6E,CSMD1
Biological Process	GO:0042023	DNA endoreduplication	0.001947	1	0.04812	0.4334	2	5	E2F7,E2F8
Biological Process	GO:0008315	G2/MI transition of meiotic cell cycle	0.001947	1	0.04812	0.4334	2	5	CCNB2,CDC25A
Biological Process	GO:0046075	dTTP metabolic process	0.001947	1	0.04812	0.4334	2	5	CMPK2,TYMS
Biological Process	GO:1903385	regulation of homophilic cell adhesion	0.001965	1	0.04812	0.4334	3	18	CEACAM8,CEACAM6,PTPRG
Biological Process	GO:0034374	low-density lipoprotein particle remodeling	0.001965	1	0.04812	0.4334	3	18	CETP,MPO,LIPC
Biological Process	GO:2001185	regulation of CD8-positive, alpha-beta T cell activation	0.001998	1	0.04868	0.4384	4	38	CEACAM8,CEACAM6,SOCS1,SH3RF3
Biological Process	GO:0051347	positive regulation of transferase activity	0.002011	1	0.04874	0.439	23	838	EPHB2,CEACAM8,CEACAM6,SERINC2,FBN1,FGF13,MAP3K15,PLK1,TNFSF15,IQGAP3,ADCY4,UBE2C,TEK,ELANE,DGKI,SOCS1,TRPV4,CDK1,CDC6,CDC20,CLSPN,AGRN,AURKB
Biological Process	GO:1901989	positive regulation of cell cycle phase transition	0.002058	1	0.0496	0.4468	7	125	UBE2C,BIRC5,CDK1,CDC6,CDC25A,ESPL1,CDCA5
The significant Biological Processes based on downregulated genes in COVID-19 vs HC, obtained from ToppGene database
Category	ID	Name	p-value	q-value Bonferroni	q-value FDR B&H	q-value FDR B&Y	Hit Count in Query List	Hit Count in Genome	Hit in Query List
Biological Process	GO:0042744	hydrogen peroxide catabolic process	3.475e-07	0.0005486	0.0005486	0.004357	4	35	SNCA,HBA1,HBB,HBG2
Biological Process	GO:0015671	oxygen transport	1.996e-06	0.003151	0.001576	0.01251	3	15	HBA1,HBB,HBG2
Biological Process	GO:0042743	hydrogen peroxide metabolic process	6.175e-06	0.00975	0.00325	0.02581	4	71	SNCA,HBA1,HBB,HBG2
Biological Process	GO:0048821	erythrocyte development	1.097e-05	0.01732	0.003996	0.03173	4	82	HBB,EPB42,FECH,EIF1AY
Biological Process	GO:0015669	gas transport	1.265e-05	0.01998	0.003996	0.03173	3	27	HBA1,HBB,HBG2
Biological Process	GO:0010999	regulation of eIF2 alpha phosphorylation by heme	1.668e-05	0.02634	0.004389	0.03486	2	4	HBB,FECH
Biological Process	GO:0020027	hemoglobin metabolic process	2.568e-05	0.04054	0.005068	0.04025	3	34	EPB42,FECH,EIF1AY
Biological Process	GO:0043249	erythrocyte maturation	2.568e-05	0.04054	0.005068	0.04025	3	34	EPB42,FECH,EIF1AY
Biological Process	GO:0098869	cellular oxidant detoxification	3.891e-05	0.06144	0.006826	0.05422	4	113	GSTM1,HBA1,HBB,HBG2
Biological Process	GO:0046984	regulation of hemoglobin biosynthetic process	5.819e-05	0.09188	0.009188	0.07297	2	7	FECH,EIF1AY
Biological Process	GO:1990748	cellular detoxification	8.015e-05	0.1266	0.0115	0.09137	4	136	GSTM1,HBA1,HBB,HBG2
Biological Process	GO:0061515	myeloid cell development	0.0001	0.1579	0.01238	0.09836	4	144	HBB,EPB42,FECH,EIF1AY
Biological Process	GO:0001932	regulation of protein phosphorylation	0.000102	0.161	0.01238	0.09836	10	1451	IL24,STRADB,LRRN3,NOG,FCER1A,SNCA,HBB,PID1,ZBED2,FECH
Biological Process	GO:0097237	cellular response to toxic substance	0.0001112	0.1756	0.01254	0.09961	4	148	GSTM1,HBA1,HBB,HBG2
Biological Process	GO:0046189	phenol-containing compound biosynthetic process	0.0001288	0.2033	0.01355	0.1076	3	58	SLC24A5,PMEL,SNCA
Biological Process	GO:0098754	detoxification	0.000173	0.2732	0.01707	0.1356	4	166	GSTM1,HBA1,HBB,HBG2
Biological Process	GO:1900376	regulation of secondary metabolite biosynthetic process	0.0002148	0.3391	0.01779	0.1413	2	13	SLC24A5,PMEL
Biological Process	GO:0048021	regulation of melanin biosynthetic process	0.0002148	0.3391	0.01779	0.1413	2	13	SLC24A5,PMEL
Biological Process	GO:0043455	regulation of secondary metabolic process	0.0002148	0.3391	0.01779	0.1413	2	13	SLC24A5,PMEL
Biological Process	GO:0046148	pigment biosynthetic process	0.0002253	0.3557	0.01779	0.1413	3	70	SLC24A5,PMEL,FECH
Biological Process	GO:0010998	regulation of translational initiation by eIF2 alpha phosphorylation	0.0002503	0.3952	0.01882	0.1495	2	14	HBB,FECH
Biological Process	GO:0042325	regulation of phosphorylation	0.0003207	0.5064	0.02261	0.1795	10	1668	IL24,STRADB,LRRN3,NOG,FCER1A,SNCA,HBB,PID1,ZBED2,FECH
Biological Process	GO:0009636	response to toxic substance	0.0003293	0.52	0.02261	0.1795	5	360	GSTM1,HBA1,HBB,HBG2,FECH
Biological Process	GO:0072593	reactive oxygen species metabolic process	0.0003734	0.5896	0.02457	0.1951	5	370	SNCA,HBA1,HBB,HBG2,PID1
Biological Process	GO:0043558	regulation of translational initiation in response to stress	0.000419	0.6616	0.02646	0.2102	2	18	HBB,FECH
Biological Process	GO:0042440	pigment metabolic process	0.0005881	0.9286	0.03571	0.2836	3	97	SLC24A5,PMEL,FECH
Biological Process	GO:0030218	erythrocyte differentiation	0.0006263	0.9889	0.03663	0.2909	4	233	HBB,EPB42,FECH,EIF1AY
Biological Process	GO:0042178	xenobiotic catabolic process	0.0007511	1	0.04177	0.3318	2	24	GSTM1,UGT2B11
Biological Process	GO:0034101	erythrocyte homeostasis	0.0007672	1	0.04177	0.3318	4	246	HBB,EPB42,FECH,EIF1AY
Biological Process	GO:0042438	melanin biosynthetic process	0.0008155	1	0.04191	0.3328	2	25	SLC24A5,PMEL
Biological Process	GO:0006468	protein phosphorylation	0.0008624	1	0.04191	0.3328	10	1889	IL24,STRADB,LRRN3,NOG,FCER1A,SNCA,HBB,PID1,ZBED2,FECH
Biological Process	GO:0043555	regulation of translation in response to stress	0.0008825	1	0.04191	0.3328	2	26	HBB,FECH
Biological Process	GO:0042541	hemoglobin biosynthetic process	0.0008825	1	0.04191	0.3328	2	26	FECH,EIF1AY
Biological Process	GO:0019220	regulation of phosphate metabolic process	0.0009516	1	0.04191	0.3328	10	1913	IL24,STRADB,LRRN3,NOG,FCER1A,SNCA,HBB,PID1,ZBED2,FECH
Biological Process	GO:0044550	secondary metabolite biosynthetic process	0.0009521	1	0.04191	0.3328	2	27	SLC24A5,PMEL
Biological Process	GO:0051174	regulation of phosphorus metabolic process	0.0009555	1	0.04191	0.3328	10	1914	IL24,STRADB,LRRN3,NOG,FCER1A,SNCA,HBB,PID1,ZBED2,FECH
Biological Process	GO:0006837	serotonin transport	0.001099	1	0.04566	0.3627	2	29	FCER1A,SNCA
Biological Process	GO:0006582	melanin metabolic process	0.001099	1	0.04566	0.3627	2	29	SLC24A5,PMEL
Biological Process	GO:0031399	regulation of protein modification process	0.001223	1	0.04951	0.3932	10	1976	IL24,STRADB,LRRN3,NOG,FCER1A,SNCA,HBB,PID1,ZBED2,FECH

## Sheet: significant hallmark  pathways
The significant hallmark gene set enrichment pathways based on DEGs in COVID-19 vs HC obtained from Enrichr database
Term	overlap	P-value	adjusted P-value	Odds Ratio	combined Score	Genes
Interferon Alpha Response	14/97	6.59708e-10	2.11665e-08	10.4889	221.727	IFITM3;BATF2;RSAD2;IFI44;ISG15;USP18;IFIT3;IFI44L;OASL;CXCL10;IFI27;EPSTI1;CMPK2;LY6E
Interferon Gamma Response	19/200	9.20283e-10	2.11665e-08	6.59971	137.316	IFITM3;GBP6;BATF2;RSAD2;TNFAIP6;IFI44;ISG15;USP18;IFIT3;IFI44L;OASL;CXCL10;SOCS1;IFI27;OAS3;EPSTI1;SERPING1;CMPK2;LY6E
E2F Targets	16/200	2.20265e-07	3.3774e-06	5.41381	82.9852	RRM2;CDCA3;SPAG5;PLK1;HMGB3;CDC25A;AURKB;CDC20;CCNB2;KIF18B;ESPL1;CDK1;BIRC5;TRIP13;SPC24;E2F8
G2-M Checkpoint	15/200	1.19965e-06	1.37959e-05	5.03167	68.5993	POLQ;UBE2C;TROAP;PLK1;HMGB3;CDC6;CDC25A;AURKB;CDC20;CCNA2;CCNB2;CDC45;ESPL1;CDK1;BIRC5
KRAS Signaling Up	10/200	0.00181601	0.0167073	3.21416	20.2849	CXCL10;PLVAP;TMEM158;ALDH1A2;RGS16;G0S2;PDCD1LG2;EPHB2;MMP9;SCN1B
Mitotic Spindle	9/199	0.00582968	0.0395521	2.8837	14.836	PIF1;CCNB2;ESPL1;PLK1;CDK1;ARHGAP29;BIRC5;SORBS2;RAPGEF5
Inflammatory Response	9/200	0.0060188	0.0395521	2.86846	14.666	MARCO;CXCL10;TNFAIP6;TNFSF15;RGS16;SERPINE1;OLR1;SCN1B;LY6E

## Sheet: significant ToppGene pathways
The significant enriched pathways based on DEGs in COVID-19 vs HC obtained from ToppGene database
ID	Name	Source	p-value	q-value Bonferroni	q-value FDR B&H	q-value FDR B&Y	Hit Count in Query List	Hit Count in Genome	Hit in Query List
1269772	G1/S-Specific Transcription	BioSystems: REACTOME	1.555e-08	2.646e-05	1.739e-05	0.0001394	7	18	RRM2,CDC45,TYMS,ORC1,CDK1,CDC6,CDC25A
1457780	Neutrophil degranulation	BioSystems: REACTOME	2.044e-08	3.477e-05	1.739e-05	0.0001394	29	492	ABCA13,CEACAM8,GPR84,CEACAM6,NFASC,CRISP3,CHIT1,GGH,DEFA4,S100A8,S100P,SERPINB10,TXNDC5,BPI,PTPRN2,HP,MMP8,MMP9,MPO,TCN1,CD177,CAMP,OLFM4,SIGLEC14,OLR1,RNASE2,ELANE,TNFAIP6,HBB
1269312	Interferon alpha/beta signaling	BioSystems: REACTOME	4.14e-07	0.0007041	0.0002347	0.001882	10	69	USP18,IFITM3,OAS3,IFI27,IFIT3,RSAD2,ISG15,OASL,SOCS1,IFI6
M40	E2F transcription factor network	MSigDB C2 BIOCARTA (v7.5.1)	7.1e-07	0.001208	0.0002415	0.001936	10	73	CES1,E2F7,RRM2,TYMS,CCNA2,ORC1,SERPINE1,CDK1,CDC6,CDC25A
137934	E2F transcription factor network	BioSystems: Pathway Interaction Database	7.1e-07	0.001208	0.0002415	0.001936	10	73	CES1,E2F7,RRM2,TYMS,CCNA2,ORC1,SERPINE1,CDK1,CDC6,CDC25A
1269800	Cyclin A/B1 associated events during G2/M transition	BioSystems: REACTOME	1.921e-06	0.003268	0.0004991	0.004001	6	22	PLK1,CCNA2,PKMYT1,CCNB2,CDK1,CDC25A
1269774	E2F mediated regulation of DNA replication	BioSystems: REACTOME	2.054e-06	0.003493	0.0004991	0.004001	7	34	RRM2,CDC45,TYMS,ORC1,CDK1,CDC6,CDC25A
M39650	Cell cycle	MSigDB C2 BIOCARTA (v7.5.1)	1.292e-05	0.02197	0.002746	0.02202	11	122	CDC45,PLK1,CCNA2,PKMYT1,ORC1,CCNB2,CDK1,CDC6,CDC20,CDC25A,ESPL1
83054	Cell cycle	BioSystems: KEGG	1.508e-05	0.02565	0.002768	0.02219	11	124	CDC45,PLK1,CCNA2,PKMYT1,ORC1,CCNB2,CDK1,CDC6,CDC20,CDC25A,ESPL1
M7963	Cell cycle	MSigDB C2 BIOCARTA (v7.5.1)	1.628e-05	0.02768	0.002768	0.02219	11	125	CDC45,PLK1,CCNA2,PKMYT1,ORC1,CCNB2,CDK1,CDC6,CDC20,CDC25A,ESPL1
1269203	Innate Immune System	BioSystems: REACTOME	3.338e-05	0.05677	0.005161	0.04137	44	1302	ABCA13,MYO10,CEACAM8,GPR84,CEACAM6,NFASC,CRISP3,CHIT1,SIGLEC15,GGH,DEFA4,S100A8,JUN,S100P,KL,SERPINB10,FCER1A,TXNDC5,BPI,PTPRN2,HP,C1QB,C1QC,MMP8,MMP9,MPO,DOCK1,ADCY4,TCN1,CD177,CAMP,KSR2,OLFM4,SIGLEC14,MUC16,TEK,OLR1,RNASE2,ISG15,ELANE,SOCS1,TNFAIP6,HBB,IL5RA
1269757	Activation of ATR in response to replication stress	BioSystems: REACTOME	4.77e-05	0.08113	0.006442	0.05164	6	37	MCM10,CDC45,ORC1,CDC6,CLSPN,CDC25A
M42569	Network map of SARS-CoV-2 signaling pathway	MSigDB C2 BIOCARTA (v7.5.1)	4.967e-05	0.08449	0.006442	0.05164	14	221	CXCL10,RRM2,JUN,HP,IFITM3,IFI44L,GTSE1,BIRC5,IFI27,CCNB2,SERPINE1,CDK1,HBB,IFI6
1269756	G2/M DNA replication checkpoint	BioSystems: REACTOME	5.681e-05	0.09663	0.006442	0.05164	3	5	PKMYT1,CCNB2,CDK1
1269802	Cyclin B2 mediated events	BioSystems: REACTOME	5.681e-05	0.09663	0.006442	0.05164	3	5	CCNB2,CDK1,CDC25A
M46	ATR signaling pathway	MSigDB C2 BIOCARTA (v7.5.1)	6.495e-05	0.1105	0.006905	0.05535	6	39	PLK1,RAD51,CCNA2,CDC6,CLSPN,CDC25A
M176	FOXM1 transcription factor network	MSigDB C2 BIOCARTA (v7.5.1)	7.526e-05	0.128	0.007429	0.05956	6	40	PLK1,BIRC5,CCNA2,CCNB2,CDK1,AURKB
1269742	Cell Cycle Checkpoints	BioSystems: REACTOME	7.861e-05	0.1337	0.007429	0.05956	13	202	MCM10,CDC45,GTSE1,UBE2C,CCNA2,PKMYT1,ORC1,CCNB2,CDK1,CDC6,CDC20,CLSPN,CDC25A
1269821	Resolution of Sister Chromatid Cohesion	BioSystems: REACTOME	0.0001019	0.1734	0.009127	0.07317	9	103	PLK1,BIRC5,SPC24,CCNB2,CDK1,CDC20,SKA1,CDCA5,AURKB
1269840	Phosphorylation of Emi1	BioSystems: REACTOME	0.0001121	0.1907	0.009534	0.07643	3	6	PLK1,CDK1,CDC20
138007	PLK1 signaling events	BioSystems: Pathway Interaction Database	0.0001303	0.2217	0.01056	0.08461	6	44	PLK1,KIF20A,SPC24,CDK1,CDC20,CLSPN
M3578	Progesterone-mediated oocyte maturation	MSigDB C2 BIOCARTA (v7.5.1)	0.0001475	0.251	0.01141	0.09144	8	85	SPDYC,PLK1,ADCY4,CCNA2,PKMYT1,CCNB2,CDK1,CDC25A
1269741	Cell Cycle	BioSystems: REACTOME	0.0001563	0.2659	0.01143	0.09164	25	622	HJURP,MCM10,RRM2,CDC45,TYMS,PLK1,RAD51,GTSE1,UBE2C,BIRC5,CCNA2,PKMYT1,KIF20A,SPC24,ORC1,CCNB2,CDK1,CDC6,CDC20,CLSPN,CDC25A,ESPL1,SKA1,CDCA5,AURKB
M129	PLK1 signaling events	MSigDB C2 BIOCARTA (v7.5.1)	0.0001678	0.2854	0.01143	0.09164	6	46	PLK1,KIF20A,SPC24,CDK1,CDC20,CLSPN
1269763	Cell Cycle, Mitotic	BioSystems: REACTOME	0.000168	0.2858	0.01143	0.09164	22	515	MCM10,RRM2,CDC45,TYMS,PLK1,GTSE1,UBE2C,BIRC5,CCNA2,PKMYT1,KIF20A,SPC24,ORC1,CCNB2,CDK1,CDC6,CDC20,CDC25A,ESPL1,SKA1,CDCA5,AURKB
1269820	Mitotic Prometaphase	BioSystems: REACTOME	0.0001811	0.3081	0.01176	0.09426	9	111	PLK1,BIRC5,SPC24,CCNB2,CDK1,CDC20,SKA1,CDCA5,AURKB
M39678	Retinoblastoma gene in cancer	MSigDB C2 BIOCARTA (v7.5.1)	0.0001881	0.32	0.01176	0.09426	8	88	RRM2,CDC45,TYMS,CCNA2,ORC1,CCNB2,CDK1,CDC25A
1269816	Activation of NIMA Kinases NEK9, NEK6, NEK7	BioSystems: REACTOME	0.0001935	0.3292	0.01176	0.09426	3	7	PLK1,CCNB2,CDK1
1269804	Polo-like kinase mediated events	BioSystems: REACTOME	0.000206	0.3504	0.01208	0.09687	4	17	PLK1,PKMYT1,CCNB2,CDC25A
1269768	G1/S Transition	BioSystems: REACTOME	0.000306	0.5206	0.01705	0.1367	9	119	MCM10,RRM2,CDC45,TYMS,CCNA2,ORC1,CDK1,CDC6,CDC25A
1269311	Interferon Signaling	BioSystems: REACTOME	0.0003107	0.5285	0.01705	0.1367	12	202	USP18,GBP6,TRIM6,IFITM3,OAS3,IFI27,IFIT3,RSAD2,ISG15,OASL,SOCS1,IFI6
M39612	Fluoropyrimidine activity	MSigDB C2 BIOCARTA (v7.5.1)	0.0003359	0.5714	0.01767	0.1417	5	34	UPB1,CES1,RRM2,TYMS,GGH
119304	Progesterone-mediated oocyte maturation	BioSystems: KEGG	0.0003429	0.5832	0.01767	0.1417	8	96	SPDYC,PLK1,ADCY4,CCNA2,PKMYT1,CCNB2,CDK1,CDC25A
M39337	Vitamin B12 metabolism	MSigDB C2 BIOCARTA (v7.5.1)	0.0003701	0.6295	0.01851	0.1484	6	53	MPO,TCN1,TCN2,SERPINE1,HBA1,HBB
M42555	Cohesin complex - Cornelia de Lange syndrome	MSigDB C2 BIOCARTA (v7.5.1)	0.0003862	0.6569	0.01877	0.1505	5	35	PLK1,CDK1,ESPL1,CDCA5,AURKB
1270225	Erythrocytes take up oxygen and release carbon dioxide	BioSystems: REACTOME	0.0004522	0.7692	0.02137	0.1713	3	9	CA4,HBA1,HBB
137935	FOXM1 transcription factor network	BioSystems: Pathway Interaction Database	0.0005035	0.8565	0.02315	0.1856	5	37	PLK1,BIRC5,CCNB2,CDK1,AURKB
1269776	E2F-enabled inhibition of pre-replication complex formation	BioSystems: REACTOME	0.0006374	1	0.02853	0.2287	3	10	ORC1,CDK1,CDC25A
M39433	ATM signaling pathway	MSigDB C2 BIOCARTA (v7.5.1)	0.0007273	1	0.03172	0.2543	5	40	JUN,RAD51,AP3B2,CDK1,CDC25A
1270259	Collagen degradation	BioSystems: REACTOME	0.0008163	1	0.03471	0.2783	5	41	MMP8,MMP9,MMP19,COL23A1,ELANE
1269801	Phosphorylation of proteins involved in the G2/M transition by Cyclin A:Cdc2 complexes	BioSystems: REACTOME	0.0009648	1	0.03959	0.3173	2	3	CCNA2,CDK1
1269765	G0 and Early G1	BioSystems: REACTOME	0.0009774	1	0.03959	0.3173	4	25	CCNA2,CDK1,CDC6,CDC25A
M16817	Oocyte meiosis	MSigDB C2 BIOCARTA (v7.5.1)	0.001018	1	0.03979	0.3189	8	113	SPDYC,PLK1,ADCY4,PKMYT1,CCNB2,CDK1,CDC20,ESPL1
1270244	Extracellular matrix organization	BioSystems: REACTOME	0.001033	1	0.03979	0.3189	14	297	CEACAM8,CEACAM6,ITGA7,ITGAD,FBN1,MMP8,MMP9,MMP19,ADAMTS2,COL27A1,COL23A1,SERPINE1,ELANE,AGRN
1269753	G2/M Checkpoints	BioSystems: REACTOME	0.001053	1	0.03979	0.3189	10	170	MCM10,CDC45,GTSE1,PKMYT1,ORC1,CCNB2,CDK1,CDC6,CLSPN,CDC25A
1269764	Mitotic G1-G1/S phases	BioSystems: REACTOME	0.001161	1	0.04292	0.344	9	143	MCM10,RRM2,CDC45,TYMS,CCNA2,ORC1,CDK1,CDC6,CDC25A

## Sheet: common result, EnrichR-ToppGene
Biological Processes based on downregulated genes			Biological Processes based on upregulated genes
EnrichR	ToppGene		EnrichR	ToppGene
gas transport	gas transport		cellular response to type I interferon	cellular response to type I interferon
hydrogen peroxide catabolic process	hydrogen peroxide catabolic process		defense response to Gram-negative bacterium	defense response to Gram-negative bacterium
hydrogen peroxide metabolic process	hydrogen peroxide metabolic process		defense response to symbiont	defense response to symbiont
oxygen transport	oxygen transport		defense response to virus	defense response to virus
			DNA replication	DNA replication
			DNA replication checkpoint signaling	DNA replication checkpoint signaling
Molecular functions based on downregulated genes			external encapsulating structure organization	external encapsulating structure organization
EnrichR	ToppGene		extracellular matrix organization	extracellular matrix organization
ferrous iron binding	ferrous iron binding		extracellular structure organization	extracellular structure organization
heme binding	heme binding		innate immune response	innate immune response
hemoglobin alpha binding	hemoglobin alpha binding		inorganic cation transmembrane transport	inorganic cation transmembrane transport
			low-density lipoprotein particle remodeling	low-density lipoprotein particle remodeling
			mitotic cytokinesis	mitotic cytokinesis
cellular components based on downregulated genes			mitotic DNA integrity checkpoint signaling	mitotic DNA integrity checkpoint signaling
EnrichR	ToppGene		mitotic DNA replication checkpoint signaling	mitotic DNA replication checkpoint signaling
endocytic vesicle lumen	endocytic vesicle lumen		mitotic G2/M transition checkpoint	mitotic G2/M transition checkpoint
			mitotic nuclear division	mitotic nuclear division
			mitotic nuclear membrane disassembly	mitotic nuclear membrane disassembly
Pathways based on all DEGs			mitotic sister chromatid segregation	mitotic sister chromatid segregation
EnrichR	ToppGene		negative regulation of cell cycle process	negative regulation of cell cycle process
Interferon Alpha Response	Interferon alpha/beta signaling		negative regulation of cytokinesis	negative regulation of cytokinesis
Interferon Gamma Response	Interferon Signaling		negative regulation of viral genome replication	negative regulation of viral genome replication
Mitotic Spindle	Mitotic G1-G1/S phases		negative regulation of viral process	negative regulation of viral process
Mitotic Spindle	Mitotic Prometaphase		neutrophil activation involved in immune response	neutrophil activation involved in immune response
G2-M Checkpoint	G2/M Checkpoints		neutrophil degranulation	neutrophil degranulation
E2F Targets	E2F mediated regulation of DNA replication		neutrophil mediated immunity	neutrophil mediated immunity
E2F Targets	E2F transcription factor network		nuclear membrane disassembly	nuclear membrane disassembly
E2F Targets	E2F-enabled inhibition of pre-replication complex formation		positive regulation of ubiquitin protein ligase activity	positive regulation of ubiquitin protein ligase activity
			regulation of metaphase/anaphase transition of cell cycle	regulation of metaphase/anaphase transition of cell cycle
			regulation of mitotic metaphase/anaphase transition	regulation of mitotic metaphase/anaphase transition
			regulation of mitotic sister chromatid separation	regulation of mitotic sister chromatid separation
			regulation of transcription involved in G1/S transition of mitotic cell cycle	regulation of transcription involved in G1/S transition of mitotic cell cycle
			regulation of viral genome replication	regulation of viral genome replication
			sister chromatid segregation	sister chromatid segregation
			sodium ion transport	sodium ion transport
			type I interferon signaling pathway	type I interferon signaling pathway
			cellular components based on upregulated genes
			EnrichR	ToppGene
			tertiary granule membrane	tertiary granule membrane
			tertiary granule lumen	tertiary granule lumen
			tertiary granule	tertiary granule
			spindle microtubule	spindle microtubule
			spindle	spindle
			specific granule lumen	specific granule lumen
			specific granule	specific granule
			sodium channel complex	sodium channel complex
			secretory granule lumen	secretory granule lumen
			primary lysosome	primary lysosome
			mitotic spindle	mitotic spindle
			collagen-containing extracellular matrix	collagen-containing extracellular matrix
			azurophil granule lumen	azurophil granule lumen
			azurophil granule	azurophil granule
