# Supplementary material for: Identifying novel host-based diagnostic biomarker panels for COVID-19: a whole-blood/nasopharyngeal transcriptome meta-analysis
Source: Mol Med. 2022 Aug 3;28:86. doi: 10.1186/s10020-022-00513-5 (PMC9347150; doi:10.1186/s10020-022-00513-5)
Supplement: Supplementary file 3 — Additional file 3: Table S2. The results of independent T-test between different immune cell types of COVID-19 and healthy control groups based on the Cibersort. [file 10020_2022_513_MOESM3_ESM.xlsx]

## Sheet: T-test
The results of independent T-test between values of deconvolution analysis related to COVID-19 and HC samples across immune cell types
		Levene's Test for Equality of Variances		t-test for Equality of Means
		F	Sig.	t	df	Sig. (2-tailed)	Mean Difference	Std. Error Difference	95% Confidence Interval of the Difference
									Lower	Upper
B cells naive	Equal variances assumed	5.643	0.019	-1.665	149	0.0979683	-0.031	0.0192	-0.069	0.006
	Equal variances not assumed			-1.99289	123.165	0.048484	-0.0314805	0.0157964	-0.0627481	-0.000212917
B cells memory	Equal variances assumed	0.000545333	0.9814	0.243336	149	0.80808	0.000611689	0.00251376	-0.00435554	0.00557892
	Equal variances not assumed			0.274819	106.851	0.783986	0.000611689	0.00222579	-0.00380074	0.00502412
Plasma cells	Equal variances assumed	20.8815	1.01802e-05	-2.57632	149	0.0109578	-0.0104013	0.00403728	-0.018379	-0.00242359
	Equal variances not assumed			-3.29675	141.18	0.00123736	-0.0104013	0.00315502	-0.0166385	-0.00416412
T cells CD8	Equal variances assumed	0.0269145	0.869909	2.97592	149	0.00340952	0.0583626	0.0196116	0.0196099	0.0971154
	Equal variances not assumed			2.96015	79.2268	0.00405478	0.0583626	0.0197161	0.0191205	0.0976048
T cells CD4 naive	Equal variances assumed	0.946295	0.332241	2.61534	149	0.00983076	0.0802549	0.0306863	0.0196184	0.140891
	Equal variances not assumed			2.50759	73.4253	0.0143666	0.0802549	0.0320049	0.0164756	0.144034
T cells CD4 memory resting	Equal variances assumed	2.86438	0.0926508	4.67824	149	6.43978e-06	0.248716	0.0531644	0.143662	0.35377
	Equal variances not assumed			5.02869	94.5985	2.3385e-06	0.248716	0.0494594	0.150521	0.346911
T cells CD4 memory activated	Equal variances assumed	3.39166	0.0675151	-1.59607	149	0.112593	-0.0208787	0.0130813	-0.0467276	0.0049702
	Equal variances not assumed			-1.6889	91.1113	0.0946586	-0.0208787	0.0123623	-0.0454345	0.00367712
T cells regulatory (Tregs)	Equal variances assumed	13.62	0.000313218	-2.03139	149	0.0439932	-0.0148428	0.00730673	-0.029281	-0.000404604
	Equal variances not assumed			-2.69182	147.319	0.00792891	-0.0148428	0.00551404	-0.0257396	-0.00394596
T cells gamma delta	Equal variances assumed	3.55749	0.0612233	-1.00823	149	0.314979	-0.0110425	0.0109524	-0.0326845	0.0105995
	Equal variances not assumed			-1.33939	147.606	0.182502	-0.0110425	0.00824442	-0.0273348	0.00524984
NK cells resting	Equal variances assumed	0.682157	0.410165	-0.197113	149	0.844008	-0.00584794	0.029668	-0.0644723	0.0527764
	Equal variances not assumed			-0.215926	99.064	0.82949	-0.00584794	0.0270831	-0.0595862	0.0478903
NK cells activated	Equal variances assumed	1.66974	0.198294	-0.639997	149	0.523157	-5.68881e-05	8.8888e-05	-0.000232532	0.000118756
	Equal variances not assumed			-1	106	0.319588	-5.68881e-05	5.68881e-05	-0.000169674	5.58981e-05
Monocytes	Equal variances assumed	3.14458	0.0782225	-1.16009	149	0.247866	-0.0850737	0.0733335	-0.229982	0.0598342
	Equal variances not assumed			-1.32756	110.417	0.187062	-0.0850737	0.0640828	-0.212065	0.0419181
Macrophages M0	Equal variances assumed	23.4058	3.24182e-06	-3.89201	149	0.000149515	-0.0755364	0.0194081	-0.113887	-0.0371858
	Equal variances not assumed			-5.5306	144.379	1.45489e-07	-0.0755364	0.0136579	-0.102532	-0.0485411
Macrophages M1	Equal variances assumed	19.4222	1.99286e-05	-2.2738	149	0.0244065	-0.006658	0.00292814	-0.012444	-0.000871959
	Equal variances not assumed			-3.35672	132.526	0.00102954	-0.006658	0.00198348	-0.0105814	-0.00273462
Macrophages M2	Equal variances assumed	5.1692	0.0244196	-1.11987	149	0.26457	-0.00478306	0.00427107	-0.0132228	0.00365664
	Equal variances not assumed			-1.73763	109.544	0.0850872	-0.00478306	0.00275264	-0.0102384	0.000672281
Dendritic cells resting	Equal variances assumed	1.66974	0.198294	-0.639997	149	0.523157	-0.000221247	0.0003457	-0.000904355	0.000461861
	Equal variances not assumed			-1	106	0.319588	-0.000221247	0.000221247	-0.000659891	0.000217397
Dendritic cells activated	Equal variances assumed	0.00204294	0.964009	0.687776	149	0.492663	0.00429046	0.00623816	-0.00803623	0.0166171
	Equal variances not assumed			0.690142	80.738	0.492084	0.00429046	0.00621677	-0.00807958	0.0166605
Mast cells resting	Equal variances assumed	7.73231	0.0061248	-1.50166	149	0.135301	-0.0306843	0.0204336	-0.0710614	0.00969275
	Equal variances not assumed			-1.82283	127.266	0.0706767	-0.0306843	0.0168334	-0.0639939	0.0026252
Mast cells activated	Equal variances assumed	3.84077	0.0518863	-0.969768	149	0.333733	-0.00154867	0.00159695	-0.00470425	0.00160692
	Equal variances not assumed			-1.50014	111.08	0.136416	-0.00154867	0.00103235	-0.00359432	0.000496986
Eosinophils	Equal variances assumed	9.75087	0.0021538	1.52569	149	0.129206	0.00217461	0.00142533	-0.000641854	0.00499108
	Equal variances not assumed			0.975122	43.052	0.334947	0.00217461	0.00223009	-0.00232264	0.00667186
Neutrophils	Equal variances assumed	2.08183	0.151161	-2.30532	149	0.0225289	-0.459964	0.199523	-0.854225	-0.0657041
	Equal variances not assumed			-2.50673	97.2838	0.0138431	-0.459964	0.183492	-0.824131	-0.0957976
