# Supplementary material for: Identifying novel host-based diagnostic biomarker panels for COVID-19: a whole-blood/nasopharyngeal transcriptome meta-analysis
Source: Mol Med. 2022 Aug 3;28:86. doi: 10.1186/s10020-022-00513-5 (PMC9347150; doi:10.1186/s10020-022-00513-5)
Supplement: Supplementary file 4 — Additional file 4: Table S3. Differentially expressed genes, significant biological processes (BPs) molecular functions (MFs), and cellular components (CCs) categories obtained from EnrichR and ToppGene databases; Significant hallmark pathways and enriched pathways acquired by EnrichR and ToppGene databases; The common results of GO-terms and enriched pathways between EnrichR and ToppGene databases when nasopharyngeal transcriptome of COVID-19 compared with that of healthy controls/non-viral acute respiratory illnesses (ARIs)/other viral ARIs. [file 10020_2022_513_MOESM4_ESM.xlsx]

## Sheet: DEGs COVID vs other conditions
DEGs in COVID-19 vs HC				DEGs in COVID-19 vs non-viral ARIs				DEGs in COVID-19 vs other viral ARIs
Genes	logFC	adj.P.Val		Genes	logFC	adj.P.Val		Genes	logFC	adj.P.Val
SLC3A1	-4.07371	1.73e-10		OR2M3	-3.2649	8.2e-34		SAMHD1	-2.30846	2.76e-21
RRAD	-3.25893	0.0042334		SAMHD1	-2.85335	4.09e-33		GIGYF1	-2.07006	6.22e-24
MEF2B	-3.2441	6.44e-37		OR5AS1	-2.72061	8.02e-32		COL18A1	-2.01382	2.01e-28
COL18A1	-3.22998	5.83e-06		BBS10	-2.51371	3.06e-71		ADM	-1.99617	2.72e-19
DSC3	-3.18706	3.27e-06		PROS1	-2.34095	1.27e-40		TYMP	-1.90997	9.84e-15
SPI1	-3.18115	0.000429237		OR14J1	-2.32521	1.72e-32		SOCS1	-1.90894	9.45e-12
PRKG1	-3.13889	1.15e-12		ZBED6	-2.23349	3.12e-22		DUSP2	-1.88334	1.45e-22
MAP2K7	-3.08199	3.68e-06		LMBRD1	-2.1875	9.79e-47		RNASEH2C	-1.85284	4.41e-19
PTK6	-3.07459	4.05e-06		EIF3CL	-2.17019	5.53e-22		G0S2	-1.82557	2.92e-09
ESR1	-3.06921	9.01e-06		OR1I1	-2.11352	2.11e-30		BBC3	-1.77915	8.72e-27
SLC6A1	-3.06902	1.11e-05		TRIM8	-2.07696	4.99e-22		SH3D21	-1.7737	3.45e-21
SFTPB	-3.0614	0.000112749		OR1A1	-2.00425	2.41e-32		IER5	-1.77224	2.22e-17
SARDH	-3.01633	1.34e-06		LNX2	-1.95852	5.05e-32		SLC2A6	-1.71463	1.65e-18
RRP9	-3.01274	1.35e-06		GIGYF1	-1.95676	8.74e-23		SPTBN5	-1.70413	9.33e-21
ZNF628	-3.00827	4.06e-05		ADGRV1	-1.92597	2.72e-20		PLAUR	-1.7015	2.83e-11
C15orf61	-2.98739	2.07e-11		SCARB2	-1.92343	7.82e-23		PEAR1	-1.69621	1.37e-21
APC2	-2.97951	4e-06		COPA	-1.91601	1.88e-19		IL1R2	-1.68384	3.04e-13
CD109	-2.97456	5.14e-07		PDIA4	-1.91252	6.23e-22		AP5Z1	-1.66724	1.27e-24
MAMSTR	-2.9461	4.41e-09		CAPSL	-1.90932	3.47e-17		CCDC88B	-1.65752	1.47e-16
ESAM	-2.93147	5.3e-09		GNAI1	-1.85052	2.2e-28		TULP2	-1.65184	1.69e-19
NPAP1	-2.91615	5.77e-07		AHDC1	-1.81025	4.77e-25		SLC16A3	-1.64446	4.05e-14
CPB1	-2.9127	2.38e-09		SH3D21	-1.80459	5.12e-23		CSRNP1	-1.62795	2.88e-13
SLFNL1	-2.90366	3.02e-08		IFNGR1	-1.79581	1.46e-19		ADAMTSL4	-1.6211	1.82e-12
SHF	-2.90364	4e-06		CD9	-1.79045	1.94e-17		HK3	-1.61195	7.84e-22
ABCA3	-2.89869	1.75e-06		OGFRL1	-1.7656	1.66e-14		IL12RB2	-1.60533	7.57e-12
FBXO31	-2.86752	0.00019543		ABHD5	-1.74718	9.26e-21		SLC7A5	-1.59571	1.25e-14
KBTBD6	-2.83925	2.85e-06		TCTEX1D4	-1.73848	9.24e-25		FAM71F2	-1.5892	1.56e-49
MAPK12	-2.81941	9.04e-06		MEA1	-1.73802	5.15e-32		IFIH1	-1.57726	1.25e-12
PDGFA	-2.79996	0.000627334		ADAM17	-1.7118	2.94e-21		ZFP36	-1.56621	1.53e-08
FGF23	-2.79808	5.68e-06		HADHA	-1.70572	5.66e-17		APOBR	-1.54829	1.59e-12
UNC13C	-2.78093	1.24e-05		SPAST	-1.70402	2.53e-35		TNK2	-1.54132	3.05e-17
CAPN12	-2.76488	5.7e-07		CFTR	-1.68074	1.85e-20		GADD45B	-1.53508	5.94e-12
MYOM1	-2.74676	1.22e-05		TSC1	-1.6738	5.36e-21		FGR	-1.53018	4.03e-11
LOXHD1	-2.71934	0.00037489		TMEM87B	-1.67349	1.07e-19		FSTL3	-1.52786	4.49e-25
NAGLU	-2.71568	4.36e-06		PIGT	-1.6686	3.51e-18		HCK	-1.52373	1.59e-11
YPEL1	-2.68912	8.56e-06		TMED9	-1.64476	1.75e-21		CD274	-1.51345	1.98e-13
NDUFB7	-2.68824	0.000171221		PRKCD	-1.64331	2.56e-16		TNNI2	-1.50457	2.59e-23
HADHA	-2.68642	0.00224709		MXI1	-1.63726	1.99e-25		TMED9	-1.5029	2.1e-17
OGFOD2	-2.68542	1.22e-05		TMA7	-1.61826	1.68e-17		MYD88	-1.50144	2.27e-11
ADGRG6	-2.67541	6.18e-05		NAA38	-1.60174	4.35e-21		TREML4	-1.49079	2.08e-12
MCHR1	-2.67475	2e-16		SCGB3A1	-1.59917	3.45e-32		CEACAM3	-1.49025	2.18e-08
PWWP2B	-2.67126	4.27e-05		OSGIN2	-1.59479	3.21e-19		CCDC9	-1.48597	6.56e-16
TNNI2	-2.67078	7.63e-06		SEMA3E	-1.5867	3.36e-28		ZMYND15	-1.48422	3.3e-23
IRAK1	-2.64441	0.000160993		FUT1	-1.584	1.7e-31		PIEZO1	-1.48129	6.7e-14
BCO2	-2.64031	0.0153616		IMPDH1	-1.57686	9.56e-22		MMP25	-1.47703	8.06e-11
MBD6	-2.61254	0.0011629		DARS2	-1.57217	2.65e-37		SUN2	-1.47259	4.15e-12
SGK3	-2.60665	1.93e-05		LAMB3	-1.56959	2.25e-15		OTOF	-1.46846	3.74e-18
ASGR1	-2.6066	6.02e-05		IFITM10	-1.55097	2.53e-24		DYSF	-1.46566	3.55e-08
FFAR4	-2.60511	7.63e-08		NDUFB7	-1.54831	1.4e-19		SOCS3	-1.46506	5.62e-09
BCL7C	-2.60503	5.46e-05		TBK1	-1.54035	9.56e-21		PDIA4	-1.46164	6.05e-13
CASKIN1	-2.59599	2.47e-09		OCRL	-1.53955	1.69e-23		USP35	-1.45173	2.76e-18
SEMA6C	-2.58766	2.53e-07		EFNB2	-1.5339	1.01e-25		AHDC1	-1.44774	6.29e-16
SFN	-2.58441	0.000549754		POLR2L	-1.5325	8.81e-22		ICAM5	-1.42519	4.74e-19
CNTD1	-2.58083	0.000183603		CD99	-1.52895	1.19e-18		P2RX6	-1.42302	6.97e-14
RNF125	-2.57978	6.84e-05		GSS	-1.52821	4.8e-37		TRPM2	-1.42106	4.68e-09
VWA1	-2.56603	0.000176121		BEST4	-1.5223	4.94e-13		AATK	-1.41961	5e-12
MFGE8	-2.56361	6.1e-07		EDF1	-1.51948	1.11e-16		TNFAIP2	-1.4169	2.48e-14
PAX8	-2.55104	5.83e-06		CRYL1	-1.51716	6.84e-23		TNIP3	-1.41517	2.86e-15
CREG2	-2.53219	2.5e-08		CADM4	-1.51526	1.13e-25		LMTK3	-1.4151	7.53e-42
LY6D	-2.52989	0.000483302		DSC2	-1.505	1.64e-18		MAP7D1	-1.41411	6.43e-16
PITPNM2	-2.52765	1.43e-05		CYP2A6	-1.49359	1.43e-24		FAM50A	-1.41102	1.45e-14
NMU	-2.52216	6.31e-10		ATP8B1	-1.49038	1.5e-14		EMP3	-1.40964	9.7e-15
SCUBE3	-2.51362	0.000399754		MOGS	-1.48256	5.85e-26		MAMSTR	-1.40499	1.05e-26
ICAM5	-2.49805	0.000112321		IQSEC2	-1.4812	5.12e-19		COL4A1	-1.40481	9.33e-21
TRIM8	-2.49795	0.00817699		TCN1	-1.47445	3.01e-19		LAMB3	-1.40469	4.81e-12
CABLES1	-2.47918	7.86e-05		ERF	-1.47346	2.51e-19		PLEKHN1	-1.40176	2.8e-21
SAMHD1	-2.47009	0.0189547		PRICKLE2	-1.47305	9.62e-14		HBB	-1.4002	2.69e-10
CEACAM21	-2.45448	2.68e-06		BCAP31	-1.47136	1.26e-17		LOXHD1	-1.39862	4.42e-14
TOR4A	-2.45398	0.000229814		SRP9	-1.466	2.22e-10		ADAM17	-1.39456	4.8e-14
COMTD1	-2.45339	4.6e-06		RORC	-1.46583	5.22e-16		STX4	-1.39199	7.96e-14
RECK	-2.43922	2.88e-08		CCDC82	-1.46582	1.19e-14		MAFK	-1.38957	1.94e-15
POU3F1	-2.42422	4.2e-07		NMNAT3	-1.46148	7.42e-28		DAPK3	-1.38414	1.58e-17
BEST3	-2.41877	2.83e-05		ADIRF	-1.45972	5.44e-21		CMKLR1	-1.38225	4.1e-13
KRT5	-2.40039	0.0109341		AP5Z1	-1.45711	2.14e-20		RELT	-1.38073	1.82e-12
KCNG2	-2.39657	1.51e-05		BCL10	-1.45441	3.04e-21		KCNG2	-1.37445	8.95e-23
TTC30A	-2.39517	0.00113833		CAPN9	-1.45378	3.4e-18		MLKL	-1.3735	4.19e-13
MFAP3L	-2.39423	0.00305821		C15orf62	-1.45228	5.91e-21		NFKB2	-1.3733	5.62e-11
PCDHGB2	-2.39238	6.85e-08		AK1	-1.45073	1.23e-15		AP5B1	-1.37133	1.73e-11
ADA	-2.39044	0.000115517		TMCC2	-1.44812	1.07e-21		RHBDF2	-1.37118	3.29e-14
NEUROD2	-2.38516	0.000178656		ITM2B	-1.44477	9.93e-13		IER2	-1.36975	2.13e-11
CD82	-2.38427	0.00268352		AAMP	-1.44371	1.26e-15		CCDC85B	-1.36868	1.65e-18
MTG1	-2.37812	0.000639572		KDM5B	-1.44341	4.46e-14		PLEKHO2	-1.36732	3.12e-12
ADAMTS7	-2.36762	7.36e-09		ITPA	-1.44237	1.59e-20		SPOCK2	-1.36415	9.3e-14
ADGRG3	-2.35732	0.0313665		A4GALT	-1.44065	6.71e-15		TAP1	-1.36215	1.31e-09
MAFK	-2.35645	0.0012035		LFNG	-1.44005	5.78e-21		PRRT2	-1.35707	2.71e-20
MAMDC4	-2.34896	2.83e-05		KLHDC8A	-1.43708	1.48e-20		CCL8	-1.357	8.8e-16
PRDM16	-2.34751	1.35e-06		MORN5	-1.43639	5.53e-16		GZMB	-1.35368	2.21e-12
CRACR2B	-2.34423	0.00539521		RPS21	-1.43267	5.1e-15		ZBTB17	-1.35092	7.44e-15
ONECUT1	-2.3425	7.77e-05		PIGN	-1.42934	3.4e-14		MAD1L1	-1.3493	9.5e-14
CRIP1	-2.33132	0.0102684		MFSD8	-1.42802	1.59e-20		GBP2	-1.34688	9.01e-13
LRRC75A	-2.32387	0.000588696		SLC9A3	-1.42412	5.05e-21		CCNJL	-1.3439	2.19e-14
AHDC1	-2.32178	0.00200797		POLR2I	-1.42388	1.84e-17		LPCAT1	-1.3394	7.86e-10
CLTCL1	-2.32051	0.000377935		FKBP2	-1.42246	3.47e-24		SCARF1	-1.33027	1.71e-12
PHLDA3	-2.31622	0.000474272		RBMXL1	-1.41931	1.79e-20		ZNF316	-1.32978	1.18e-12
ADCY5	-2.31505	0.000133609		C11orf97	-1.41912	4.56e-18		DRAP1	-1.32955	4.09e-13
PXMP4	-2.31157	0.000548414		IMPA2	-1.41681	3.99e-19		GPR153	-1.32607	5.7e-17
BEST4	-2.30598	0.0143285		PHGDH	-1.41513	2.34e-22		JAKMIP3	-1.3248	2.1e-14
ZBED3	-2.30289	0.000171221		TIMM13	-1.4141	1.89e-24		HSPA6	-1.32447	1.56e-10
CCR2	-2.29816	5.17e-06		TSPAN8	-1.41149	1.69e-19		ELL	-1.32151	4.12e-12
GNAO1	-2.2968	5.13e-05		CIB1	-1.4078	3.63e-11		PIM3	-1.32026	6.37e-12
ZNF428	-2.29501	0.00103476		MIF	-1.40719	3.04e-11		ZGPAT	-1.31738	5e-14
UNC5B	-2.29364	0.00166209		APMAP	-1.40052	1.95e-17		HBEGF	-1.31585	4.71e-13
SLC25A20	-2.29183	5.09e-05		ZDHHC23	-1.39876	1.82e-16		TMEM88	-1.31286	2.01e-21
TSPO	-2.2917	0.00104092		MALT1	-1.39839	4.77e-17		RUFY4	-1.31184	4.21e-15
ATP6V0A1	-2.28923	0.000915071		SLC25A11	-1.39819	2.9e-17		MAFF	-1.31056	2.8e-09
SLC26A11	-2.28654	0.000566914		TPP2	-1.39575	5.56e-13		DBN1	-1.30704	7.33e-14
BMP1	-2.27809	0.000182187		POLR2F	-1.38939	2.89e-18		JUNB	-1.30586	7.08e-09
PRSS36	-2.2735	1.36e-08		ST3GAL4	-1.38857	1.09e-14		GBP5	-1.30442	6.79e-11
ACE	-2.27277	0.000513024		MAPK15	-1.38824	5.46e-10		DNAH17	-1.30194	5.03e-09
NLRP6	-2.26422	0.000609532		SHF	-1.38776	3.21e-19		OSM	-1.30187	2.07e-07
TRPV2	-2.26237	0.00224441		ANO1	-1.38719	1.8e-21		BIN2	-1.30014	3.07e-10
PHOSPHO1	-2.25685	0.00013533		MANBA	-1.38697	5.9e-16		CEP295NL	-1.29798	2.12e-18
GATA2	-2.25486	0.000115083		ATG9B	-1.38499	3.6e-16		ZC3H12A	-1.29793	2.26e-10
JAKMIP3	-2.25352	0.00197068		ABTB1	-1.37987	2.31e-13		ITPRIP	-1.29493	1.08e-08
ZNF408	-2.25233	0.000278646		ATP2C2	-1.37946	6.42e-11		NFKBID	-1.28914	1.68e-10
PDLIM3	-2.25107	0.000105504		SOX9	-1.37941	1.04e-24		ADAM19	-1.288	2.69e-10
STBD1	-2.24937	6.1e-07		TCEA2	-1.37893	7.61e-20		CACNA1E	-1.28716	1.22e-13
GHRL	-2.24645	1.65e-07		INPP5F	-1.37888	1.75e-17		STMN3	-1.28275	3.05e-15
DEGS1	-2.24522	0.00162544		ROMO1	-1.37757	1.29e-19		LILRB3	-1.28181	4.34e-08
CYP2W1	-2.24157	3.4e-06		TBC1D3L	-1.37752	1.24e-18		KIFC2	-1.28133	1.35e-18
S100A2	-2.24131	0.00353022		PLEKHM2	-1.37491	1.65e-13		GPSM1	-1.27762	4.47e-23
LARP6	-2.24013	0.00119092		TJP2	-1.37096	1.01e-10		PLEKHM2	-1.2776	2.83e-11
VSIG2	-2.23994	0.000859811		PPP1R42	-1.36917	4.48e-20		NUCB1	-1.27726	7.16e-13
SH3D21	-2.2327	0.00493894		SLC38A10	-1.3678	6.41e-13		RBFOX1	-1.2764	3.9e-15
PAFAH1B3	-2.23237	0.00125556		IGFBP2	-1.36779	1.44e-11		ABTB1	-1.27477	4.88e-11
PKP3	-2.23164	0.0033384		SCGB1A1	-1.36762	4.81e-08		SBNO2	-1.27381	1.82e-11
PRRT1	-2.22861	6.85e-08		ZNF219	-1.36687	1.2e-16		RPS6KA4	-1.2718	3.01e-09
SYT8	-2.227	0.00437245		HDAC8	-1.36685	6.69e-16		INCENP	-1.26827	1.4e-12
CPTP	-2.22268	0.00120096		MAP9	-1.36287	6.03e-11		TNIP2	-1.26645	5.76e-14
GALNT14	-2.21842	0.00151771		IL1R2	-1.36243	7.77e-10		VPS9D1	-1.26605	8.23e-11
ITGAD	-2.21616	0.000603942		AZGP1	-1.36115	2.33e-15		BCAP31	-1.26516	7.42e-13
MEGF8	-2.21153	0.00556558		LAMB2	-1.35989	4.98e-15		PRF1	-1.26239	1.31e-12
NEU4	-2.20544	0.000690574		RBM15	-1.35935	1.24e-15		TRIM17	-1.2621	2.5e-26
LRP4	-2.20472	0.00522356		CHIC2	-1.35827	2.64e-17		FLNA	-1.26095	3.22e-10
SUPT3H	-2.20042	0.000325609		WFDC6	-1.35625	1.29e-20		BATF3	-1.25979	1.82e-28
SVOP	-2.19859	0.000115422		DYNC2H1	-1.35602	1.22e-09		PPP1R12C	-1.25799	5.33e-12
BSN	-2.19677	0.00640453		KCTD7	-1.35318	1.83e-21		PPP1R15A	-1.2574	1.45e-13
MACROD1	-2.19443	0.00645788		PDE5A	-1.35274	4.76e-16		NFKBIL1	-1.25633	8.45e-10
SLC39A7	-2.19266	0.0105791		UROD	-1.35003	5.17e-19		ARHGEF18	-1.25591	2.84e-11
GDPD3	-2.191	7.86e-05		TM7SF2	-1.34895	3.46e-18		NCF4	-1.25481	4.13e-10
BLM	-2.19043	0.000711716		GOSR2	-1.3464	1.26e-15		HES4	-1.25467	2.89e-12
LETM1	-2.18991	0.00235248		GPAA1	-1.34361	2.05e-16		CLASRP	-1.2527	1.75e-11
ACSM1	-2.18543	2.67e-07		STUB1	-1.34325	4.25e-14		CLDN23	-1.24986	1.05e-13
IGSF1	-2.18516	2.67e-05		BCAM	-1.34066	1.41e-15		COL7A1	-1.24985	3.49e-10
GRIN2B	-2.18281	0.000210531		STEAP3	-1.34054	4.27e-13		TBK1	-1.24836	1.42e-13
ALDOC	-2.17671	5.42e-05		HECW2	-1.34026	6.52e-21		MPND	-1.24474	2.06e-15
PTGS1	-2.17362	0.00505665		PBX1	-1.33905	1.93e-12		GPR132	-1.24394	6.28e-12
NMNAT3	-2.17245	8.26e-05		GPSM2	-1.33895	3.85e-15		AGER	-1.24041	4.18e-20
COX6B2	-2.1705	0.000584048		R3HCC1	-1.33739	1.23e-15		ADGRG3	-1.23636	7.03e-07
PIGT	-2.17042	0.0105256		CCDC153	-1.33718	3.19e-15		SLC9A3	-1.23222	1.94e-15
CCDC73	-2.16333	0.000377885		KRT10	-1.33492	4.12e-17		METRNL	-1.23196	4.51e-11
SNX21	-2.15722	0.000405123		KLF2	-1.33432	6.31e-13		ADAM8	-1.23148	1.09e-07
UBL4A	-2.15457	0.000599132		VKORC1L1	-1.3341	3.6e-21		THEMIS2	-1.23148	1.51e-08
NBPF12	-2.14877	0.0179617		ZNF888	-1.33358	1.05e-28		MED18	-1.22833	8.32e-15
CDHR5	-2.14228	3.4e-06		PLEKHG7	-1.3305	2.24e-09		ZNF467	-1.22713	6.69e-13
AMN	-2.13625	0.000380777		FRMD8	-1.32788	5.89e-13		ERICH1	-1.22645	2.77e-12
PAFAH2	-2.13326	0.00129018		DNALI1	-1.32609	3.17e-08		TNFAIP6	-1.22206	1e-08
FOXD2	-2.13165	6.85e-08		APRT	-1.32567	1.24e-17		CSF2RB	-1.21735	1.77e-06
CCNF	-2.1283	0.00185796		SH2B1	-1.32544	9.27e-15		RAB24	-1.21449	1.27e-10
ADAMTS6	-2.12546	7.72e-06		OR5H14	-1.32312	5.26e-31		S100A12	-1.2144	9.65e-13
FBXO44	-2.12025	0.00146821		COIL	-1.32227	1.43e-15		CASP5	-1.21388	2.93e-12
LAMA5	-2.11877	0.0215822		PNPLA6	-1.32159	6.37e-14		FERMT3	-1.21236	3.38e-09
PRKCD	-2.118	0.0179617		ZNF428	-1.32094	6.69e-16		SECTM1	-1.21156	3.59e-09
GIGYF1	-2.11797	0.0167179		MPND	-1.32077	5.37e-18		KRI1	-1.21067	4.85e-12
ROMO1	-2.11135	0.00113833		MAGOH	-1.31925	1.04e-17		DSE	-1.21053	1.73e-09
PACS2	-2.10798	0.00344547		CMTM4	-1.31892	1.02e-13		IER3	-1.20865	8.95e-09
SHANK3	-2.10671	0.00104639		VSIG2	-1.31885	5.5e-17		HIVEP3	-1.20676	6.48e-12
USH1G	-2.1064	4.6e-06		NDUFAB1	-1.3185	1.44e-16		ASCL2	-1.20583	2.86e-18
SDSL	-2.10612	3.03e-05		HSPA12A	-1.31826	2.39e-21		TPM2	-1.20462	5.91e-13
ADAMTSL1	-2.10565	0.00301226		PIK3R2	-1.31704	1.15e-13		CDK11A	-1.20126	1.02e-10
CSPG4	-2.1052	0.00013533		SDC1	-1.31609	4.37e-12		PLEKHG2	-1.19764	6.3e-09
MAP3K10	-2.10413	0.00100205		AADACL2	-1.31357	4.4e-12		NAB2	-1.19752	1.2e-10
D2HGDH	-2.10325	0.00447947		EPPIN	-1.31356	1.36e-13		S100A9	-1.19715	6.36e-06
ZNRF1	-2.10198	0.00416284		SLC29A1	-1.31313	2.23e-22		LENG1	-1.19568	1.23e-15
POLR2L	-2.10124	0.00225368		PRSS22	-1.31207	1.42e-12		C1orf35	-1.18535	3.38e-12
KLHL14	-2.09516	0.000474842		POLR2J	-1.31136	1.51e-16		PSD	-1.1791	3.17e-13
DLGAP3	-2.09285	0.000623602		CES1	-1.30909	6.4e-09		IFITM10	-1.17847	3.89e-14
CPAMD8	-2.08927	0.00195739		ABCC4	-1.30862	1.2e-14		PROK2	-1.17756	5.8e-06
ZC3H12A	-2.0856	0.0193225		SDHAF4	-1.3082	2.17e-20		UBXN1	-1.17669	2.74e-10
COPA	-2.08378	0.0286596		VIPR1	-1.30661	5.91e-17		RGR	-1.17511	2.53e-08
GPC1	-2.08337	0.00637547		KCNH3	-1.30547	8.46e-19		CCL2	-1.17303	1.56e-09
VASH2	-2.08324	0.000232917		SLC35B3	-1.3052	7.85e-37		ABCA7	-1.17244	5.77e-09
AR	-2.07902	0.00316329		CYP2A13	-1.30418	4.36e-12		DEF6	-1.17237	1.76e-10
EGFL7	-2.07562	2.3e-09		MFAP2	-1.30162	2.79e-23		COL5A1	-1.16773	4.57e-08
NEURL1B	-2.07398	0.00271352		CANT1	-1.30034	3.03e-14		SPRR1A	-1.16765	1.86e-23
POLRMT	-2.07254	0.00495534		CNTNAP3	-1.29936	9.66e-12		ZNF276	-1.16469	4.32e-09
RAPGEF3	-2.06906	0.00249952		BTD	-1.29896	7.12e-19		TCHH	-1.16385	4.28e-13
ADPRH	-2.06786	0.0122856		CCDC8	-1.29776	3.9e-23		ITGAM	-1.16282	1.59e-07
RASGEF1A	-2.06632	0.000211759		ASMTL	-1.29702	2.9e-17		COL4A2	-1.16168	1.81e-15
KLHL29	-2.06478	0.00144976		MT1X	-1.29592	3.59e-14		MOGS	-1.16008	7.32e-16
MYRFL	-2.06272	0.000384648		LAMB1	-1.29305	7.32e-14		EPPK1	-1.15965	2.18e-08
ADIRF	-2.0569	0.00209182		TPST1	-1.29234	6e-17		CBX4	-1.15895	3.97e-11
ADAMTS8	-2.05489	1.35e-06		IFT27	-1.29174	1.26e-11		TRANK1	-1.15648	1.62e-07
OPLAH	-2.05472	0.00111865		DNAJB2	-1.28938	5.77e-14		ANO8	-1.1561	6.01e-14
CACFD1	-2.05417	0.0048984		DDIT4	-1.28835	2.28e-12		MAFG	-1.15572	2.81e-11
TNK2	-2.05221	0.00888193		RNASE4	-1.28609	6.81e-19		IL4I1	-1.15559	8.75e-12
SLC9A5	-2.05155	1.11e-05		CHPF2	-1.28593	3.77e-15		SPHK1	-1.15552	2.99e-13
MAFG	-2.05041	0.00568157		VMO1	-1.28395	1.5e-11		GMIP	-1.15383	8.45e-10
GPRC5C	-2.04831	0.00429315		FURIN	-1.28354	2.48e-12		AKAP17A	-1.15223	3.33e-10
BOK	-2.0482	0.000259056		CNFN	-1.28328	8.35e-16		TRIP10	-1.15044	1.55e-09
VMO1	-2.04732	0.0169509		CHD4	-1.28286	1.45e-10		CLEC4E	-1.14999	5.32e-07
ZNF219	-2.04619	0.00447632		ZNF628	-1.28181	3.86e-13		PRSS22	-1.14977	1.79e-09
LMNTD2	-2.04588	0.00171349		CTCF	-1.2811	9.23e-13		MEA1	-1.14961	2.24e-14
TNFRSF19	-2.04509	0.0158678		TPM2	-1.281	3.68e-15		CDC34	-1.14756	3.35e-13
TRPM4	-2.04375	0.0091968		FAM3B	-1.27985	4.94e-16		FES	-1.14736	1.39e-10
GRTP1	-2.03835	0.00390306		GPC1	-1.27934	1.57e-13		FLNC	-1.14329	7.23e-11
LYSMD4	-2.0366	0.00133453		NPNT	-1.27847	2.55e-21		COL17A1	-1.14062	1.21e-12
DMBT1	-2.03531	0.00175229		CRADD	-1.27802	3.32e-18		SPATA5L1	-1.14005	1.8e-11
DCAF4	-2.03407	0.00200543		SEMA5A	-1.27687	4.18e-11		TNF	-1.14002	1.03e-09
CACNA1G	-2.03138	2.83e-05		CYP4A11	-1.27678	1.68e-10		SLCO3A1	-1.13972	6.16e-10
RNF182	-2.02717	9.1e-06		ATP7A	-1.2761	3.36e-13		HCAR3	-1.13958	6.37e-05
BAMBI	-2.02466	0.00116433		DMBT1	-1.27552	3.47e-17		SLC6A4	-1.13805	1.03e-17
CENPN	-2.02459	0.00113833		COX7B	-1.27527	1.14e-12		EPS8L1	-1.13593	2.09e-08
EML3	-2.02364	0.00845415		SLC1A1	-1.27472	6.17e-12		TRIM8	-1.13501	2.4e-07
LRRC8D	-2.02325	0.0048984		IGF2R	-1.27386	6.41e-09		PPP1R18	-1.13402	1.57e-08
C12orf10	-2.02322	0.00384961		PPOX	-1.27369	1.48e-12		OGFR	-1.13335	2.71e-10
C9orf16	-2.0227	0.00462345		ZNF483	-1.27359	9.56e-15		FFAR2	-1.13248	3.05e-05
PLXNB3	-2.02028	0.000677575		NDUFB8	-1.27112	2.15e-13		PNPLA6	-1.13208	4.12e-10
FLYWCH1	-2.0174	0.00781951		SCN2A	-1.27086	6.23e-22		NFAM1	-1.13053	2.93e-07
INPP5A	-2.01549	0.0030191		AASS	-1.26988	1.27e-15		KMT2B	-1.12962	1.21e-09
SCARF2	-2.01403	0.00237079		DYNLRB2	-1.26936	2.33e-14		CDKN2D	-1.12846	2.25e-11
KCNJ5	-2.01283	0.000877836		FDXR	-1.26899	3.39e-17		SLC35B3	-1.12665	1.93e-26
RECQL4	-2.00759	0.00026807		PTK7	-1.2684	1.33e-14		SLC11A1	-1.12643	2.47e-06
TRUB2	-2.00609	0.00242254		TCEAL3	-1.26827	3.29e-14		NLRP3	-1.12461	5.91e-08
MFHAS1	-2.00143	0.00998751		MB	-1.26823	3.35e-19		CCDC12	-1.12353	6.14e-10
CHST2	-1.9978	0.00377204		TRMU	-1.26816	3.94e-14		PNPLA7	-1.12195	1.37e-09
MAEA	-1.99154	0.00845743		RNASEH2C	-1.26677	1.84e-10		APC2	-1.12137	5.49e-12
NPAS3	-1.98972	0.000717719		FIS1	-1.26614	2.18e-15		ZFPM1	-1.11919	3.13e-09
ARAP3	-1.98769	0.00640752		S100A4	-1.26556	1.04e-11		UBE2S	-1.1172	1.63e-12
MESP1	-1.98506	2.85e-06		TMC4	-1.26359	1.09e-11		OBSL1	-1.1168	3.27e-08
EXOSC5	-1.98314	1.59e-06		LBR	-1.26348	8.19e-13		CACNA1F	-1.11671	1.23e-09
C15orf62	-1.97911	0.00313569		PHLDA3	-1.26333	5.91e-16		STK10	-1.11648	8.1e-10
APRT	-1.97764	0.00332369		ARHGEF40	-1.26232	1.28e-12		CD99	-1.11599	3.2e-10
ATP2A3	-1.97655	0.0172094		SLC16A3	-1.26172	1.44e-09		KIF21B	-1.1158	1.56e-09
SNCG	-1.97355	4.19e-05		NDUFA1	-1.26164	3.03e-14		FPR2	-1.11563	4.48e-06
PMEPA1	-1.96746	0.00203179		SIX5	-1.26159	6.31e-21		MACROD1	-1.11282	3.45e-09
C1orf122	-1.96723	0.00176255		RAB33B	-1.26079	1.95e-17		PSTPIP1	-1.11234	2.12e-10
IL6	-1.96709	0.00104639		ALKBH7	-1.26027	7.02e-22		CLCN7	-1.11151	9.1e-10
JPH1	-1.96449	0.00200797		CHAD	-1.25959	4.77e-25		PRKCD	-1.11128	6.54e-08
SMPD4	-1.96364	0.00596856		CYP2D6	-1.25951	1.69e-19		RNF39	-1.11087	1.04e-10
NOS1	-1.96273	0.00203179		SERAC1	-1.25918	4.89e-15		KLHDC4	-1.10936	7.8e-09
TRIP6	-1.96272	0.0079493		SQLE	-1.25705	1.62e-12		EHD1	-1.109	1.04e-07
CYP2A7	-1.96204	5.46e-05		CD151	-1.25644	4.87e-13		SEMA6B	-1.10883	1.72e-11
CRAT	-1.96071	0.008037		CAP2	-1.25596	2.79e-15		SPAST	-1.1059	2.82e-15
AP5Z1	-1.95936	0.00426234		MACROD1	-1.25528	5.72e-12		TBC1D26	-1.10577	1.18e-12
SLC25A29	-1.95922	0.0184978		SLC45A4	-1.25509	4.15e-12		IL4R	-1.10093	6.63e-08
NACC2	-1.95879	0.00505106		PAGR1	-1.25386	8.64e-14		KLF2	-1.09823	9.37e-09
LIPE	-1.95702	0.0166431		TMCO3	-1.25346	3.27e-14		BATF	-1.09783	1.26e-11
KIFC2	-1.95702	0.00120626		NHLRC4	-1.25304	7.47e-18		LMBRD1	-1.09507	1.22e-12
MYH11	-1.95654	0.00888193		CARD14	-1.25226	5.02e-15		GSS	-1.09394	4.36e-19
DNAH2	-1.95021	0.0231252		ANPEP	-1.25224	5.16e-11		FOXQ1	-1.09343	9.94e-10
RPRM	-1.94931	0.000105504		PBXIP1	-1.25101	2.26e-12		SAA1	-1.09206	3.78e-08
R3HCC1	-1.94888	0.00823551		LRRC74B	-1.25101	8.25e-10		HELZ2	-1.09141	6.52e-08
TP53I13	-1.94765	0.00384961		PLEKHG1	-1.25045	2.73e-10		GDPD3	-1.09107	1.94e-15
SLCO3A1	-1.94458	0.0151987		GADD45A	-1.25014	5.73e-14		PFKFB3	-1.09018	5.45e-06
KCNK5	-1.94334	0.00352009		PHYH	-1.25008	4.88e-17		LRRN2	-1.08956	3.42e-10
CEP131	-1.94182	0.00826314		AURKAIP1	-1.24908	4.19e-14		HAPLN3	-1.08905	2.52e-17
ZNF358	-1.94082	0.00333033		ACTR1B	-1.24842	3.03e-14		PAFAH1B3	-1.08714	5.56e-11
STARD4	-1.93964	0.0123548		ELN	-1.24799	8.79e-13		GTPBP6	-1.08713	5.77e-10
HOMER3	-1.93825	0.00238491		SNU13	-1.24736	2.88e-12		VSTM2L	-1.08701	7.2e-05
CBLC	-1.93566	0.00136933		PTPRZ1	-1.24733	4.42e-12		SLC8A2	-1.08321	1.09e-15
MST1R	-1.93534	0.00921453		FMO5	-1.24714	1.01e-14		CD177	-1.08297	1.64e-07
VARS2	-1.93487	0.00815246		TSC2	-1.24703	5.35e-12		OSGIN1	-1.08193	1.32e-08
TAX1BP3	-1.9346	0.000915071		SLITRK6	-1.24692	7.02e-34		ARID5A	-1.08146	3.56e-08
RHOD	-1.93438	0.000584048		ARF5	-1.24691	2.73e-14		COL9A2	-1.08139	1.79e-11
PC	-1.93422	0.00301171		SMIM4	-1.24652	1.22e-20		NOTCH1	-1.08075	5.91e-07
ARHGAP19	-1.93396	0.00386248		POR	-1.24629	8.18e-11		PPFIA3	-1.08019	1.58e-14
PRRT2	-1.93246	0.00160018		EPHB3	-1.24619	5.17e-16		SH2B2	-1.07915	1.14e-09
ADRB1	-1.93239	0.00600862		LRRC45	-1.24575	3.3e-13		ABCD1	-1.07783	2.09e-10
OTUB2	-1.93141	0.000895694		HAGHL	-1.24551	5.45e-17		SPRN	-1.07746	6.62e-19
SLC34A2	-1.92779	0.0207103		MATN2	-1.24541	9.03e-16		COPA	-1.07487	7.67e-07
CEBPA	-1.92688	0.00254543		BTG4	-1.24474	5.8e-17		CDH23	-1.07475	2.07e-08
PIAS4	-1.92645	0.00661754		SLC23A1	-1.24461	4.8e-13		CHRNB2	-1.07429	6.51e-11
GRM4	-1.92602	0.000115083		VPS37C	-1.24457	1.75e-14		EID3	-1.07393	4.13e-10
PACSIN3	-1.92489	0.00356132		PTPRS	-1.24441	6.48e-12		RASGRF1	-1.07366	2.72e-06
NPTXR	-1.92398	0.00046132		RGL4	-1.24418	5.56e-14		ITGAX	-1.07306	2.86e-05
OXTR	-1.92275	0.0190117		BRAT1	-1.24389	6.79e-14		AEBP1	-1.07221	6.89e-13
RYR1	-1.92259	0.0111128		SIL1	-1.24334	4.51e-15		SCARB2	-1.0719	7.76e-08
STK11	-1.92244	0.0115139		RAB40B	-1.24277	1.81e-18		QPCTL	-1.07048	6.86e-14
BMP8B	-1.92094	0.00134178		MRLN	-1.242	1.89e-26		IGF2R	-1.0693	3.18e-06
LTB4R	-1.92078	0.00640453		PDCL3	-1.24133	1.62e-14		TSC22D4	-1.06852	3.89e-09
CYP4A11	-1.92034	0.0362975		CRIP1	-1.24107	8.25e-10		RELB	-1.06816	6.29e-09
GLRX5	-1.91954	0.0129458		TMEM190	-1.23957	1.24e-10		ATG16L2	-1.0653	2.06e-07
JMJD8	-1.91753	0.00870185		OBSL1	-1.23851	1.92e-10		PHLDA2	-1.06456	3.22e-20
ASPG	-1.91623	7.59e-05		PRDX2	-1.23838	1.94e-13		DOK2	-1.06455	9.11e-13
ANO9	-1.91605	0.00572325		MAEA	-1.2382	3.84e-13		ZNF787	-1.064	1.37e-11
SPNS2	-1.91546	0.0426845		NBEAL2	-1.23799	1.81e-09		HMCN2	-1.06175	4.97e-10
LLGL1	-1.91438	0.00391264		AATK	-1.2375	3.75e-10		ZNF513	-1.05979	1.63e-12
USP5	-1.90981	0.00985098		NINL	-1.23725	9.27e-15		FOSB	-1.05894	2.64e-05
CMTM3	-1.9094	0.00597228		KIFC2	-1.23667	2.47e-18		ENGASE	-1.05822	2.98e-11
FRMPD1	-1.90925	0.000296578		CTNNB1	-1.23619	3.82e-11		LMNB2	-1.05741	1.21e-09
ADAMTS16	-1.90622	0.00104639		SLC25A29	-1.2347	2.25e-11		ZBED6	-1.05498	7.58e-06
RAI1	-1.90328	0.0276164		ABCG1	-1.23375	2.66e-12		HIP1R	-1.05401	1.06e-08
BCAN	-1.90253	8.29e-06		ASL	-1.23337	7.42e-14		HSPA1A	-1.05384	2.04e-06
REXO4	-1.90127	0.00597228		YIPF2	-1.23312	4.73e-17		INHBA	-1.05304	2.88e-09
PSMG1	-1.89982	0.00517193		MLF1	-1.23279	1.29e-10		VPS37B	-1.05209	2.97e-09
NAALAD2	-1.89927	6.85e-08		TCTEX1D2	-1.2325	1.01e-14		SLC25A47	-1.04967	3.93e-21
INPP5J	-1.89427	0.000201456		POFUT2	-1.23228	9.49e-12		NBEAL2	-1.04848	1.04e-06
YDJC	-1.89415	0.00080914		FAM166B	-1.23224	8.79e-11		RASD1	-1.04814	2.76e-15
BCAM	-1.89141	0.0111169		DSCAML1	-1.23219	8.96e-13		ACRBP	-1.04802	2.28e-18
PPP4C	-1.89086	0.0149089		HIVEP3	-1.22858	5.49e-13		MYO15B	-1.04711	3.26e-07
MOGS	-1.88869	0.00169447		TFF3	-1.22825	7.54e-11		STX11	-1.04439	1.68e-08
SNTA1	-1.88834	0.00238491		PLA2R1	-1.22818	5.79e-12		FBXO2	-1.04342	3.95e-14
MATN2	-1.88579	0.00539837		APH1B	-1.22808	1.4e-13		RHBDF1	-1.04314	6.54e-10
REXO1	-1.88559	0.0122111		FOXQ1	-1.22802	1.45e-12		AP3D1	-1.0429	8.06e-09
RFNG	-1.88332	0.00176255		KDSR	-1.22771	2.27e-13		SLC26A4	-1.04249	5.2e-09
ZBTB16	-1.87891	0.0175199		SPEF1	-1.2277	2.55e-12		JDP2	-1.04093	3.4e-09
CHST1	-1.87798	0.000513024		RNF167	-1.22744	2.94e-13		PHPT1	-1.04087	1.31e-06
GPR162	-1.87704	0.0243991		PTS	-1.22717	2.12e-16		CDCA4	-1.04028	1.14e-08
SH3TC2	-1.87586	0.00611256		CHD1L	-1.22648	5.68e-13		GADD45G	-1.03973	2.14e-15
GRIN2D	-1.87347	0.000162908		PIH1D1	-1.22608	1.43e-15		GADD45A	-1.03938	1.23e-09
FCRL1	-1.87284	0.000863878		KAT8	-1.22596	6.52e-15		NKG7	-1.03895	3.79e-12
CNGB1	-1.87221	0.0119018		C2orf15	-1.22568	2.88e-23		FZR1	-1.03838	1.73e-09
STRIP2	-1.87076	0.00552183		SEC61B	-1.22563	2.61e-16		VAMP5	-1.03754	3.49e-09
ZNF830	-1.86946	0.0072176		TXNDC8	-1.22505	2.89e-15		IER5L	-1.03633	6.83e-11
HPS5	-1.86887	0.00394699		GAL3ST2	-1.22431	7.24e-17		CBX8	-1.03625	1.13e-14
AGPAT2	-1.86576	0.00580692		PRAF2	-1.22407	1.77e-18		EGR2	-1.03406	1.86e-07
PTPRU	-1.86552	0.0196826		TRIP10	-1.22345	2.96e-11		NFKBIA	-1.03197	1.95e-08
PPP1R1B	-1.86446	0.000780302		RPGR	-1.22259	3.81e-10		CANT1	-1.0316	4.52e-09
VIPR2	-1.8635	8.6e-07		CCHCR1	-1.22174	1.09e-13		CYP27A1	-1.03037	9.09e-09
FAM71E1	-1.86241	1.33e-06		RPL26L1	-1.22093	2.09e-18		FGF8	-1.03026	2.94e-19
FBXO2	-1.86109	0.0012035		TP53I3	-1.22088	1.87e-15		ICAM4	-1.03023	1.85e-13
ZNF316	-1.85808	0.022743		GEMIN7	-1.22087	7.05e-17		PLEKHG6	-1.03016	1.01e-07
ANO8	-1.85538	0.00460693		TBC1D10A	-1.22039	1.25e-13		HADHA	-1.02959	8.3e-07
NAPRT	-1.85457	0.0147266		CSAD	-1.21967	3.39e-14		MMP9	-1.02937	5.71e-08
NOTCH3	-1.85434	0.015271		NECAP1	-1.21915	1.52e-12		ERF	-1.02695	9.1e-10
ARSA	-1.85399	0.01722		RAP1GAP	-1.21848	1.57e-12		PRDM1	-1.02682	1.54e-07
KLHL31	-1.85319	0.000782698		HADH	-1.21731	1.15e-13		DGAT1	-1.02287	2.45e-11
LMNB2	-1.85099	0.0142359		ARHGEF18	-1.21692	2.45e-11		SP6	-1.02246	4.72e-19
VSTM4	-1.84856	0.0038633		NAPRT	-1.21645	7.58e-13		ISG20	-1.02183	5.86e-07
PRX	-1.84835	0.00296518		SCUBE3	-1.21644	3.01e-13		GATA2	-1.02059	1.33e-12
SEC22A	-1.84704	0.00568157		GPRC5C	-1.21619	1.15e-13		ANKRD23	-1.02031	3.61e-10
ALOX15B	-1.84462	0.000476234		APBB3	-1.21542	9.29e-16		CHAF1A	-1.01989	9.12e-09
PNLIPRP1	-1.84367	2.04e-06		PROCA1	-1.21496	5.62e-18		POLD1	-1.01721	2.49e-10
ATP2A2	-1.8429	0.00115824		LRRC43	-1.21479	4.73e-11		ISG15	-1.01675	0.000155532
GSTZ1	-1.84104	0.00439987		VAT1	-1.21304	1.9e-13		IL3RA	-1.01644	7.62e-12
FCHO1	-1.84086	0.0093234		ASIC1	-1.21251	4.08e-13		GJD3	-1.01636	1.06e-15
ZDHHC8	-1.84055	0.00417395		CLN8	-1.21246	1.84e-13		SOX9	-1.01491	1.45e-13
INHBB	-1.8389	0.0133109		BBC3	-1.21134	3.09e-14		SDF4	-1.01481	1.98e-08
PCDHGA6	-1.83668	0.000140521		PLK3	-1.21112	2.05e-10		CTDP1	-1.01435	3.07e-08
MYPOP	-1.83509	0.000313922		COL4A5	-1.21111	1.5e-10		TCIRG1	-1.01434	1.47e-07
FDXR	-1.83469	0.00525282		IL3RA	-1.21074	6.19e-17		SLC18A1	-1.01342	2.27e-11
ENDOG	-1.83463	0.00235248		RGR	-1.20968	2.24e-09		SEMA3B	-1.0133	4.16e-12
TNK1	-1.83454	0.00297083		SULT2B1	-1.2095	1.05e-17		CARD14	-1.0126	6.87e-10
CPNE5	-1.83348	0.00873904		ZFYVE27	-1.20939	7e-15		MCEMP1	-1.01106	3.5e-06
LIME1	-1.83267	0.000868143		F5	-1.20912	1.6e-10		FBXL19	-1.01053	2.38e-09
STK25	-1.83013	0.0130807		CDC34	-1.20831	3.48e-15		EDF1	-1.00981	7.63e-08
CACNA1A	-1.82591	0.0128171		PANK4	-1.20751	4.55e-16		INAFM1	-1.00957	2.65e-18
TRIM9	-1.82565	1.62e-05		SPAG7	-1.20746	2.04e-13		IRAK2	-1.00938	1.08e-07
PLCD3	-1.82441	0.0159091		PI3	-1.20734	4.48e-11		SLC3A2	-1.00863	3.65e-08
UNKL	-1.82295	0.014116		TNIP2	-1.20697	1.58e-13		TREM1	-1.00855	0.00042344
CHPF	-1.82172	0.0103509		PTGR1	-1.20622	2.15e-13		CACTIN	-1.0064	4.54e-09
PROM2	-1.82016	0.0209431		PZP	-1.20539	2.19e-10		IRF7	-1.00602	1.86e-06
ALDH5A1	-1.81936	0.0105288		DHCR7	-1.20414	3.19e-17		OSGIN2	-1.00584	3.32e-08
CDC42EP5	-1.81927	0.0025971		COL4A6	-1.20403	5.2e-17		TNFRSF10C	-1.00399	3.73e-05
FAM207A	-1.81894	0.000915071		AMPD2	-1.20349	1.42e-10		DEK	-1.00265	7.58e-08
AP3B2	-1.81885	0.012153		AGPAT2	-1.20317	6.34e-15		ZSWIM4	-1.00064	5.21e-08
SHC3	-1.81867	0.00396098		RXRB	-1.20292	2.43e-13		ABTB2	-1.00049	1.78e-09
NUDT16L1	-1.81858	0.00209299		ALDH1A2	-1.20291	8.38e-11		PKP4	1.00004	1.34e-12
KLC3	-1.816	0.000615175		DNAL4	-1.20241	6.82e-14		CTDSPL2	1.00014	1.95e-11
ORAI3	-1.81559	0.00470657		PLIN4	-1.20197	4.45e-11		PALMD	1.00026	3.85e-08
SLAIN1	-1.8152	0.0202893		ARAP3	-1.20144	3.71e-13		CPSF2	1.0009	5e-12
SOX7	-1.8142	0.00105865		BNIPL	-1.20137	1.02e-13		APPL1	1.001	4.43e-10
RASSF7	-1.81398	0.0147141		LIAS	-1.20121	1.24e-22		NDFIP1	1.00101	2.68e-11
TELO2	-1.81321	0.0113893		BICD2	-1.20106	2.53e-13		NEMP1	1.00117	4.72e-10
PPP1R16A	-1.81146	0.0216704		NDUFV1	-1.20079	1.08e-11		CCDC186	1.00119	3.57e-12
TDRD12	-1.80927	2.26e-05		CYBRD1	-1.20033	1.68e-15		KLHL8	1.00126	9.22e-11
ANKRD65	-1.80864	0.0193487		MMP14	-1.20029	4.93e-11		TUBGCP5	1.0013	1.81e-09
HAGHL	-1.80849	0.00539837		TMEM167B	-1.20019	8.04e-13		TSKU	1.00146	4.41e-09
IFITM10	-1.80812	0.00661754		DMAP1	-1.20016	9.04e-13		RPL31	1.00152	3.09e-10
SF3B5	-1.80604	0.0138489		SPATA20	-1.19981	1.36e-13		ACTR10	1.00155	4.64e-11
DLK2	-1.80491	0.000176121		PC	-1.19861	1.37e-15		RAB3IP	1.00173	1.37e-12
EDF1	-1.80413	0.0284868		STRADA	-1.19854	1.1e-12		LIG4	1.00179	1.78e-10
PGAP3	-1.80379	0.00396098		UBE2H	-1.1984	2.93e-10		STOX2	1.00181	9.02e-09
PVRIG	-1.80324	0.00200797		SLC25A1	-1.1979	5.79e-14		OTX1	1.00192	8.38e-10
SLC2A4RG	-1.80295	0.0106268		LMAN2	-1.19764	1.32e-11		UBLCP1	1.00193	1.46e-10
FGFR3	-1.80273	0.0403668		FBP1	-1.1974	8.83e-12		METAP1	1.00197	3.5e-10
RHOV	-1.80227	0.0205153		MSRB3	-1.19646	2.98e-18		MED1	1.00235	2.75e-13
MMP15	-1.8021	0.00324497		ZNF846	-1.19586	9.75e-14		REEP5	1.00245	7.83e-12
SLC46A1	-1.80118	0.0211218		CDHR4	-1.19494	5.77e-08		WDR73	1.00267	4.23e-10
GNAI1	-1.80108	0.0151932		NT5C	-1.19446	2.15e-18		ISCU	1.00277	1.46e-11
VWC2	-1.80073	1.47e-06		CBX7	-1.19439	6.22e-13		KLHL11	1.00287	4.02e-11
PRDM8	-1.79966	0.0228226		MSH2	-1.19186	5.24e-12		MED21	1.00313	3.98e-10
SMAD6	-1.79956	4.76e-05		PGAP3	-1.19185	1.1e-16		CYP2J2	1.00372	3.55e-08
MYO15A	-1.7991	0.00960904		ZNF512B	-1.19183	4.87e-13		DIMT1	1.00384	3.17e-10
MORN4	-1.79706	0.00505106		CNTROB	-1.19174	5.81e-13		MRPS22	1.00388	3.29e-10
TM7SF2	-1.79649	0.00864663		SNRPB	-1.19122	6.86e-13		PNPO	1.00411	4.99e-10
UBXN6	-1.79556	0.0169679		SCRN2	-1.19103	1.44e-15		AKAP14	1.00447	5.41e-08
TMEM91	-1.79551	0.00424865		CLSTN1	-1.19098	2.85e-09		PAPSS1	1.00463	4.72e-11
PDRG1	-1.79487	0.00429315		PQBP1	-1.19026	1.15e-13		KCTD1	1.00493	1.23e-10
COMMD5	-1.79406	0.0059636		HSPA2	-1.19025	6.64e-12		CSMD1	1.00545	1.23e-08
DDR1	-1.79297	0.0423987		NDUFA2	-1.1894	3.49e-14		CGGBP1	1.00575	1.33e-10
EREG	-1.79213	0.0280162		C19orf53	-1.18832	2.32e-12		SRR	1.00605	2.11e-10
CLTB	-1.79063	0.0170499		OGFOD2	-1.18752	2.68e-15		MTX2	1.00611	1.85e-10
NDUFA11	-1.79062	0.0124817		TXNDC12	-1.18739	1.58e-13		MTA3	1.0062	6.12e-11
MAP10	-1.78942	0.00396276		OVOL2	-1.18732	1.61e-13		GATM	1.00621	1.85e-10
EXOC3L4	-1.7894	0.00108297		PHOSPHO1	-1.18711	5.32e-17		BLOC1S5	1.00631	2.44e-17
BDKRB2	-1.78831	0.00983562		SP4	-1.18603	3e-12		TMC5	1.00649	3.08e-13
TRAPPC5	-1.78829	0.0245581		DDB2	-1.18581	8.33e-14		RPL5	1.00668	4.13e-07
SDC1	-1.78803	0.039387		LARS2	-1.18495	5.76e-13		IPMK	1.00671	4.68e-11
LRP3	-1.78553	0.000516845		TMEM9	-1.18442	4.38e-15		RAD51D	1.00687	3.06e-10
FGD1	-1.78465	0.000187882		SLC4A8	-1.18406	1.81e-10		SOD1	1.00691	3.98e-10
NALCN	-1.78455	3.49e-05		TSEN15	-1.18391	2.74e-13		PER3	1.00705	5.58e-10
OGFOD3	-1.78383	0.00825967		ANO10	-1.18369	1.18e-15		RPL27	1.00716	7.05e-11
TAL1	-1.78333	0.000603942		SLC26A11	-1.18353	2.93e-14		PAIP1	1.00726	3.41e-10
SPIN2A	-1.78209	3.4e-06		SEC14L2	-1.18283	1.82e-11		FOCAD	1.00745	9.66e-09
SHROOM1	-1.7799	0.000389176		ERCC3	-1.18249	1.3e-11		STXBP5	1.00771	1.97e-10
HECW1	-1.77836	0.000483302		ISYNA1	-1.1821	4.39e-13		ACAD11	1.0081	4.89e-10
ID1	-1.77771	0.0184611		CD207	-1.18205	1.32e-20		MPHOSPH9	1.00835	2.13e-10
SMOX	-1.77423	0.00165009		RETSAT	-1.18197	1.95e-13		TTC29	1.00862	8.76e-08
RRS1	-1.77306	0.00574257		OAZ2	-1.18194	3.71e-13		HDAC2	1.00881	9.7e-12
SLC9A3	-1.77195	0.00774399		MYO15B	-1.18184	1.85e-09		TMEM107	1.00884	1.14e-09
TP53I3	-1.77124	0.00916456		SCN4B	-1.18108	1.98e-15		ZNF891	1.00885	1.63e-10
KLF16	-1.77055	0.00309878		MGMT	-1.1806	1.06e-17		SMAP1	1.00895	4.52e-11
LLGL2	-1.77037	0.0193199		YPEL3	-1.18035	1.64e-11		CLEC2D	1.00922	2.8e-08
LAMTOR4	-1.76966	0.0114105		SCGB2A1	-1.17874	2.46e-18		TRAK1	1.00922	7.47e-16
ALKBH4	-1.7693	0.00113833		EBPL	-1.17842	1.51e-16		RPL7A	1.00961	2.4e-12
IDUA	-1.76818	0.00118322		NDST2	-1.17786	3.82e-12		ZNF195	1.00993	1.78e-10
NKPD1	-1.76781	0.000231172		GRAMD4	-1.17761	6.9e-13		CLUAP1	1.00994	3.14e-09
LMF2	-1.76441	0.0154307		PIEZO2	-1.17734	9.32e-12		CREG1	1.00998	2.18e-09
SPTB	-1.76398	0.00290004		TNFRSF10D	-1.17712	1.18e-13		ACOT11	1.01015	9.46e-09
AMH	-1.76395	2.35e-05		RTTN	-1.17663	3.08e-11		POLR3C	1.01124	2.71e-11
RPTOR	-1.76279	0.0196477		SLC27A2	-1.17654	2.74e-09		CLDN1	1.01134	7.95e-10
SH2B1	-1.76265	0.0213515		DNPH1	-1.17648	2.88e-13		VPS25	1.01143	9.74e-11
MFSD3	-1.76264	0.000433955		LAMTOR4	-1.17603	7.26e-14		IGFBP5	1.0117	1.28e-06
GAR1	-1.76173	0.0102504		DHCR24	-1.17603	2.37e-08		MTSS1	1.01185	6.87e-10
RHBDF1	-1.76006	0.0168054		C9orf131	-1.17543	4.28e-14		HELZ	1.01201	2.02e-15
TCTEX1D4	-1.75925	0.0193487		GNE	-1.1751	1.83e-09		DIS3	1.01241	9.25e-12
NPDC1	-1.75902	0.00324497		SPATS1	-1.17495	1.17e-16		SCLY	1.01282	4.86e-13
ABTB1	-1.75899	0.0402084		MRPL41	-1.17443	3.48e-17		PSMG2	1.01322	1.01e-10
CCDC61	-1.75838	0.0047604		TIMM44	-1.17415	6.02e-15		GOLGA8N	1.01346	3.67e-13
CCNO	-1.75824	0.0240848		MRPL24	-1.17386	2.95e-15		SEPSECS	1.0138	3.7e-10
TMEM201	-1.75763	0.00600862		ZNF136	-1.1737	1.79e-13		PLAG1	1.01381	8.8e-11
AGBL5	-1.75543	0.015644		NRBP2	-1.17335	5.03e-11		BNIP3L	1.01394	2.24e-12
ST8SIA5	-1.75532	0.0186697		FABP6	-1.17315	1.95e-10		EYA3	1.014	6.88e-11
ZNF205	-1.75268	0.00294918		EML6	-1.17296	1.94e-10		GPM6B	1.01402	8.93e-10
GRIP2	-1.75268	0.0188844		VPS28	-1.17203	3.98e-14		TRIM24	1.01474	7.68e-12
REEP6	-1.7503	0.000384648		DBN1	-1.17189	3.98e-12		ZFYVE16	1.01481	4.87e-10
BEST2	-1.74973	3.95e-07		GINM1	-1.17152	3.55e-13		CSE1L	1.01483	5.32e-10
KLHDC8B	-1.74922	0.0076523		CLHC1	-1.17143	4.79e-11		ASCC1	1.01499	7.61e-12
WDR86	-1.74811	0.00344547		PWWP2B	-1.17143	1e-13		NR2C2	1.01531	1.17e-12
MDFI	-1.74756	0.0052125		ABCC3	-1.17089	1.02e-12		FOXN3	1.01555	1.44e-14
ILVBL	-1.74745	0.00580692		CTXN1	-1.17088	7.37e-11		ITGA2	1.01579	6.33e-09
DGKQ	-1.74677	0.0135462		WLS	-1.17069	8.29e-11		HNRNPH2	1.01615	9.47e-10
CD99	-1.74613	0.0244156		CCNJL	-1.1701	5.79e-12		UCP2	1.01615	1.01e-11
ALKBH7	-1.74547	0.00195524		ESRRA	-1.16925	4.96e-14		CHM	1.01642	1.54e-10
ECI1	-1.7453	0.0122002		XYLT2	-1.1692	2.44e-13		GTF2I	1.01684	1.99e-12
POMT2	-1.74526	0.0214752		PPM1F	-1.16862	9.74e-12		ZNF254	1.01686	1.54e-10
ADAMTS12	-1.74407	8.68e-05		EMC7	-1.1683	8.49e-13		ATG4A	1.01692	1.23e-10
MRPL4	-1.74392	0.0103592		NOTCH3	-1.16707	6.76e-12		WEE1	1.0171	8.67e-12
C8orf82	-1.74343	0.00188985		C1orf141	-1.16689	1.27e-11		KATNAL1	1.01711	3.82e-10
ITPKC	-1.7434	0.0312856		ABCA7	-1.16686	1.58e-09		BHLHE41	1.01721	2.54e-09
LZTS2	-1.74307	0.0192313		PLD2	-1.1666	3.85e-13		ZBTB6	1.01736	2.13e-10
VWCE	-1.74298	0.00266687		TMEM120B	-1.16656	3.51e-12		SEMA5A	1.01751	3.95e-07
LENG8	-1.74283	0.039243		ESPN	-1.16561	7.31e-09		MLF1	1.01772	3.24e-07
ARFGAP1	-1.74259	0.0243755		PNPLA7	-1.1656	6.83e-11		DYNLT3	1.01795	2.18e-11
KRT7	-1.74255	0.0232087		PAQR7	-1.16541	8.59e-16		EXOSC10	1.01811	5.47e-12
LTK	-1.74237	0.00645788		RERG	-1.16541	5.83e-15		ZC2HC1A	1.01812	1.21e-07
SEMA3B	-1.74218	0.00517035		RRNAD1	-1.16523	1.47e-13		PCGF5	1.01834	2.68e-12
XDH	-1.74129	0.0255267		ACSBG1	-1.16496	5.84e-13		REV3L	1.01852	1.84e-13
SEMA4C	-1.74011	0.0186051		CNPPD1	-1.16468	2.58e-13		SLC5A8	1.01862	4.34e-08
MYNN	-1.73995	0.0106834		COLCA2	-1.16464	3.13e-14		MSH3	1.01876	6.94e-11
FAM168B	-1.73943	0.00635765		PTPRN2	-1.16449	5.94e-12		SVIP	1.01882	2.27e-10
GPR153	-1.73774	0.0109003		ELMOD2	-1.16385	7.9e-13		KIAA0895	1.01886	1.25e-09
OSBPL7	-1.73743	0.021008		FZR1	-1.16374	3.21e-12		NPIPA7	1.01908	3.87e-10
KCTD15	-1.73713	0.00280724		ZNF577	-1.16274	5.8e-20		XPO1	1.01936	2.78e-16
RABEP2	-1.73669	0.0250894		B3GALT4	-1.16262	1.23e-15		SOAT1	1.01942	7.77e-12
TRAPPC6A	-1.73589	0.000783344		TSPAN15	-1.16261	6.76e-12		RBMS3	1.01945	1.67e-10
COL4A2	-1.73552	0.00521247		CRACR2B	-1.1626	8.71e-10		COG2	1.01959	2.24e-10
ALKBH1	-1.73538	0.00437245		PCED1A	-1.16245	1.68e-16		MOCOS	1.01992	6.36e-10
CHTF18	-1.73518	0.00276029		ILVBL	-1.16176	9.57e-16		ZNF652	1.02038	3.27e-14
COX7A2L	-1.73513	0.00920149		TXNRD3	-1.16164	8.2e-21		LYRM7	1.02053	1.77e-09
ARHGEF17	-1.73481	0.033323		PMVK	-1.16136	1.7e-17		MFF	1.02124	2.27e-10
TSPAN11	-1.73455	0.00831518		C1orf35	-1.16073	1.94e-12		NTPCR	1.02134	2.5e-10
CHRNB2	-1.7337	0.0152843		PCDHB14	-1.1605	1.12e-24		CNOT6	1.02134	2.47e-12
ISOC1	-1.73215	0.00640453		DGKA	-1.1604	4.55e-10		ZNF778	1.02149	3.89e-10
SLC22A18	-1.73126	0.00785398		PRDX4	-1.16035	3.98e-18		GPR155	1.02161	6.73e-09
UBXN1	-1.73119	0.0354776		AP1S1	-1.16012	1.67e-15		TUBA1B	1.02173	1.78e-10
RPS19BP1	-1.73072	0.0173361		RPL5	-1.16011	1.2e-09		SPOPL	1.02186	4e-10
IKBIP	-1.73011	0.00437978		LAMP1	-1.16007	1.51e-12		CINP	1.02208	1.1e-11
HAUS7	-1.73005	0.00100253		DSE	-1.15887	1.91e-09		PSMD14	1.02208	5.26e-10
HP	-1.72947	0.00558131		LOXHD1	-1.15886	8.31e-11		SH3BP4	1.02212	4.63e-11
DMTN	-1.72589	0.0292892		RABEP2	-1.15866	1.35e-11		PIGA	1.02229	5.76e-11
OVOL2	-1.72535	0.0168054		GLDN	-1.15853	4e-14		ENTPD1	1.02232	3.91e-09
ZNF831	-1.7251	0.0249111		PCDHGC3	-1.15816	1.23e-13		DCTN6	1.02246	1.32e-11
THAP4	-1.72492	0.0171366		CHCHD6	-1.15739	1.2e-16		UBA2	1.02284	5.42e-13
LTBP4	-1.72456	0.0195413		COL18A1	-1.15715	2.43e-11		ZNF302	1.02301	5.34e-08
ARHGEF40	-1.7231	0.0334114		CAPN8	-1.15712	8.03e-11		XPO7	1.02354	5.47e-12
MUC3A	-1.72242	0.0334114		ANKRD37	-1.15709	1.18e-13		HIF1AN	1.02378	2.92e-11
SCAND1	-1.7215	0.0160633		ABHD16A	-1.15706	2.34e-12		CDC14A	1.02403	2e-08
BSPRY	-1.72124	0.0167559		MORN1	-1.15663	1.09e-10		LRRC57	1.02405	1.27e-10
DNPH1	-1.71968	0.0173259		TSPAN11	-1.15595	7.9e-15		SYBU	1.02409	4.71e-10
GLI1	-1.71671	0.00983562		LDOC1	-1.15553	7.68e-16		BCL2L1	1.02414	2.56e-10
SAPCD2	-1.71628	0.000594017		SERPINB6	-1.15529	4.33e-10		CNOT8	1.02448	2.07e-11
P4HB	-1.71618	0.0368662		TMEM205	-1.1551	2.03e-14		ZNF8	1.02476	4.86e-11
POMGNT2	-1.71586	0.00597228		GNPTG	-1.15426	5e-13		PROX1	1.02485	1.36e-12
BRAT1	-1.71551	0.0212049		SIRT7	-1.15385	7.03e-12		ENPP3	1.02519	3.5e-09
FAM83H	-1.71538	0.0383959		RBM20	-1.15348	1.54e-11		PLOD2	1.02521	3.12e-10
CCDC124	-1.71529	0.0172992		CACNB2	-1.15272	2.31e-14		TMEM161B	1.02544	9.46e-10
S100A5	-1.71433	4.61e-08		SPSB3	-1.15142	1.7e-13		HMGXB3	1.02551	1.47e-10
GPR161	-1.7128	0.00426126		CEP131	-1.1507	3.52e-12		WDR92	1.02561	1.25e-09
TNFRSF11A	-1.71046	0.0104508		SLC25A27	-1.15026	6.09e-16		USP53	1.02656	2.4e-12
ARFGAP3	-1.71024	0.0256683		POLR2B	-1.15012	1.15e-11		UEVLD	1.0266	8.48e-13
SLIT3	-1.71019	0.00250497		ABCF3	-1.15006	2.67e-12		LMO4	1.02669	1.17e-12
PLEKHH3	-1.71008	0.0181822		ACAP3	-1.14999	4.44e-11		CXXC4	1.02672	1.83e-09
ARHGEF16	-1.71006	0.0247412		NOSIP	-1.14988	2.15e-13		COPG1	1.02673	4.76e-16
SRC	-1.70968	0.0244914		FCGRT	-1.14962	1.11e-11		MTMR12	1.02696	4.3e-12
PADI1	-1.70929	0.046462		ELP4	-1.14862	3.27e-18		DYNC2H1	1.02716	1.05e-05
FFAR1	-1.70925	7.77e-05		TSPAN9	-1.14816	5.59e-17		OGT	1.02729	9.24e-11
OTUD1	-1.70729	0.0213354		DCDC2B	-1.14814	4.62e-11		LRBA	1.02746	1.89e-09
INSL3	-1.7071	9.13e-05		ITGA3	-1.14773	1.13e-10		STAG2	1.0275	2.04e-11
CREB3L4	-1.70685	0.00918922		DEK	-1.14764	1.62e-10		CNOT10	1.0279	1.27e-10
GLTPD2	-1.70472	0.000190079		NDUFS6	-1.14752	4.87e-13		HEPACAM2	1.02805	3.21e-13
CLCN7	-1.70095	0.0338473		TCTEX1D1	-1.14751	1.29e-09		ZNF559	1.0281	8.23e-11
AURKAIP1	-1.70078	0.0216704		GALNT2	-1.14719	1.61e-11		COX11	1.02819	4.09e-10
TBC1D10A	-1.70077	0.0213515		DCUN1D2	-1.14693	7.39e-16		CNST	1.02837	6.96e-11
UNC45B	-1.70061	6.2e-06		FAM161B	-1.14605	1.81e-12		ODC1	1.02872	9.28e-11
CARD14	-1.70049	0.0173361		NUDT14	-1.14594	1.18e-15		FKTN	1.0296	1.58e-09
MMP21	-1.69988	6.8e-06		PPP1R26	-1.14574	2.01e-12		SLC31A1	1.02961	3.02e-13
FBXL8	-1.69978	0.00633495		ARL3	-1.14543	2.21e-11		DNM1L	1.02966	1.01e-11
VPS51	-1.69589	0.0266802		CYP20A1	-1.14536	6.52e-12		COPB2	1.02969	7.78e-18
TSEN2	-1.69541	0.020626		ERCC5	-1.14491	3.29e-12		BLOC1S6	1.0297	6.39e-11
RGMA	-1.69529	0.0163932		WDR27	-1.14479	1.55e-09		POU2F1	1.02988	2.3e-12
CYP17A1	-1.69525	5.83e-06		TXNDC15	-1.14406	1.1e-12		TCAIM	1.03005	4.19e-11
SMAD7	-1.69368	0.0159969		GNAZ	-1.14371	9.46e-15		PAPOLG	1.0303	2.18e-11
CITED4	-1.69261	0.0124069		CBFB	-1.14301	6.08e-11		HACL1	1.03097	1.65e-10
COLGALT2	-1.69255	0.00312161		CD164L2	-1.1429	3.18e-13		UBE2V2	1.03108	5.89e-11
TLR9	-1.69238	0.000196194		CREB3L4	-1.14284	1.09e-14		FAM102B	1.03117	1.34e-10
LYPD3	-1.69217	0.0302289		ARHGEF17	-1.14282	1.33e-10		N4BP2	1.03128	2.7e-10
CAPN10	-1.69209	0.0188493		TEAD3	-1.14252	9.08e-11		FOXI2	1.03162	7.6e-12
ABCC3	-1.69084	0.0220623		PET100	-1.14215	2.04e-13		CASP3	1.03189	1.19e-11
ANO1	-1.69041	0.00832939		C12orf57	-1.14128	7.94e-13		PPIL3	1.03193	1.82e-11
FAM83E	-1.69036	0.0276164		STK11	-1.14105	1.82e-11		IFT74	1.03206	2.61e-09
CMAS	-1.69003	0.0193225		NCLN	-1.14086	6.71e-13		YY1AP1	1.03213	1.69e-12
CTNNB1	-1.69002	0.0498278		PMM1	-1.14085	7.39e-14		CHN2	1.0329	5.44e-10
ST3GAL4	-1.68864	0.0383959		NPR2	-1.14083	8e-13		HSDL2	1.0331	8.03e-11
LMNA	-1.68688	0.0449852		IRX3	-1.14	3.7e-10		IFI27	1.03313	5.4e-08
TRIM7	-1.68612	0.0170241		LMNB2	-1.13862	1.28e-11		RPS8	1.03329	3.65e-11
CCNB1IP1	-1.68603	0.0135309		ATP6V0B	-1.13832	9.91e-12		USP46	1.03372	4.21e-11
HSPA12A	-1.68582	0.00539837		MAP1LC3A	-1.13811	1.23e-14		RGMB	1.03425	2.41e-10
IGSF9	-1.68215	0.0172933		SLC37A4	-1.13768	1.61e-15		NUP205	1.03444	3.61e-11
PRMT8	-1.68195	0.00104639		TBL1X	-1.13762	6.76e-11		TFDP2	1.03459	1.04e-12
JRK	-1.68166	0.0278074		WDR46	-1.13715	1.46e-12		MYCT1	1.0347	1.63e-10
BLOC1S4	-1.68138	0.00672471		SPARCL1	-1.13696	2.9e-11		ZNF426	1.03491	1.27e-10
SIVA1	-1.68092	0.0114242		BIVM	-1.13674	2.9e-14		GTF3A	1.03504	4.91e-10
SLC52A2	-1.67956	0.00156114		ZDBF2	-1.13649	3.85e-23		F2R	1.03556	7.29e-10
FBXL6	-1.67946	0.000122273		LSM7	-1.13608	1.95e-12		TCTA	1.03593	3.5e-10
TRIM47	-1.67925	0.0033975		ANKDD1B	-1.13589	3.46e-10		TMEM138	1.03609	1.36e-10
AXIN1	-1.67925	0.0218154		UNC50	-1.13577	1e-13		GLIS3	1.03643	4.78e-09
LZTS3	-1.67906	0.028243		AGK	-1.13572	5.15e-11		MSMO1	1.03676	2.41e-10
GJC1	-1.67804	0.00490153		DDAH2	-1.13563	6.21e-12		ZNF138	1.03682	1.07e-11
EYA2	-1.67786	0.0349774		SPPL2B	-1.13549	2.84e-09		ITGB8	1.03732	1.14e-13
TEAD3	-1.67688	0.038121		VWA1	-1.13509	2.5e-12		ZC3H6	1.03775	6.99e-15
COL6A6	-1.67606	0.0123353		VSTM2L	-1.13483	1.08e-05		ZNF532	1.03791	6.92e-12
SOX15	-1.67585	0.00641159		RBP1	-1.13428	1.13e-12		HPGD	1.03806	1.21e-08
MAMLD1	-1.67502	0.00539837		DNER	-1.13414	6.49e-12		KIFAP3	1.0381	8.5e-10
LONP1	-1.67464	0.0351378		PKIG	-1.13403	2.14e-10		COPS4	1.03824	2.52e-10
CAPN8	-1.67455	0.0403592		UBTD1	-1.13323	2.7e-13		SESTD1	1.03905	2.03e-11
LRRC26	-1.67397	0.000238627		MXRA5	-1.13322	3.34e-13		LMAN1	1.0392	5.52e-11
GAA	-1.67379	0.0348327		ENGASE	-1.13279	2.32e-13		TMEM144	1.03933	9.89e-11
ITGB4	-1.67345	0.0466896		LARP6	-1.13242	1.7e-12		COPS2	1.03933	5.97e-11
TMEM200C	-1.67336	0.000425144		RAPGEF3	-1.13242	5.85e-13		MKRN2	1.03967	1.7e-11
PIK3R2	-1.67318	0.0382047		KCNK5	-1.13218	1.15e-13		USP30	1.03975	4.02e-11
RPP25	-1.67292	0.00459733		SPON2	-1.13212	1.32e-12		PJA2	1.03987	1.21e-15
ACADS	-1.67287	0.00230364		LTF	-1.13199	3.58e-09		TMEM135	1.04007	7.87e-11
MEX3D	-1.67286	0.0125599		CYB5R1	-1.13192	1.61e-11		RABGGTB	1.04039	1.15e-10
BIK	-1.67243	0.00113833		JAG2	-1.13189	1.39e-13		ZNF382	1.04063	3.02e-11
MAP3K6	-1.67133	0.0265016		CAT	-1.13182	1.55e-13		HMGCS2	1.04073	4.02e-10
LGALS1	-1.67099	0.0154197		MCF2L	-1.13182	2.66e-11		ZNF134	1.04085	5.93e-10
ZNF282	-1.6707	0.0271796		POLR2A	-1.13176	7.11e-10		WDR5B	1.04092	7.53e-11
MAPK8IP2	-1.67036	0.00314865		GTPBP6	-1.13168	2.45e-11		ENKUR	1.04112	9.28e-08
AK1	-1.66917	0.0427957		POMK	-1.13136	6.71e-14		ZNF253	1.04113	7.14e-11
PINK1	-1.66907	0.0191323		DEGS2	-1.13057	9.77e-11		ASF1A	1.04115	1.39e-10
MRC2	-1.66884	0.0127903		FBXO31	-1.13041	4.21e-10		FBXW11	1.04118	1.34e-11
TCF24	-1.66753	0.000571721		BCKDK	-1.13018	1.08e-12		ZNF148	1.04134	1.36e-12
COL6A3	-1.66663	0.0237707		BRMS1	-1.12995	2.57e-12		SLC39A10	1.04144	2.27e-09
ETV5	-1.66655	0.0202503		CDKN2AIPNL	-1.12995	9.39e-16		BCAS3	1.04153	1.23e-10
FZR1	-1.66539	0.027599		DHRS12	-1.12927	1.67e-12		TYW5	1.04176	3.2e-11
EPHB4	-1.66482	0.0141916		NIPSNAP3B	-1.12864	1.1e-11		DNAH10	1.0418	2.67e-06
SCGB3A1	-1.6644	0.00451034		NR1H2	-1.12864	4.29e-11		SLC25A16	1.04194	7.37e-11
FBXL19	-1.66298	0.0246461		KLK11	-1.12858	3.54e-12		DGUOK	1.04212	1.12e-11
HPS6	-1.66259	0.0096781		ITGB4	-1.12813	5.73e-10		SLC35F5	1.04225	5.7e-11
CSGALNACT1	-1.662	0.0240616		MMP24	-1.12805	1.95e-16		ZNF431	1.04242	4.12e-10
MROH6	-1.66153	0.021168		GAS6	-1.12764	7.26e-14		TMX3	1.04246	1.91e-09
GRIN3A	-1.66	0.00163364		MANF	-1.1276	3.3e-13		FPR3	1.04336	6.85e-09
MYC	-1.65992	0.00785398		TMEM14A	-1.12731	7.22e-15		CDKAL1	1.04342	2.12e-11
CNKSR1	-1.65922	0.026686		PIK3IP1	-1.12724	1.6e-09		NIPAL3	1.04347	2.44e-11
HIC1	-1.65757	0.0216992		TMEM120A	-1.12707	1.71e-14		BBIP1	1.04351	2.76e-10
NR2F6	-1.65717	0.0336859		GTF2H5	-1.12666	2.79e-13		ZBTB33	1.04356	8.68e-12
EPHB6	-1.65695	0.00396276		PDAP1	-1.12656	9.55e-11		OXR1	1.04356	2.75e-12
CERS5	-1.65682	0.0210571		VARS2	-1.1265	7.23e-12		GPI	1.04362	1.17e-13
RASAL1	-1.6565	0.0097925		TPRA1	-1.12647	3.22e-14		RORA	1.04366	4.91e-13
LOXL1	-1.65594	0.0124374		EML3	-1.12624	6.16e-11		TPH2	1.04372	3.25e-14
LAMTOR5	-1.65535	0.0197872		LMCD1	-1.12618	1.91e-13		SPAG1	1.04408	9.99e-12
SAXO1	-1.65497	0.000226976		CD99L2	-1.12584	8.23e-13		FAM92B	1.04424	1.05e-07
KLK4	-1.65469	3.01e-07		PKP3	-1.12582	7.43e-11		AGO1	1.04462	6.4e-14
SLC26A1	-1.6545	0.00665936		CBLC	-1.12561	1.41e-15		ALG14	1.04513	3.64e-11
CASKIN2	-1.65321	0.0180517		NDUFB1	-1.12522	2.33e-12		AHCYL2	1.04525	1.19e-12
NUDT8	-1.65288	3.8e-05		CLDN10	-1.1252	5.46e-12		KIAA0232	1.04621	1.37e-12
ZC3H12B	-1.65279	0.000683363		OCIAD2	-1.12503	3.83e-11		DMXL1	1.04637	4.96e-12
CTNNBIP1	-1.65255	0.027773		CMC1	-1.12454	2e-13		GPR160	1.04641	2.56e-10
ABCC2	-1.65216	0.00419086		NDUFB10	-1.12432	6.82e-12		SLC16A7	1.04675	8.37e-10
GTPBP3	-1.6521	0.0140984		MED10	-1.12418	3.91e-13		STRBP	1.04826	1.03e-11
COX8A	-1.65204	0.0256772		SLC18B1	-1.12405	1.85e-20		ZNF639	1.04837	2.27e-11
SALL3	-1.6516	7.89e-06		PIGX	-1.12347	8.36e-14		CHPT1	1.04847	8.48e-11
ZNF503	-1.65159	0.00444791		CCS	-1.12334	4.09e-15		ZNF675	1.04878	2.69e-10
ZNF703	-1.65028	0.0385541		STRA6	-1.12329	9.97e-14		GPD2	1.04893	2.06e-11
NCAPH	-1.65003	0.021168		PAPSS2	-1.12304	3.03e-12		RPS11	1.04895	2.64e-16
PRR12	-1.64938	0.0351126		GSTA3	-1.12262	2.22e-14		STAM	1.04906	2.27e-11
JAKMIP1	-1.64915	0.00202617		CDC42EP5	-1.12244	8.2e-16		SNRPD3	1.04918	5.82e-11
CDAN1	-1.6489	0.0142746		CCDC28A	-1.12218	8.24e-12		TMPO	1.0493	4.72e-11
AGPAT4	-1.64872	0.0252153		SYNGR1	-1.12205	6.72e-14		CDKN2AIP	1.04986	1.68e-10
GSDMD	-1.64551	0.0413771		TCFL5	-1.12191	1.06e-14		CTSO	1.04999	2e-10
SYT12	-1.6454	0.00719493		SDR16C5	-1.12184	6.76e-13		PLCG2	1.05033	5.79e-10
E2F6	-1.64531	0.0193504		SLC2A8	-1.12151	3.32e-18		ZADH2	1.05092	8.88e-12
MYDGF	-1.64454	0.00640453		SLC22A18	-1.12073	2.84e-14		TFAM	1.05133	5.12e-11
ZNF784	-1.64445	0.00316329		TLR5	-1.12052	3.41e-14		XRCC5	1.05146	4.42e-17
WDR4	-1.64436	0.00511718		SLC25A10	-1.12047	2.84e-14		GALNT4	1.0518	2.1e-09
GET4	-1.64338	0.0360954		GIPR	-1.12016	9.88e-09		ABCA5	1.05183	4.44e-08
CORO6	-1.64311	0.000745417		FOXO4	-1.12012	2.54e-12		MAK	1.05201	1.21e-09
CRELD2	-1.64155	0.022555		DAPK3	-1.1201	9.48e-13		FAM221A	1.05214	5.86e-10
LRR1	-1.64031	0.00261022		MYD88	-1.1198	1.69e-07		SUMO2	1.05214	3.54e-16
KCNC3	-1.63994	0.00417395		TMEM107	-1.11979	2.99e-12		WDR75	1.05232	8.13e-11
LAMB2	-1.63869	0.0377332		TUSC3	-1.11969	6.59e-11		GLCCI1	1.05244	1.14e-11
ABCB6	-1.63825	0.0206058		SUN2	-1.11922	3.49e-08		WDR38	1.05271	1.01e-07
DGCR6L	-1.63767	0.0258807		SPTBN4	-1.11904	1.26e-17		GDI2	1.05279	4.84e-16
CTIF	-1.63612	0.0242118		PFDN6	-1.11901	2.96e-14		DALRD3	1.05288	6.02e-11
KLHL17	-1.63571	0.000915071		ACP6	-1.11844	1.54e-11		ZNF487	1.05308	9.25e-10
MAN1C1	-1.63527	0.0271125		GLB1L2	-1.1178	3.9e-11		MUC16	1.05327	1.11e-11
DNLZ	-1.63457	3.05e-05		SUSD4	-1.11769	1.9e-12		CCDC127	1.05336	2.23e-10
ACAD10	-1.63447	0.0260025		CRTC1	-1.11768	4.15e-12		WDR31	1.05338	1.48e-10
LRRC47	-1.63445	0.0313665		SSR4	-1.11753	4.1e-12		RBMS2	1.05358	1.86e-12
CCDC103	-1.63433	0.0134049		TOR4A	-1.11744	1.31e-12		RPE	1.0536	1.33e-11
PALD1	-1.63352	0.0160633		POMGNT1	-1.11679	7.08e-10		GTF2IRD2	1.05381	2.51e-11
FAAH	-1.63341	0.00795241		MEGF6	-1.11639	1.16e-13		NUP88	1.05389	2.82e-11
TSPAN12	-1.63303	0.00569881		LRRC56	-1.11633	3.86e-09		COX7C	1.05411	2.55e-10
ZNF579	-1.63299	0.0134049		LRRC49	-1.1159	4.54e-11		LRRC37A3	1.0542	3.47e-09
B3GNT4	-1.632	0.000135812		MAOB	-1.11577	1.77e-10		ZNF24	1.05433	3.99e-15
CYP4F12	-1.6316	0.0271754		CRIPT	-1.11564	7.09e-12		ZNF808	1.05494	1.63e-10
KRT6B	-1.63146	0.00866451		CACNG6	-1.11554	3.71e-13		TSC22D1	1.05513	1.17e-14
FAM171A2	-1.63106	0.000193983		KNDC1	-1.11543	5.13e-09		PRDX5	1.05528	2.14e-09
CEP170B	-1.63054	0.0382001		CACNB1	-1.11541	2.69e-11		TAOK1	1.05541	1.67e-19
SLCO2A1	-1.63051	0.0184099		KREMEN1	-1.11429	2.6e-10		STAP1	1.05557	4.03e-09
CTSF	-1.62986	0.000549754		SVOPL	-1.11394	1.4e-10		PSD3	1.05578	7.17e-13
RBP1	-1.62737	0.0235982		SNRPC	-1.11339	1.32e-10		ZNF571	1.05583	4.34e-11
NSG1	-1.62724	0.00349596		UQCR11	-1.11334	7.31e-11		NBAS	1.05592	5.84e-10
PPM1F	-1.62571	0.0382685		THSD4	-1.11332	9.48e-11		TIMMDC1	1.05638	5.74e-11
RCN3	-1.62553	0.00100732		PRPS1	-1.11314	7.86e-11		DAW1	1.05648	6.93e-09
TMEM222	-1.62504	0.0200463		SNED1	-1.11221	1.27e-08		MCFD2	1.05658	6.24e-11
PPP1R14B	-1.62451	0.0199231		SCNN1B	-1.11185	2.83e-10		GOLGA8B	1.05737	1.74e-07
WIZ	-1.62379	0.0243991		ARSD	-1.11067	9.9e-12		DLG1	1.05746	1.47e-14
KIF22	-1.62349	0.0233911		PABPC1L	-1.11009	3.01e-11		PIGK	1.0575	1.52e-10
MRTO4	-1.62343	0.0322034		CTC1	-1.10958	3.39e-11		UHRF1BP1L	1.0576	1.8e-11
CALML3	-1.62295	0.00146297		UNC5B	-1.10918	3.97e-11		ALDH9A1	1.05793	2.65e-11
CHST7	-1.62277	0.000464967		VWA2	-1.10864	1.09e-10		ZNF146	1.05818	1.19e-10
IPPK	-1.62217	0.0216704		CEP85	-1.10846	2.99e-11		LAPTM4B	1.0586	5.58e-11
AOC1	-1.62174	0.00012306		STK16	-1.10837	2.51e-12		CBR1	1.05868	3.42e-09
MRO	-1.62084	0.000860987		CCDC137	-1.10803	4.9e-14		MPDZ	1.0589	7.41e-08
RAX2	-1.6205	3.72e-05		MED11	-1.10799	3.3e-13		CDKL5	1.05914	9.73e-11
C16orf74	-1.62002	2.75e-05		MRPL52	-1.10761	7.95e-14		RAB6A	1.05945	2.05e-15
SH3GL1	-1.61997	0.0262545		PACSIN3	-1.1074	2.35e-13		EYS	1.05958	5.93e-11
CACNB1	-1.61837	0.0345316		MCM4	-1.10731	6.63e-12		JKAMP	1.05959	1.33e-10
MXRA8	-1.618	0.00293096		MRPL38	-1.10722	5.11e-13		SERTAD2	1.05965	1.19e-11
TNXB	-1.61745	0.011238		NHP2	-1.10701	6.73e-13		FAM126B	1.0597	7.6e-12
KRT14	-1.61668	0.0131728		NDUFS4	-1.10688	6.55e-12		LRP2BP	1.05993	1.57e-10
ST3GAL5	-1.61591	0.0202893		ORAI1	-1.10682	2.06e-15		FH	1.05998	3.1e-11
DHCR7	-1.61526	0.0104798		SH3RF3	-1.10655	3.53e-12		SEL1L3	1.06006	2.96e-11
RNF150	-1.61508	0.0262107		CPSF1	-1.10614	8.94e-11		HSD17B12	1.06007	1.94e-11
CAPN15	-1.61486	0.0340705		ADGRA3	-1.10557	3.75e-11		YIPF5	1.06013	2.62e-11
SPTBN4	-1.61334	0.00470657		DCTN3	-1.10545	6.3e-12		SSX2IP	1.06057	3.29e-11
NOXA1	-1.61322	0.00149753		SH3BP5L	-1.10476	1.01e-11		IPO9	1.06058	6.05e-13
SIRT6	-1.6129	0.010012		C7orf50	-1.10473	7.67e-10		GXYLT2	1.06064	2.54e-11
TMEM54	-1.61226	0.0250894		GET4	-1.10471	1.05e-10		STEAP2	1.06097	5.32e-10
MPND	-1.61219	0.0179617		PTPRF	-1.10464	5.57e-09		NUCKS1	1.06135	1.3e-14
PTGES	-1.61121	0.0271548		SLC11A2	-1.10456	8.85e-10		DLD	1.06161	6e-11
LOXL4	-1.60985	0.0151794		ENO2	-1.10453	4.53e-12		DNAAF1	1.06164	9.89e-08
PPP1CA	-1.60956	0.0379155		WNT7B	-1.10431	9.67e-11		C11orf52	1.0621	2.02e-11
MCAT	-1.60953	0.0196291		GIPC1	-1.10365	2.21e-10		NRAS	1.06211	1.77e-13
MED22	-1.60908	0.0210812		FN3K	-1.10336	1.9e-14		KLHDC10	1.06226	2.94e-12
MEGF6	-1.60785	0.0171154		SLC23A2	-1.10328	4.25e-10		MTFR1L	1.06227	9.01e-12
COX7A1	-1.60654	2.1e-05		SMARCD3	-1.10305	2.14e-14		NBR1	1.06232	4.37e-19
CLEC17A	-1.60619	0.00725688		PANX2	-1.10288	3.74e-11		TXNRD1	1.06273	7.1e-16
MYOM2	-1.60597	0.000864445		BIN3	-1.1025	2e-10		MAP4	1.06275	3.17e-16
ANAPC2	-1.60567	0.0330642		TMED1	-1.10213	1.87e-15		BZW2	1.0628	1.88e-11
EME2	-1.60532	0.0304888		DNM1	-1.10204	4.46e-12		HAT1	1.06296	2.4e-11
VPS16	-1.60518	0.0201638		LRPAP1	-1.10201	1.28e-10		N6AMT1	1.06333	2.22e-10
SPATC1L	-1.6051	0.00168407		CLDN3	-1.10164	9.34e-10		HERC4	1.06387	4.9e-12
CAMK2B	-1.60491	0.018591		EID3	-1.10141	3.22e-11		SLC30A1	1.06389	5.22e-11
SURF1	-1.60373	0.0125798		P4HTM	-1.1013	3.84e-09		RPL10A	1.06401	2.46e-09
ZSWIM4	-1.60351	0.0499077		MZT1	-1.10102	1.89e-14		RPS12	1.06424	2.77e-10
PYGB	-1.60334	0.0397685		TNKS1BP1	-1.10092	1.57e-09		CPT2	1.06451	1.34e-12
ASPSCR1	-1.60182	0.0293204		MRPS26	-1.10076	1.27e-14		ABCD2	1.06459	9.01e-12
CHMP1A	-1.60145	0.0280273		KATNBL1	-1.10066	8.51e-10		ZNF780B	1.06469	6.73e-10
NOC4L	-1.60129	0.0109003		GPM6B	-1.10037	6.36e-12		BBS2	1.06498	4.53e-10
ACAP3	-1.60099	0.04634		HSD17B13	-1.10025	2.41e-08		PEX3	1.06499	5.3e-11
MZT2A	-1.60003	0.0146617		PICK1	-1.10009	1.94e-12		WFDC2	1.06529	1.56e-11
ASMTL	-1.59807	0.0195983		KRBA2	-1.10005	6.56e-15		DCUN1D1	1.06542	1.38e-12
ASCL2	-1.59789	0.00679728		CELSR2	-1.09997	4.19e-11		PACRGL	1.06546	5.46e-11
KLHDC8A	-1.59656	0.0205631		TMEM208	-1.09991	4.22e-16		CLDN12	1.06604	8.91e-10
REEP4	-1.59618	0.00747862		GUCY2C	-1.0996	7.11e-18		MRPL35	1.0661	8.08e-11
NFASC	-1.59608	0.0385891		TRIP6	-1.09943	3.47e-11		HLTF	1.06626	3.69e-10
OIP5	-1.59521	0.000286789		TSPO	-1.0993	1.15e-11		CDC23	1.06635	2.06e-11
KCNH3	-1.59321	0.0151794		LONRF2	-1.09887	1.64e-10		IQCH	1.06647	6.43e-09
C11orf21	-1.59319	0.00324497		ARHGAP29	-1.09854	2.45e-11		ZNF181	1.06648	4.59e-12
FA2H	-1.59243	0.0214925		DHRS7	-1.09797	1.43e-11		NCOA4	1.06649	5.12e-16
GNA15	-1.59239	0.0360364		MTURN	-1.09794	3.47e-12		SCAMP1	1.06651	5.87e-12
IRF2BP1	-1.59144	0.0153452		JMJD8	-1.09779	2.13e-11		PARK7	1.06655	3.18e-11
FAM229A	-1.59094	1.22e-05		ALG6	-1.0975	5.4e-19		URI1	1.06704	1.19e-11
DGAT1	-1.5909	0.0171154		PDLIM4	-1.09729	1.64e-11		MAP4K3	1.06707	2.65e-11
RPUSD1	-1.58966	0.0168054		VAMP1	-1.09727	2.53e-12		ERICH5	1.06721	3.19e-08
PUS1	-1.58959	0.0214096		CCDC12	-1.09724	3.38e-10		NMD3	1.06771	1.11e-11
CACNA2D4	-1.58923	0.000854682		TLE2	-1.09709	3.06e-11		ATL3	1.0678	1.29e-13
PHEX	-1.5892	0.0211346		THRB	-1.0966	2.52e-10		SOCS5	1.06817	1.25e-11
RAB40C	-1.58908	0.0270909		AMDHD2	-1.09657	2.5e-12		LDLRAD4	1.06845	1.23e-10
CELF5	-1.58896	0.00145009		DMKN	-1.09652	1.46e-10		MTCH2	1.06846	3.05e-12
EBF4	-1.58866	0.0133337		VPS72	-1.09612	9.61e-13		NBPF3	1.06907	1.97e-11
AIF1L	-1.58822	0.0167179		PRKAG2	-1.09557	1.2e-11		SPAG16	1.06926	2.22e-10
GPR132	-1.58711	0.0484583		SLC4A11	-1.09524	7.87e-08		TMEM150C	1.06927	2.05e-11
TK1	-1.58651	0.00200543		DNAJB5	-1.09513	1.96e-16		MRPS18B	1.06951	5e-11
DCXR	-1.58531	0.0233723		ENKD1	-1.0951	1.97e-11		DCAF10	1.06961	1.37e-12
ARMC5	-1.58465	0.0220066		CHID1	-1.09479	6.74e-13		ATP8A1	1.07036	2.96e-09
B4GALT2	-1.58319	0.015644		SLC25A38	-1.09449	4.01e-25		ARHGAP21	1.07065	1.64e-14
RRP1	-1.58315	0.0348327		ST6GALNAC2	-1.09428	1.81e-10		LGALS3	1.07065	5.27e-13
C12orf57	-1.58307	0.0279624		C9orf72	-1.09426	6.8e-09		USP1	1.07084	6.35e-12
SKI	-1.58297	0.0463266		CETN3	-1.09402	4.93e-12		ZNF445	1.07086	4.4e-13
CLCN2	-1.58283	0.0206058		KDM4B	-1.09395	2.33e-10		BBS4	1.07099	4.45e-10
MIB2	-1.58283	0.035565		MEN1	-1.09351	6.31e-12		SYTL2	1.07107	9.67e-16
HDHD3	-1.5822	0.0151794		ELL	-1.09348	2.2e-09		CYB5R4	1.07114	1.31e-10
SDR16C5	-1.5821	0.0246049		HINT2	-1.09294	2.43e-13		UBE2G1	1.07136	9.22e-14
MOSPD3	-1.58204	0.0235159		FCER1A	-1.0929	1.04e-14		AGPS	1.07139	3.71e-11
ZMYND19	-1.58164	0.00363105		ZNF787	-1.09241	7.99e-13		TP53RK	1.07174	1.2e-11
NLGN2	-1.57978	0.0012035		ABT1	-1.09228	2.62e-12		DCAF13	1.07198	2.44e-11
TSSC4	-1.57917	0.0159969		CDKN2A	-1.09223	1.29e-12		ZNF391	1.07239	2.85e-12
XXYLT1	-1.57906	0.0105348		MIF4GD	-1.09178	1.77e-14		REST	1.07265	3.38e-14
BBC3	-1.579	0.0280162		MRPL55	-1.09175	2.29e-16		ASNSD1	1.07379	4.3e-11
SORCS2	-1.57871	0.000719959		RGL2	-1.09159	5.87e-10		NAV3	1.07383	1.16e-10
STAP2	-1.57867	0.0243514		EMG1	-1.0914	4.56e-11		TRMT1L	1.07398	5.42e-12
TBC1D17	-1.57862	0.0345316		MRPL28	-1.0912	2.81e-13		ECI2	1.07407	1.01e-10
SLC29A1	-1.57823	0.00772301		ABCA2	-1.09113	1.45e-09		SSBP1	1.07425	5.49e-12
TSR3	-1.57815	0.0205631		RER1	-1.09081	8.54e-11		GRSF1	1.07458	1.29e-13
ADAMTS13	-1.57784	0.00123445		CFAP99	-1.09044	3.83e-08		RPL6	1.0749	1.91e-11
NUBP2	-1.5776	0.0199231		KDELR3	-1.09016	1.23e-14		GALK2	1.07496	5.92e-11
SLC27A4	-1.57713	0.00329175		SLC22A15	-1.09006	3.25e-11		KIF27	1.07597	4.52e-10
ZNF787	-1.57619	0.0215605		ANOS1	-1.09006	4.9e-11		VPS35	1.07619	5.79e-13
SOX12	-1.57617	0.0141916		KLHL29	-1.08991	4.07e-13		TBCEL	1.07632	4.79e-11
EFNB1	-1.57568	0.00392682		SEC61A2	-1.08973	2.35e-14		NPEPPS	1.07648	5.57e-15
GALE	-1.57546	0.0329017		ANKRD65	-1.08967	1.81e-10		RAB4A	1.07659	7.87e-11
TPGS1	-1.57539	0.0192313		CEP68	-1.08903	1.67e-10		CYB5A	1.07689	1.17e-09
GTF3C5	-1.57471	0.0319145		IL6R	-1.08823	2.46e-09		MAL2	1.07745	2.2e-14
TXNDC17	-1.57405	0.0168054		LRG1	-1.08821	9.64e-09		NDUFA9	1.0779	4.93e-11
KLF13	-1.57341	0.0258807		ANKRD35	-1.08815	3.5e-10		TTLL7	1.07809	1.81e-10
TYSND1	-1.57244	0.0230554		NDUFA11	-1.08797	1.02e-11		MTUS1	1.07813	2.66e-15
MRPL41	-1.57203	0.0108012		ACOX3	-1.08792	3.69e-10		ZNF549	1.07816	6.01e-12
SPSB3	-1.57131	0.0255921		LRRC71	-1.08763	3.18e-08		PTPN3	1.07819	2.77e-14
CORO2B	-1.57109	0.00552183		RABAC1	-1.08737	1.52e-13		NLK	1.07819	3.4e-11
TRMT61A	-1.57063	0.00661754		B9D1	-1.08678	1.9e-10		SELENBP1	1.07842	1e-10
CSAD	-1.56979	0.0308543		MTERF2	-1.0867	6.97e-15		R3HDM1	1.07864	4.71e-13
TMCO5A	-1.56869	0.00261022		LOXL4	-1.08655	2.15e-13		OSCP1	1.07885	4.23e-10
JPH3	-1.56789	0.00344547		HSPA1A	-1.08651	2.67e-07		PTER	1.07907	6.77e-12
BRSK2	-1.56738	0.00825967		ARFGAP1	-1.08644	1.83e-10		LARP4	1.07925	8.51e-14
HBA1	-1.56726	0.00416541		RNF26	-1.08636	2.91e-13		KLHL20	1.07958	3.77e-12
PPP1R3E	-1.56714	0.0317763		GRB10	-1.08635	8.81e-11		AGR3	1.07962	1.35e-09
TMEM63C	-1.56681	0.0102015		NDUFC1	-1.08632	3.37e-11		MGST3	1.07966	1.54e-11
SLC2A8	-1.56657	0.00539837		MIB2	-1.08627	4.1e-11		RBBP4	1.07996	1.74e-14
ZNF512B	-1.56639	0.0372178		UBXN6	-1.08598	6.95e-11		RSBN1L	1.08002	1.85e-13
DOK7	-1.56591	0.00104639		ZCWPW1	-1.08597	6.38e-11		C11orf49	1.08031	8.76e-11
KCTD1	-1.56507	0.0215296		INO80E	-1.08576	1.13e-12		C12orf75	1.08077	1.12e-08
TSPAN4	-1.56496	0.000609663		CASK	-1.08531	2.06e-10		SLC44A1	1.08086	9.55e-12
LAT	-1.56448	0.0242116		CHCHD1	-1.08519	2.15e-14		UACA	1.08101	2.08e-12
KLHL26	-1.56382	0.0125798		EXD2	-1.08518	2.84e-11		RWDD4	1.08108	5.39e-12
TPRN	-1.56354	0.0131366		CEBPG	-1.08514	4.97e-10		EIF4A2	1.08114	2.41e-16
POLR2F	-1.56351	0.0289391		ROGDI	-1.08485	1.17e-10		SENP3	1.0815	1.91e-13
PCSK2	-1.56347	0.00046132		PTOV1	-1.08483	1.99e-10		CA12	1.08214	2.54e-09
TMEM151B	-1.56265	0.000915071		C4orf47	-1.08425	1.16e-10		CNOT1	1.0824	6.29e-19
TRAF7	-1.56232	0.0286596		VCPKMT	-1.08409	8.68e-17		SLC25A30	1.08247	1.62e-11
GABBR1	-1.56179	0.0182544		G6PC3	-1.08408	2.55e-12		ZNF347	1.08281	3.46e-11
HDDC3	-1.56153	0.0104508		BPHL	-1.08385	2.09e-12		IGIP	1.08344	2.29e-13
IQSEC2	-1.56128	0.0380189		MRPL33	-1.08385	8.26e-13		KRR1	1.08388	2.35e-11
MYO1C	-1.56108	0.0378202		HNRNPA1L2	-1.08331	2.57e-14		SRGAP1	1.08394	3.7e-13
FAAP20	-1.56096	0.0262678		TNS2	-1.08324	1.42e-11		TCP1	1.08395	2.27e-14
ZBTB46	-1.56076	0.0090851		COL6A6	-1.08305	5.02e-13		ERMARD	1.08415	1.04e-10
MRPL28	-1.5607	0.0199231		NDUFB6	-1.08269	2.58e-14		SAR1A	1.08471	4.76e-13
GPAA1	-1.56067	0.0349774		INAFM2	-1.08264	7.12e-19		SNX5	1.08555	1.21e-13
LRFN4	-1.56066	0.00810688		HSF4	-1.08262	1.01e-16		ERGIC3	1.08556	4.28e-13
PIN1	-1.56037	0.0382001		SEC14L3	-1.08206	3.54e-07		ZNF570	1.08559	1.53e-12
RAB25	-1.55964	0.0385442		SPAG8	-1.08192	1.42e-08		ENY2	1.08573	5.35e-13
TFPT	-1.55898	0.00548951		ABCA5	-1.08148	4.33e-09		TSPAN3	1.08642	1.56e-17
CTNS	-1.55797	0.0439098		HABP4	-1.08141	6.6e-14		RPS17	1.08655	3.66e-11
FBL	-1.55795	0.0399331		ABHD3	-1.08129	3.04e-11		GLUD1	1.08676	5.2e-13
ESRRA	-1.55771	0.0257933		PDGFC	-1.08125	1.39e-13		MORF4L1	1.08679	4.56e-16
PCGF2	-1.55741	0.0226217		MZF1	-1.08101	1.55e-10		THAP6	1.0869	2e-12
NPEPL1	-1.55731	0.0275067		GAR1	-1.081	2.15e-12		COPS3	1.08705	1.03e-11
ABCB8	-1.55727	0.038339		CLCN7	-1.08087	5.84e-10		GCLM	1.0877	2.39e-14
RAB11B	-1.55687	0.0450016		WFS1	-1.08086	5.98e-12		PARP6	1.08783	2.88e-13
SPATA20	-1.55654	0.0347399		CPOX	-1.08075	4.78e-15		KLF12	1.08793	3.25e-09
UQCC3	-1.55508	0.0118247		DNAJB11	-1.08045	1.07e-10		DPY19L2	1.08802	3.67e-11
YJEFN3	-1.55486	0.00937676		ZNF600	-1.08014	5.73e-17		TCEA1	1.08817	6.72e-11
TSPAN17	-1.55432	0.028908		DMWD	-1.07994	4.12e-11		PIAS3	1.08847	7.83e-12
LNX2	-1.55419	0.0380059		TECPR1	-1.07977	6.29e-11		KLHL28	1.08858	2.65e-11
SEC61A2	-1.55391	0.0148577		LRP5	-1.07974	5.86e-10		UBR7	1.08894	2.42e-12
FAM3B	-1.55342	0.0285406		IL10RB	-1.07946	3.66e-11		RAB14	1.0892	4.42e-14
SMIM22	-1.55313	0.0381057		PLGLB2	-1.07904	1.62e-20		PDE4DIP	1.08953	2.44e-12
CCHCR1	-1.55306	0.0380062		SLC34A3	-1.07889	5.32e-20		ZNF44	1.08954	5.09e-11
ELMO3	-1.55259	0.0240241		LONP1	-1.07888	4.59e-10		LRMP	1.08981	4.81e-09
PKMYT1	-1.55232	0.000237416		PCBD2	-1.07887	3.75e-11		TMEM59	1.09194	5.38e-15
MPG	-1.55205	0.00802943		SLC2A4RG	-1.0787	8.7e-12		CCDC169	1.09201	6.76e-16
HAPLN4	-1.55187	0.00113833		LPCAT1	-1.07841	2.11e-07		LGALS8	1.09237	7.31e-15
MRPL12	-1.55183	0.0184978		FRMPD2	-1.07838	4.78e-07		UFL1	1.09247	2.12e-11
TST	-1.55159	0.0173361		F2R	-1.07829	3.11e-11		GTF2IRD2B	1.09248	1.12e-10
TRPV1	-1.55157	0.043254		TYSND1	-1.07815	2.13e-12		LRRK1	1.09261	3.68e-14
GLIS2	-1.55157	0.0130419		ARMCX4	-1.07811	1.51e-10		DCAF12	1.09261	4.48e-13
IL17RE	-1.55135	0.0104508		COL21A1	-1.07809	7.7e-09		DTX4	1.09263	2.01e-13
TINAGL1	-1.55003	0.0174939		ZMAT1	-1.07797	4.55e-10		C3orf38	1.09276	4.99e-12
NEURL1	-1.54933	0.00565891		OLFML2A	-1.0779	1.16e-10		ZFP14	1.09304	1.75e-11
YIPF2	-1.54903	0.0180517		MYDGF	-1.07776	4.27e-15		APC	1.09347	1.23e-15
THAP7	-1.54872	0.012575		SLIRP	-1.07759	5.95e-12		UNC80	1.0942	6.43e-10
RNF215	-1.548	0.0275637		UBE2J2	-1.07758	7.18e-12		WDR11	1.09428	2.3e-12
PMF1	-1.54776	0.0140732		LYPLA2	-1.07735	5.16e-11		RYK	1.09479	2.2e-11
PLA2G4F	-1.54726	0.00464687		CCNH	-1.0773	2.84e-10		SNRK	1.09494	1.13e-11
PRMT6	-1.54681	0.0300768		HSD11B2	-1.07725	3.12e-13		RPP30	1.09516	9.65e-13
ISYNA1	-1.54661	0.0377097		TSHZ3	-1.077	8.09e-12		HMGCS1	1.09535	1.58e-12
TUSC1	-1.54635	0.00661754		C12orf10	-1.07689	1.32e-11		ZMAT3	1.09555	9.93e-13
NELFB	-1.5453	0.0449852		ARMC7	-1.07676	2.72e-14		FBXW2	1.0956	1.71e-12
HINT2	-1.54522	0.0211346		EPHA4	-1.07668	8.91e-12		RAI14	1.09571	3.78e-14
SCRN2	-1.54507	0.0205631		NELL2	-1.07648	5.39e-09		DHX9	1.09583	8.09e-15
VASN	-1.5449	0.0161999		PEX11G	-1.07645	7.31e-14		ACACA	1.09601	5.85e-14
ABHD12	-1.54469	0.0301318		SULF2	-1.07616	8.65e-11		PAX9	1.0963	5.59e-11
SEC14L5	-1.5443	0.0335727		ACBD4	-1.07607	7.32e-18		ROPN1L	1.09646	2.12e-09
PFAS	-1.54377	0.0349774		C9orf135	-1.07575	1.4e-09		PPHLN1	1.09663	8.86e-14
CUBN	-1.54284	0.049713		TMEM80	-1.07575	4.61e-12		SLC26A2	1.09677	1.37e-10
CDK9	-1.54273	0.043767		RHOT2	-1.0756	4.72e-10		NUP54	1.09693	4.51e-12
DVL1	-1.54257	0.0416306		AGAP3	-1.07531	2.3e-10		ARL6IP5	1.09714	2.22e-12
FBXL15	-1.54232	0.00831518		SDCBP2	-1.07528	4.66e-13		FAM122A	1.09727	1.17e-12
CSNK1G2	-1.5409	0.0476946		DONSON	-1.07526	9.9e-14		RPL12	1.09747	6.35e-14
PPP1R3F	-1.54056	0.00505106		DAW1	-1.07513	8.47e-10		MSL2	1.09749	1.39e-11
GJB3	-1.54032	0.0178555		QSOX1	-1.07511	1.78e-09		TXNDC9	1.09781	7.62e-12
ANKRD13B	-1.54005	0.00411573		SCARF2	-1.07506	1.63e-12		LRIG1	1.0979	1.22e-09
CACNA1C	-1.54003	0.00435384		SCAND1	-1.07496	1.28e-11		NUDCD2	1.09792	1.29e-11
POP7	-1.53933	0.0132866		EPHB4	-1.07481	1.34e-12		COX20	1.09838	9.49e-12
TRAPPC3	-1.53926	0.026211		CCDC171	-1.0748	5.33e-10		ZNF84	1.09858	1.13e-10
MC1R	-1.53911	0.0377332		NDOR1	-1.07456	1.59e-12		TBC1D32	1.09885	3.41e-10
SPON2	-1.53879	0.0344321		KIAA1257	-1.07446	5.75e-10		CA5B	1.09887	2.78e-11
ADCK1	-1.53862	0.0332636		FAM160A2	-1.07443	6.03e-11		ANTXR1	1.09905	7.04e-11
LMBRD1	-1.53766	0.0219967		PSMB3	-1.07432	4.98e-11		RBM12	1.09917	3.41e-12
ARL4D	-1.53644	0.0206058		CDADC1	-1.0742	8.98e-12		RPS27	1.09957	2e-09
TAF1C	-1.53625	0.0473557		TP73	-1.07414	6.63e-09		FADS1	1.09976	1.67e-12
KCNS3	-1.53584	0.0279455		VPS4A	-1.07397	5.38e-11		FBXO11	1.10029	6.6e-16
CDH24	-1.53557	0.0019239		DVL1	-1.07348	7.57e-11		DUSP11	1.10046	7.34e-13
NDUFB11	-1.53454	0.0376458		NEURL4	-1.07345	4.67e-11		CDC27	1.10062	1.22e-14
ARRDC1	-1.53453	0.0425707		GALE	-1.07329	3.08e-11		MEIS2	1.10098	9.85e-11
JAG2	-1.53254	0.0262678		CCNO	-1.07306	3.84e-10		YPEL2	1.10103	1.83e-13
FASTK	-1.53122	0.0331607		ATAD3A	-1.07297	1.19e-10		DENND4C	1.10129	5.83e-14
BOP1	-1.53041	0.0202893		ZBTB48	-1.07295	1.32e-11		RPS27A	1.10169	2.03e-11
CCDC24	-1.52913	0.0463722		SLC35A3	-1.0728	2.02e-08		CYP46A1	1.10227	2.69e-10
PEX16	-1.52881	0.0271548		TSHR	-1.07278	2.97e-22		RPS18	1.10316	8.67e-13
SCAMP5	-1.52855	0.026614		FAM185A	-1.07271	1.2e-12		CLTC	1.10366	5.49e-23
CADM4	-1.52838	0.0172992		IER3	-1.07245	9.15e-08		RAB27B	1.10398	1.03e-11
INAFM1	-1.52784	0.00156114		CCDC7	-1.07218	6.22e-12		FKBP1A	1.10398	1.76e-12
SOWAHB	-1.52779	0.0205391		MSRA	-1.07217	1.14e-17		JCHAIN	1.10403	9.27e-09
FIS1	-1.52586	0.0349059		CNGA4	-1.07206	7.7e-12		TLR3	1.10415	2.04e-11
DISP2	-1.52575	0.0242601		ARL16	-1.07194	5.68e-13		IMPAD1	1.10433	2.76e-12
EPHA1	-1.52534	0.0254428		KRT15	-1.07193	1.49e-08		CNOT2	1.10534	8.65e-15
IGHMBP2	-1.52509	0.0287326		CLPTM1L	-1.07192	8.79e-11		LAMP2	1.10542	1.23e-12
CELSR2	-1.52479	0.0470068		TTN	-1.0719	5.98e-06		MAP1A	1.10561	1.28e-10
DKK3	-1.52469	0.00411573		SLC12A9	-1.07189	1.37e-10		ANKMY2	1.10574	1.8e-11
ARVCF	-1.52414	0.0298124		MANBAL	-1.07176	1.17e-11		CEP290	1.1059	7.7e-10
KCNN2	-1.52365	0.000510048		ADM	-1.07175	3.6e-07		EIF3H	1.1063	2.19e-13
STAB1	-1.52262	0.0499077		C14orf132	-1.07128	1.39e-11		NAE1	1.10638	7.55e-12
HMCN2	-1.52	0.0449852		SF3B5	-1.07126	5.24e-11		RPS6	1.1069	5.88e-16
SLC37A4	-1.51898	0.01722		TMEM8B	-1.07094	5.09e-11		SCNM1	1.10703	8.35e-15
EPHB3	-1.51844	0.027948		MFSD10	-1.07089	3.95e-12		TRMT5	1.10737	2.98e-12
FAM110B	-1.51799	0.0103592		FANCC	-1.07082	1.22e-11		THAP5	1.10748	1.87e-12
FGD5	-1.51719	0.00293096		SGSM2	-1.07044	8.96e-09		CHP1	1.10766	6e-16
CSNK1E	-1.5169	0.0378164		COL9A2	-1.06995	6.09e-12		ZNF678	1.10834	2.57e-11
CD2BP2	-1.51669	0.0470696		HS6ST1	-1.06941	2.65e-11		PEAK1	1.10853	1.48e-18
CYC1	-1.51663	0.0382001		TFAP4	-1.06928	1.93e-11		MANEA	1.10871	4.38e-13
CAPN9	-1.51602	0.0462474		ENO4	-1.06907	4.5e-11		NUP93	1.10877	1.72e-11
SLC35B3	-1.51599	0.00046132		MANSC1	-1.06902	3.55e-11		HINT1	1.10887	8.36e-12
TRNP1	-1.51586	0.0313665		ANKS1A	-1.06886	1.36e-08		AZIN1	1.10915	5.73e-15
KIF26B	-1.51545	0.0246049		FAM3D	-1.06879	5.36e-10		PTGR2	1.1105	3.34e-12
EVA1B	-1.51527	0.00111865		CYSRT1	-1.06876	2.11e-17		LCOR	1.11052	4.68e-18
FAM83G	-1.51515	0.0351533		LYPD3	-1.0687	4.08e-10		ACSS3	1.11074	1.92e-11
ZNF324B	-1.515	0.0265126		PCDHB11	-1.06859	1.48e-20		NPHP3	1.11086	2.94e-11
CHCHD1	-1.51443	0.0171366		ALDH7A1	-1.06827	5.32e-13		METTL21A	1.1114	3.69e-10
UBALD1	-1.51388	0.0292025		SLC46A3	-1.06815	4.28e-12		SYT17	1.11153	2.6e-12
GAS6	-1.5131	0.0257127		PRRT2	-1.06807	5.56e-14		CD36	1.11177	2.16e-10
ZNF485	-1.51187	0.00266687		ANAPC11	-1.06763	1.13e-11		ALDH6A1	1.11235	2.39e-12
PAX3	-1.5117	0.0332102		MSLN	-1.06721	8.47e-09		PRKX	1.11239	9.55e-12
MRPL38	-1.51014	0.0294668		KCNJ16	-1.06705	5.87e-15		HMGN1	1.1125	7.33e-16
FLYWCH2	-1.50954	0.0139963		GGT7	-1.06699	8.95e-10		BMPR1A	1.11253	1.04e-10
ADARB1	-1.50932	0.0317763		LRRC8E	-1.06674	4.68e-13		DLST	1.11274	5.69e-14
CYP1A2	-1.50912	0.00492276		CSNK2A1	-1.06657	4.34e-09		ESRP1	1.11287	3.68e-12
CBX8	-1.50904	0.008945		ARHGEF5	-1.06645	4.69e-09		MDH1B	1.11297	4.08e-09
C6orf223	-1.50858	0.0215162		FAN1	-1.06634	6.48e-10		AKR1B15	1.11347	1.2e-14
KCNG1	-1.50839	0.00724932		CD59	-1.06631	1.8e-08		CD46	1.1135	6.43e-15
SEC61B	-1.50839	0.0245581		ACSF2	-1.06618	1.39e-10		METTL15	1.1139	5.02e-11
SHB	-1.50771	0.0443737		CAMLG	-1.06569	5.06e-13		TTC39B	1.11455	1.09e-12
VWF	-1.50757	0.0462762		ERICH1	-1.06529	2.74e-10		TMEM14C	1.11494	1.2e-12
C4BPA	-1.50629	2.94e-05		TRIM3	-1.06507	2.83e-09		ZMYM2	1.11628	2.98e-15
LAD1	-1.50628	0.048153		ST6GALNAC6	-1.06494	4e-10		RCN2	1.11743	1.43e-11
NCLN	-1.50621	0.0376343		ADGRE3	-1.06475	2.49e-10		SORBS2	1.11775	5.66e-13
ARHGAP33	-1.50587	0.0356815		GMEB2	-1.06459	1.49e-12		EPPIN	1.11795	9.25e-10
MUC17	-1.50563	0.0079605		D2HGDH	-1.06456	2.02e-10		PKIB	1.1184	5.81e-11
GP5	-1.50515	0.00153981		PLA2G6	-1.06455	4.85e-11		PTCD3	1.11859	5.47e-12
PAK6	-1.50499	0.0360878		ANKRD23	-1.06448	1.32e-11		DR1	1.11861	3.09e-13
KIAA0895L	-1.5038	0.0331987		EIF1B	-1.06446	1.07e-11		MAP1B	1.11954	2.6e-08
PGP	-1.50332	0.0143285		JRKL	-1.06435	2.89e-11		CCDC91	1.11963	5.32e-14
ID3	-1.50284	0.00313569		VPS16	-1.06421	4.1e-12		SCOC	1.12072	7.66e-12
PMVK	-1.50206	0.0131156		UQCRHL	-1.06375	3.97e-14		NET1	1.12095	6.5e-18
NT5DC2	-1.50095	0.0259086		SLC22A5	-1.06321	3.4e-10		HADHB	1.12113	1.64e-13
NEURL4	-1.50013	0.0456108		PINK1	-1.06308	1.71e-11		DPP8	1.1215	8.77e-14
RD3	-1.49987	0.00493504		FER1L5	-1.06267	1.12e-08		ANKRD45	1.12177	1.69e-10
AP3B1	-1.49923	0.00640453		CLDN7	-1.06259	5.39e-08		SMAD4	1.1218	8.43e-15
DNAJC30	-1.49916	0.0124452		KIF22	-1.06231	1.95e-11		CKAP5	1.12186	3.66e-13
NXN	-1.49902	0.0383108		RNF39	-1.06203	1.42e-10		CEP41	1.12205	3.99e-12
ACOT7	-1.49824	0.0240616		TMEM45B	-1.062	3.59e-10		SNRPE	1.12213	3.1e-12
IGSF9B	-1.49811	0.00037489		HDDC3	-1.06196	1.12e-14		DDHD1	1.12232	5.66e-13
LIN7B	-1.49763	0.000915291		CA11	-1.06175	1.81e-18		ZNF737	1.12243	1.57e-11
RFX1	-1.49759	0.0452989		CITED4	-1.06165	2.25e-12		MAPK1	1.12247	3.93e-15
CAPN14	-1.49743	0.0119902		MVK	-1.06125	3.9e-09		HERC6	1.12252	7.62e-12
GJB5	-1.49713	0.00921453		DDR1	-1.06124	2.66e-08		BRCC3	1.12316	2.08e-13
ALDH4A1	-1.49606	0.0106834		AP1M2	-1.06119	8.13e-11		VAMP3	1.12318	1.77e-14
CNPPD1	-1.49564	0.0390156		RRS1	-1.06111	3.55e-13		NOL11	1.12328	5.04e-12
RABAC1	-1.4956	0.0240478		SLC6A1	-1.06104	3.18e-10		TRIM13	1.12337	3.96e-11
ZNF280B	-1.49554	0.019826		PAX6	-1.06099	2.39e-10		SNAPC3	1.12352	4.5e-14
NRIP2	-1.49543	0.00935925		SLC7A6	-1.06077	2.54e-09		VWA5A	1.12468	6.3e-13
NECAB3	-1.49536	0.0139408		ALG5	-1.06038	7.27e-14		FOXJ1	1.12476	2.47e-08
TNFRSF18	-1.49534	0.00209299		PUS1	-1.05976	4.81e-12		TDRD3	1.12502	2.88e-12
NT5C3B	-1.49488	0.0298064		CATIP	-1.05932	6.17e-10		CCT7	1.12508	2.74e-12
TBL3	-1.49473	0.0351291		GAA	-1.05904	8.26e-10		FXYD3	1.1251	1.19e-11
COL6A2	-1.49447	0.0042662		MAP3K3	-1.05889	9.08e-11		HTN1	1.12528	1.81e-17
ZNF414	-1.49427	0.0335505		CCDC57	-1.05887	4.3e-08		KIAA0100	1.12549	3.52e-16
ZNF48	-1.49245	0.00222103		SLC19A2	-1.0587	2.6e-13		RSL24D1	1.1255	1.49e-11
MYH7B	-1.49226	0.0395152		TMEM115	-1.05869	1.03e-12		QRICH1	1.12565	3.9e-15
TMEM161A	-1.49169	0.00611256		SERPINB11	-1.05845	5.39e-09		STYX	1.12617	1.71e-13
MTUS2	-1.49123	0.00862483		IRF2BP1	-1.05834	5.02e-13		NAALADL2	1.12623	1.77e-12
SLC35G2	-1.4909	0.000819652		ERO1B	-1.0582	2.69e-11		MAGED2	1.12626	2.97e-11
DAPK3	-1.49063	0.0374583		SPINT2	-1.0581	3.93e-09		DYNLL2	1.12629	7.26e-15
NDUFA1	-1.49053	0.0497182		PYGB	-1.05776	4.36e-10		RRM2B	1.12636	1.68e-13
FMN2	-1.48999	0.0125465		HMGCS2	-1.0574	4.65e-11		KIAA1211L	1.12646	8.26e-12
STAB2	-1.4872	0.00198726		GCDH	-1.05714	9.87e-15		AMY2B	1.1278	2.74e-11
REEP2	-1.48604	0.000639572		TSTD1	-1.05631	6.42e-11		RNASEK	1.12811	2.88e-12
LPAR1	-1.48576	0.032998		SHANK3	-1.05553	1.59e-12		NEK11	1.12866	9.7e-10
TMEM139	-1.48536	0.0124069		STT3A	-1.05547	3.97e-11		FAM91A1	1.12876	4.1e-13
PAQR4	-1.485	0.0268237		CHPF	-1.05505	3.06e-11		CUL5	1.12877	6.56e-12
PKD1L1	-1.48485	0.00361516		CCDC96	-1.05451	1.03e-08		DHX40	1.12901	4.21e-13
CDH22	-1.48477	0.00104639		NELFB	-1.05441	2.73e-10		ZFP3	1.12964	1.06e-11
COMP	-1.48415	0.00508898		CBY1	-1.05439	9.69e-11		GLOD4	1.12983	1.28e-12
PCDHGC3	-1.48386	0.0369538		FBXO2	-1.05419	4.14e-15		CHL1	1.12998	5.93e-11
GJD3	-1.48375	0.00601444		KLHDC2	-1.05394	2.27e-11		ZNF681	1.13044	4.31e-13
UBAP1L	-1.48362	0.00470657		STX10	-1.05334	1.42e-10		IPP	1.13064	2.45e-12
FKBP8	-1.48352	0.0495313		RPS28	-1.05304	1.68e-08		USP14	1.13071	1.9e-14
HGH1	-1.48278	0.0160828		PCDHB16	-1.05283	2.81e-20		TBCK	1.13072	3.55e-13
F12	-1.48235	4.19e-05		ARVCF	-1.05237	9.7e-12		LEPROT	1.13107	1.57e-11
CPEB1	-1.4808	0.00952182		EIF2B5	-1.05218	1.6e-09		ATL2	1.13112	1.05e-12
PPP1R37	-1.4806	0.046051		COX17	-1.05211	1.6e-10		OPRM1	1.13119	1.39e-08
MYBL2	-1.48003	0.0172933		KIAA0319	-1.05172	1.26e-09		EXOSC6	1.13161	8.62e-13
FGFR1	-1.47985	0.0468253		TTC14	-1.05166	2.01e-09		NDUFV3	1.13172	1.01e-13
ZNF114	-1.47831	0.00860579		SEC11C	-1.0516	9.7e-12		RPL34	1.13221	7.21e-12
DNM1	-1.47822	0.042592		GRIN3B	-1.05136	5.53e-10		MOB1A	1.13236	1.3e-14
LRRC14	-1.47803	0.0386715		IYD	-1.05125	9.69e-12		ARMC1	1.13237	2.87e-12
CDHR2	-1.47788	0.00122037		TIMP3	-1.051	2.66e-11		SCYL2	1.13282	3.02e-13
SRM	-1.47787	0.0348327		SYT7	-1.05092	1.08e-09		FAM160B1	1.13285	5.62e-11
CPOX	-1.47779	0.016681		NOL3	-1.0509	2.24e-12		FER1L6	1.13288	2.48e-12
PIDD1	-1.47745	0.028908		ECI1	-1.0507	1.32e-11		FBXO22	1.13376	4.45e-12
SPNS1	-1.47657	0.0406965		AAMDC	-1.05068	1.57e-13		WDR54	1.13407	1.38e-10
BCL7B	-1.4765	0.0397278		ACBD6	-1.05062	1.68e-11		PSMB7	1.13436	3.59e-12
NME3	-1.47619	0.00610241		DPCD	-1.05056	4.25e-09		TMEM263	1.13493	4.21e-13
ADAMTS2	-1.47609	0.00239952		MLH3	-1.05041	3.82e-11		SUPT4H1	1.1357	9.53e-12
TSPAN9	-1.47499	0.0158612		C16orf58	-1.05028	2.37e-10		MRPS14	1.13578	5.97e-13
CABP1	-1.4748	0.00230248		DNAJC22	-1.05017	2.05e-16		PLA2G12A	1.13585	1.75e-11
IGFLR1	-1.47474	0.0243285		ABHD12B	-1.04995	1.26e-10		NIT2	1.13597	8.01e-12
PROB1	-1.47364	0.00780865		PAPLN	-1.04991	3.72e-10		MBNL2	1.13616	5.95e-13
PCED1A	-1.47294	0.0193487		GSDMD	-1.04984	1.92e-09		IDS	1.13651	5.45e-16
NUAK1	-1.47294	0.0479034		SOX21	-1.04984	8.68e-07		AADACL2	1.13734	6.49e-09
AOC2	-1.47293	0.00287698		ITPR1	-1.04977	2.48e-07		TMTC3	1.13745	4.69e-11
SHH	-1.47238	0.00214455		FKBP9	-1.04943	3.18e-10		SHQ1	1.13768	7.83e-12
GCDH	-1.47214	0.0158612		UQCC3	-1.04942	3.83e-14		ZNF529	1.13858	4.27e-12
SMG9	-1.47192	0.0485283		CLTB	-1.04891	2.5e-10		NACA	1.13864	2.62e-17
ADPRHL1	-1.47151	0.0375371		RPL36	-1.04886	6.27e-09		CCT6A	1.13865	2.87e-13
THEM6	-1.47125	0.012575		LIG1	-1.0487	2.67e-09		ARID2	1.13949	5.83e-16
PLEKHN1	-1.47117	0.0216704		SPSB2	-1.04833	1.29e-12		RALGAPB	1.14052	1.37e-16
COL23A1	-1.47085	0.000111224		CCDC124	-1.04821	5.22e-11		PTK2	1.14059	8.46e-17
MB	-1.47034	0.0198461		PYGL	-1.04806	3.16e-11		LIX1L	1.14089	3.46e-13
TXNRD2	-1.46919	0.028639		CAMSAP3	-1.04804	8.09e-10		SLC40A1	1.14103	1.24e-11
GDPD5	-1.46891	0.0363057		ZNF865	-1.04762	6.42e-12		COX7A2	1.14174	4.24e-12
PUSL1	-1.4685	0.00823551		NYNRIN	-1.04738	1.22e-09		MRPL50	1.142	2.83e-13
RYR2	-1.46767	0.0178218		ZDHHC9	-1.04733	1.09e-11		SCMH1	1.14211	1.73e-12
THOC6	-1.46761	0.0356758		FPGS	-1.04721	1.75e-09		TMEM230	1.14255	1.19e-11
KIF7	-1.46742	0.00175097		RAB40C	-1.04711	3.75e-11		ALDH2	1.143	8.18e-15
FIZ1	-1.46734	0.0205631		PCDHB1	-1.04703	4.09e-14		CNN3	1.14338	1.46e-14
FAM3A	-1.46714	0.0445202		RAB15	-1.04689	6.97e-10		EYA4	1.14395	9.13e-12
SLC25A42	-1.46683	0.0189729		PCGF3	-1.04688	1.57e-10		IDH3A	1.14423	3.55e-15
PCSK1	-1.46634	0.00124877		LAMTOR2	-1.04642	6.71e-15		PKP2	1.14452	4.48e-13
ATP2A1	-1.46569	0.00701232		RBKS	-1.04627	2.12e-11		SNX13	1.14472	4.27e-14
PSD	-1.46553	0.0403668		ZNF425	-1.04619	3.8e-15		LSM12	1.14491	6.92e-12
COL9A2	-1.46529	0.0392497		ANKRD39	-1.04613	9.97e-14		PDE8A	1.14505	5.02e-13
PRR18	-1.46463	0.0468484		ECH1	-1.04606	1.77e-10		PPIP5K1	1.14553	6.71e-12
GAS2L3	-1.4642	0.025205		RMND1	-1.04592	1.48e-14		DYM	1.14566	2.61e-14
KLHL22	-1.46365	0.0266982		YY2	-1.04591	1.82e-22		XPNPEP3	1.14602	3e-14
TMC3	-1.4636	0.00611256		RAVER1	-1.04587	5.81e-10		DIXDC1	1.14613	3.79e-10
PIGZ	-1.46355	0.00280857		HGSNAT	-1.04566	2.81e-10		TTL	1.14627	2.3e-12
SYCE1L	-1.46353	2.78e-05		DMTN	-1.04557	1.58e-09		ALDH7A1	1.14634	6.23e-14
SIAE	-1.46323	0.0243755		PRADC1	-1.04542	1e-19		PLCB4	1.14679	1.48e-10
PDF	-1.46285	0.00525329		SMAD9	-1.04525	2.37e-13		RNF130	1.14715	5.09e-14
B4GALT7	-1.46236	0.0235159		CYP2A7	-1.04511	6.53e-19		TARBP1	1.14745	9.26e-11
CEP72	-1.46178	0.0296846		ULK1	-1.04455	7.89e-10		ZNF3	1.1475	1.55e-12
ARHGEF19	-1.46122	0.0199291		PIM3	-1.04443	1.34e-08		TRAF5	1.14804	1.63e-11
MLC1	-1.46076	0.00014224		TAF6L	-1.04415	3.4e-13		WDR41	1.14832	3.93e-14
DUSP7	-1.46076	0.0404997		GSTM4	-1.04414	1.18e-12		B3GNT5	1.14849	3.58e-13
PRADC1	-1.46062	0.00344265		ATL1	-1.0441	3.63e-12		ZC3H14	1.14898	5.3e-17
GRID2IP	-1.46054	0.00139251		NUDT1	-1.04406	3.45e-17		PREPL	1.14901	1.94e-12
CARNS1	-1.46028	0.00931642		RPL35	-1.04405	4.41e-08		TTC25	1.1492	4.12e-10
ABTB2	-1.46008	0.0483577		ZGPAT	-1.04403	5.08e-10		HNRNPA1	1.14965	4.94e-17
GTF3C4	-1.45918	0.0300197		PRPF18	-1.0439	1.03e-10		SVEP1	1.15123	7.04e-10
GPN2	-1.4575	0.0344994		SYT2	-1.04376	1.47e-08		SLC30A7	1.15178	6.97e-13
UPK3B	-1.45566	0.0356937		ZFP41	-1.04328	3.39e-11		NAA35	1.15188	2.47e-12
C9orf131	-1.45549	0.0397685		JAKMIP3	-1.04318	3.64e-10		PLCH1	1.15222	3.69e-10
ANGPTL2	-1.45477	0.011238		C12orf75	-1.04291	8.73e-09		CD38	1.15224	1.68e-09
FOLR1	-1.45454	0.00249952		LMNA	-1.04287	9.3e-09		TCTN3	1.15228	3.19e-12
FITM2	-1.45435	0.0134149		ATP6V0A4	-1.04277	1.12e-07		CAB39L	1.15261	1.93e-12
CDT1	-1.45393	0.015644		CHKA	-1.04255	6.13e-10		DDR2	1.15277	2.42e-12
FAM155A	-1.45364	5.23e-05		NRIP2	-1.04192	1.18e-15		RPLP0	1.15322	5.23e-14
PYROXD2	-1.45293	0.04538		UBXN1	-1.04174	5.5e-09		PCLO	1.1536	1.16e-13
CCDC50	-1.45239	0.0179617		NTMT1	-1.04174	7.69e-15		PSMD5	1.15384	2.37e-13
ZNHIT2	-1.45185	0.0172992		PSPH	-1.04168	2.05e-11		NPAT	1.15388	8.26e-13
SERTAD1	-1.45115	0.0381519		MTHFS	-1.04156	9.37e-11		UHMK1	1.15509	1.94e-18
TIMP3	-1.44971	0.0455422		NDUFA13	-1.04144	1.68e-09		EPB41L1	1.15567	1.49e-14
HES6	-1.44825	0.0104508		XAB2	-1.04136	4.13e-10		CNTNAP3B	1.15613	3.35e-11
COL4A4	-1.44825	0.00985184		ZDHHC1	-1.04128	6.51e-10		KIAA1671	1.15642	6.81e-18
UAP1L1	-1.4478	0.0296053		MRPL2	-1.04117	3.39e-13		MIOS	1.15719	4.16e-12
MRPS12	-1.44693	0.0148792		ASPSCR1	-1.04098	1.13e-10		ZNF720	1.15724	7.72e-13
MDGA1	-1.44655	0.0338473		TOMM7	-1.04073	5.99e-11		DDB1	1.15726	7.71e-20
C1orf216	-1.4459	0.0215822		KLC4	-1.04058	2.43e-11		BET1	1.1579	2.08e-13
NOVA2	-1.44525	8.39e-05		PHF13	-1.04056	3.22e-11		HSPH1	1.15813	1.68e-15
ABCA4	-1.44313	0.0104767		REEP6	-1.04051	4.61e-19		METTL7A	1.15877	8.81e-12
FTSJ1	-1.44169	0.0418682		DNAJC30	-1.0405	1.15e-14		PSMA2	1.15901	1.69e-12
NT5C	-1.44102	0.0178555		UNC45A	-1.04044	1.53e-10		PPP1R2	1.15938	6.19e-15
MTG2	-1.43932	0.049206		CPT1A	-1.04036	1.6e-10		RASSF6	1.15987	2.43e-12
PLEKHG4	-1.43858	0.0127558		RAD9A	-1.04036	1.89e-09		FAM111A	1.16094	4.35e-13
TBKBP1	-1.43843	0.043175		CERK	-1.0403	3.5e-10		GFM1	1.16114	1.7e-13
LFNG	-1.43792	0.0380269		SEMA4B	-1.04022	1.03e-09		RPL4	1.16146	9.92e-17
EFS	-1.43773	0.0189183		PEPD	-1.04015	4.53e-11		ZNF100	1.16152	9.21e-13
PPP1R35	-1.43736	0.0105703		ELMO3	-1.04	8.08e-12		POT1	1.16167	3.27e-13
TBRG4	-1.43719	0.0445737		PRKDC	-1.03971	2.63e-12		SHROOM3	1.16259	2.01e-12
UROD	-1.43718	0.0360337		PCIF1	-1.0394	1.57e-10		STPG1	1.16273	2.62e-12
FBLIM1	-1.43691	0.0373549		RILP	-1.03922	3.41e-13		C5orf51	1.16365	1.03e-13
DBP	-1.43552	0.0433426		LRRC61	-1.03916	1.17e-10		TM9SF2	1.16375	6.93e-14
SLC8A2	-1.43507	0.0140984		GBE1	-1.03895	3.24e-11		PRKAR2A	1.16384	7.75e-16
UNC5C	-1.43507	0.0281748		KLF16	-1.03865	4.01e-14		ZNF510	1.16432	1.38e-12
GCAT	-1.43494	0.00564319		SEC14L5	-1.03817	6.24e-11		GNPDA2	1.16454	2.08e-14
SOCS2	-1.43432	0.0271796		DEPTOR	-1.03812	1.04e-11		RRM1	1.16467	9.32e-13
NEURL2	-1.43413	2.69e-08		TRNT1	-1.03805	3.86e-11		MTR	1.16481	2.27e-12
GPR146	-1.4341	0.000149988		FAM183A	-1.03805	5.97e-09		YIPF6	1.16528	4.96e-14
PANK4	-1.43388	0.0330313		TATDN1	-1.03801	1.97e-11		MSMB	1.16554	3.57e-07
CPNE7	-1.43369	0.00207565		INHBB	-1.03781	3.05e-10		ARCN1	1.16608	1.21e-18
TADA1	-1.43194	0.0331855		DYRK3	-1.03765	1.46e-10		TAF9	1.16631	1.54e-13
CPSF4	-1.43143	0.0240241		PLCD1	-1.03761	4.98e-12		C1orf158	1.16638	8.14e-11
TMEM121	-1.43099	7.19e-05		TMEM43	-1.03739	1.14e-10		SLF2	1.16649	3.12e-13
EFNA3	-1.43044	8.56e-06		PCDH1	-1.03682	5.24e-09		KIF6	1.16692	5.79e-11
KANTR	-1.43024	0.0382001		DHPS	-1.03645	2.04e-11		CALM2	1.16752	4.12e-19
TIGD3	-1.43011	6.2e-05		PRPF31	-1.03629	4.3e-10		PHF10	1.16762	6.09e-13
CRB3	-1.4297	0.0209431		POLM	-1.03623	8.85e-11		PRRG3	1.16762	2.19e-10
TMEM104	-1.42864	0.0385399		SNX21	-1.0359	4.7e-13		TEX10	1.16807	2.88e-13
TUBB6	-1.42787	0.0486489		OSTC	-1.03561	1.52e-11		SLC27A2	1.16869	1.47e-08
SLC39A13	-1.42784	0.0339738		ADPRHL1	-1.0356	2e-11		ZNF322	1.16884	4.94e-13
AKT1	-1.42743	0.0387255		KLHL22	-1.03555	1.36e-12		RBMX	1.16956	1.3e-14
DAGLA	-1.42682	0.0451503		PRCP	-1.03554	1.27e-10		MTO1	1.16995	6.41e-12
KCNQ3	-1.42635	0.0115433		ITGB5	-1.03553	3.35e-10		PLEKHF2	1.17004	3.25e-15
DDN	-1.42609	0.000148598		FAM227B	-1.03547	4.37e-12		ARHGAP35	1.17029	2.18e-17
FZD2	-1.42536	0.000613742		NME5	-1.03545	2.69e-09		PHC1	1.17073	1.01e-11
WDR62	-1.42401	0.0240241		DAZAP1	-1.03543	4.28e-10		DDX18	1.17084	2.67e-17
OR4D1	-1.42398	6.18e-05		MRPS34	-1.03526	2.44e-11		CAPRIN1	1.17118	2.34e-21
SLCO4A1	-1.42372	0.0477192		ICAM3	-1.03513	2.33e-08		PTBP3	1.17118	1.26e-19
UNC119	-1.42354	0.0481364		PTPDC1	-1.03507	4.47e-18		CES1	1.17151	6.59e-07
TMEM86B	-1.42312	0.00357851		VEGFB	-1.03506	1.2e-10		LATS1	1.17162	6.06e-15
ALDH16A1	-1.42288	0.0481364		SAMD8	-1.03505	3.23e-09		ATF7IP2	1.172	2.17e-12
PLCD1	-1.42281	0.0382047		MKKS	-1.035	2.8e-11		TRIM34	1.17207	8.24e-19
KIF1A	-1.4212	0.0126534		PCBD1	-1.03488	1.49e-11		DCAF6	1.17245	1.48e-14
PRKAR1B	-1.42101	0.011781		GLTPD2	-1.03475	2.94e-21		TIAL1	1.17274	3.58e-15
C9orf50	-1.41988	0.000549754		TFPI2	-1.0345	4.71e-19		NBPF20	1.17292	1.56e-10
GSS	-1.41901	0.00656679		CLCA2	-1.0342	1.39e-10		ZNF845	1.17311	8.29e-14
MYBPC3	-1.41884	0.0412678		KCNAB1	-1.03404	1.18e-15		PLEKHA2	1.17354	2.4e-09
KCNC1	-1.41833	0.00310434		COL4A2	-1.03403	2.68e-13		RNF217	1.17354	1.4e-12
SLC16A11	-1.41826	0.000915071		HAUS4	-1.03396	8.21e-11		UQCRC2	1.17425	1.82e-17
ATOH8	-1.41592	0.00740775		CLEC19A	-1.03365	2.17e-18		CASD1	1.17429	8.18e-13
RGL3	-1.41444	0.0169063		TSSC4	-1.03338	1.43e-12		ATE1	1.17455	1.58e-12
SHISA6	-1.41395	0.0270495		C9orf24	-1.03318	1.13e-07		PAQR3	1.17467	6.31e-13
FUT1	-1.41371	0.0188844		DPP7	-1.03296	3.38e-10		FAM120C	1.17495	2.99e-14
MYO16	-1.41188	0.00362657		PYROXD2	-1.03295	5.84e-11		RBM3	1.17524	3.9e-15
SIX5	-1.41045	0.0184598		LTB4R	-1.03259	7.65e-11		NEK7	1.17531	1.85e-15
ZNF324	-1.40949	0.0466089		AKR7A2	-1.03241	7.5e-11		CD200R1	1.17544	2.16e-10
MST1	-1.4091	0.0271125		SULT1E1	-1.03234	2.71e-11		BRWD1	1.17592	1.49e-15
DEPTOR	-1.40857	0.0443959		FZD4	-1.03228	5.95e-10		ABHD12B	1.17613	4e-12
LAGE3	-1.40849	0.00539837		ATP2A3	-1.03218	1.54e-08		CAT	1.17619	9.72e-14
ECSIT	-1.40825	0.0455422		IFT20	-1.03216	4.38e-11		ATG2B	1.1771	2.12e-12
KLHL25	-1.40816	0.0228931		MTFR1	-1.03208	8.32e-11		FAM83F	1.1772	3.16e-13
HES2	-1.40786	0.0348327		NAT9	-1.03199	5.3e-12		CXCL17	1.17744	2.74e-14
KANK3	-1.40584	0.00209299		PKD1L3	-1.03189	2.43e-13		RPL37A	1.17826	3.8e-16
ZNF212	-1.40484	0.0408755		TCOF1	-1.03181	7.11e-10		RARS2	1.17832	4.71e-13
EEFSEC	-1.40407	0.0174939		MTHFD2L	-1.0317	3.83e-11		WDR66	1.17846	1.53e-12
RNF208	-1.40323	0.000639572		HID1	-1.0317	1.07e-10		UBR3	1.17858	2.55e-15
TMEM160	-1.40258	0.00250497		SMIM22	-1.03166	2.44e-10		DGKH	1.17884	1.47e-14
FSCN1	-1.40213	0.0427957		EPM2A	-1.03141	9.34e-25		CSNK1G3	1.17896	1.51e-14
N4BP3	-1.40202	0.0281539		KDM1B	-1.03128	3.51e-09		NEDD4L	1.17948	4.69e-17
RDH14	-1.40191	0.0262757		MAFK	-1.03127	7.66e-10		RAVER2	1.17955	8.51e-14
NHP2	-1.40051	0.0473606		BMP1	-1.0312	9.11e-13		TEAD1	1.17971	3.21e-15
PLD5	-1.40002	0.000994947		TRPT1	-1.03117	3.11e-11		TTC8	1.17981	4.19e-13
CEP295NL	-1.39995	0.0312394		YIF1A	-1.0311	1.55e-12		MPP7	1.18003	4.42e-14
BCAT2	-1.39955	0.0254428		MARVELD2	-1.03106	9.33e-10		UGT8	1.18018	1.34e-13
TAZ	-1.39781	0.0296478		PRIMPOL	-1.03072	2.57e-11		CXADR	1.18036	8.11e-13
PAOX	-1.39768	0.00645788		JDP2	-1.03064	1.1e-09		RAB22A	1.18049	1.7e-15
SPHK1	-1.39701	0.0469485		C1RL	-1.03057	2.3e-10		PDCD2	1.18175	1.61e-14
TBX1	-1.39607	0.0364523		RBFOX1	-1.03047	4.44e-11		YWHAQ	1.18194	9.41e-17
SULT2B1	-1.39499	0.0276164		FAM174A	-1.03038	3.13e-09		SUB1	1.18205	5.4e-16
CELF6	-1.39483	0.0192365		FOXRED1	-1.02988	4.1e-12		UGDH	1.18216	7.04e-15
DHRS7B	-1.39478	0.0463133		CMBL	-1.02968	1.98e-11		ADAMDEC1	1.18233	1.83e-11
CDR2L	-1.39419	0.0151932		HLTF	-1.0294	3.21e-10		MTMR6	1.18293	2.2e-14
DUSP8	-1.39409	0.02813		EBP	-1.0293	1.12e-12		TOX3	1.18383	2e-13
FGFBP3	-1.3939	0.00439987		PPP4C	-1.02918	1.96e-09		CAPN7	1.18396	4.28e-13
PIWIL2	-1.39378	0.000726491		PRSS8	-1.029	6.6e-09		MID1	1.18406	4.67e-12
HSD17B1	-1.3935	0.0380062		GALNT11	-1.02896	2.71e-10		MORF4L2	1.18413	1.92e-18
TMEM265	-1.39345	0.010036		MRPL15	-1.02868	9e-11		PAICS	1.18498	3.39e-14
CDKN2A	-1.39209	0.0486489		OSGIN1	-1.02858	1.65e-08		OTUD4	1.18498	3.67e-15
ETNK2	-1.3903	0.0293204		REEP4	-1.02851	2.71e-14		CBLL1	1.18678	1.54e-14
PEX10	-1.39024	0.0385891		WNT5A	-1.02837	5.51e-12		CSNK2B	1.18679	1.8e-17
ZFYVE19	-1.3902	0.0443737		NEIL1	-1.02818	1.05e-09		PEX2	1.18693	1.24e-13
PPARD	-1.38754	0.0449852		DOK4	-1.02792	1.49e-12		RALGPS2	1.18723	2.28e-15
PSMG3	-1.38731	0.0387255		IER3IP1	-1.02788	9.5e-11		TFCP2L1	1.18735	8.51e-14
SEZ6	-1.38715	0.0377332		SERPINF1	-1.02766	3.16e-10		ADGRF5	1.18735	5.69e-13
SEMA5B	-1.3869	0.00436158		AGTRAP	-1.02763	1.58e-10		NCKAP1	1.18776	2.76e-20
FZD1	-1.38689	0.0371836		NTN1	-1.02733	5.34e-09		RPL14	1.18807	6.01e-18
DBNDD1	-1.38656	0.0180517		SPDYE5	-1.02724	1.26e-15		ZYG11B	1.18808	7.19e-14
GATA6	-1.38605	0.0199231		ADRA2A	-1.02717	2.15e-15		RGS22	1.18821	5.68e-10
RIN1	-1.38595	0.0193487		NPM2	-1.02715	6.71e-14		LPGAT1	1.18914	2.38e-14
NEIL2	-1.38587	0.0389089		LSM14B	-1.02701	1.04e-10		GPRIN3	1.18935	4.35e-11
NLRX1	-1.38504	0.0395235		PIAS4	-1.02689	1.26e-10		KIAA1324	1.18999	8.88e-13
TRAF2	-1.38417	0.0486489		MMAA	-1.02659	1.29e-13		SPATA7	1.19	5.2e-13
ZBTB45	-1.38374	0.0348327		C17orf58	-1.02656	2.18e-14		FAM104B	1.19028	1.1e-13
MEA1	-1.38369	0.0375895		WWOX	-1.02644	8.46e-11		PRKAR2B	1.19044	3.58e-13
FZD8	-1.38353	0.0176481		CBLB	-1.02637	4.17e-09		USP45	1.19072	7.56e-13
ZNF696	-1.38319	0.0151794		PBOV1	-1.02635	1.26e-14		C5orf15	1.19091	6.09e-13
HTRA2	-1.38281	0.0301856		GOLGA8B	-1.0262	1.07e-07		LZIC	1.19154	2.74e-14
TSNARE1	-1.38202	0.0429541		PFDN2	-1.02595	6.25e-12		MTPAP	1.19199	1.13e-13
COX14	-1.38063	0.0354652		TMEM67	-1.02577	7.03e-08		SH3BGRL	1.19241	1.89e-15
CDC34	-1.38041	0.0486489		PTK6	-1.02558	2.22e-10		SSPN	1.19279	2.52e-14
PAQR7	-1.37942	0.0354776		THBS3	-1.02544	5.2e-08		IBTK	1.19299	2.83e-16
CRYL1	-1.37798	0.0486489		FBXL19	-1.02533	3.06e-10		SKP1	1.19348	9.4e-19
ZNF524	-1.37781	0.0119553		MTMR7	-1.02515	8.93e-13		PIK3CB	1.19485	1.32e-13
OAF	-1.37717	0.0240241		SLC36A4	-1.0251	6.16e-10		LCORL	1.19518	3.48e-13
SLC25A10	-1.37687	0.0397685		MTA1	-1.0246	2.46e-09		TTC12	1.19684	6.99e-11
NLE1	-1.37505	0.0296239		MAPRE3	-1.02437	2.84e-08		MCTS1	1.19714	5.3e-14
MAP1LC3B	-1.37504	0.0376928		ZNF622	-1.02433	7.27e-10		ADI1	1.19723	3.42e-17
KDF1	-1.37485	0.0226217		RANBP1	-1.02433	1.04e-09		STAU2	1.19745	8.17e-16
FAM20C	-1.37374	0.0182544		RGL3	-1.02423	1.01e-14		SPCS1	1.19783	5.73e-14
CLCF1	-1.37363	0.0193487		ZBTB22	-1.02396	1.5e-12		PTCD2	1.19824	8.48e-16
SDR39U1	-1.37281	0.034012		LYRM4	-1.02393	1.26e-12		MTURN	1.19825	2.08e-13
FRMD6	-1.37229	0.049206		FBXO46	-1.02355	7.94e-12		NOMO3	1.19889	2.29e-21
TAS1R3	-1.37226	0.000621658		JRK	-1.02339	1e-09		LRRC37A2	1.19907	1.68e-11
CIB2	-1.37191	0.00549408		SOX12	-1.02327	1.03e-12		ANXA2	1.19964	2.06e-22
SPHK2	-1.37172	0.0398677		CDAN1	-1.0232	8.92e-12		SMC2	1.20059	4.7e-13
FKBP2	-1.37144	0.0289303		LENG8	-1.02305	2.28e-08		TULP3	1.20102	6.89e-13
MRPL54	-1.37098	0.00772301		ASB13	-1.02284	3.98e-13		EML1	1.20145	5.71e-13
NME2	-1.37094	0.0461179		MCOLN1	-1.02273	1.8e-10		SCRN1	1.20225	1.54e-14
SMTN	-1.37087	0.0254502		TOLLIP	-1.02253	1.23e-10		NFX1	1.20228	1.01e-18
PKN3	-1.37013	0.0101328		RPS19BP1	-1.02229	2.06e-10		ARNT	1.20233	9.51e-17
SUV39H1	-1.36998	0.0180517		RNLS	-1.02222	4.7e-09		SRP14	1.20237	1.37e-16
ZNF575	-1.36954	0.000223157		AK8	-1.02216	5.07e-09		ZNF605	1.20267	5.99e-13
CACNA1H	-1.36936	0.0129749		AIG1	-1.02157	2.02e-11		CRTAP	1.20381	2.48e-13
CDIPT	-1.36892	0.0481364		ZNF789	-1.02136	2.28e-11		ANKEF1	1.20387	4.26e-14
C2CD4D	-1.36724	0.000114082		SMIM20	-1.02129	9.59e-13		NUDT12	1.20469	1.06e-13
ASB13	-1.36718	0.0329503		ADH6	-1.02121	5.21e-10		PHF6	1.20516	9.38e-15
BIRC5	-1.36684	0.00714305		LTBP4	-1.02121	3.76e-10		C8orf33	1.20532	1.62e-14
COPZ2	-1.36631	0.00756642		ZNF513	-1.02108	2.07e-12		GSKIP	1.20551	1.3e-14
GRIN1	-1.36562	0.0292793		BCS1L	-1.02106	5.61e-13		CASC1	1.20582	6.87e-10
FOXA3	-1.36534	0.0171154		ELF5	-1.02063	1.12e-09		MOB4	1.20615	7.19e-14
LRRC8E	-1.36477	0.0426845		DVL2	-1.0206	1.32e-10		ALG11	1.20639	1e-12
SLC12A5	-1.3644	0.00209299		COX6C	-1.02058	2.84e-09		C7orf57	1.20749	2.4e-11
FN3K	-1.363	0.0375371		TAF9B	-1.02057	5.17e-10		THUMPD1	1.20762	1.78e-17
PTP4A3	-1.36196	0.0188844		ALS2CL	-1.02057	1.27e-07		ATP9B	1.20773	1.62e-13
CNNM1	-1.36189	0.0242973		INPP5K	-1.02045	1.33e-10		CLIC6	1.20912	8.27e-15
GNB3	-1.36175	7.19e-05		SLC25A6	-1.02024	5.59e-10		ELK4	1.20925	6.37e-17
ENPP1	-1.36084	0.00235792		OSBPL2	-1.02023	1.16e-09		DNAJA4	1.20938	5.62e-14
MASP2	-1.35783	0.00957915		PEX10	-1.02	4.28e-12		TMX2	1.20946	3.12e-15
GFER	-1.35689	0.0443737		MEGF11	-1.0199	2.74e-12		CYB5RL	1.20963	1.31e-13
MPP3	-1.35687	0.00341648		NDUFA4	-1.01967	6.89e-10		NIPAL2	1.20973	1.32e-13
ANKRD39	-1.35539	0.0338437		MPG	-1.01947	1.43e-14		LRRC6	1.21	8.13e-12
CCDC102A	-1.3542	0.0332636		OAF	-1.01939	5.73e-14		C12orf50	1.21025	8.51e-15
SLC34A3	-1.35407	0.00921453		GLYCTK	-1.01934	2.22e-16		C11orf1	1.21026	2.31e-15
TSSK6	-1.35244	3.3e-05		PYCR2	-1.01931	4.52e-10		ABHD10	1.21074	1.7e-14
KLF11	-1.35216	0.0406212		NDUFA3	-1.019	1.58e-11		PTGFR	1.21074	2.58e-11
KCNMB4	-1.35135	0.00791491		CYB5D2	-1.01898	9.19e-12		ABLIM1	1.21082	2.88e-22
AMER3	-1.35041	3.71e-05		PEX5	-1.01878	7.22e-11		GTPBP10	1.2109	6.5e-15
TMPRSS9	-1.35029	0.00179225		CD58	-1.01863	9.31e-11		CHD9	1.21095	2.93e-19
CA11	-1.35024	0.0119221		CYBA	-1.01831	2.19e-08		WDR36	1.21098	2.36e-13
NPM3	-1.34939	0.0168054		RAB19	-1.01823	2.19e-14		ZNF383	1.21122	3.84e-14
COL4A3	-1.3491	0.0124713		MRPL34	-1.01823	1.65e-13		PSMB4	1.21206	2.25e-15
ZMYND15	-1.34788	0.0398276		ADAM22	-1.01816	5.73e-13		ANAPC5	1.21342	1.73e-14
SHISA8	-1.34779	7.26e-06		PHYHD1	-1.01806	3.13e-11		LONP2	1.21392	6.14e-17
HABP4	-1.34723	0.0400947		PRRT3	-1.01804	1.4e-09		SLC15A2	1.21402	3.89e-14
PALM3	-1.3461	0.0122856		TRMT61B	-1.01804	1.2e-13		ATMIN	1.21519	7.48e-14
SLC25A26	-1.34504	0.0463722		ZSWIM7	-1.01796	2.24e-11		RPS29	1.21533	4.19e-13
TMEM102	-1.34431	0.00535282		PGRMC1	-1.01791	7.53e-10		RAB11A	1.21544	1.18e-17
CAMK1	-1.34337	0.0188691		PPP1R3E	-1.01773	1.78e-10		RBM24	1.21558	8.34e-13
MTNR1A	-1.34295	0.00429315		RSAD1	-1.01768	9.69e-12		PRKCI	1.21578	1.61e-14
NDUFB6	-1.341	0.0379324		DBI	-1.01767	7.52e-10		ZNF644	1.2158	3.72e-16
NRG1	-1.34095	0.0173524		SLC48A1	-1.01766	2.98e-11		LNPEP	1.21611	1.55e-15
ADAMTSL2	-1.34082	0.00153528		IDNK	-1.01762	3.85e-12		RPS13	1.21635	2.75e-12
ZNRD1	-1.34049	0.0180517		MEGF8	-1.01741	1.3e-08		CCDC138	1.2164	2.37e-12
ZNF497	-1.33925	0.0271548		CYP2U1	-1.01739	2.05e-12		RAP2A	1.21671	1.33e-13
ZNF682	-1.33776	0.0247921		HEBP1	-1.01727	8.6e-15		NFATC3	1.21684	4.57e-17
COL1A2	-1.33757	0.0216704		INTS9	-1.01725	2.39e-11		SCAI	1.21718	3.88e-13
XKR8	-1.33716	0.0370957		DLEU7	-1.01715	1.41e-16		TCEANC2	1.21779	4.28e-16
CD207	-1.33607	0.0181709		SPNS1	-1.0169	9.82e-11		ADAMTSL3	1.21811	2.93e-12
RABGGTA	-1.3355	0.0495313		BCORL1	-1.01685	3.54e-11		PRSS12	1.21846	1.58e-10
PIP5KL1	-1.33541	0.00517035		CALD1	-1.01671	1.36e-09		C4orf36	1.21868	1.29e-17
MN1	-1.335	0.011665		RPLP1	-1.01667	4.14e-08		ARF4	1.21885	1.87e-17
LBX2	-1.33467	0.000915291		FHOD3	-1.01653	9.84e-11		NDUFB4	1.21964	1.1e-13
ACBD4	-1.33292	0.0168054		LEMD2	-1.01638	1.05e-10		KIF2A	1.22072	4.08e-18
RBBP8NL	-1.33255	0.0166799		GNAL	-1.01629	2.52e-09		MAP4K5	1.22106	1.22e-14
AOX1	-1.33191	0.00209299		FAM43A	-1.01624	1.17e-14		ATF2	1.22113	5.66e-16
SLC2A9	-1.3319	0.0244298		PEX6	-1.01587	4.92e-10		SUPT20H	1.2218	7.21e-15
EXOSC4	-1.33097	0.0408755		TRMT112	-1.01577	2.6e-10		ZNF451	1.22203	2.4e-17
NUDT1	-1.3308	0.015929		RIIAD1	-1.01548	1.95e-13		ACBD7	1.22292	6.14e-14
TAF6L	-1.33059	0.0421959		NUDT16L1	-1.01546	9.99e-14		RBM18	1.22297	2.95e-14
VKORC1L1	-1.32882	0.0375549		DGCR2	-1.01541	3.13e-09		HCFC2	1.22313	4.03e-14
DOHH	-1.32827	0.0151794		GPR87	-1.01541	2.4e-13		RNLS	1.22347	1.86e-11
CYP11A1	-1.32691	0.0371169		TNFAIP8L3	-1.01529	1.85e-20		SPECC1L	1.2242	1.26e-12
NRG2	-1.3264	0.043767		UCN3	-1.01499	3.19e-14		GORASP2	1.22435	8.35e-17
TIMM8A	-1.3261	4.05e-07		ATP13A3	-1.01495	9.46e-09		KCNJ6	1.22473	1.99e-17
DRD4	-1.32605	0.00066643		ANKH	-1.01489	7.17e-10		NHS	1.22478	1.74e-13
ADAT3	-1.32603	0.0120772		NEIL2	-1.01465	5.06e-12		IGSF10	1.2248	1.84e-08
DERL3	-1.32507	0.0134049		AQP7	-1.01459	3e-13		XPOT	1.22493	3.14e-15
ZNF174	-1.32462	0.0271548		CHCHD10	-1.0144	1.54e-10		EIF2AK1	1.22522	5.56e-21
MIEF2	-1.32449	0.0347685		EFNA1	-1.01434	7.4e-11		TTC26	1.22534	1.03e-11
EHD2	-1.32305	0.0455902		CDNF	-1.01431	1.24e-15		MATR3	1.22574	2.33e-20
ZNF513	-1.32222	0.0472513		WNT4	-1.01426	8.16e-11		NEK4	1.22624	4.77e-14
B9D2	-1.32209	0.0408755		MUL1	-1.01422	4.05e-12		UBE2D4	1.22662	1.4e-14
PTCHD1	-1.3217	0.0418168		FDPS	-1.01412	6.94e-11		RPGRIP1L	1.22762	2.6e-12
FRAT1	-1.32079	0.0468871		COX19	-1.01404	4.17e-09		MTMR10	1.22763	1.17e-15
SAMD10	-1.32036	0.0353491		ZFYVE19	-1.0137	1.65e-11		CCT4	1.22768	2.17e-15
MALSU1	-1.3201	0.0382538		SRSF12	-1.01365	1.4e-09		RAB3GAP2	1.22898	2.25e-15
CHRNE	-1.31977	0.0166799		GJD3	-1.01363	2.01e-16		ZNF480	1.22906	1.4e-16
FAM110A	-1.3193	0.0377332		IQCC	-1.01334	1.08e-10		RBAK	1.22952	3.9e-15
MAST1	-1.31892	0.0142619		MCEE	-1.01328	1.44e-15		FBXO25	1.2296	2.17e-13
SCX	-1.3177	0.000232917		C1orf56	-1.01314	6.27e-15		ICE2	1.22996	1.25e-14
DAAM2	-1.31753	0.0214965		CPE	-1.01304	2.23e-20		TOMM34	1.23008	1.4e-14
RAD54L	-1.31678	0.0126996		VMAC	-1.01304	1.26e-12		RPL35A	1.23074	3.03e-12
PNLDC1	-1.3162	0.0177407		KATNA1	-1.01287	2.76e-11		TYW3	1.23097	1.75e-14
B3GNT8	-1.31593	0.0240241		ACAA1	-1.01225	7.71e-10		SECISBP2L	1.23107	1.56e-20
CRABP2	-1.31587	0.0175199		DNAJC25	-1.01217	1.08e-12		CYP2S1	1.23107	1.55e-12
PLK1	-1.31447	0.0425733		ARPC1A	-1.01207	7.17e-10		RNF11	1.23116	4.15e-18
PCDH12	-1.31394	0.0167474		EPHA1	-1.01195	1.88e-11		EFCAB14	1.23201	6.07e-21
MIS18A	-1.3136	0.0123353		CENPBD1	-1.01192	4.77e-25		TCF12	1.23219	5.96e-19
MYT1	-1.3108	0.000460345		RFX1	-1.01179	4.24e-10		EHHADH	1.23222	3.16e-14
SAMD14	-1.30939	0.00772301		GJB3	-1.01166	2.65e-12		SOCS4	1.23278	4.87e-15
MRPL53	-1.30919	0.0124817		FXN	-1.01156	1.53e-13		ALDH3B1	1.23311	2.11e-12
TMEM203	-1.30911	0.0463133		PLA2G10	-1.01151	1.86e-14		EPHX1	1.23435	7.53e-11
DOLPP1	-1.30895	0.0371107		TCEAL1	-1.01145	4.33e-12		VPS11	1.23504	2.21e-15
GCHFR	-1.30817	0.0152268		ATP6V1C2	-1.01135	3.72e-09		SLC12A2	1.23532	7.45e-15
ESYT3	-1.30783	0.0216704		CTIF	-1.01133	2.44e-10		QRSL1	1.23578	8.53e-15
BMP7	-1.30635	0.0195894		ZDHHC8	-1.01127	4.51e-12		DLAT	1.23639	2.91e-15
PAQR6	-1.30568	0.00493894		AGBL2	-1.01115	3.05e-08		AKAP9	1.23663	4.18e-20
KCNJ1	-1.30553	0.00888193		FN1	-1.01112	1.17e-07		SF3B3	1.23712	1.08e-19
TFB1M	-1.30551	0.0486489		VWF	-1.01103	6.39e-10		LSM8	1.23739	6.99e-15
CACNG4	-1.30541	0.00301171		CYP27A1	-1.01099	4.05e-09		IFT172	1.23747	1.38e-12
FEZF1	-1.3045	0.0341475		USE1	-1.01076	2.77e-12		IFT88	1.23776	2.1e-12
LIN37	-1.30415	0.0260025		THOC7	-1.01073	2.27e-10		RFK	1.23818	2.84e-16
DHRS11	-1.30319	0.0377097		TRAPPC2L	-1.01073	3.05e-12		NUTF2	1.23819	1.88e-14
ADD2	-1.30172	0.0411966		C6orf136	-1.01069	7.87e-13		ACADM	1.23827	9.6e-15
VMAC	-1.30089	0.0467618		CCDC28B	-1.01029	3.86e-13		TTBK2	1.23835	8.77e-15
TRPV6	-1.30017	0.0168671		E4F1	-1.01018	1.74e-10		ARHGAP32	1.23857	4.98e-20
HSPB7	-1.3	0.00113833		GAS2L2	-1.00999	1.03e-07		C8orf37	1.23922	3.25e-15
KCNT1	-1.29756	0.0318218		EFNA5	-1.0098	1.76e-10		TRIM69	1.23956	6.95e-10
SMIM3	-1.29745	0.00631178		SLC39A1	-1.0094	7.59e-11		USP16	1.2398	2.05e-17
JMY	-1.29717	0.0463133		IFT140	-1.00928	1.94e-07		FPGT	1.23983	3.17e-15
SCN2B	-1.29699	0.0241097		C5orf63	-1.00924	1.5e-11		CFAP61	1.23993	6.62e-11
GLYCTK	-1.29699	0.0193487		PTRHD1	-1.00924	7.81e-13		AHCTF1	1.23995	1.24e-13
PRICKLE4	-1.2967	0.002698		NT5DC2	-1.00924	1.18e-11		KIAA2012	1.24019	5.62e-11
CDH4	-1.296	0.00968676		TAF13	-1.00904	1.99e-10		FNTA	1.24067	3.96e-16
WNT3	-1.29592	0.0243755		DNAJB12	-1.00896	3.38e-10		EXOC5	1.24099	1.5e-15
ZDHHC24	-1.29544	0.0455717		C16orf89	-1.00882	3.16e-17		EFEMP1	1.24168	1.88e-11
BNC1	-1.29539	0.011665		JMJD1C	-1.00841	4.08e-07		DDHD2	1.24239	1.34e-15
GPR61	-1.2942	0.00793549		MAP2K7	-1.00822	3.96e-10		PHKB	1.24256	8.99e-18
C16orf91	-1.29384	0.0166799		ARHGEF4	-1.00815	2.01e-10		ARL17B	1.24315	1.19e-10
SDHAF1	-1.29277	0.00802479		TMEM126A	-1.00811	3.48e-14		AK3	1.24367	3.68e-15
HSF4	-1.29254	0.0272614		CACNB3	-1.0081	1.76e-10		FBXO28	1.24379	1.47e-16
NAIF1	-1.29153	0.0448013		RPTN	-1.00809	8.49e-07		MRPS31	1.24382	9.96e-14
CCNA1	-1.29106	0.0397685		MASP2	-1.00784	1.96e-17		CENPC	1.24409	2.52e-14
XIRP1	-1.29092	0.0135462		NUDT13	-1.00772	1.48e-15		IARS2	1.24441	4.58e-13
MOB2	-1.29084	0.049206		DPH1	-1.00756	8.65e-11		WWP1	1.24457	9.22e-17
PTDSS2	-1.29046	0.0387427		FGFR3	-1.00735	1.12e-07		ATRAID	1.24478	2.18e-14
FRMPD3	-1.28957	0.00902716		TMEM38B	-1.00701	5.79e-12		TRIM32	1.24487	7.84e-14
SAC3D1	-1.28954	0.000327727		ZSCAN18	-1.00645	4.61e-09		SGMS2	1.24525	1.36e-13
SYNCRIP	-1.28939	0.0205391		EIF2D	-1.00643	4.25e-10		PALLD	1.24612	1.09e-19
SCUBE1	-1.28915	0.0469485		SLC45A3	-1.00636	6.46e-13		WWTR1	1.24653	2.08e-17
EFNA2	-1.28886	0.0106834		FA2H	-1.00621	5.16e-11		SCD5	1.247	2.74e-13
MEX3A	-1.28751	0.0184978		MYH10	-1.00613	2.17e-08		RPL10	1.24736	8.9e-16
TOR2A	-1.28739	0.0275908		RPS6KB2	-1.00607	8.56e-10		CTDSPL	1.24761	8.34e-14
CYYR1	-1.28681	0.00509835		SLX1B	-1.00602	1.65e-11		CBR4	1.24769	8.12e-15
SDF2L1	-1.28612	0.0113588		LPCAT4	-1.00595	5.82e-09		ZNF141	1.24812	2.05e-13
TIMM13	-1.28537	0.0398473		DRD2	-1.00594	4.39e-12		CYP3A5	1.24836	2.13e-12
DCST1	-1.28526	0.0042334		CYP11A1	-1.00546	5.79e-13		ADD3	1.24845	3.04e-21
TSPYL6	-1.28514	0.00040843		NKAP	-1.00529	9.08e-10		SCD	1.2488	1.98e-14
WDR83	-1.28486	0.0360601		FN3KRP	-1.00529	3.55e-13		CRLS1	1.24909	2.8e-14
LENG9	-1.28458	0.0356937		TMEM259	-1.00528	3.48e-08		EVI5	1.24935	6.7e-16
EIF4EBP1	-1.28427	0.0321995		NDFIP2	-1.00508	1.11e-08		EIF2S3	1.24946	8.48e-16
PAM16	-1.28367	0.00447632		IFRD2	-1.00497	2.27e-10		ATF7	1.24961	4.34e-16
PIF1	-1.28361	0.0037627		TBCB	-1.00479	1.31e-10		PFDN5	1.24967	6.61e-17
XYLB	-1.28155	0.0348647		SSNA1	-1.00467	2.6e-10		ERH	1.24995	8.09e-15
MGMT	-1.28118	0.0400947		ZFP36	-1.00443	0.000119647		F3	1.25021	6.63e-18
TINCR	-1.27994	0.0402084		SMIM5	-1.00427	1.65e-09		RNFT2	1.25059	2.14e-15
UCN3	-1.2793	0.0350719		SPDYE1	-1.00414	2.99e-14		TIMM10B	1.25075	1.26e-14
BOLA1	-1.2792	0.00947421		MEIG1	-1.00408	4.28e-19		ACP1	1.25115	1.53e-14
ANGPTL4	-1.27772	0.00800877		SLC39A6	-1.00408	3.57e-10		RAP1B	1.2522	5.97e-19
HCFC1R1	-1.27681	0.0247412		PHKA2	-1.00406	9.8e-10		PIAS1	1.25245	4.69e-17
SMTNL2	-1.2761	0.0165614		PID1	-1.00356	8.12e-13		TRDMT1	1.25278	6.97e-13
S1PR5	-1.27591	0.00100253		SS18L1	-1.0035	1.42e-10		HMGN3	1.25284	4.81e-13
KCNN4	-1.27462	0.0128779		NR2F6	-1.00348	3.2e-09		NEBL	1.25375	3.47e-19
GLI4	-1.27429	0.00695155		MAN1B1	-1.00341	1.52e-08		LUC7L2	1.25482	2.89e-16
PRDX4	-1.27223	0.0353407		FAM86B1	-1.00288	2.39e-13		TTC39C	1.255	1.31e-15
ZNF517	-1.27206	0.0214096		BAX	-1.00278	1.31e-10		LRIG2	1.25514	5.66e-13
OXLD1	-1.27163	0.019816		SART1	-1.00277	6.59e-09		MAP2K4	1.25657	1.01e-15
GTSE1	-1.27084	0.0292892		HSPBAP1	-1.00277	5.62e-10		SEPHS1	1.25757	1.82e-15
HYAL2	-1.26662	0.0268686		GABRD	-1.00268	1.82e-22		PIK3R1	1.25777	1.04e-18
QDPR	-1.26576	0.040546		LRGUK	-1.00252	6.13e-08		MRPS35	1.25829	7.62e-15
INAFM2	-1.26379	0.0202467		NDUFA8	-1.00235	5.25e-10		EPB41L4A	1.25839	2.81e-15
MRPL55	-1.26268	0.0362975		SLC13A4	-1.00232	3.55e-13		ZNF207	1.25861	9.09e-22
ZIC1	-1.26226	0.0058398		B3GALNT1	-1.0022	3.7e-16		FAM111B	1.2591	4.38e-14
GPER1	-1.26031	0.00745403		EIF2B4	-1.00213	2.17e-09		PPP2R3A	1.25925	1.24e-14
DLG4	-1.26011	0.0184099		PDE7B	-1.00213	4.37e-11		PPARGC1A	1.2597	1.22e-12
MOG	-1.25943	0.000586056		TSPAN12	-1.00205	9.19e-14		PGM3	1.25977	1.36e-13
PHACTR3	-1.25895	0.0345017		SCAMP5	-1.00198	4.21e-11		SEH1L	1.26037	9.3e-17
HPX	-1.25803	0.0480855		RNASET2	-1.00168	1.22e-08		TMBIM6	1.26059	6.09e-25
DNAJC22	-1.25736	0.0286596		SP8	-1.0016	9.99e-10		COG7	1.26071	3.68e-14
SLC17A9	-1.25659	0.00772301		TMPPE	-1.00147	3.02e-12		TBL1XR1	1.26074	1.02e-19
ABLIM2	-1.25521	0.0243871		PIGG	-1.00117	2.6e-09		TEX26	1.26149	2.52e-11
AQP2	-1.2549	0.00991274		CYC1	-1.00117	3.16e-10		ZBTB38	1.26189	5.31e-19
GYG2	-1.25428	0.0268368		TMEM44	-1.00097	8.48e-11		AK7	1.262	6.14e-12
MTCP1	-1.2536	0.000528468		ADCY6	-1.00058	7.24e-09		IFT22	1.26262	8.19e-15
FGFR4	-1.25133	0.000479662		RAB17	-1.00049	4.16e-08		LRTOMT	1.26428	8.16e-14
SLITRK5	-1.25081	0.00921453		SPTLC1	-1.00039	2.13e-09		POLK	1.2651	4.09e-16
FAM124B	-1.25036	0.00146491		ZNF287	-1.00035	2.02e-11		PCM1	1.26555	1.11e-21
ADCK5	-1.24918	0.00921798		ZNF316	-1.00004	2.25e-08		RPL37	1.26612	9.74e-17
SPAST	-1.24905	0.043767		LAMP3	1.04238	7.77e-10		ZNF124	1.26685	1.09e-16
SLCO5A1	-1.24795	0.012153		RGS1	1.04239	1.81e-08		ADH6	1.26724	1.32e-13
LY6H	-1.24736	0.000609532		PIK3AP1	1.061	9.14e-09		PSMB5	1.2678	1.18e-14
TMEM204	-1.24731	0.00641894		C1QB	1.07284	2.83e-09		CAND1	1.2678	5.35e-18
MT3	-1.24172	0.00864663		LAP3	1.07382	1.03e-11		RPL23A	1.26808	1.14e-14
RAB26	-1.24169	0.0376343		BATF2	1.10729	5.1e-10		MBNL1	1.26836	9.4e-19
C16orf86	-1.24152	1.71e-05		TRIM69	1.1677	1.45e-09		ZNF484	1.26939	7.91e-16
ACHE	-1.23897	0.0105288		TFEC	1.18445	1.03e-09		CALM1	1.2706	7.71e-26
PROCR	-1.23828	0.0280162		CD300E	1.19729	5.15e-10		USP2	1.27124	2.72e-12
ASB16	-1.23753	0.0413916		CCR1	1.19758	4.21e-08		DOCK7	1.27138	1.91e-14
GRM6	-1.23724	0.000258084		IFITM2	1.212	1.21e-08		NEK5	1.27177	4.72e-11
GAS1	-1.23674	0.0321737		MTPN	1.21449	6.05e-06		POLR2K	1.27216	1.12e-16
PCBP4	-1.23625	0.0444374		MTRNR2L4	1.21545	4.91e-07		CEP120	1.27254	1.08e-15
NTMT1	-1.23609	0.042641		RTP4	1.233	2.99e-13		PLEKHA3	1.27352	2.01e-14
RPP25L	-1.23601	0.00971277		GBP4	1.24076	8.68e-14		PSMA5	1.27356	8.48e-16
B3GAT3	-1.2333	0.0370828		UBE2L6	1.2576	4.94e-17		CLCN3	1.27374	9.4e-19
DTYMK	-1.2332	0.0464942		IFIT5	1.27086	1.26e-14		SPATA6L	1.27422	6.68e-12
SRRM5	-1.23251	0.00661754		PARP14	1.2799	2.17e-18		CYP4B1	1.27472	2.65e-10
EPGN	-1.23127	0.00860579		DDX60L	1.31582	1.26e-12		GOLPH3L	1.27507	4.59e-16
EPHA10	-1.23095	0.019082		BST2	1.32112	4.78e-13		WDR77	1.27558	5.09e-15
ZBTB12	-1.22971	0.00618676		TRIM22	1.354	4.77e-25		EFCAB10	1.27583	5.19e-12
S100A1	-1.22832	0.0127825		TNFSF13B	1.36366	5.08e-12		PBX1	1.27604	8.04e-11
ZNF593	-1.22668	0.0134149		MNDA	1.37202	2.11e-09		PEX1	1.27642	6.17e-15
TNFSF12	-1.22637	0.0477936		GIMAP4	1.37247	2.95e-13		VTA1	1.27646	4.04e-15
ZNF837	-1.2257	0.0181975		PARP9	1.39004	7.49e-24		PTPN4	1.27708	4.98e-15
SOX9	-1.22567	0.0439513		STAT1	1.40905	4.77e-25		COBLL1	1.27795	5.24e-17
HEXIM2	-1.22489	0.0306532		SAMD9	1.4267	9.09e-18		SYPL1	1.27798	3.77e-14
GOLGA7B	-1.22479	0.00660515		FCGR3A	1.51176	3.76e-13		DYNLL1	1.27806	3.84e-16
SPRN	-1.22449	0.0199231		PCSK5	1.56827	9.72e-14		FBXL2	1.2782	3.93e-14
KCTD17	-1.22274	0.0215822		IFI27	1.62371	2.25e-18		YIPF4	1.27821	1.17e-12
DND1	-1.22254	0.00548951		IDO1	1.66014	1.78e-14		UBQLN1	1.2783	3.63e-22
SLC26A6	-1.22237	0.0449852		MX2	1.69045	1.53e-25		MROH7	1.27906	3.3e-23
PRR9	-1.22218	2.05e-05		XAF1	1.71703	5.24e-29		GDAP2	1.27915	6.68e-17
TGFBR3L	-1.22206	0.00280857		DDX60	1.74782	3.06e-28		APOO	1.27927	7.1e-16
CCDC22	-1.22031	0.0480855		SAMD9L	1.76412	1.66e-22		NF1	1.28061	6.07e-21
IQSEC3	-1.21996	0.00568157		DDX58	1.7936	2.44e-24		ZNF721	1.28137	5.39e-14
DPYSL5	-1.21865	0.0383234		MX1	1.79559	2.66e-36		TRUB2	1.28155	3.69e-16
TAGLN	-1.2174	0.0449852		GBP5	1.7984	3.49e-20		ZNF43	1.28195	1.72e-14
TLL1	-1.21736	0.00400804		OAS1	1.80761	7.92e-28		C5orf49	1.28285	1.41e-11
C6orf226	-1.21726	0.000405123		USP18	1.83298	2.27e-23		ENTPD5	1.28336	6.33e-15
CTU1	-1.2166	0.0127243		GBP1	1.83898	7.55e-28		RPL9	1.2847	9.99e-13
SLC16A8	-1.21628	0.0113588		HERC5	1.85569	1.12e-20		APPBP2	1.28536	6.34e-17
SEMA4G	-1.21626	0.0412642		SIGLEC1	1.88036	3.94e-21		ANAPC15	1.28552	8.99e-18
IL11RA	-1.21557	0.00775897		SERPING1	1.93044	1.37e-26		INIP	1.28555	6e-16
GNGT2	-1.21531	0.0120241		IFI44	1.97858	4.28e-34		ZBTB44	1.28738	5.53e-19
LRP5L	-1.21371	0.0282041		IFITM3	1.99746	7.46e-31		GEN1	1.28774	1.58e-12
KHDRBS2	-1.21304	0.00913267		HERC6	2.0292	2.69e-36		CNIH1	1.2878	1.77e-14
CERS3	-1.21258	0.0339738		CMPK2	2.21373	6.95e-37		MOCS2	1.28816	8.86e-16
RTN4RL1	-1.21084	0.017051		OAS2	2.22714	2.02e-45		CMSS1	1.28852	8.04e-14
FAM83C	-1.21062	0.0101446		IFITM1	2.25262	4.26e-34		HOOK1	1.28888	2.79e-14
TULP1	-1.21019	0.0232401		CXCL9	2.26655	2.01e-21		SDR42E1	1.28898	9.24e-15
ELAVL2	-1.20943	0.00235031		EPSTI1	2.3277	9.18e-48		RAB36	1.28928	1.75e-13
ARC	-1.20926	0.0212866		OAS3	2.47618	1.11e-50		SAR1B	1.28947	1.02e-18
STK32C	-1.20784	0.0306372		MTRNR2L8	2.50183	5.65e-22		KAT7	1.28963	3.98e-17
C20orf27	-1.20766	0.0259518		ISG15	2.53562	3.19e-22		TPGS2	1.29034	1.31e-17
MKRN3	-1.20573	0.0364523		CXCL11	2.61692	5.07e-27		GNG12	1.2907	6.84e-17
CYP4A22	-1.20501	0.0178555		OASL	2.74256	1.76e-40		SUCLG2	1.29094	1.43e-15
DTX1	-1.20432	0.023408		RSAD2	3.15579	7.57e-57		SLC25A5	1.29107	2.25e-16
C2orf72	-1.20303	0.00692264		IFI6	3.20232	6.21e-65		DCUN1D4	1.29108	3.73e-16
FGFBP1	-1.20255	0.0415117		IFIT1	3.22412	1.55e-57		CEP57	1.2913	4.39e-17
ACP5	-1.2018	0.0462672		CXCL10	3.35315	6.95e-37		FANK1	1.29177	1.65e-12
TENM1	-1.2012	0.0377332		IFIT2	3.42194	1.01e-49		PPIA	1.29237	4e-18
CCDC184	-1.20102	0.0167302		IFIT3	3.47139	2.72e-67		PRKAA1	1.29269	3.4e-23
ELAVL3	-1.2007	0.0137949		IFI44L	3.60703	1.06e-81		ATP7B	1.29273	4e-13
RAD51	-1.20054	0.0108721						ZNF736	1.29309	1.69e-14
SUSD2	-1.2003	0.013197						NBEAL1	1.29406	1.35e-16
KAZALD1	-1.20004	0.00396098						PPM1L	1.29461	1.03e-13
SPAG4	-1.19813	0.00756865						ATP6V1A	1.29468	4.09e-19
AIFM3	-1.19774	0.00390586						CBX5	1.29678	7.26e-19
TICRR	-1.19714	0.0171366						GUF1	1.29683	1.58e-16
NXPH3	-1.19636	0.00271664						C18orf32	1.29694	8.24e-19
DCST2	-1.19374	0.0171168						ANKFN1	1.29719	3.46e-12
GRASP	-1.19348	0.0250228						APOOL	1.29755	1.68e-17
ADRA2A	-1.19339	0.0426549						OMA1	1.29839	1.08e-15
PLK5	-1.19282	0.00645788						AGR2	1.29903	1.85e-17
NPIPB15	-1.19275	0.0369538						AP2B1	1.30003	8.88e-19
BFSP1	-1.1927	0.00235864						CERKL	1.30022	2.27e-13
DPP6	-1.19122	0.0200463						FLRT2	1.30024	6.11e-18
XKR6	-1.1902	0.0130419						COPG2	1.30075	7.95e-16
GUCA1B	-1.18929	0.0175438						CP	1.301	1.86e-15
RELN	-1.18855	0.0360878						TUBB4B	1.30154	3.37e-13
TMEM158	-1.18718	0.0033384						TTC30B	1.30188	6.33e-15
CHN1	-1.18664	0.00511718						NCALD	1.30219	1.07e-15
TMEM37	-1.18489	0.0290562						ST13	1.30252	5.85e-19
RAC3	-1.18318	0.00344547						TCP11L2	1.30353	7.01e-16
COL8A2	-1.1823	0.00938579						MTAP	1.30472	1.76e-13
JMJD7	-1.18219	0.0288213						ALG9	1.30512	3.48e-13
RAPSN	-1.18187	0.00873992						L2HGDH	1.30562	3.73e-16
PRELID2	-1.18093	0.0388786						NEDD8	1.30592	4.11e-19
GJC2	-1.18057	0.0030191						RANBP17	1.30741	2.47e-16
GRM3	-1.17939	0.0256351						MYB	1.30795	1.6e-14
NUDT18	-1.17887	0.0450016						EEF1A1	1.30822	4.14e-20
MEGF10	-1.17817	0.0138838						CSNK1E	1.30831	2.66e-15
TMEM141	-1.17765	0.033256						ZNF260	1.3084	2.53e-16
FBXO10	-1.17605	0.028908						MRPL37	1.30898	6.53e-17
SRMS	-1.1758	0.00295269						NGRN	1.30908	8.08e-19
RASL11A	-1.1754	0.0234535						ZNF268	1.30996	2.26e-17
FAT3	-1.17513	0.0242601						IDE	1.31079	5.02e-19
TRIM17	-1.17489	0.0216704						PPP6C	1.31093	4.44e-17
MPPED2	-1.17434	0.0484583						VDAC1	1.3114	2.88e-20
LMOD1	-1.17396	0.00960904						FOXA1	1.31199	2.51e-21
TGM1	-1.17362	0.0482995						PROSER1	1.31297	8.94e-18
DCLRE1B	-1.1736	0.0167068						ARFGEF3	1.31327	2.22e-19
SLC22A17	-1.17199	0.00505106						ZBBX	1.31362	3.44e-10
KCNIP3	-1.17091	0.014818						LRPPRC	1.31437	2.67e-17
CXCL12	-1.17058	0.0171154						SARAF	1.31475	1.8e-19
SHISA4	-1.16955	0.00361244						BTBD1	1.31494	1.94e-18
COL20A1	-1.1693	0.00935925						GMPS	1.31562	3.14e-16
FBXL16	-1.16877	0.0303485						SUGT1	1.31712	1.21e-19
C2CD4A	-1.1668	0.0290228						TCAF1	1.3173	3.31e-16
ACVRL1	-1.16674	0.021095						ETNK1	1.31824	1.4e-15
ITIH3	-1.16505	0.000979689						NME5	1.3183	3.9e-13
SLC29A3	-1.16412	0.00554057						VDAC3	1.31837	6.73e-17
CHRD	-1.16402	0.00242254						PPM1H	1.31839	1.11e-16
LPA	-1.16318	0.0433152						CDC16	1.31868	2.86e-15
CTAGE1	-1.1629	0.000915071						RSPH3	1.31876	8.81e-18
ZNF697	-1.16265	0.0323383						ATOX1	1.31978	1.27e-15
CYB561D2	-1.16181	0.0453049						PIK3C2A	1.3199	6.54e-19
SLC24A3	-1.16104	0.020553						DMD	1.31994	7.46e-16
LGSN	-1.16085	0.0364742						RABL2B	1.32004	1.43e-12
TACR1	-1.15769	0.00157118						RCOR3	1.32118	5.27e-17
SLC29A2	-1.15757	0.0421674						CMPK1	1.32132	4.41e-21
POC1A	-1.15573	0.0242601						TMEM68	1.3222	3.28e-14
GLRX2	-1.15555	0.0171154						PDCD6IP	1.3237	9.96e-22
IFI27L2	-1.15504	0.0344011						YES1	1.3238	2.89e-19
EPS8L3	-1.15442	0.0255861						IFT80	1.3242	6.99e-15
COL9A3	-1.15394	0.0268859						EIF3M	1.32537	1.4e-17
SP6	-1.15382	0.0202948						GCLC	1.32564	1.82e-19
MTFP1	-1.15189	0.0275637						ALG10B	1.32581	5.24e-16
PHLDA2	-1.14936	0.0216704						GFM2	1.32591	1.41e-15
BOLL	-1.14877	0.00470276						FER	1.32642	3.94e-18
LDHD	-1.1475	0.0432049						HSPE1	1.32767	1.17e-16
HPDL	-1.14523	0.00212097						WDR12	1.3296	5.24e-16
KCP	-1.14467	0.0383234						EIF1AX	1.32994	9.87e-15
TPO	-1.14305	0.00931862						NUS1	1.33031	4.72e-15
RNF224	-1.14255	0.0135462						GFPT1	1.33034	1.81e-22
YBX2	-1.14233	0.0188844						RAB3B	1.33088	2.48e-14
RHBDD3	-1.14228	0.0398276						RPL22	1.33114	1.02e-17
SLC4A3	-1.14113	0.0231276						SMARCAD1	1.33124	6.56e-16
ROM1	-1.1397	0.00153528						STAM2	1.33162	3.08e-20
IFI27L1	-1.13904	0.00806714						TUBA4B	1.33174	3.52e-14
MPV17L2	-1.13735	0.0499077						SLC25A3	1.33202	1.41e-23
CHAD	-1.13673	0.0385442						FRS2	1.33291	3.42e-17
SOWAHA	-1.13626	0.00782535						SH3D19	1.3339	4.33e-20
PRSS53	-1.13532	0.0211404						XRCC6	1.33396	3.39e-20
P3H4	-1.13459	0.0479034						KPNA3	1.33402	5.5e-21
FSCN2	-1.13427	0.00493504						LPP	1.33421	1.81e-22
CDC20	-1.13421	0.0431793						TOP2B	1.33438	1.1e-19
GPR173	-1.12777	0.0292272						PLEKHA5	1.33507	6.68e-22
WT1	-1.12597	0.000282224						PRRC1	1.33628	2.39e-18
HOXB2	-1.12499	0.0138464						ZBTB41	1.33652	1.23e-15
ADAMTS3	-1.12193	0.0466896						NCK1	1.33704	5.53e-19
PPAN	-1.12183	0.0296656						ZNF92	1.33759	3.86e-17
GGN	-1.12144	0.000545234						ARL6	1.33808	2.62e-15
ANO7	-1.12111	0.0451653						KLHL9	1.33841	1.77e-17
CMC4	-1.12064	0.0275807						SDHD	1.33843	2.9e-16
LNP1	-1.12042	0.0472513						ZNF585A	1.3386	2.08e-14
RARRES2	-1.12036	0.0437371						CARF	1.3388	2.46e-16
PTH2R	-1.11971	0.00903309						ESD	1.33968	1.32e-16
RAMP1	-1.11919	0.0240592						CAPS2	1.33981	1.7e-14
CYP26A1	-1.11793	0.0277758						MKLN1	1.34006	9.39e-20
PHF24	-1.11739	0.0175199						IQCK	1.34111	1.6e-17
TLL2	-1.11701	0.0417862						C2CD5	1.34134	7.45e-17
COL15A1	-1.11659	0.0113259						UGGT2	1.34138	6.95e-16
PYCR1	-1.11575	0.0434059						DDI2	1.34242	3.3e-20
DARS2	-1.1138	0.0446045						G3BP1	1.34284	3.8e-21
ETV4	-1.11196	0.0344011						DHX32	1.34383	3.53e-17
EFCC1	-1.11026	0.0321961						ZNF506	1.34385	2.82e-17
AQP1	-1.11005	0.0348327						FOPNL	1.34416	1.19e-17
LYPD1	-1.10994	0.00674855						CREBL2	1.34417	1.05e-16
LTB4R2	-1.10724	0.0106934						AP3M1	1.34491	9.75e-18
TCP10L	-1.10681	0.0255338						SEMA3A	1.34496	4.97e-15
PTPN5	-1.10648	0.020305						C22orf39	1.34552	5.97e-18
MMP28	-1.10303	0.0124352						MED14	1.34613	1.97e-18
FAM135B	-1.10257	0.0431975						TC2N	1.34657	2.83e-21
NDNF	-1.10093	0.00502784						HYDIN	1.34716	5.99e-12
IL27	-1.10007	0.0246049						METTL5	1.34728	6.17e-18
KIFC1	-1.09757	0.0481364						PLS1	1.34791	3.42e-18
TMEM238	-1.09351	0.0490261						CDC42BPA	1.34807	3.94e-18
KCNA7	-1.09086	0.0340705						TMEM14B	1.34817	1.84e-17
ENTPD2	-1.0893	0.0273315						CEP78	1.34862	3.85e-15
CNTNAP5	-1.08927	0.0112898						ZNF33B	1.34917	5e-16
SLC18B1	-1.08912	0.0483601						UFC1	1.34955	1.52e-19
LCN12	-1.08877	0.00102593						ZNF19	1.35035	2.01e-17
COL14A1	-1.08824	0.0187165						PARVA	1.35043	1.73e-16
DNASE1L2	-1.08734	0.0170553						PCDHA4	1.35219	1.26e-14
ALK	-1.08734	0.047939						RBL2	1.35245	2.9e-20
CSDC2	-1.08546	0.00176255						ARL1	1.35256	1.94e-19
FAM189A2	-1.08215	0.0296478						NSUN7	1.35337	1.7e-14
TPSB2	-1.08197	0.0408375						CCDC146	1.3565	1.56e-14
PDZD7	-1.08104	0.0380516						BZW1	1.35836	2.16e-15
ZSCAN1	-1.08041	0.00579548						ZNF805	1.35873	1.38e-18
HCN3	-1.07887	0.0145735						BBS9	1.35906	1.29e-15
TMEM187	-1.0781	0.039143						SMN2	1.35917	2.12e-13
SPARC	-1.07764	0.0223555						CSNK2A2	1.35931	8.47e-19
NFATC4	-1.07734	0.0305516						TBC1D5	1.35959	1.35e-18
CELF4	-1.07676	0.0351033						C11orf88	1.36029	2.19e-13
BRICD5	-1.07386	0.00599705						ZNF548	1.36094	1.97e-17
DPF1	-1.07382	0.0490277						RPL41	1.36121	2.16e-22
LTC4S	-1.07258	0.00237079						ANAPC13	1.36122	1.74e-17
EMC6	-1.0687	0.0104508						C3orf67	1.36128	5.41e-15
MSX1	-1.06792	0.0180517						DNAL1	1.36198	1.56e-18
CRYBB3	-1.06674	0.00209299						TMEM33	1.3626	2.69e-19
EGFLAM	-1.06632	0.0427957						CFAP52	1.36367	3.31e-13
GOLT1A	-1.06405	0.00449859						FGFR1OP	1.36369	3.2e-18
SLC16A13	-1.0619	0.0348327						PRKACB	1.36383	5.62e-15
BEND5	-1.05943	0.0199231						SLC39A9	1.36401	8.87e-18
CNGB3	-1.05827	0.00470657						PIK3R3	1.36411	1.28e-20
CCDC183	-1.0539	0.0168054						CCDC65	1.36449	2.9e-13
BAIAP2L2	-1.05251	0.0135906						CCDC80	1.36621	2.82e-18
AKR7A3	-1.0494	0.00396098						FTO	1.36648	3.08e-19
FOXO6	-1.04863	0.0186114						KIAA1191	1.3665	2.37e-18
GPIHBP1	-1.04781	0.00947421						PEBP1	1.36668	1.45e-18
GPR25	-1.04628	0.0135736						ECT2L	1.36783	8.28e-11
DPM3	-1.04482	0.0224875						ADAM28	1.36807	3.89e-15
PODXL2	-1.04478	0.0386075						PIGR	1.36813	4.14e-21
WFIKKN1	-1.04399	0.0100885						C1orf87	1.36906	2.06e-12
KCNK10	-1.04352	0.0454028						LIN7C	1.36951	1.8e-21
PDGFD	-1.0432	0.0172605						ASB8	1.36951	8.94e-20
SGIP1	-1.04114	0.0449852						GHITM	1.36951	1.22e-23
APCDD1L	-1.04089	0.00661754						RNF38	1.36961	2.42e-19
ACTL10	-1.04034	0.0216704						CCT2	1.36977	5.4e-20
HRC	-1.03548	0.0186114						MAGED1	1.37075	2.76e-19
ZP2	-1.03545	0.00842256						WDR63	1.37141	2.4e-12
FRMD5	-1.03531	0.0151932						RGPD5	1.37144	1.45e-08
NPIPB9	-1.033	0.0263489						ZBED5	1.3718	1.26e-16
LMTK3	-1.03282	0.019826						ZNF518A	1.37221	1.37e-15
PXMP2	-1.03074	0.0135462						RPL30	1.37256	3.25e-22
RPP21	-1.03047	0.0197221						C9orf116	1.37301	1.49e-14
ASIC3	-1.03028	0.0470172						EIF3F	1.37385	6.68e-17
SYP	-1.03013	0.0382772						NDUFB5	1.37458	2.34e-19
STK32A	-1.02996	0.00844617						ALDH3A2	1.37603	6.46e-20
ITPKA	-1.02969	0.0034275						CFAP221	1.37643	2.6e-14
TMIGD2	-1.02964	0.00377204						TMED10	1.37672	3.21e-18
MUSK	-1.02563	0.00921453						IQCG	1.37688	7.63e-15
GPR39	-1.02548	0.0145312						ZFAND1	1.37691	2.67e-17
FAM53A	-1.02491	0.0204449						PGM2L1	1.37723	9.33e-21
COCH	-1.02438	0.0120569						ZNF91	1.37822	1.28e-21
GPRIN1	-1.02376	0.0234879						ORC6	1.37827	1.46e-14
MSI1	-1.02356	0.0477127						TSNAX	1.37845	1.12e-19
PRDM6	-1.02169	0.0298124						MGST1	1.37867	5.85e-17
SLC22A2	-1.02073	0.0034275						ZNF224	1.37987	7.94e-18
MFSD6L	-1.01697	0.0243991						DTWD1	1.3802	9.7e-18
TRPM5	-1.0147	0.030563						PTAR1	1.38096	5.24e-18
CPE	-1.0118	0.041447						C12orf76	1.38115	2.28e-18
RADIL	-1.01119	0.043114						QSER1	1.3816	5.61e-19
NTHL1	-1.01095	0.0262077						TPPP3	1.3818	2.48e-11
MRM1	-1.01006	0.0249803						SMIM15	1.38185	5.84e-20
OR5A1	-1.00961	0.00336472						PIGP	1.3826	2.16e-17
CSPG5	-1.00737	0.0403668						AGL	1.38338	4.63e-17
GPR63	-1.0061	0.0366566						ARMC10	1.38405	8.23e-19
CDPF1	-1.00185	0.0216704						SMYD2	1.38486	1.75e-15
CHADL	-1.00159	0.0345728						CLMN	1.38557	1.04e-20
TMEM177	-1.00053	0.0449852						DNAH9	1.38603	1.08e-12
CSDE1	1.01055	0.0348327						RSPH1	1.38679	4.65e-12
OR7A5	1.04188	0.0271548						MRPS27	1.38773	2.4e-18
PCBP2	1.05415	0.0261233						POF1B	1.38802	1.71e-20
TRIP12	1.06857	0.0178824						ICA1L	1.38802	8.54e-15
SLK	1.07489	0.0196149						NAPG	1.38858	1.27e-21
TPR	1.07737	0.0474251						STXBP4	1.38896	7.01e-16
KIF5B	1.0999	0.0366632						CDKL1	1.38985	3.48e-15
B2M	1.10954	0.0306085						MTRF1L	1.38989	2.08e-18
RABGAP1L	1.12899	0.0133601						TMEM232	1.39001	2e-13
BAZ2B	1.13216	0.0264096						ERCC6L2	1.39047	8.2e-18
TXNIP	1.13338	0.0224336						RC3H2	1.39143	2.42e-21
HNRNPC	1.14862	0.033323						CTNNAL1	1.39347	5.73e-14
S100A11	1.15305	0.0313665						PRDX3	1.39395	2.73e-17
CALCOCO2	1.15699	0.0483577						PSMA1	1.3965	1.46e-18
FNDC3A	1.15951	0.0431673						SLC30A9	1.39697	2.25e-18
KLHL33	1.16443	0.0414155						TMEM231	1.3978	1.28e-13
ZNF207	1.1716	0.0424464						NR3C2	1.39816	4.07e-17
RGPD8	1.17633	0.0102336						EHF	1.39867	4.13e-28
SPATS2L	1.18774	0.0351126						AIDA	1.40179	4.26e-17
OR52A1	1.18933	0.012575						SERF2	1.40464	7.42e-17
SERF1B	1.18951	0.0452319						SMAD5	1.40497	8.5e-19
KMT2C	1.20311	0.0167661						WDR35	1.40533	8.06e-14
CAST	1.20579	0.012153						NUDT3	1.40577	1.4e-16
FTH1	1.20773	0.0320261						OSBPL6	1.40588	1.02e-14
SAG	1.20902	0.0417507						IFT57	1.40746	1.62e-15
KDM7A	1.21162	0.0374583						SOS1	1.4081	2.61e-22
SLTM	1.22022	0.0206058						ATXN7L3B	1.40843	7.11e-20
USP33	1.22086	0.0408755						NFIB	1.40936	5.91e-21
GTF2H2	1.22115	0.00157118						TMEM67	1.41023	1.52e-12
PHIP	1.22166	0.0476768						MRPS30	1.41042	1.15e-18
SCAF11	1.23255	0.0125798						SLC25A40	1.41067	1.32e-18
CTSS	1.23438	0.022564						MS4A8	1.41115	2.65e-11
ZNFX1	1.2384	0.0151638						TIMM23	1.41161	5.44e-19
ZNF638	1.24144	0.0405263						NME2	1.41224	1.12e-19
SKP1	1.24151	0.0367075						GSTM2	1.41264	3.89e-14
RAB11A	1.24526	0.0479034						OLA1	1.41266	3.94e-19
NIPBL	1.25328	0.0259608						PDLIM1	1.41269	1.3e-22
ZC3HAV1	1.25456	0.0380189						FILIP1	1.41413	5.62e-15
HSP90AB1	1.25757	0.0126534						TCTE1	1.41415	1.09e-14
SCGB3A2	1.2587	0.00301171						COG6	1.41549	4.08e-20
PPIG	1.26008	0.0398276						LYPLA1	1.41561	1.04e-17
ARHGAP21	1.27053	0.0389563						SGK3	1.41634	2.62e-20
HELZ	1.27767	0.0211813						TSPAN13	1.41687	5.32e-19
ARRDC3	1.27982	0.0389563						FEM1B	1.417	2.04e-20
IRF9	1.28456	0.0276031						ENPP4	1.41793	2.66e-16
PCGF5	1.28615	0.0467552						ZNF766	1.41803	3.3e-20
TPH2	1.28769	0.0337504						PRDX1	1.41867	4.49e-25
CYLD	1.29059	0.0218154						GPD1L	1.41958	2.26e-17
ZNF667	1.29329	0.0340648						CLOCK	1.41972	2.66e-21
LARP7	1.29769	0.0487547						LCA5	1.42022	6.86e-15
NEMF	1.3007	0.0423372						ZBTB20	1.42254	7.95e-23
POTEC	1.30767	0.0103404						DRAM2	1.4231	1.79e-17
BAZ1A	1.30978	0.0261126						ZNF816	1.424	1.21e-18
ATF7IP	1.31222	0.0123014						NUP155	1.42405	1.9e-18
KLRK1	1.31492	0.0102631						SIKE1	1.4256	1.4e-19
CUL4A	1.32311	0.0490216						FBXL4	1.42562	2.89e-19
SUB1	1.32914	0.0386404						MORN2	1.42567	6.72e-14
GIMAP5	1.32967	0.00693532						ADNP	1.42642	1.11e-21
KIF21A	1.32995	0.049206						MTRR	1.42702	1.94e-19
CREBRF	1.3328	0.0319145						FCRL5	1.42801	7.69e-14
GDI2	1.33712	0.0175199						GABPA	1.42849	7.31e-19
NTRK3	1.34279	0.0383959						SCGB1A1	1.42883	5.08e-08
UHMK1	1.34346	0.0188532						RABL2A	1.42935	5.62e-15
PNISR	1.34438	0.0414515						CHURC1	1.42968	3.38e-20
CD46	1.34451	0.0323383						TP53INP1	1.43055	1.85e-23
TRAPPC3L	1.34614	0.00940099						TP63	1.43176	2.28e-12
NEK7	1.34803	0.0385541						ZNF37A	1.43359	9.75e-18
PLEKHA5	1.34834	0.0252396						CCP110	1.43584	1.75e-19
MORF4L1	1.35144	0.0200463						CCDC144A	1.43765	1.58e-12
SOS1	1.35307	0.0330066						CHP2	1.43879	1.4e-14
RASA4	1.35917	0.00888193						MECOM	1.44	5.92e-25
SLCO1A2	1.3595	0.0313469						IGF1	1.44009	3.4e-18
APOL6	1.3636	0.00764066						IKZF2	1.4408	3.35e-24
GCC2	1.36615	0.00730493						ZNF28	1.44172	8.03e-19
USP34	1.36744	0.00611256						ZNF704	1.44261	1.52e-15
CBWD3	1.37272	0.0207154						HIBADH	1.44276	2.01e-18
MATR3	1.37373	0.0167233						SH3BGRL2	1.44447	1.94e-20
NCOA1	1.37531	0.0341432						CCDC60	1.44569	1.2e-17
GTF2H2C	1.37775	0.00405878						PAIP2B	1.44658	4.27e-18
NSA2	1.37794	0.0425639						RPL23	1.44659	8.78e-24
FPGT	1.38211	0.047575						EFCAB2	1.44663	1.26e-18
OTUD4	1.3831	0.0376291						GLO1	1.44669	1.42e-19
MYL12A	1.38313	0.0129423						CCNG1	1.44752	1.44e-19
ODF2L	1.3874	0.0379155						RIMS1	1.44777	5.57e-17
KMT2E	1.38756	0.00443111						WDR19	1.44781	6.33e-18
BLOC1S5	1.39132	0.00597228						NQO1	1.44812	2.1e-18
SKIL	1.39171	0.0218154						IQUB	1.44896	1.01e-13
DIAPH2	1.39289	0.0299002						CCZ1B	1.44936	4.18e-19
KMO	1.3986	0.0404997						BTF3	1.45106	7.71e-26
NACA	1.39893	0.0167179						RFX7	1.4519	2.96e-19
NFAT5	1.40329	0.0036762						TEKT1	1.45228	3.82e-15
NUFIP2	1.40932	0.00816376						C1orf194	1.45262	1.83e-14
YWHAZ	1.40951	0.00157156						C12orf65	1.45359	1.44e-17
HYPK	1.41405	0.012153						ADGB	1.45374	1.85e-13
REST	1.42212	0.0209641						XPO4	1.45611	4.26e-20
TNFSF10	1.42237	0.0347956						ABCC9	1.45732	4.8e-15
CCDC91	1.42635	0.0286596						FAM229B	1.45771	4.01e-17
IRF1	1.42641	0.0383606						MFSD6	1.46019	2.63e-18
PPP2R5C	1.42808	0.0148244						CCDC81	1.46113	1.03e-13
MAP3K2	1.43385	0.0206743						TMEM167A	1.4627	7.41e-22
MOB1B	1.43821	0.0377332						DUSP19	1.46393	5e-20
RPL6	1.43834	0.0425828						LRRC58	1.46425	1.22e-22
CNTRL	1.43889	0.0354652						NPIPB5	1.46453	6.8e-12
ARAP2	1.43894	0.0235159						SPAG17	1.46469	4.87e-12
PIK3C2A	1.43922	0.0262678						CFAP43	1.46501	3.41e-12
UQCRB	1.44431	0.0280162						CEP44	1.46558	1.26e-18
AZIN1	1.44764	0.0190285						AASDHPPT	1.46593	1.14e-19
ZBTB1	1.4487	0.04634						SGPP2	1.46635	2.27e-20
MGAT4C	1.45067	0.0034275						NAT1	1.46651	1.42e-19
OMA1	1.45273	0.0423987						ZBTB25	1.46659	2.05e-20
GOLGB1	1.45761	0.00729371						RCAN3	1.46754	1.45e-22
ESCO1	1.4593	0.0339111						AKAP11	1.47107	1.22e-22
HNRNPK	1.46167	0.00252167						TOMM20	1.47225	1.44e-19
CHD9	1.46237	0.0119902						TRIQK	1.47231	1.19e-19
EEF1A1	1.46359	0.0173778						PMPCB	1.47237	3.45e-21
ATRX	1.46654	0.00778889						ADH5	1.47257	1.94e-20
HSPH1	1.47678	0.0194347						RPS4X	1.47331	1.36e-20
MBD5	1.47781	0.0384647						ZNF440	1.47354	4.32e-19
HNRNPH2	1.47876	0.0449852						PPIL6	1.47437	4.17e-16
MIER1	1.48471	0.0104767						DNAJC15	1.47449	7.31e-20
KCNJ6	1.4872	0.0174034						IFT81	1.47649	5.2e-18
KPNA3	1.49092	0.0149396						PUS7L	1.47739	1.52e-19
OPRD1	1.49411	0.0190566						TSGA10	1.47834	5.18e-17
SF3B1	1.4963	0.00450117						FARSB	1.47837	7.11e-20
FSBP	1.49667	0.0295606						SEMA3C	1.47908	3.43e-18
ORC4	1.49884	0.0349774						SIAE	1.47929	5.79e-23
SLX1A	1.502	0.0273984						CFAP70	1.47941	3.88e-12
FYTTD1	1.50844	0.0240241						TRIM2	1.4795	1.01e-26
U2SURP	1.5091	0.0214812						C20orf85	1.48032	3.32e-13
EMB	1.51133	0.0299295						AKR1C1	1.48172	1.07e-17
PARP8	1.51469	0.0124904						SESN3	1.48186	2.26e-17
EIF4A2	1.51576	0.00723749						LIPA	1.48248	3.81e-17
HNRNPA1	1.51946	0.0100111						UAP1	1.48344	2.38e-24
PSMA4	1.52349	0.0167302						MAPK9	1.48468	6.58e-22
RNF213	1.52396	0.012153						TTC37	1.48686	3.85e-19
COX7C	1.52538	0.0384154						MUC5AC	1.48729	2.05e-17
ELF1	1.52546	0.00944194						REPS1	1.48776	9.92e-23
CHORDC1	1.52702	0.0381057						TMEM254	1.48808	1.89e-18
BCL2L14	1.53338	0.0404152						CEP126	1.48866	4.42e-16
RSBN1L	1.54163	0.015644						ARHGAP42	1.48897	1.06e-17
EMC2	1.54191	0.0226217						ANKRD28	1.48907	3.02e-23
FAM47E	1.54516	0.0351291						DHRS9	1.48974	5.03e-22
CCZ1B	1.54768	0.028908						PYURF	1.49156	4.41e-14
LPAR6	1.55582	0.0351126						CCDC30	1.49193	8.22e-17
SLX4IP	1.557	0.033279						SPIN1	1.49203	3.44e-22
HSP90B1	1.56413	0.0147781						SS18	1.49206	5.09e-26
HTN3	1.57183	0.0175438						ABCE1	1.49318	1.89e-19
PROX1	1.57244	0.0120241						PRKD3	1.49334	1.94e-20
NPIPA7	1.5766	0.0271545						ZNF26	1.49346	6.57e-18
ZFYVE16	1.57897	0.0271548						SPEF2	1.49431	1.97e-13
MSR1	1.59006	0.0449766						DCTN4	1.49551	5.68e-22
MBNL1	1.59012	0.0099055						ABO	1.49804	9.14e-19
SNX15	1.59217	0.0294668						PGAM1	1.49847	4.15e-18
USP8	1.59335	0.00466093						CDC14B	1.49866	3.3e-20
ARID4B	1.59387	0.008037						DCBLD2	1.49956	2.43e-18
ERAP2	1.59588	0.0469678						ZNF680	1.49987	1.11e-19
ST13	1.59781	0.0113025						MAPKAPK5	1.5004	1.64e-20
HIF1A	1.59891	0.0193753						CCT8	1.50267	5.48e-20
TVP23B	1.60168	0.0383959						ELP2	1.50312	1.36e-20
HSPE1	1.60479	0.0212307						HPS3	1.50329	2.4e-19
CIDEB	1.60563	0.0135906						ALMS1	1.50336	2.42e-22
PILRB	1.61071	0.0128832						RPSA	1.50498	5.17e-19
TMEM212	1.61135	0.0348647						LRRC37B	1.50551	2.69e-20
ZNF654	1.62934	0.0218456						DCAF7	1.50669	3.72e-25
RICTOR	1.62952	0.0097925						ATXN10	1.50739	8.36e-22
EIF4E	1.6308	0.0103709						SERPINB11	1.50847	1.89e-15
ERGIC2	1.63467	0.0140682						IMPA1	1.50851	2.54e-21
IPO11	1.63649	0.0216704						MMADHC	1.50966	1.33e-21
IL7R	1.64196	0.04538						CS	1.51054	3.85e-23
CCDC30	1.64251	0.0376343						ODF2L	1.51169	3.43e-23
C11orf52	1.64415	0.0171154						VWA3B	1.51309	1.43e-15
NUB1	1.64462	0.0113508						ZNF273	1.51577	6.78e-17
APOL4	1.64574	0.0373217						NDUFA5	1.51617	2.13e-22
C17orf49	1.65821	0.0285213						TTC7B	1.51681	6.4e-19
HTN1	1.66172	0.00293096						RASSF9	1.51718	2.46e-18
USP16	1.66181	0.0079441						ZNF493	1.52014	1.44e-19
ANKRD12	1.67159	0.00134479						ARMC4	1.52083	2.42e-16
UBC	1.67428	8.26e-05						FMO3	1.52142	3.21e-16
OLR1	1.67484	0.0494505						EFCAB6	1.52247	1.01e-17
SMCHD1	1.67615	0.0128002						MCCC2	1.52505	1.05e-24
SOD2	1.67955	0.0274005						DHFR	1.52532	2.29e-21
NUCB2	1.68017	0.0121733						ABCD3	1.52612	1.03e-19
SLFN12L	1.68332	0.0184099						ALCAM	1.52774	6.74e-28
C19orf33	1.68848	0.0403668						SHPRH	1.52829	7.07e-24
PLSCR1	1.68993	0.0100623						B4GALNT2	1.52975	5.1e-20
SMN1	1.69129	0.0365697						CD164	1.53124	4.21e-24
GBP2	1.69851	0.0415117						LCLAT1	1.53133	1.19e-19
TMED7	1.7081	0.015644						ABI2	1.53143	3.3e-23
GABPB1	1.71571	0.0102684						TWF1	1.53161	5.02e-26
GOLGA4	1.71779	0.00133453						VEZF1	1.53324	6.32e-26
PNPT1	1.72171	0.0184598						LRRC34	1.53336	9.8e-20
KTN1	1.73211	0.00266687						ARMC3	1.53349	1.48e-16
TMEM182	1.74223	0.0249625						HIPK1	1.53365	2.49e-29
ARL5A	1.74418	0.0134049						CETN2	1.53386	4.46e-16
LAP3	1.74826	0.0135011						FMO2	1.5344	6.51e-14
ZNF845	1.75331	0.00960904						MRPL3	1.53522	1.93e-23
NPIPB4	1.76386	0.0289695						ZFP90	1.53927	1.12e-19
NBPF14	1.76813	0.0454123						MTX3	1.53989	1.12e-20
NBN	1.7692	0.013197						EPAS1	1.54042	5.03e-26
BCLAF1	1.76996	0.000481549						MPV17L	1.54054	1.32e-21
IFI16	1.77198	0.000636697						TIGD1	1.54141	5.86e-16
CCDC186	1.77629	0.00363105						POC1B	1.5416	2.08e-21
TRIM34	1.77912	0.00120359						RMDN1	1.54216	1.2e-21
KIAA1143	1.77932	0.013391						DSTN	1.54367	2.46e-26
CCDC169	1.7862	0.00157156						FAM83A	1.54396	5.18e-15
CFH	1.7898	0.013197						NR1D2	1.54434	1.18e-24
FBXO11	1.79264	0.0016417						ZNF33A	1.54473	9.26e-25
HSP90AA1	1.79897	5.76e-05						CPNE3	1.54557	4.3e-27
CCDC122	1.7994	0.0215822						NFIA	1.54746	4.49e-25
ANKHD1	1.79967	0.0320284						TSPAN6	1.54965	3.98e-18
GADL1	1.80534	0.0125306						SYNJ2BP	1.55337	1.92e-22
XRN1	1.80704	0.00137595						PNPLA4	1.55439	1.09e-20
NEGR1	1.81015	0.0141781						MTMR2	1.55513	2.37e-23
TAOK1	1.82362	0.000114644						FGF14	1.55517	6.76e-15
N4BP2L2	1.82558	0.00066643						PIH1D2	1.55547	1.65e-18
NBPF9	1.82568	0.0479034						MRPL19	1.55765	9.24e-22
CASP4	1.8307	0.00305821						MBNL3	1.55804	9.26e-21
SLAMF7	1.83179	0.0443959						SMIM14	1.55908	8.9e-25
PYROXD1	1.83455	0.0386982						TRAK2	1.55982	1.46e-24
ZNF471	1.84509	0.023469						GDE1	1.56054	3.3e-24
TRIM22	1.84514	0.000915071						BTBD3	1.56214	2.14e-20
BST2	1.85684	0.0240848						NDUFS1	1.56295	1.22e-27
CASP1	1.85739	0.0167179						PLEKHA1	1.5636	1.52e-21
CHMP5	1.8638	0.00209464						ABCA13	1.5651	5.21e-21
USP15	1.87397	0.00429315						DNAH7	1.56744	1.7e-14
USP18	1.87506	0.0218154						RBBP9	1.56941	3.73e-25
RPL26	1.87588	0.00363105						RPS10	1.57166	1.54e-18
DTX3L	1.87636	0.00107477						FBXO15	1.57173	3.01e-18
PSMA2	1.87854	0.00776698						WDR49	1.57429	7.5e-18
MROH7	1.89533	0.000313922						AP3S2	1.57442	5.65e-21
EGR1	1.90848	0.0443369						RPS20	1.57491	2.72e-25
GPR65	1.91478	0.0426845						NUDT4	1.57628	9.77e-24
DDX39B	1.91548	0.00930359						ZFP91	1.57891	7.71e-23
PIAS1	1.92014	0.00216922						OXA1L	1.58262	4.33e-24
LRRIQ1	1.92069	0.0283027						CNOT7	1.58368	2.25e-25
CCDC146	1.92348	0.0117106						ANAPC1	1.58496	1.15e-19
CHD1	1.92614	0.00250497						ESRRG	1.58602	1.98e-20
CMSS1	1.92744	0.00949027						EIF4E	1.58855	1.74e-26
LCP2	1.92842	0.0411551						PPIP5K2	1.59022	1.63e-25
NPAT	1.93491	0.00481721						NUDT21	1.59161	1.71e-24
LAMP3	1.93776	0.0111148						PLAC8	1.59315	2.35e-30
IKZF3	1.94299	0.0151794						RPL15	1.59359	7.02e-27
TMEM45A	1.95196	0.0488287						CFAP126	1.59445	4.43e-19
IFITM3	1.95316	0.010185						MYLK3	1.59597	1.41e-21
HERC6	1.96119	0.0049974						SLCO4C1	1.59907	1.19e-22
IFI27	1.96573	0.0173767						SEC14L3	1.60363	6.77e-13
HELB	1.96696	0.0180517						AKR1C3	1.604	2.05e-20
RPL23A	1.97933	0.00451721						SERPINB3	1.60408	6.41e-19
SP110	1.98468	0.00312161						SPTLC3	1.60495	3.81e-21
ZBP1	1.98975	0.0257127						SRI	1.60551	6.26e-23
C12orf45	2.001	0.0355808						NME7	1.6069	1.37e-23
RPS27A	2.00135	0.00418752						ZNF471	1.60794	8.1e-18
NPM1	2.0059	0.000859811						EIF3E	1.60912	5.2e-25
CMPK2	2.01009	0.00826314						MRRF	1.61125	4.2e-22
ZNF121	2.01634	0.0048984						PERP	1.6119	1.16e-31
CLEC2B	2.02785	0.00765356						CAPS	1.61354	5.57e-16
CARD16	2.0284	0.0289695						ALDH3A1	1.61498	1.26e-15
TWF1	2.02847	0.000639572						LY75	1.6151	2.68e-17
BIRC3	2.03104	0.00344547						ANK3	1.61566	1.44e-30
GIMAP4	2.03895	0.0154932						KCNRG	1.61606	1.38e-20
PPEF2	2.07039	0.0451472						MMS22L	1.61641	1.26e-19
MYCBP	2.07107	0.00349596						ZNF519	1.61677	1.16e-21
RPL12	2.07238	0.000621658						HLF	1.61793	3.1e-19
GAPT	2.10104	0.0083547						EIF3C	1.61881	2.65e-35
NAMPT	2.10983	0.0193584						ZKSCAN8	1.61926	3.89e-25
OASL	2.11297	0.019826						HSD17B13	1.62077	4.37e-15
GBP3	2.11486	0.000812439						IPO5	1.62084	1.51e-25
PGAM1	2.13867	0.00340345						CYP4V2	1.62139	6.05e-22
C12orf50	2.14945	0.000915071						FAM81B	1.62215	1.93e-17
TEX9	2.15243	0.00101793						NEDD4	1.62331	7.84e-17
CCDC144A	2.16734	0.0139449						SLC7A2	1.62333	1.44e-15
SULT1B1	2.19884	0.0137949						RSPH4A	1.62737	2.2e-18
RPS27	2.21124	0.00460693						EFHB	1.62872	2.75e-19
SP100	2.21381	5.83e-06						ZNF780A	1.62888	5.47e-23
RPAP2	2.21497	0.0072075						DNAH6	1.62917	2.52e-15
ARHGAP15	2.24207	0.0090851						NWD1	1.63005	4.18e-20
SELL	2.24984	0.0268686						NNT	1.63111	3.77e-26
PTPRC	2.27219	0.0105386						CYP2B6	1.63157	5.61e-16
PARP14	2.27432	0.000203841						CEP97	1.6323	1.78e-24
PARP9	2.27647	6.46e-05						SLC25A46	1.63282	1.61e-25
ARL17B	2.28449	0.00554057						LYRM2	1.6335	1.8e-25
MX1	2.28762	0.000102613						ZNF770	1.63422	1.3e-24
KPNA5	2.29559	0.00101793						ANKRD66	1.63457	8.59e-19
MIPOL1	2.3113	0.00316329						NEGR1	1.6352	1.34e-21
SMN2	2.3282	0.00295269						DNAH12	1.6353	2.55e-14
POLR2J3	2.37135	0.000704461						EIF3L	1.63637	5.88e-24
STAT1	2.40549	1.43e-05						WDPCP	1.63655	7.83e-22
GBP4	2.42546	0.000621658						GABRP	1.63781	2.32e-29
OAS2	2.44989	0.000160993						TBC1D8B	1.63858	3.66e-18
IFIT5	2.45213	0.000464967						DNAH3	1.639	3.38e-16
HMGB1	2.46001	0.000182187						SLPI	1.64018	1.95e-24
MX2	2.46783	0.000264597						IFT46	1.64186	2.15e-23
BZW1	2.48837	0.000425144						API5	1.64241	7.14e-29
CCL4	2.50605	0.0099055						HHLA2	1.64329	1.77e-18
OAS3	2.51639	0.000215896						PRDX6	1.64421	3.44e-29
NT5C3A	2.53016	0.00136977						MAP3K2	1.64677	4.38e-30
PYURF	2.55103	0.00212083						STK33	1.64745	2e-23
RPL21	2.59842	0.000252179						NBEA	1.6481	8.34e-24
DDX60L	2.61795	0.0010207						ZNF791	1.64819	2.56e-24
EIF2AK2	2.61938	1.59e-06						EIF2A	1.6501	3e-25
PLEKHA2	2.62457	0.00142189						TUBA1A	1.65266	1.81e-26
RSPH10B2	2.64163	0.00416284						ZNF585B	1.65448	4.21e-24
RGS1	2.68155	0.00087218						FAM107A	1.65547	6.82e-16
HERC5	2.6846	0.00163927						RPS23	1.65641	4.8e-24
GBP5	2.70461	0.00117855						POLR2J3	1.65678	1.95e-22
BCL2A1	2.71503	0.0171366						CCPG1	1.65718	6.64e-23
ISG15	2.73816	0.0184099						HSPA4L	1.65775	8.75e-22
SERPING1	2.74484	0.000290638						FAM210B	1.65815	9.32e-25
SRGN	2.75457	0.011665						STOX1	1.65856	7.97e-19
FCRL5	2.76498	0.00046132						TMED7	1.65924	4.77e-24
RGPD5	2.77694	0.00756642						PLCE1	1.66118	1.38e-28
GBP1	2.80885	4.76e-05						AP5M1	1.66239	4e-24
FCGR3A	2.83157	0.00162544						TMEM245	1.66547	4.13e-23
DDX60	2.83951	1.01e-05						CFAP69	1.66557	3.56e-20
IFI44	2.84535	1.63e-05						KANSL1L	1.66576	1.47e-24
EVI2B	2.86235	0.00149753						ASB3	1.66759	6.44e-20
DDX58	2.8763	7.77e-05						SFT2D2	1.66941	3.14e-28
TNFSF13B	2.92882	0.00053041						TMEM213	1.67146	2.17e-19
SAMSN1	2.95897	0.00324497						A2M	1.67194	1.8e-19
OMG	2.96318	7.77e-05						LRRIQ1	1.67358	7.17e-17
CXCL9	3.0493	0.00310013						TMEM116	1.67702	3.7e-24
EPSTI1	3.04985	1.95e-06						RPL39	1.68087	4.93e-21
MNDA	3.08588	0.00212114						EPB41L4B	1.682	8.82e-24
RSPH10B	3.08949	0.0016417						ERBB4	1.68262	2.64e-19
SAMD9L	3.14916	1.95e-05						PUM2	1.68471	1.58e-35
XAF1	3.19188	1.89e-07						CFAP97	1.68485	3.09e-28
CXCL11	3.21204	0.00204182						FAM47E	1.68548	8.82e-24
IFI44L	3.26746	7.8e-06						RPL7L1	1.68832	4.26e-28
TRIM69	3.27728	5.46e-05						ARHGAP18	1.69228	2.25e-25
IFITM1	3.36701	6.47e-06						CCDC113	1.69288	6e-23
CYSLTR1	3.36933	9.01e-06						CYP2F1	1.69358	1.67e-18
IFI6	3.42055	4.12e-06						FOXP2	1.69363	1.91e-23
SAMD9	3.53246	1e-07						KIF21A	1.69492	4.66e-28
RGPD6	3.62528	0.000112247						TSPAN19	1.69496	2.04e-18
IFIT3	3.76317	1.59e-06						TF	1.6955	6.29e-22
RSAD2	4.2997	2.69e-08						AKAP6	1.69551	4e-20
IFIT2	4.30701	2.94e-06						EFHC2	1.69602	2.94e-19
CXCL10	4.43253	3.96e-05						SPATA6	1.70131	5.8e-24
IFIT1	4.66104	2.38e-09						LDLRAD1	1.70181	1.61e-20
MTPN	5.10365	5.8e-06						SRD5A1	1.70267	5.38e-24
EIF4A1	5.20532	9.49e-06						DCDC1	1.70381	6.28e-17
								TSPAN1	1.7065	2.28e-26
								IDH1	1.70972	5.16e-28
								HMGB1	1.70994	7.71e-26
								MUC15	1.71186	7.08e-21
								NUCB2	1.7126	9.2e-28
								UBE2V1	1.71523	5.11e-26
								INTU	1.72032	9.29e-23
								GAPVD1	1.7244	6.16e-35
								IL33	1.72741	5.97e-21
								SDHC	1.7305	3.67e-28
								ADAM32	1.73257	5.59e-17
								KIAA1328	1.73401	9e-25
								LPAR3	1.73591	2.72e-25
								NSUN3	1.73685	4.22e-27
								HACD4	1.74206	8.34e-24
								SRD5A2	1.74524	1.08e-22
								CCDC122	1.74798	4.75e-22
								IRAK1BP1	1.74801	2.39e-26
								PRSS23	1.7483	5.97e-31
								RSPH10B2	1.75175	7.72e-16
								SAMD12	1.75234	4.11e-33
								MAP6	1.75408	1.45e-22
								LANCL1	1.75587	1.57e-25
								KIAA1143	1.75608	1.3e-25
								EXPH5	1.75985	3.7e-33
								SULT1B1	1.76075	1.64e-17
								FAM228B	1.7625	1.23e-23
								NT5DC1	1.76366	9e-25
								DDAH1	1.76457	6.29e-25
								IPO11	1.77534	8.59e-27
								MSI2	1.78222	6.16e-32
								MRPL42	1.78371	1.18e-28
								ERICH3	1.78874	2.79e-21
								APOBEC4	1.79762	2.14e-23
								CIPC	1.79995	2.27e-28
								ARL5A	1.80384	7.6e-28
								RPS3A	1.80913	3.11e-25
								ASTN2	1.81679	1.22e-24
								BTF3L4	1.81784	5.54e-31
								TMEM182	1.82218	3.16e-24
								NHLRC2	1.82374	6.16e-32
								CHMP3	1.82507	1.21e-28
								MOB1B	1.82646	1.57e-30
								LZTFL1	1.83183	6.5e-28
								HACD3	1.83409	4.73e-29
								MMP10	1.83708	9.3e-19
								OAT	1.84055	1.14e-31
								EFCAB1	1.84148	1.94e-24
								ENPP5	1.84514	1.18e-21
								RPS6KA6	1.84677	5.62e-22
								KPNA5	1.84751	1.45e-27
								CCZ1	1.84934	2.71e-26
								VMA21	1.86189	1.79e-32
								LRP11	1.86423	1.77e-29
								EMB	1.86502	6.03e-31
								OPHN1	1.86624	7.78e-29
								ZNF562	1.867	3.75e-31
								DNAJC10	1.86847	1.2e-33
								TEX9	1.87263	1.16e-31
[truncated: 82 more rows]

## Sheet: significant GO Terms(EnrichR)
	The significant Biological Processes based on downregulated genes obtained from Enrichr database											The significant Biological Processes based on upregulated genes obtained from Enrichr database										The significant Molecular Functions based on upregulated genes obtained from Enrichr database
	Term	overlap	P-value	adjusted P-value	Odds Ratio	combined Score	Genes					Term	overlap	P-value	adjusted P-value	Odds Ratio	combined Score	Genes				The significant Molecular Functions based on upregulated genes obtained from Enrichr database	Overlap	P-value	Adjusted P-value	Odds Ratio	Combined Score	Genes
COVID-19 vs HC	collagen fibril organization	26/89	3.53481e-09	1.50972e-05	4.81455	93.6941	COL18A1;COLGALT2;COL15A1;COL14A1;ITGB4;LOXL4;SCX;LOXL1;ADAMTS2;ADAMTS3;COL23A1;P3H4;BMP1;COL1A2;COL4A2;COL4A4;COL6A2;COL4A3;COL8A2;COL20A1;COL6A3;TLL2;COL9A3;TLL1;COL9A2;P4HB				COVID-19 vs HC	cellular response to type I interferon	23/65	1.20396e-24	1.2455e-21	33.7819	1860.59	IFITM3;EGR1;IFITM1;SP100;RSAD2;STAT1;MX2;MX1;IFIT5;IFI6;ISG15;IFIT1;IFIT3;IFIT2;OASL;BST2;IFI27;OAS2;IRF1;OAS3;GBP2;XAF1;IRF9			COVID-19 vs HC	RNA binding	76/1406	8.58169e-20	2.82338e-17	3.95235	173.516	EIF4A2;OTUD4;EIF4A1;HSP90AB1;GDI2;IFIT5;HMGB1;IFIT1;BZW1;RPL6;IFIT3;IFIT2;OASL;HERC5;HELB;ZNF207;CAST;ZBP1;PNISR;MBNL1;HSP90AA1;RPL21;SCAF11;DDX58;FNDC3A;YWHAZ;EEF1A1;NSA2;XRN1;DDX39B;SLTM;NEMF;OAS2;SUB1;CSDE1;ZNF638;OAS3;HNRNPH2;MATR3;RPL26;PPIG;FYTTD1;NUFIP2;RPL12;KMT2C;ZC3HAV1;DDX60;SAMSN1;HSP90B1;BCLAF1;IFI16;PCBP2;TPR;UBC;RPS27A;HNRNPA1;SF3B1;EIF4E;NPM1;PNPT1;LARP7;EIF2AK2;HELZ;RPL23A;HSPE1;…
	extracellular matrix organization	53/300	3.35978e-08	7.17482e-05	2.52143	43.3908	DDR1;COL18A1;COLGALT2;SPARC;COL14A1;ITGB4;SCX;LOXL4;ICAM5;MMP21;LOXL1;ADAMTSL1;COMP;ADAMTS2;ADAMTS3;ADAMTSL2;MMP28;ADAMTS8;ADAMTS6;ADAMTS7;VWF;COL23A1;P3H4;BCAN;COL4A2;ITGAD;MMP15;COL4A4;COL6A2;COL4A3;COL8A2;COL6A3;GAS6;LAMA5;COL15A1;KLK4;PDGFA;NDNF;ADAMTS12;ADAMTS16;SCUBE3;ADAMTS13;SCUBE1;LAMB2;COL1A2;BMP1;COL20A1;TLL2;COL9A3;TLL1;COL9A2;P4HB;RECK					type I interferon signaling pathway	23/65	1.20396e-24	1.2455e-21	33.7819	1860.59	IFITM3;EGR1;IFITM1;SP100;RSAD2;STAT1;MX2;MX1;IFIT5;IFI6;ISG15;IFIT1;IFIT3;IFIT2;OASL;BST2;IFI27;OAS2;IRF1;OAS3;GBP2;XAF1;IRF9				double-stranded RNA binding	10/73	4.36307e-07	7.17724e-05	9.39721	137.621	ZBP1;EIF4A1;MBNL1;HSP90AB1;DDX58;OAS2;OAS3;EIF2AK2;DDX60;OASL
	external encapsulating structure organization	41/217	1.84466e-07	0.000262618	2.72693	42.2832	DDR1;COL18A1;LAMA5;COL15A1;SPARC;COL14A1;ITGB4;PDGFA;NDNF;ICAM5;ADAMTS12;MMP21;LOXL1;ADAMTS16;ADAMTSL1;COMP;TGM1;ADAMTS2;ADAMTS13;ADAMTS3;ADAMTSL2;MMP28;ADAMTS8;ADAMTS6;ADAMTS7;VWF;LAMB2;COL23A1;BCAN;COL1A2;COL4A2;ITGAD;MMP15;COL4A4;COL6A2;COL4A3;COL8A2;COL6A3;COL9A3;COL9A2;RECK					defense response to virus	27/133	1.50131e-21	1.03541e-18	15.8614	760.522	IFITM3;IFITM1;IFIT5;IFI6;IFIT1;IFI44L;IFIT3;IFIT2;OASL;IFI16;ZBP1;RSAD2;DDX58;STAT1;MX2;MX1;EIF2AK2;ISG15;BST2;NT5C3A;CXCL10;PLSCR1;PTPRC;IFI27;OAS2;IRF1;OAS3				cadherin binding	17/322	4.18017e-05	0.00315164	3.32947	33.5696	CAST;USP8;HSP90AB1;STAT1;TWF1;RPL23A;ZC3HAV1;BZW1;YWHAZ;RPL6;KTN1;HNRNPK;SLK;KIF5B;CD46;S100A11;CHMP5
	extracellular structure organization	40/216	4.48484e-07	0.000478869	2.65871	38.8634	DDR1;COL18A1;LAMA5;COL15A1;SPARC;COL14A1;ITGB4;PDGFA;NDNF;ICAM5;ADAMTS12;MMP21;LOXL1;ADAMTS16;ADAMTSL1;COMP;ADAMTS2;ADAMTS13;ADAMTS3;ADAMTSL2;MMP28;ADAMTS8;ADAMTS6;ADAMTS7;VWF;LAMB2;COL23A1;BCAN;COL1A2;COL4A2;ITGAD;MMP15;COL4A4;COL6A2;COL4A3;COL8A2;COL6A3;COL9A3;COL9A2;RECK					defense response to symbiont	26/124	3.56885e-21	1.84599e-18	16.4751	775.681	IFITM3;IFITM1;IFIT5;IFI6;IFIT1;IFI44L;IFIT3;IFIT2;OASL;IFI16;ZBP1;RSAD2;DDX58;STAT1;MX2;MX1;EIF2AK2;ISG15;BST2;NT5C3A;PLSCR1;PTPRC;IFI27;OAS2;IRF1;OAS3				cysteine-type peptidase activity	9/98	4.54941e-05	0.00315164	5.96081	59.5957	USP8;USP15;USP16;USP33;USP34;CASP4;CASP1;USP18;CTSS
	calcium ion transport	25/115	3.37375e-06	0.00288186	3.23374	40.7434	RYR1;RYR2;SLC24A3;ATP2A3;CACNA1A;ATP2A2;ATP2A1;CACNA1C;NALCN;CACNA1H;SLC8A2;CACNA1G;CRACR2B;KCNN4;TRPM5;TRPM4;CHRNB2;TRPV2;CACNA2D4;TRPV1;GRIN3A;TRPV6;ORAI3;GAS6;RAMP1					cytokine-mediated signaling pathway	47/621	7.76406e-18	3.21277e-15	5.31534	209.408	IFITM3;OPRD1;IFITM1;SP100;CXCL9;IFIT5;IFI6;IFIT1;HIF1A;IFIT3;IFIT2;HSP90B1;TNFSF13B;OASL;UBC;CCL4;CASP1;RPS27A;GBP2;B2M;GBP1;TRIM22;SKP1;EGR1;HSP90AA1;RSAD2;STAT1;MX2;MX1;ISG15;SOD2;YWHAZ;BST2;CXCL10;CXCL11;PSMA4;IFI27;PSMA2;OAS2;OAS3;IRF1;XAF1;IL7R;SOS1;IRF9;BIRC3;TRIM34				CXCR3 chemokine receptor binding	3/5	4.78972e-05	0.00315164	87.2352	867.681	CXCL10;CXCL11;CXCL9
	calcium ion transmembrane transport	20/87	1.30866e-05	0.0093155	3.4684	38.9984	SLC24A3;ATP2A3;TRPV2;ATP2A2;CACNA1A;ATP2A1;CACNA2D4;CACNA1C;TRPV1;NALCN;GRIN2B;SLC8A2;CACNA1G;GRIN1;GRIN2D;LETM1;TRPV6;GAS6;TRPM5;TRPM4					negative regulation of viral process	18/70	9.83271e-17	3.39064e-14	21.0125	774.484	IFITM3;IFITM1;RSAD2;STAT1;MX1;IFIT5;EIF2AK2;LARP7;ISG15;PROX1;ZC3HAV1;IFIT1;OASL;BST2;PLSCR1;IFI16;OAS2;OAS3				cysteine-type endopeptidase activity	9/105	7.82802e-05	0.00429236	5.52419	52.2324	USP8;USP15;USP16;USP33;USP34;CASP4;CASP1;USP18;CTSS
	positive regulation of synapse maturation	6/9	1.75316e-05	0.0106968	23.1143	253.137	CAMK2B;CDC20;NEUROD2;RELN;NEURL1;ANAPC2					negative regulation of viral genome replication	16/54	4.21107e-16	1.24467e-13	25.4199	899.958	IFITM3;IFITM1;RSAD2;MX1;IFIT5;EIF2AK2;ISG15;PROX1;ZC3HAV1;IFIT1;OASL;BST2;PLSCR1;IFI16;OAS2;OAS3				chromo shadow domain binding	3/6	9.45827e-05	0.00444539	58.1538	538.856	NIPBL;SP100;ATRX
	positive regulation of developmental process	31/177	2.6885e-05	0.0143532	2.47369	26.033	ALK;CAMK2B;SRC;SCX;FOXO6;MIEF2;CDC20;NEUROD2;SHH;RELN;DVL1;ZNF703;LMNA;SOX9;TRPM4;ZBED3;FIS1;ZBTB16;MST1;BMP7;AR;PINK1;BMP1;DLG4;WT1;NEURL1;CAMK1;SHANK3;RAPGEF3;ANAPC2;FGFR1					regulation of viral genome replication	16/67	1.83611e-14	4.74865e-12	18.9278	598.658	IFITM3;IFITM1;RSAD2;MX1;IFIT5;EIF2AK2;ISG15;PROX1;ZC3HAV1;IFIT1;OASL;BST2;PLSCR1;IFI16;OAS2;OAS3				ubiquitin-like protein ligase binding	14/282	0.000368912	0.0151715	3.09775	24.4875	HSP90AA1;HSP90AB1;DTX3L;STAT1;DDX58;ISG15;PARP9;HIF1A;YWHAZ;CUL4A;PCBP2;UBC;TXNIP;RPS27A
	positive regulation of mesenchymal cell proliferation	6/10	4.08514e-05	0.0193863	17.3348	175.178	TBX1;SHH;MYC;CHRD;PDGFA;SOX9					response to interferon-beta	10/28	1.81884e-11	4.18131e-09	32.9658	815.251	IFITM3;BST2;IFITM1;PLSCR1;PNPT1;IFI16;STAT1;IRF1;MNDA;XAF1				thiol-dependent deubiquitinase	8/106	0.00046554	0.0170181	4.79524	36.7906	OTUD4;USP8;CYLD;USP15;USP16;USP33;USP34;USP18
	inorganic cation transmembrane transport	41/274	7.14849e-05	0.0272896	2.05338	19.6017	KCNG1;KCNK5;KCNG2;HCN3;SLC46A1;SLC24A3;KCNC1;KCNC3;ATP2A3;CACNA1A;ATP2A2;ABCB8;ATP2A1;CACNA1C;SLC6A1;KCNA7;NALCN;CACNA1H;SLC8A2;CACNA1G;KCNN2;SLC39A7;KCNN4;TRPM5;ASIC3;KCNJ1;TRPM4;LRRC26;KCNH3;KCNK10;TRPV2;SLC39A13;CACNA2D4;TRPV1;SLC9A3;SLC9A5;TRPV6;KCNS3;KCNQ3;GAS6;SCN2B					cellular response to interferon-gamma	17/121	2.59137e-11	5.36154e-09	9.86571	240.489	GBP5;SP100;STAT1;OASL;OAS2;IRF1;OAS3;CCL4;CASP1;GBP2;B2M;GBP1;TRIM22;IRF9;GBP4;GBP3;TRIM34				deubiquitinase activity	8/112	0.000672198	0.021322	4.51721	32.998	OTUD4;USP8;CYLD;USP15;USP16;USP33;USP34;USP18
	regulation of AMPA receptor activity	9/25	8.15634e-05	0.0272896	6.50857	61.2726	PRRT1;ARC;NLGN2;RELN;MAPK8IP2;SHISA8;SHANK3;CACNG4;SHISA6					response to interferon-gamma	14/80	7.34968e-11	1.38241e-08	12.7098	296.567	IFITM3;GBP5;IFITM1;SP100;CALCOCO2;STAT1;BST2;NUB1;CCL4;CASP1;GBP2;GBP1;GBP4;GBP3			COVID-19 vs non-viral ARIs	double-stranded RNA binding	6/73	1.21606e-07	1.22822e-05	30.6778	488.467	OAS1;DDX58;OAS2;OAS3;DDX60;OASL
	regulation of mesenchymal cell proliferation	6/11	8.37771e-05	0.0272896	13.8671	130.175	TBX1;MYC;CTNNBIP1;CHRD;PDGFA;SOX9					interferon-gamma-mediated signaling pathway	12/68	1.53965e-09	2.65462e-07	12.7679	259.083	SP100;OAS2;STAT1;IRF1;OAS3;GBP2;B2M;GBP1;TRIM22;IRF9;OASL;TRIM34				CXCR3 chemokine receptor binding	3/5	3.11065e-07	1.57088e-05	490.18	7344.5	CXCL10;CXCL11;CXCL9
	regulation of synapse maturation	6/11	8.37771e-05	0.0272896	13.8671	130.175	CAMK2B;CDC20;NEUROD2;RELN;NEURL1;ANAPC2					response to cytokine	16/150	6.23334e-09	9.92061e-07	7.17336	135.529	IFITM3;NFAT5;IFITM1;SP100;CALCOCO2;STAT1;MX2;MX1;EIF2AK2;ISG15;BST2;NUB1;PLSCR1;LAMP3;CASP1;XAF1				adenylyltransferase activity	4/22	6.67799e-07	2.24826e-05	73.7704	1048.96	OAS1;OAS2;OAS3;OASL
	potassium ion transport	23/122	8.9453e-05	0.0272896	2.69982	25.1671	KCNG1;KCNK5;KCNG2;KCNH3;HCN3;KCNJ5;LRRC26;SLC24A3;KCNK10;KCNC1;KCNC3;ABCB8;KCNA7;NALCN;AQP1;SLC9A3;SLC9A5;KCNS3;KCNQ3;KCNMB4;KCNN2;KCNN4;KCNJ1					response to interferon-alpha	7/18	1.06663e-08	1.57633e-06	37.4349	687.162	IFITM3;BST2;IFITM1;MX2;LAMP3;TPR;EIF2AK2				CXCR chemokine receptor binding	3/17	2.05805e-05	0.000519658	69.9836	755.205	CXCL10;CXCL9;CXCL11
	urogenital system development	6/12	0.000156207	0.0444773	11.5553	101.274	SHH;PAX8;SOX9;AMH;ALOX15B;EPHB3					regulation of ribonuclease activity	4/5	4.09628e-07	5.65014e-05	233.329	3431.81	NPM1;OAS2;OAS3;OASL				single-stranded RNA binding	3/45	0.00040288	0.00723845	23.2951	182.095	DDX58;IFIT5;DDX60
COVID-19 vs non-viral Aris	aerobic electron transport chain	23/70	7.44929e-11	1.70119e-07	6.89367	160.762	NDUFA8;COX7B;NDUFA13;NDUFB8;NDUFB7;NDUFA11;NDUFB10;NDUFB6;UQCC3;NDUFA4;NDUFA3;NDUFA2;NDUFA1;NDUFB1;NDUFC1;UQCR11;COX6C;UQCRHL;NDUFS6;NDUFS4;NDUFAB1;CYC1;NDUFV1					cellular response to cytokine stimulus	25/482	9.16455e-07	0.000118509	3.32417	46.2151	OPRD1;NFAT5;IFIT1;HIF1A;HSP90B1;IFI16;UBC;TPR;CCL4;CASP1;RPS27A;GBP2;GBP1;GBP4;GBP3;GBP5;EGR1;HSP90AA1;PNPT1;STAT1;YWHAZ;CXCL10;IRF1;MNDA;SOS1				chemokine activity	3/46	0.000430007	0.00723845	22.7522	176.368	CXCL10;CXCL9;CXCL11
	mitochondrial ATP synthesis coupled electron transport	23/71	1.03234e-10	1.70119e-07	6.74968	155.202	NDUFA8;COX7B;NDUFA13;NDUFB8;NDUFB7;NDUFA11;NDUFB10;NDUFB6;UQCC3;NDUFA4;NDUFA3;NDUFA2;NDUFA1;NDUFB1;NDUFC1;UQCR11;COX6C;UQCRHL;NDUFS6;NDUFS4;NDUFAB1;CYC1;NDUFV1					innate immune response	19/302	1.17967e-06	0.000143573	4.03994	55.1463	IFITM3;IFITM1;SP100;CALCOCO2;DDX58;MX1;IFI6;ISG15;HMGB1;IFIT1;ANKHD1;BST2;CYLD;CXCL10;NUB1;IFI27;B2M;TRIM22;TRIM34				chemokine receptor binding	3/50	0.000550176	0.00731859	20.8116	156.197	CXCL10;CXCL9;CXCL11
	mitochondrial electron transport, NADH to ubiquinone	17/39	1.30027e-10	1.70119e-07	10.8508	247	NDUFA8;NDUFA13;NDUFB8;NDUFB7;NDUFA11;NDUFB10;NDUFB6;NDUFA4;NDUFA3;NDUFA2;NDUFA1;NDUFB1;NDUFC1;NDUFS6;NDUFAB1;NDUFS4;NDUFV1					regulation of apoptotic process	31/742	4.42755e-06	0.000497704	2.66498	32.853	BCL2A1;IFI6;OMA1;HMGB1;IKZF3;IFIT3;IFIT2;HSP90B1;BCLAF1;SLK;UBC;TNFSF10;CASP1;RPS27A;BCL2L14;ZBP1;NPM1;HSP90AA1;STAT1;CIDEB;FBXO11;YWHAZ;HYPK;CXCL10;REST;HNRNPK;PHIP;MNDA;SOS1;EVI2B;BIRC3				GTPase activity	5/216	0.000637406	0.00731859	7.92232	58.2933	GBP5;MX2;MX1;GBP1;GBP4
	mitochondrial respiratory chain complex assembly	25/90	6.45961e-10	6.33849e-07	5.42106	114.711	COX19;NDUFA13;NDUFB8;NDUFB7;NDUFA11;NDUFB10;NDUFB6;COX17;NDUFB1;FOXRED1;NDUFV1;NDUFA8;PET100;UQCC3;NDUFA3;NDUFA2;NDUFA1;NDUFC1;BCS1L;NDUFS6;NDUFS4;NDUFAB1;TMEM126A;SDHAF4;SMIM20					regulation of cytokine-mediated signaling pathway	9/74	4.5705e-06	0.000497704	8.17173	100.479	ZBP1;CYLD;ELF1;HSP90AB1;PTPRC;STAT1;USP18;PIAS1;BIRC3				purine ribonucleoside triphosphate binding	7/460	0.000652152	0.00731859	5.28179	38.7431	GBP5;OAS1;OAS2;OAS3;MX2;GBP1;GBP4
	mitochondrial respiratory chain complex I assembly	19/58	3.51099e-09	2.29677e-06	6.84515	133.257	NDUFA8;NDUFA13;NDUFB8;NDUFB7;NDUFA11;NDUFB10;NDUFB6;NDUFA3;NDUFA2;NDUFA1;NDUFB1;NDUFC1;BCS1L;FOXRED1;NDUFS6;NDUFS4;NDUFAB1;TMEM126A;NDUFV1					positive regulation of type I interferon production	9/77	6.37882e-06	0.000659889	7.81002	93.4276	ZBP1;HSP90AA1;IFI16;DDX58;OAS2;STAT1;IRF1;OAS3;ISG15				RNA binding	12/1406	0.00149683	0.015118	3.06953	19.9655	HERC5;BST2;OAS1;DDX58;OAS2;OAS3;IFIT5;IFIT1;DDX60;IFIT3;OASL;IFIT2
	NADH dehydrogenase complex assembly	19/58	3.51099e-09	2.29677e-06	6.84515	133.257	NDUFA8;NDUFA13;NDUFB8;NDUFB7;NDUFA11;NDUFB10;NDUFB6;NDUFA3;NDUFA2;NDUFA1;NDUFB1;NDUFC1;BCS1L;FOXRED1;NDUFS6;NDUFS4;NDUFAB1;TMEM126A;NDUFV1					response to type I interferon	4/9	9.77817e-06	0.000963382	46.6564	538.198	SP100;MX1;ISG15;IFIT1				nucleoside-triphosphatase activity	5/278	0.00195506	0.017511	6.10387	38.0719	GBP5;MX2;MX1;GBP1;GBP4
	sterol biosynthetic process	11/38	2.6888e-05	0.0150765	5.69362	59.9187	FDPS;SQLE;EBP;MVK;PMVK;PRKAG2;DHCR24;DHCR7;LBR;TM7SF2;CES1					regulation of innate immune response	8/64	1.26831e-05	0.00115715	8.4097	94.8213	GBP5;PLSCR1;HSP90AB1;IFI16;IRF1;PARP9;USP18;BIRC3				ubiquitin-like protein ligase binding	5/282	0.00208051	0.017511	6.0145	37.1404	DDX58;STAT1;UBE2L6;ISG15;PARP9
	cholesterol metabolic process	16/77	4.34532e-05	0.0210566	3.67272	36.8882	FDPS;MVK;ABCA5;DHCR24;CLN8;TM7SF2;CYP27A1;SULT2B1;SQLE;EBP;CYP11A1;PMVK;DHCR7;LBR;ABCG1;CES1					regulation of immune response	13/179	1.28634e-05	0.00115715	4.65415	52.4109	IFITM1;RSAD2;PILRB;HERC5;FCGR3A;PLSCR1;KLRK1;CLEC2B;SELL;IRF1;SLAMF7;B2M;BIRC3				NAD+ ADP-ribosyltransferase activity	2/26	0.0031178	0.0227627	26.7634	154.442	PARP14;PARP9
	sterol metabolic process	15/70	5.13016e-05	0.0210566	3.81716	37.7051	ABCA5;PRKAG2;CLN8;TM7SF2;CYP27A1;SULT2B1;SQLE;EBP;CYP11A1;PMVK;FDXR;DHCR7;LBR;ABCG1;CES1					protein deubiquitination	16/267	1.51831e-05	0.00130891	3.80666	42.2361	OTUD4;USP8;MBD5;USP15;USP16;DDX58;USP33;USP34;HIF1A;USP18;CYLD;PSMA4;PSMA2;UBC;RPS27A;BIRC3				GTP binding	4/189	0.00315522	0.0227627	7.11748	40.9874	GBP5;MX2;GBP1;GBP4
	secondary alcohol biosynthetic process	10/34	5.36475e-05	0.0210566	5.81959	57.2245	FDPS;SQLE;EBP;MVK;PMVK;DHCR24;DHCR7;LBR;TM7SF2;CES1					cellular response to interferon-beta	5/20	1.75725e-05	0.0014543	19.4881	213.379	PNPT1;IFI16;STAT1;IRF1;MNDA				receptor antagonist activity	2/28	0.00361135	0.0243164	24.7022	138.917	MTRNR2L8;MTRNR2L4
	cholesterol biosynthetic process	10/35	7.06108e-05	0.0251952	5.58651	53.3977	FDPS;SQLE;EBP;MVK;PMVK;DHCR24;DHCR7;LBR;TM7SF2;CES1					protein modification by small protein removal	16/276	2.28236e-05	0.00181623	3.67318	39.2579	OTUD4;USP8;MBD5;USP15;USP16;DDX58;USP33;USP34;HIF1A;USP18;CYLD;PSMA4;PSMA2;UBC;RPS27A;BIRC3				guanyl ribonucleotide binding	4/214	0.00490583	0.030968	6.26222	33.2983	GBP5;MX2;GBP1;GBP4
	porphyrin-containing compound biosynthetic process	8/24	0.000113264	0.0370467	6.97605	63.3829	SLC25A38;PGRMC1;UROD;RSAD1;CPOX;TSPO;PPOX;FXN					positive regulation of cytokine-mediated signaling pathway	6/36	2.97339e-05	0.00213723	11.7188	122.148	ZBP1;CASP4;CASP1;PARP14;PARP9;HIF1A				pentosyltransferase activity	2/38	0.00657976	0.0390915	17.8315	89.5813	PARP14;PARP9
COVID-19 vs other viral ARIs	neutrophil mediated immunity	35/488	3.24178e-12	7.87104e-09	4.59007	121.43	ITGAM;CANT1;TNFAIP6;LPCAT1;HBB;FPR2;TCIRG1;ADGRG3;TRPM2;STK10;HK3;MMP25;RAB24;ITGAX;S100A12;CD177;DGAT1;SLC11A1;NFAM1;PRKCD;HSPA6;PLAUR;MCEMP1;NBEAL2;LILRB3;MMP9;IGF2R;CEACAM3;FGR;ADAM17;BIN2;ADAM8;PLEKHO2;S100A9;HSPA1A					positive regulation of interferon-beta production	6/36	2.97339e-05	0.00213723	11.7188	122.148	HSP90AA1;DDX58;OAS2;IRF1;OAS3;ISG15			COVID-19 vs other viral ARIs	RNA binding	195/1406	6.79707e-12	5.18616e-09	1.79974	46.2793	EIF4A2;RPL4;EIF4A1;RPL5;RPL30;RPL31;RPL34;THUMPD1;RPL9;RPL6;NUDT4;TIAL1;LGALS3;RPS17;RPS18;RAVER2;CPNE3;SNRPD3;RPL37;RPS11;RPL39;RPS10;RPS13;EIF2A;RPS12;DDX18;MBNL1;MBNL2;TYW5;RPL21;RPL23;RPL22;WDR75;CSNK1E;RC3H2;DHX40;DDX39B;SLPI;SUB1;TFAM;RPL27;DHX9;NMD3;DHX32;PRDX1;HLTF;MAP4;RBM12;PPARGC1A;TRMT1L;BTF3;XRCC6;RPL41;XRCC5;LARP4;PUM2;CS;DHFR;CCT6A;ALDH6A1;RPS27;AGO1;RPS20;NOL11;DZIP3;RPS23;GFM1;MR…
	neutrophil degranulation	34/481	1.00522e-11	1.02106e-08	4.50624	114.113	ITGAM;CANT1;TNFAIP6;LPCAT1;HBB;FPR2;TCIRG1;ADGRG3;TRPM2;STK10;HK3;MMP25;RAB24;ITGAX;S100A12;CD177;DGAT1;SLC11A1;NFAM1;PRKCD;HSPA6;PLAUR;MCEMP1;NBEAL2;LILRB3;MMP9;IGF2R;CEACAM3;FGR;BIN2;ADAM8;PLEKHO2;S100A9;HSPA1A					cytoplasmic translation	9/93	2.99563e-05	0.00213723	6.31723	65.7989	EIF4A2;EIF4A1;RPS27;RPL21;RPL12;RPL23A;RPL26;RPS27A;RPL6				oxidoreductase activity, acting on the aldehyde or oxo group of donors, NAD or NADP as acceptor	9/20	1.77891e-05	0.00678654	8.72488	95.4234	ALDH3A2;ALDH3A1;ALDH6A1;ALDH2;ALDH3B1;ALDH1A1;AKR1C3;HSD17B12;ALDH9A1
	neutrophil activation involved in immune response	34/485	1.2616e-11	1.02106e-08	4.46534	112.063	ITGAM;CANT1;TNFAIP6;LPCAT1;HBB;FPR2;TCIRG1;ADGRG3;TRPM2;STK10;HK3;MMP25;RAB24;ITGAX;S100A12;CD177;DGAT1;SLC11A1;NFAM1;PRKCD;HSPA6;PLAUR;MCEMP1;NBEAL2;LILRB3;MMP9;IGF2R;CEACAM3;FGR;BIN2;ADAM8;PLEKHO2;S100A9;HSPA1A					regulation of interferon-gamma-mediated signaling pathway	5/23	3.65681e-05	0.00252198	16.2376	165.889	HSP90AB1;STAT1;PARP14;PARP9;PIAS1				aldehyde dehydrogenase	7/13	3.73275e-05	0.0072785	12.4299	126.733	ALDH3A2;ALDH3A1;ALDH2;ALDH1A1;ALDH7A1;ADH5;ALDH9A1
	cellular response to cytokine stimulus	31/482	8.82037e-10	5.35397e-07	4.03399	84.1038	ITGAM;CSF2RB;TNF;SOCS3;ZFP36;SBNO2;TBK1;SOCS1;CCL8;IRAK2;ZC3H12A;ITGAX;CCL2;STX4;SOX9;GBP2;JUNB;IL12RB2;GBP5;IL4R;IL1R2;DAPK3;OSM;MMP9;BATF;HCK;CDC34;RUFY4;IL3RA;SAA1;CACTIN					negative regulation of cytokine-mediated signaling pathway	7/55	3.95751e-05	0.00264132	8.56269	86.8026	OTUD4;PTPRC;OAS3;ISG15;CARD16;PARP14;USP18				tubulin binding	48/307	3.81573e-05	0.0072785	1.99488	20.2955	CEP57;TBCEL;DIXDC1;PHF6;NCALD;IFT74;FNTA;ZNF207;MAP6;CHP1;KIF21A;MAP4;DNM1L;BBS4;SYBU;APPL1;BCAS3;PIFO;MTUS1;RMDN1;EML1;KIF6;MID1;CKAP5;KIF27;LRPPRC;RAB11A;DCDC1;TTLL7;RAD51D;TPPP3;RP1;KIF2A;NAV3;APC;IFT81;HOOK1;MAP1B;TAOK1;MAP1A;ALMS1;TUBGCP5;EFHC1;CCDC170;EFHC2;SAXO2;CEP44;DNAL1
	positive regulation of cytokine production	25/335	2.0389e-09	9.90091e-07	4.68178	93.6864	CD274;TNF;AGER;IFIH1;TBK1;NLRP3;FFAR2;IL12RB2;GBP5;SLC11A1;NFAM1;SPHK1;OSM;ISG15;BATF;NFKB2;CCDC88B;FGR;SLC7A5;ADAM17;SAA1;IRF7;ZFPM1;MYD88;HSPA1A					negative regulation of innate immune response	6/38	4.09513e-05	0.00264776	10.9853	110.985	USP15;IFI16;OAS3;SERPING1;ISG15;USP18				aldehyde dehydrogenase [NAD(P)+] activity	7/15	0.000119919	0.0182996	9.32143	84.1604	ALDH3A2;ALDH3A1;ALDH2;ALDH3B1;ALDH1A1;ALDH7A1;ALDH9A1
	positive regulation of NF-kappaB transcription factor activity	16/155	1.98554e-08	8.03483e-06	6.56418	116.414	SPHK1;TNF;AGER;NFKB2;RPS6KA4;NFKBIA;TRIM8;SLCO3A1;IRAK2;NLRP3;S100A12;ADAM8;CARD14;S100A9;MYD88;HSPA1A					regulation of nucleocytoplasmic transport	4/13	5.25656e-05	0.0032957	25.9149	255.352	IFI27;MX2;TPR;UHMK1				oxidoreductase activity, acting on the CH-OH group of donors, NAD or NADP as acceptor	18/87	0.000377476	0.0480024	2.78766	21.9723	CBR1;SDR42E1;HIBADH;ADH1C;HPGD;AKR1C1;AKR1C3;HSD17B13;ADH7;ADH5;ADH6;HADHB;UGDH;DHRS9;ZADH2;EHHADH;CBR4;MDH1B
	cytokine-mediated signaling pathway	33/621	2.80211e-08	9.71931e-06	3.29033	57.2199	ITGAM;CSF2RB;SAMHD1;TNF;RPS6KA4;TRIM8;SOCS3;SOCS1;CCL8;IRAK2;ITGAX;CCL2;STX4;GBP2;JUNB;IL12RB2;IL4R;IL1R2;PRKCD;OSM;ISG15;MMP9;BATF;ISG20;NFKBIA;HCK;ADAM17;TNIP2;IL3RA;SAA1;IRF7;CARD14;MYD88					antiviral innate immune response	4/14	7.26046e-05	0.00421721	23.3223	222.272	CXCL10;DDX58;MX1;IFIT1				alcohol dehydrogenase	5/9	0.000441083	0.0480781	13.3037	102.788	ADH1C;DHRS9;ADH7;ADH5;ADH6
	regulation of inflammatory response	18/206	3.55315e-08	1.07838e-05	5.47829	93.9682	TNFAIP6;SPHK1;PRKCD;OSM;FPR2;METRNL;TNF;MMP9;NFKBIA;HCK;SBNO2;CASP5;SAA1;S100A12;NLRP3;FFAR2;S100A9;MYD88					regulation of response to interferon-gamma	4/14	7.26046e-05	0.00421721	23.3223	222.272	HSP90AB1;STAT1;PARP9;PIAS1				translation initiation factor activity	11/41	0.000521475	0.0497357	3.91054	29.5592	EIF4A2;EIF4A1;EIF3M;EIF2S3;EIF3L;EIF3H;EIF3E;EIF3F;EIF3C;EIF4E;EIF2A
	cellular response to lipopolysaccharide	13/120	2.43394e-07	6.56624e-05	6.87945	104.764	CD274;NFKBIL1;TNF;HCK;ZFP36;SBNO2;TNIP2;TNIP3;ZC3H12A;NLRP3;CCL2;CACTIN;MYD88					cellular response to interleukin-1	11/155	7.33782e-05	0.00421721	4.51736	43.0048	EGR1;PSMA4;PSMA2;UBC;CCL4;GBP2;RPS27A;HIF1A;GBP1;SKP1;GBP3
	extracellular structure organization	17/216	3.84554e-07	9.06163e-05	4.87085	71.9482	COL17A1;COL18A1;ITGAM;LAMB3;ICAM4;ICAM5;MMP9;ADAM19;MMP25;COL4A2;COL5A1;ADAMTSL4;COL4A1;SPOCK2;COL7A1;ITGAX;COL9A2					regulation of defense response	8/83	8.53849e-05	0.00477463	6.27315	58.769	HERC5;ZBP1;CYLD;IRF1;CASP4;CASP1;USP18;BIRC3
	external encapsulating structure organization	17/217	4.10535e-07	9.06163e-05	4.84625	71.2679	COL17A1;COL18A1;ITGAM;LAMB3;ICAM4;ICAM5;MMP9;ADAM19;MMP25;COL4A2;COL5A1;ADAMTSL4;COL4A1;SPOCK2;COL7A1;ITGAX;COL9A2					regulation of nuclease activity	3/6	9.45827e-05	0.00501773	58.1538	538.856	OAS2;OAS3;OASL				The significant cellular components based on upregulated genes obtained from Enrichr database
	regulation of phagocytosis	9/58	8.38849e-07	0.000169727	10.3115	144.271	FGR;HCK;SLC11A1;SPHK1;DYSF;ABCA7;FPR2;GATA2;TNF					positive regulation of tau-protein kinase activity	3/6	9.45827e-05	0.00501773	58.1538	538.856	EGR1;HSP90AA1;HSP90AB1				Term	Overlap	P-value	Adjusted P-value	Odds Ratio	Combined Score	Genes
	negative regulation of cytokine production	15/182	1.04456e-06	0.000188399	5.09986	70.2348	CD274;SLC11A1;ISG15;INHBA;TNF;AGER;RPS6KA4;IFIH1;ZFP36;TBK1;ZC3H12A;CACTIN;ZFPM1;ABCD1;CMKLR1					interleukin-27-mediated signaling pathway	4/15	9.76788e-05	0.00502555	21.201	195.766	STAT1;OAS2;MX1;OASL			COVID-19 vs HC	intracellular membrane-bounded organelle	138/5192	2.67763e-09	4.92685e-07	1.96449	38.7757	EIF4A1;ARID4B;GABPB1;IKZF3;RPL6;HELB;FTH1;LAMP3;ZNF845;ZNF207;NBN;KPNA5;KPNA3;TRIM22;SKP1;ZBP1;MBNL1;SP110;FBXO11;UHMK1;PIAS1;EEF1A1;ZFYVE16;XRN1;DDX39B;SUB1;PHIP;MATR3;LAP3;PPIG;PPEF2;KMT2E;KMT2C;ZBTB1;HIF1A;RPAP2;SAMSN1;HSP90B1;ORC4;NPAT;HSPH1;PCBP2;MIER1;TPR;UBC;SMN1;SKIL;S100A11;EGR1;RABGAP1L;CCZ1B;LARP7;ISG15;PARP14;AZIN1;MOB1B;DIAPH2;HNRNPK;RPS27;GOLGB1;CREBRF;HNRNPC;ZNF654;GAPT;HSP90AB1;PY…
	response to lipopolysaccharide	14/159	1.08632e-06	0.000188399	5.47229	75.1494	CD274;NFKBIL1;SLC11A1;ZFP36;ADAM17;SBNO2;TNIP2;TNIP3;ZC3H12A;NLRP3;CCL2;CACTIN;S100A9;MYD88					positive regulation of defense response to virus by host	5/28	9.9588e-05	0.00502555	12.7045	117.065	HSP90AA1;DTX3L;DDX58;STAT1;PARP9				nucleus	121/4484	2.14841e-08	1.97654e-06	1.92821	34.0445	EIF4A1;ARID4B;GABPB1;IKZF3;RPL6;HELB;FTH1;ZNF845;ZNF207;NBN;KPNA5;KPNA3;TRIM22;SKP1;ZBP1;MBNL1;SP110;FBXO11;UHMK1;PIAS1;EEF1A1;XRN1;DDX39B;SUB1;PHIP;MATR3;LAP3;PPIG;PPEF2;KMT2E;KMT2C;ZBTB1;HIF1A;RPAP2;SAMSN1;HSP90B1;ORC4;NPAT;HSPH1;PCBP2;MIER1;TPR;UBC;SMN1;SKIL;S100A11;EGR1;RABGAP1L;LARP7;ISG15;PARP14;AZIN1;MOB1B;HNRNPK;RPS27;CREBRF;HNRNPC;ZNF654;HSP90AB1;PYROXD1;CALCOCO2;USP34;HMGB1;N4BP2L2;CHD1…
	positive regulation of DNA-binding transcription factor activity	17/246	2.33965e-06	0.000367204	4.22622	54.795	NFAM1;SPHK1;TNF;AGER;NFKB2;RPS6KA4;TRIM8;NFKBIA;SLCO3A1;IRAK2;S100A12;NLRP3;ADAM8;CARD14;S100A9;MYD88;HSPA1A					regulation of protein localization	7/66	0.000129402	0.00637461	6.96235	62.331	USP8;HSP90AA1;RABGAP1L;HSP90AB1;TPR;TRIM22;TRIM34				nucleolus	27/733	0.000156838	0.00936463	2.30838	20.2221	TWF1;RPAP2;OASL;ORC4;NUB1;HELB;RNF213;IFI16;ZNF207;NBN;RPS27A;NPM1;SCAF11;STAT1;RPL23A;FBXO11;EEF1A1;MOB1B;PLSCR1;DIAPH2;SUB1;SNX15;SPATS2L;MNDA;RPL26;ERGIC2;KDM7A
	innate immune response	19/302	2.41979e-06	0.000367204	3.83398	49.5804	SLC11A1;TNK2;ISG15;AGER;TREM1;RELB;IFIH1;TRIM8;FGR;HCK;TBK1;TRIM17;FES;SAA1;IRF7;RNF39;S100A12;CLEC4E;MYD88					regulation of type I interferon production	8/89	0.000139958	0.00660304	5.8067	51.5296	HERC5;ZBP1;CYLD;IFI16;DDX58;IRF1;PCBP2;ISG15				nuclear lumen	27/745	0.000203579	0.00936463	2.26836	19.2799	TWF1;RPAP2;OASL;ORC4;NUB1;HELB;RNF213;IFI16;ZNF207;NBN;RPS27A;NPM1;SCAF11;STAT1;RPL23A;FBXO11;EEF1A1;MOB1B;PLSCR1;DIAPH2;SUB1;SNX15;SPATS2L;MNDA;RPL26;ERGIC2;KDM7A
	macrophage activation	7/36	2.96436e-06	0.00042338	13.4877	171.683	SBNO2;ITGAM;SLC11A1;DYSF;FPR2;AGER;TNF					regulation of type I interferon-mediated signaling pathway	5/30	0.000140422	0.00660304	11.6869	103.673	ZBP1;HSP90AB1;OAS3;ISG15;USP18				ficolin-1-rich granule lumen	9/123	0.000262376	0.00965544	4.64767	38.3234	EEF1A1;HSP90AA1;HSP90AB1;PSMA2;FTH1;PGAM1;MNDA;HMGB1;CTSS
	positive regulation of p38MAPK cascade	6/24	3.23276e-06	0.000436063	18.5833	234.934	GADD45B;GADD45A;SPHK1;ZC3H12A;AGER;GADD45G					response to host defenses	3/7	0.000163427	0.00735068	43.6132	380.269	UBC;RPS27A;B2M				endocytic vesicle lumen	4/21	0.000395024	0.0121141	13.7141	107.471	HSP90AA1;HSPH1;SCGB3A2;HSP90B1
	inflammatory response	16/230	4.26004e-06	0.000544388	4.24725	52.5225	TNFAIP6;SLC11A1;NFAM1;ADM;FPR2;TNF;RELB;MMP25;TBK1;CCL8;PROK2;NLRP3;CCL2;ADAM8;S100A9;CMKLR1					modulation by symbiont of host defense response	3/7	0.000163427	0.00735068	43.6132	380.269	UBC;RPS27A;B2M				cytoplasmic vesicle lumen	8/115	0.000800234	0.0210347	4.38989	31.3025	EEF1A1;HSP90AA1;HSP90AB1;PSMA2;PGAM1;GDI2;HMGB1;S100A11
	apoptotic process	16/231	4.5037e-06	0.00054675	4.22728	52.0404	PPP1R15A;CSRNP1;CDK11A;GADD45A;DAPK3;PRKCD;PRF1;GZMB;BBC3;NFKBIA;CASP5;NLRP3;PHLDA2;RELT;MYD88;IER3					regulation of interferon-beta production	6/49	0.000177211	0.00780104	8.1705	70.5782	HSP90AA1;DDX58;OAS2;IRF1;OAS3;ISG15				intracellular non-membrane-bounded organelle	34/1158	0.00145554	0.0334775	1.82628	11.9299	CCDC146;TWF1;RPAP2;OASL;ORC4;NUB1;HELB;RNF213;IFI16;ZNF207;NBN;RPS27A;MBD5;NPM1;ESCO1;RSAD2;SCAF11;STAT1;EIF2AK2;RPL23A;FBXO11;EEF1A1;MOB1B;CYLD;PLSCR1;DIAPH2;RPS27;SUB1;SNX15;SPATS2L;MNDA;RPL26;ERGIC2;KDM7A
	cellular response to molecule of bacterial origin	11/115	7.00999e-06	0.000810488	5.95539	70.6796	CD274;ZFP36;SBNO2;TNIP2;NFKBIL1;TNIP3;ZC3H12A;NLRP3;CCL2;CACTIN;MYD88					positive regulation of intracellular signal transduction	22/546	0.000187123	0.0080658	2.51843	21.6175	NFAT5;HSP90AA1;USP15;HSP90AB1;NTRK3;IFIT5;EIF2AK2;HMGB1;DDX60;OASL;BST2;BCLAF1;PTPRC;MIER1;CCL4;TNFSF10;CASP1;RICTOR;CARD16;TRIM22;BIRC3;TRIM34				cytosolic large ribosomal subunit	5/55	0.00242174	0.0495112	5.83601	35.1519	RPL21;RPL12;RPL23A;RPL26;RPL6
	extracellular matrix organization	18/300	8.577e-06	0.00094525	3.63454	42.4021	COL17A1;COL18A1;ITGAM;LAMB3;ICAM4;ICAM5;MMP9;ADAM19;MMP25;COL4A2;COL5A1;ADAMTSL4;COL4A1;SPOCK2;COL7A1;ITGAX;ADAM8;COL9A2					protein K63-linked deubiquitination	5/32	0.000192966	0.00814791	10.8201	92.5443	OTUD4;USP8;CYLD;USP16;USP33			COVID-19 vs non-viral ARIs	mitochondrial envelope	4/127	0.000733895	0.0455015	10.7388	77.5031	IFI27;MX2;MX1;IFI6
	positive regulation of cellular process	28/625	8.95418e-06	0.00094525	2.70677	31.4618	NOTCH1;HBB;FPR2;TCIRG1;GATA2;TNF;ZFP36;FGF8;ZC3H12A;ITGAX;PROK2;STX4;SOX9;ZBED6;IER5;IL12RB2;EGR2;SLC11A1;SPHK1;PRKCD;OSM;ABCA7;HCK;ADAM17;SAA1;ADAM8;S100A9;HBEGF					regulation of RIG-I signaling pathway	4/19	0.000262805	0.0106616	15.5442	128.148	USP15;DDX60;OASL;BIRC3			COVID-19 vs other viral ARIs	cytosolic large ribosomal subunit	28/55	4.71756e-16	1.65115e-13	11.1729	394.294	RPL4;RPL5;RPL30;RPL10;RPL31;RPL34;RPL12;RPLP0;RPL36A;RPL10A;RPL9;RPL6;RPL7A;RPL14;RPL37;RPL15;RPL39;RPL17;RPL41;RPL21;RPL23;RPL22;RPL35A;RPL23A;RPL7L1;RPL37A;RPL27;RSL24D1
	regulation of cytokine production	12/150	1.6981e-05	0.00171792	4.90173	53.8378	RPS6KA4;CCDC88B;IFIH1;FGR;TBK1;SLC11A1;NFAM1;IRF7;SAA1;ISG15;TNF;BATF					NLS-bearing protein import into nucleus	4/19	0.000262805	0.0106616	15.5442	128.148	RGPD5;RGPD8;KPNA5;KPNA3				large ribosomal subunit	28/59	4.85201e-15	8.49102e-13	9.72914	320.666	RPL4;RPL5;RPL30;RPL10;RPL31;RPL34;RPL12;RPLP0;RPL36A;RPL10A;RPL9;RPL6;RPL7A;RPL14;RPL37;RPL15;RPL39;RPL17;RPL41;RPL21;RPL23;RPL22;RPL35A;RPL23A;RPL7L1;RPL37A;RPL27;RSL24D1
	cellular response to interleukin-1	12/155	2.35883e-05	0.0022909	4.72913	50.3878	RPS6KA4;NFKBIA;CCL8;IRAK2;TNIP2;IL1R2;ZC3H12A;CCL2;SOX9;CACTIN;GBP2;MYD88					cellular response to virus	5/35	0.000298325	0.0118699	9.73661	79.0352	CXCL10;HSP90AA1;DDX58;IFI6;HIF1A				cilium	56/237	2.09677e-12	2.44623e-10	3.36079	90.3737	FANK1;TTC26;IFT172;PCM1;TCTN3;BBS9;ROPN1L;KIFAP3;SPA17;IFT57;BBS4;DYNC2H1;IFT80;NME5;RPGRIP1L;DYNLL1;DYNLL2;WDR35;KIF27;MLF1;IQCG;IFT88;CFAP221;IFT81;TMEM138;MAK;IFT46;CFAP61;INTU;DNAH7;ARL6;DNAH5;TULP3;DNAH9;CFAP126;IFT74;TMEM67;ZBBX;CFAP69;NPHP3;PROM1;BBS2;RSPH4A;WDR19;LCA5;TMEM231;TTLL7;RSPH3;TTC8;IFT22;RSPH1;TTC30B;RAB14;UBXN10;CEP41;CLUAP1
	metal ion transport	9/88	2.80984e-05	0.00262396	6.38595	66.9235	CHRNB2;TRPM2;CCL8;SLC11A1;CDH23;SLC3A2;CACNA1F;CACNA1E;SLC8A2					regulation of protein modification by small protein conjugation or removal	4/20	0.000324113	0.0126526	14.572	117.077	EGR1;HSP90AA1;HSP90AB1;HIF1A				ribosome	25/62	1.2794e-11	1.11947e-09	7.26282	182.166	RPL30;RPL31;DHX9;RPL36A;RPL10A;RPL9;RPL6;RPS4X;RPL7A;RPS17;RPS18;RPL15;RPS11;RPL39;RPS10;RPS13;NCK1;BTF3;RPL41;RPL23;RPS27;RPS29;EIF3H;RPL27;RPS23
	endoderm formation	6/36	3.90293e-05	0.00350975	11.1432	113.117	DUSP2;LAMB3;COL4A2;COL7A1;INHBA;MMP9					regulation of defense response to virus by host	5/36	0.000341647	0.0130237	9.42204	75.2042	HSP90AA1;DTX3L;DDX58;STAT1;PARP9				cytosolic small ribosomal subunit	18/40	1.112e-09	7.78401e-08	8.76569	180.723	RPS8;RPS6;RPS3A;RPSA;RPS4X;RPS17;RPS15A;RPS27;RPS18;RPS29;RPS20;RPS11;RPS27A;RPS10;RPS13;EIF2A;RPS12;RPS23
	positive regulation of transcription by RNA polymerase II	34/908	4.22779e-05	0.00361522	2.25341	22.6947	CSRNP1;NOTCH1;ELL;GATA2;ASCL2;TNF;FSTL3;RPS6KA4;HELZ2;IL4I1;SBNO2;TBK1;ZC3H12A;NLRP3;SOX9;JUNB;IER5;IER2;ZBTB17;EGR2;SLC11A1;OSM;INHBA;KLF2;NFKB2;NFKBIA;DRAP1;TNIP2;TNIP3;MAFF;IRF7;ZNF513;ZFPM1;MPND					protein polyubiquitination	15/314	0.000346208	0.0130237	2.97926	23.7401	DTX3L;FBXO11;HERC5;RNF213;PSMA4;IFI27;PSMA2;UBC;TRIM69;TRIP12;RPS27A;TRIM22;HERC6;SKP1;TRIM34				small ribosomal subunit	19/45	1.45017e-09	8.45931e-08	7.83206	159.395	MRPS14;RPS8;RPS6;RPS3A;RPSA;RPS4X;RPS17;RPS15A;RPS27;RPS18;RPS29;RPS20;RPS11;RPS27A;RPS10;RPS13;EIF2A;RPS12;RPS23
	cellular response to lipid	14/219	4.31801e-05	0.00361522	3.85874	38.7808	CD274;NFKBIL1;ZFP36;SBNO2;FES;TNIP2;TNIP3;ZC3H12A;NLRP3;CCL2;FFAR2;SOX9;CACTIN;MYD88					regulation of response to external stimulus	9/130	0.000395703	0.0146198	4.37723	34.2949	HERC5;ZBP1;CYLD;IRF1;CASP4;CASP1;SAG;USP18;BIRC3				polysomal ribosome	13/30	4.04238e-07	2.02119e-05	8.17103	120.288	BTF3;RPL30;RPL41;DHX9;RPL31;RPL36A;RPL10A;RPL6;RPL7A;RPS29;EIF3H;RPL39;RPS23
	regulation of p38MAPK cascade	6/37	4.58866e-05	0.00371376	10.7832	107.717	GADD45B;GADD45A;SPHK1;ZC3H12A;AGER;GADD45G					nucleotide-excision repair, DNA duplex unwinding	4/22	0.000476359	0.017291	12.9515	99.0707	CUL4A;UBC;GTF2H2;RPS27A				intracellular membrane-bounded organelle	533/5192	6.67239e-07	2.91917e-05	1.31038	18.6338	RPL4;ATF2;RPL5;RPL30;EHF;LIPA;RPL9;ABCA13;RPL6;DCAF7;SMC2;DCAF6;ELK4;CNST;RAVER2;MYB;PRKACB;MED1;PRKCI;MBNL1;CSNK2A2;RPL22;RFX3;HCFC2;RC3H2;WDR77;ZFYVE16;DDX39B;ATF7;RPL27;CLOCK;VPS25;CGGBP1;ASF1A;ZNF28;URI1;MTMR2;MRPL19;HSPA4L;ZNF24;ZNF26;UGT8;PRDX5;HSPH1;CYP2B6;PRDX1;PLCG2;GTF2IRD2B;PPARGC1A;ZNF268;ZNF146;SERF2;BTF3;PHC1;CCZ1B;ABCA5;GTF2IRD2;ZNF260;RAB3IP;NFATC3;NR1D2;PRDX6;PBX1;FAM111B;CS;PKIB…
	positive regulation of cell motility	14/221	4.76785e-05	0.0037343	3.82106	38.0235	SEMA6B;SUN2;NOTCH1;SPHK1;SEMA3B;MMP9;FGR;ADAM17;SPOCK2;ITGAX;STX4;PHPT1;FERMT3;HBEGF					regulation of programmed cell death	11/194	0.000519181	0.0174369	3.54754	26.831	CXCL10;HSP90AA1;SLK;STAT1;CASP1;CIDEB;OMA1;IKZF3;FBXO11;BCL2L14;BIRC3				motile cilium	19/68	2.9044e-06	0.000112949	4.15055	52.9165	DYNC2H1;CFAP61;BBS2;RSPH4A;INTU;DNAH5;WDR19;DNAH9;IQCG;ENKUR;IFT74;IFT88;RSPH1;IFT81;ZBBX;ROPN1L;SPA17;IFT46;BBS4
	negative regulation of apoptotic process	22/485	6.91518e-05	0.00524689	2.71224	25.9811	CDKN2D;NOTCH1;CBX4;SPHK1;PRKCD;PLAUR;VSTM2L;TNF;MMP9;FOXQ1;NFKBIA;HCK;ZC3H12A;PROK2;FLNA;CCL2;PIM3;ADAM8;SOX9;CARD14;MYD88;HSPA1A					regulation of transcription by RNA polymerase II	58/2206	0.000534338	0.0174369	1.67078	12.5884	GTF2H2C;ARID4B;HMGB1;GABPB1;IKZF3;N4BP2L2;CHD1;NIPBL;NAMPT;ZNF845;NCOA1;ZNF121;SP110;DDX58;ATRX;PROX1;BAZ1A;PARP9;PIAS1;PLSCR1;ELF1;IFI27;SLTM;SUB1;IRF1;PHIP;IRF9;KDM7A;NFAT5;SP100;ZNF471;USP16;KMT2C;ZBTB1;BAZ2B;RPAP2;HIF1A;NPAT;BCLAF1;IFI16;MIER1;UBC;TPR;ZNF667;RPS27A;SKIL;EGR1;NPM1;STAT1;PCGF5;LARP7;GTF2H2;SOD2;CXCL10;REST;HNRNPK;CREBRF;ZNF654				peroxisome	28/128	3.38512e-06	0.000118479	3.00463	37.8467	ABCD2;ABCD3;ECI2;MGST1;IDE;MFF;PRDX5;AKAP11;LONP2;HACL1;USP30;ACAD11;DNM1L;NUDT12;HSDL2;IDH1;PEX2;PEX1;SOD1;ALDH3A2;TMEM135;PEX3;ZADH2;EHHADH;AGPS;CAT;NBR1;SLC27A2
	defense response to protozoan	4/14	8.76728e-05	0.00608199	22.1831	207.232	SLC11A1;GBP2;MYD88;BATF					protein poly-ADP-ribosylation	3/10	0.000539372	0.0174369	24.918	187.511	ZC3HAV1;PARP14;PARP9				nucleus	459/4484	8.47963e-06	0.000269807	1.28691	15.0284	RPL4;ATF2;RPL5;RPL30;EHF;RPL9;RPL6;DCAF7;SMC2;DCAF6;ELK4;RAVER2;MYB;PRKACB;MED1;PRKCI;MBNL1;CSNK2A2;RPL22;RFX3;HCFC2;WDR77;DDX39B;ATF7;RPL27;CLOCK;VPS25;CGGBP1;ASF1A;ZNF28;URI1;MTMR2;MRPL19;HSPA4L;ZNF24;ZNF26;PRDX5;HSPH1;PRDX1;GTF2IRD2B;PPARGC1A;ZNF268;ZNF146;SERF2;BTF3;PHC1;GTF2IRD2;ZNF260;RAB3IP;NFATC3;NR1D2;PRDX6;PBX1;FAM111B;CS;PKIB;FAM111A;ZNF37A;ADI1;AGO1;PSMG2;CEP57;FANK1;ZNF254;ZNF493;RPL…
	positive regulation of leukocyte degranulation	4/14	8.76728e-05	0.00608199	22.1831	207.232	FGR;ITGAM;STX4;CD177					regulation of tau-protein kinase activity	3/10	0.000539372	0.0174369	24.918	187.511	EGR1;HSP90AA1;HSP90AB1				microtubule	33/182	3.26232e-05	0.00095151	2.37723	24.558	CEP57;TTL;TUBA1B;TUBA1A;MAP6;KIF21A;CCT8;KIFAP3;DNM1L;CCT7;SYBU;CCT4;DYNC2H1;CCT2;RMDN1;TUBB4B;MID1;TUBA4B;KIF6;KIF27;LRPPRC;CCT6A;DLG1;TPPP3;KATNAL1;KIF2A;APC;MAP1B;MAP1A;TCP1;EFHC2;CALM1;CALM2
	positive regulation of superoxide anion generation	4/14	8.76728e-05	0.00608199	22.1831	207.232	ITGAM;PRKCD;FPR2;CD177					modification-dependent macromolecule catabolic process	3/10	0.000539372	0.0174369	24.918	187.511	UBC;ISG15;RPS27A				mitochondrial membrane	66/469	4.85436e-05	0.00130694	1.76777	17.5593	ATF2;SLC25A3;SLC44A1;MRPS14;MRPL37;MRPL35;COX7C;TOMM20;MRPL42;MRPL3;NGRN;LGALS3;CPT2;NNT;PMPCB;ACADM;USP30;DNM1L;ACAD11;TMEM14B;SLC25A46;TMEM14C;BNIP3L;MRPS27;MRPS22;MRPS18B;TOMM34;TIMM23;SDHC;SDHD;FAM210B;HADHB;SLC25A16;OXA1L;MRPL50;IFI27;GPD2;VDAC3;TMBIM6;VDAC1;UQCRC2;L2HGDH;SLC25A5;SPATA18;MRPS35;NDUFB5;NDUFB4;MRPL19;MRPS31;OMA1;MRPS30;MFF;UCP2;NDUFV3;RPS27A;NDUFA9;PTCD3;CYB5A;TIMMDC1;NDUFA5;M…
	regulation of superoxide anion generation	4/15	0.00011787	0.00765084	20.1654	182.415	ITGAM;PRKCD;FPR2;CD177					modulation by symbiont of host process	3/10	0.000539372	0.0174369	24.918	187.511	UBC;RPS27A;B2M				cell-substrate junction	57/394	7.26426e-05	0.00181606	1.82254	17.3687	RPL4;NCKAP1;RPL5;RPL30;RPL31;CLTC;RPLP0;GDI2;DOCK7;FAM107A;RPL10A;RPL9;RPL6;DCAF6;RPS4X;RPL7A;RPS17;ALCAM;YWHAQ;RPS18;CHP1;ITGB8;CPNE3;RPS11;RPS10;RPS13;PDCD6IP;RPS8;RPL23;ITGA2;RPL22;NME2;RPS3A;PALLD;PEAK1;RPL37A;CAT;RPL27;CD46;PPIA;DDR2;FOCAD;RPL12;TWF1;HACD3;LPP;CNN3;PDLIM1;FLRT2;PRKAR2A;G3BP1;MAPK1;DMD;YES1;PARVA;PTK2;RPS29
	positive regulation of acute inflammatory response	4/15	0.00011787	0.00765084	20.1654	182.415	OSM;ADAM8;FFAR2;TNF					positive regulation of RIG-I signaling pathway	3/10	0.000539372	0.0174369	24.918	187.511	USP15;DDX60;OASL				focal adhesion	56/387	8.31746e-05	0.00194074	1.82254	17.122	RPL4;NCKAP1;RPL5;RPL30;RPL31;CLTC;RPLP0;GDI2;DOCK7;FAM107A;RPL10A;RPL9;RPL6;DCAF6;RPS4X;RPL7A;RPS17;ALCAM;YWHAQ;RPS18;CHP1;ITGB8;CPNE3;RPS11;RPS10;RPS13;PDCD6IP;RPS8;RPL23;ITGA2;RPL22;NME2;RPS3A;PALLD;PEAK1;RPL37A;CAT;RPL27;CD46;PPIA;DDR2;FOCAD;RPL12;TWF1;HACD3;LPP;CNN3;PDLIM1;FLRT2;PRKAR2A;G3BP1;MAPK1;YES1;PARVA;PTK2;RPS29
	regulation of transcription by RNA polymerase II	63/2206	0.000119741	0.00765084	1.74385	15.7473	CSRNP1;PRDM1;TNF;MED18;RPS6KA4;FOXQ1;IL4I1;ZFP36;TBK1;ZC3H12A;SOX9;JUNB;IER5;IER2;BATF3;ZGPAT;MAMSTR;SLC11A1;ARID5A;ERF;IRF7;ZNF316;ZNF513;ZFPM1;MPND;JDP2;ZNF276;CTDP1;NOTCH1;AEBP1;GATA2;ASCL2;RELB;FSTL3;HELZ2;SBNO2;NLRP3;HIVEP3;ZNF787;ZBED6;ZNF467;HES4;CBX8;ZBTB17;EGR2;CBX4;GADD45A;FBXL19;OSM;INHBA;DEK;KLF2;BATF;NFKB2;NFKBIA;DRAP1;TNIP2;MAFG;TNIP3;MAFF;SP6;FOSB;MAFK					ribonucleoprotein complex assembly	9/136	0.00055041	0.01752	4.16915	31.2888	HSP90AA1;RPS27;HSP90AB1;DDX39B;SCAF11;RPL23A;SMN1;SF3B1;RPL6				nucleolus	93/733	9.39498e-05	0.00205515	1.57337	14.5895	RPL4;RPL5;TOP2B;FBXO25;NUCKS1;PIK3CB;PHF6;CDC14A;SMC2;CDC14B;RPL7A;RPS6KA6;AKAP11;XPO1;CPT2;SNAPC3;SPIN1;ZNF207;CPNE3;KAT7;RPS11;RPS10;RPS13;DDX18;MED1;WDR36;COG7;MRPS27;DIS3;DIMT1;RPL23;RPS6;MTUS1;WDR75;ZFP91;KCTD1;RPS3A;ZBTB33;FBXO11;CKAP5;SENP3;EEF1A1;RBL2;SHQ1;RCN2;KIF2A;NFX1;MORF4L2;SUB1;AGPS;CMPK1;RPL27;SF3B3;DHX9;CIPC;MRPS31;TULP3;TWF1;NMD3;RPAP2;CDKN2AIP;SELENBP1;ORC4;EXOSC6;NWD1;EXOSC10;…
	plasma membrane organization	7/64	0.000143596	0.00893977	6.85235	60.6331	BIN2;COL5A1;DYSF;OTOF;STX4;ABCA7;ABCD1					regulation of necroptotic process	4/23	0.000568947	0.0175694	12.2692	91.6724	ZBP1;CYLD;HSP90AA1;BIRC3				mitochondrial matrix	51/348	0.000122785	0.00252792	1.84778	16.6394	GFM1;HIBADH;GFM2;MRPS14;MRPL37;MRPL35;ABHD10;ALDH2;CA5B;ACADM;DLAT;HMGCS2;IDH3A;MCCC2;RARS2;DIMT1;MRPS22;NSUN3;OXA1L;SUCLG2;TFAM;NDUFS1;ALDH7A1;DLD;MRRF;MTRF1L;ISCU;FH;ACSS3;OAT;DLST;AK3;PRDX3;DGUOK;PRDX5;ERBB4;IARS2;CBR4;NDUFA9;DNAJC15;HSPE1;ACADSB;SOD1;CS;GLUD1;ALDH6A1;AKR1B15;TRMT5;LYRM7;SSBP1;ABCE1
	regulation of interferon-gamma production	8/86	0.000153506	0.00909052	5.73304	50.3463	SLC7A5;CD274;SLC11A1;ZC3H12A;ISG15;INHBA;ZFPM1;IL12RB2					regulation of protein export from nucleus	4/23	0.000568947	0.0175694	12.2692	91.6724	SP100;IFI27;TPR;UHMK1				intracellular non-membrane-bounded organelle	134/1158	0.000226879	0.00441154	1.42182	11.9306	RPL4;RPL5;FBXO25;NUCKS1;RPL9;CDC14A;SMC2;CDC14B;RPS17;RPS6KA6;RPS18;CDC27;ZNF207;CPNE3;KAT7;RPS11;RPS10;RPS13;DDX18;MED1;SLC30A9;COG7;DIMT1;RPL23;RPS6;MTUS1;WDR75;KCTD1;ZBTB33;FBXO11;EEF1A1;PREPL;SHQ1;KATNAL1;SUB1;MORF4L2;AKAP9;CMPK1;ANAPC5;PKP4;RPL27;CLOCK;CES1;DHX9;CCDC146;ALOX15;TWF1;NMD3;RPAP2;CDKN2AIP;RAP1B;ORC4;EPB41L1;ZC3H14;ZNF146;XRCC6;CBX5;XRCC5;PTK2;MOB1B;MOB1A;RPS27;STAG2;UBLCP1;MAGED…
	response to interleukin-1	8/86	0.000153506	0.00909052	5.73304	50.3463	CCL8;IRAK2;ZC3H12A;CCL2;SOX9;CACTIN;GBP2;MYD88					positive regulation of cysteine-type endopeptidase activity	6/62	0.000647188	0.0194063	6.26962	46.037	REST;IFI16;CASP1;TNFSF10;CIDEB;HMGB1				nuclear lumen	92/745	0.000264615	0.00487448	1.52341	12.5487	RPL4;RPL5;TOP2B;FBXO25;NUCKS1;PIK3CB;PHF6;CDC14A;SMC2;CDC14B;RPL7A;RPS6KA6;AKAP11;XPO1;CPT2;SNAPC3;SPIN1;ZNF207;CPNE3;KAT7;RPS11;RPS10;RPS13;DDX18;MED1;WDR36;COG7;MRPS27;DIS3;DIMT1;RPL23;RPS6;MTUS1;WDR75;ZFP91;KCTD1;RPS3A;ZBTB33;FBXO11;CKAP5;SENP3;EEF1A1;RBL2;SHQ1;RCN2;KIF2A;NFX1;MORF4L2;SUB1;AGPS;CMPK1;RPL27;SF3B3;DHX9;CIPC;MRPS31;TULP3;TWF1;NMD3;RPAP2;CDKN2AIP;SELENBP1;ORC4;EXOSC6;NWD1;EXOSC10;…
	positive regulation of transcription, DNA-templated	39/1183	0.0001765	0.0102034	1.97685	17.0843	CSRNP1;NOTCH1;ELL;CDCA4;KMT2B;GATA2;ASCL2;TNF;FSTL3;RPS6KA4;HELZ2;IL4I1;SBNO2;TBK1;ZC3H12A;NLRP3;TNNI2;HIVEP3;SOX9;JUNB;IER5;IER2;ZBTB17;EGR2;SLC11A1;OSM;EDF1;INHBA;KLF2;NFKB2;NFKBIA;DRAP1;TNIP2;TNIP3;MAFF;IRF7;ZNF513;ZFPM1;MPND					positive regulation of interleukin-1 production	6/62	0.000647188	0.0194063	6.26962	46.037	GBP5;EGR1;IFI16;CASP1;MNDA;HMGB1				cullin-RING ubiquitin ligase complex	27/157	0.000397165	0.00695039	2.22372	17.4143	ANAPC13;ANAPC15;CUL5;FBXO25;DCAF7;DCAF6;CDC23;CAND1;CDC27;DCAF10;DCAF12;DCAF13;SKP1;ZYG11B;FBXW11;FEM1B;KLHL20;DDB1;KLHL9;APPBP2;CDC16;KLHL8;SPOPL;ANAPC5;FBXL2;FBXL4;ANAPC1
	positive regulation of cell-cell adhesion	6/47	0.000182335	0.0102956	8.14897	70.1599	ADAM19;PLAUR;PIEZO1;AGER;TNF;FSTL3					protein K48-linked deubiquitination	4/24	0.000673627	0.0199105	11.6552	85.1159	OTUD4;USP8;USP33;USP34				microtubule cytoskeleton	47/331	0.00045841	0.00764016	1.77784	13.6676	CEP57;CLTC;HEPACAM2;SPATA7;TUBA1B;NUDCD2;TUBA1A;CDC27;TEKT1;MAP6;CHP1;KIF21A;MAP4;CCT8;KIFAP3;CCT7;DNM1L;SYBU;CCT4;DYNC2H1;CCT2;PRKCI;SPAG6;MTUS1;TUBB4B;EML1;KIF6;MID1;TUBA4B;CKAP5;KIF27;LRPPRC;WDR11;CCT6A;THAP6;TPPP3;DLG1;FER;KATNAL1;KIF2A;APC;MAP1B;TAOK1;MAP1A;TCP1;ANAPC5;EFHC2
	collagen fibril organization	8/89	0.000195059	0.0107637	5.51986	47.1518	COL17A1;COL18A1;COL4A2;LAMB3;COL5A1;COL4A1;COL7A1;COL9A2					positive regulation of cellular catabolic process	9/141	0.000714387	0.0208178	4.0102	29.0502	HSP90AA1;PNPT1;DTX3L;ZC3HAV1;HMGB1;PIK3C2A;HIF1A;TRIM22;TRIM34				anaphase-promoting complex	7/19	0.000690085	0.0109786	6.21293	45.222	ANAPC13;ANAPC15;CDC23;CDC16;CDC27;ANAPC5;ANAPC1
	synaptic vesicle membrane organization	4/17	0.000199776	0.010779	17.0613	145.333	PRRT2;AP3D1;STX4;STX11					protein-DNA complex assembly	9/143	0.00079024	0.0224296	3.94994	28.2151	CUL4A;ORC4;NPM1;PSMA4;PSMA2;UBC;ATRX;GTF2H2;RPS27A				cytoplasmic vesicle lumen	21/115	0.000756822	0.0115169	2.38823	17.1627	GPI;XRCC6;PSMD14;XRCC5;IDH1;PGAM1;AGL;GDI2;NME2;HMGB1;SRP14;EEF1A1;PSMA5;PSMB7;TF;CAND1;PSMA2;CSNK2B;CAT;CCT8;PPIA
	positive regulation of response to external stimulus	10/139	0.000205642	0.0108543	4.34665	36.9004	NFKBIA;GBP5;OSM;S100A12;ADAM8;STX4;FPR2;TNF;S100A9;SCARF1					negative regulation of type I interferon production	5/43	0.000791378	0.0224296	7.68366	54.8747	HERC5;CYLD;DDX58;PCBP2;ISG15				microbody membrane	12/52	0.00127681	0.0186202	3.19965	21.3205	ALDH3A2;ABCD2;ABCD3;PEX3;AGPS;CAT;NBR1;MGST1;PEX2;USP30;PEX1;SLC27A2
	supramolecular fiber organization	17/351	0.000214419	0.0110768	2.88194	24.3454	COL17A1;COL18A1;LAMB3;TPM2;TCHH;HIP1R;STMN3;CCDC88B;SPAST;COL4A2;COL5A1;COL4A1;COL7A1;SAA1;EPPK1;COL9A2;DBN1					regulation of cysteine-type endopeptidase activity involved in apoptotic process	7/89	0.000820177	0.0229317	5.00361	35.5556	REST;LAMP3;CASP1;TNFSF10;IFI6;HMGB1;CARD16				peroxisomal membrane	12/53	0.00152325	0.0213255	3.12144	20.2485	ALDH3A2;ABCD2;ABCD3;PEX3;AGPS;CAT;NBR1;MGST1;PEX2;USP30;PEX1;SLC27A2
	regulation of interferon-beta production	6/49	0.000230435	0.0114183	7.76916	65.0709	IFIH1;TBK1;IRF7;ISG15;CACTIN;RELB					regulation of RNA metabolic process	6/65	0.000833245	0.0229865	5.94991	42.186	MBNL1;OAS2;OAS3;PCBP2;HNRNPH2;OASL				mitochondrial envelope	21/127	0.00273928	0.036875	2.11647	12.4873	NDUFA9;TIMM23;SDHD;OMA1;SOD1;TIMM10B;HADHB;OXA1L;NGRN;GATM;IFI27;LYRM7;VDAC1;NDUFS1;TMBIM6;ACADM;ACAD11;DNM1L;FBXL4;TMEM14B;TMEM14C
	positive regulation of reactive oxygen species metabolic process	6/49	0.000230435	0.0114183	7.76916	65.0709	ITGAM;GADD45A;ZC3H12A;PRKCD;FPR2;CD177					SRP-dependent cotranslational protein targeting to membrane	7/90	0.000876583	0.0238638	4.94308	34.7967	RPS27;RPL21;RPL12;RPL23A;RPL26;RPS27A;RPL6				mitotic spindle	20/120	0.00310518	0.0402523	2.13608	12.3352	CLTC;HEPACAM2;DYNLL1;EML1;CDC14A;DCDC1;CDC14B;TBCK;NGRN;NUDCD2;TFDP2;TBL1XR1;MAK;CDC27;CDC16;EFHC1;MAPK1;PKP4;MAP4;EFHC2
	endodermal cell differentiation	5/32	0.000241768	0.0116455	10.2901	85.6912	LAMB3;COL4A2;COL7A1;INHBA;MMP9					global genome nucleotide-excision repair	4/26	0.000922643	0.0243196	10.5946	74.0376	CUL4A;UBC;GTF2H2;RPS27A				COPI vesicle coat	5/13	0.00336047	0.0420058	6.65041	37.8786	COPB2;COPG2;COPG1;TMED7;ARCN1
	protein localization to organelle	10/142	0.000244614	0.0116455	4.24721	35.3191	EHD1;PPP1R15A;GBP5;LMBRD1;OTOF;ABCA7;ISG15;TULP2;GBP2;OBSL1					negative regulation of telomere maintenance via telomere lengthening	4/26	0.000922643	0.0243196	10.5946	74.0376	XRN1;SLX1A;HNRNPC;HNRNPA1				organelle inner membrane	45/346	0.00352815	0.0425811	1.60262	9.04996	SLC25A3;MRPS35;MRPS14;NDUFB5;NDUFB4;MRPL19;MRPS31;OMA1;MRPL37;MRPS30;COX7C;MRPL35;LGALS3;MRPL42;MRPL3;CPT2;NNT;UCP2;PMPCB;NDUFV3;ACAD11;TMEM14B;TMEM14C;PTCD3;MRPS27;TIMMDC1;NDUFA5;MRPS22;MRPS18B;TIMM23;SDHC;SDHD;CRLS1;HADHB;TIMM10B;SLC25A16;MRPL50;DPY19L2;IFI27;GPD2;MATR3;UQCRC2;L2HGDH;SLC25A5;COX20
	cellular response to oxygen-containing compound	16/323	0.000254444	0.0118608	2.94645	24.3861	CD274;NFKBIL1;PRKCD;MMP9;ZFP36;SBNO2;FES;TNIP2;TNIP3;ZC3H12A;NLRP3;CCL2;FFAR2;SOX9;CACTIN;MYD88					positive regulation of transcription by RNA polymerase II	29/908	0.00092859	0.0243196	1.98587	13.865	NFAT5;USP16;KMT2C;HMGB1;GABPB1;HIF1A;NPAT;BCLAF1;IFI16;NAMPT;UBC;RPS27A;NCOA1;EGR1;NPM1;STAT1;PCGF5;DDX58;ATRX;LARP7;PROX1;CXCL10;PLSCR1;ELF1;REST;SUB1;IRF1;CREBRF;PHIP				mitochondrial inner membrane	43/328	0.00369746	0.043137	1.61688	9.05468	SLC25A3;MRPS35;MRPS14;NDUFB5;NDUFB4;MRPL19;MRPS31;OMA1;MRPL37;MRPS30;COX7C;MRPL35;LGALS3;MRPL42;MRPL3;CPT2;NNT;UCP2;PMPCB;COX11;NDUFV3;ACAD11;TMEM14B;TMEM14C;PTCD3;MRPS27;TIMMDC1;NDUFA5;MRPS22;MRPS18B;TIMM23;SDHC;SDHD;CRLS1;HADHB;TIMM10B;SLC25A16;MRPL50;GPD2;UQCRC2;L2HGDH;SLC25A5;COX20
	receptor-mediated endocytosis	10/143	0.000258906	0.0118608	4.21506	34.8124	SCARB2;LMBRD1;ITGAM;HIP1R;SAA1;HBB;ADM;FPR2;SCARF1;IGF2R					protein mono-ADP-ribosylation	3/12	0.000964093	0.0249339	19.3787	134.572	PARP14;PARP9;PARP8				spindle	28/192	0.00408377	0.0454054	1.82564	10.0424	CLTC;HEPACAM2;TTL;CDC14A;CDC14B;NGRN;NUDCD2;CDC27;MAPK1;MAP4;KIFAP3;RMDN1;DYNLL1;EML1;DCDC1;TBCK;KATNAL1;KIF2A;TFDP2;TBL1XR1;MAK;CDC16;EFHC1;ANAPC5;PKP4;EFHC2;CALM1;CALM2
	negative regulation of response to external stimulus	9/118	0.000275105	0.0123695	4.62125	37.8867	TNFAIP6;NFKBIL1;PRKCD;SAA1;NLRP3;EPPK1;FPR2;METRNL;CACTIN					positive regulation of response to biotic stimulus	5/45	0.000976921	0.0249537	7.29874	50.5883	GBP5;USP15;PLSCR1;DDX60;OASL				ficolin-1-rich granule lumen	20/123	0.00415135	0.0454054	2.07352	11.3718	GPI;XRCC6;PSMD14;IDH1;PGAM1;AGL;NME2;HMGB1;SRP14;EEF1A1;PSMA5;PSMB7;CAND1;PSMA2;CSNK2B;CAT;MAPK1;CCT8;PPIA;ACTR10
	positive regulation of epidermal growth factor receptor signaling pathway	5/34	0.000324419	0.0142191	9.57947	76.9564	ADAM17;HIP1R;PLAUR;MMP9;HBEGF					cytoplasmic pattern recognition receptor signaling pathway	4/27	0.00106868	0.0269645	10.1334	69.326	CYLD;DDX58;UBC;RPS27A
	cellular response to interferon-gamma	9/121	0.000331717	0.0142191	4.49678	36.0247	TRIM8;GBP5;HCK;CCL8;DAPK3;PRKCD;IRF7;CCL2;GBP2					cotranslational protein targeting to membrane	7/94	0.00113349	0.0282553	4.71485	31.9782	RPS27;RPL21;RPL12;RPL23A;RPL26;RPS27A;RPL6
	regulation of protein phosphorylation	14/266	0.000333808	0.0142191	3.13146	25.0672	PLAUR;FPR2;TNF;AGER;MMP9;FGR;ADAM17;FGF8;SOCS1;SLCO3A1;ZC3H12A;SOX9;CACTIN;CARD14					regulation of mRNA catabolic process	8/122	0.0011759	0.0289635	4.11886	27.7847	PNPT1;PSMA4;XRN1;PSMA2;UBC;ZC3HAV1;RPS27A;YWHAZ
	positive regulation of phagocytosis	6/53	0.000356276	0.0149144	7.1065	56.4243	SLC11A1;CCL2;ABCA7;FPR2;GATA2;TNF					nucleotide-excision repair, preincision complex assembly	4/29	0.00140804	0.0338748	9.32178	61.2027	CUL4A;UBC;GTF2H2;RPS27A
	positive regulation of defense response	8/98	0.000378223	0.0155148	4.96559	39.129	NFKBIA;GBP5;OSM;S100A12;ADAM8;FPR2;TNF;S100A9					protein ADP-ribosylation	4/29	0.00140804	0.0338748	9.32178	61.2027	ZC3HAV1;PARP14;PARP9;PARP8
	positive regulation of immune response	7/75	0.000387898	0.0155148	5.74066	45.0915	GBP5;ITGAM;NLRP3;ADAM8;STX4;FPR2;CD177					DNA duplex unwinding	5/51	0.00172836	0.0411032	6.34479	40.3565	CUL4A;UBC;NBN;GTF2H2;RPS27A
	regulation of acute inflammatory response	4/20	0.000389787	0.0155148	13.8602	108.801	OSM;NLRP3;ADAM8;FFAR2					protein modification by small protein conjugation	16/409	0.00186964	0.0438121	2.41344	15.1612	DTX3L;ISG15;HIF1A;FBXO11;PIAS1;HERC5;CUL4A;NUB1;RNF213;UBC;TPR;TRIM69;RPS27A;TRIM22;SKP1;TRIM34
	defense response to symbiont	9/124	0.000397625	0.0155715	4.3788	34.286	ISG20;IFIH1;MLKL;PRF1;IRF7;FLNA;ISG15;SAMHD1;MYD88					protein import into nucleus	6/76	0.00188657	0.0438121	5.01211	31.441	IPO11;TPR;RGPD5;RGPD8;KPNA5;KPNA3
	histone phosphorylation	3/9	0.000440952	0.0169941	27.6563	213.689	RPS6KA4;INCENP;PRKCD					positive regulation of pattern recognition receptor signaling pathway	3/15	0.00191967	0.0438121	14.5318	90.9052	USP15;DDX60;OASL
	regulation of actin cytoskeleton reorganization	5/37	0.000486376	0.0184519	8.68006	66.2161	TRPM2;HCK;FES;DAPK3;PHPT1					protein targeting to ER	7/103	0.00192697	0.0438121	4.27086	26.7006	RPS27;RPL21;RPL12;RPL23A;RPL26;RPS27A;RPL6
	negative regulation of NF-kappaB transcription factor activity	7/79	0.000533023	0.0199104	5.42062	40.855	NFKBIA;IRAK2;NFKBIL1;ZC3H12A;NLRP3;CACTIN;CMKLR1					regulation of intracellular protein transport	4/32	0.00204796	0.0445037	8.32175	51.5192	IFI27;TPR;GCC2;UHMK1
	microglial cell activation	4/22	0.000572107	0.020542	12.3189	91.9752	ITGAM;FPR2;AGER;TNF					positive regulation of telomere maintenance	4/32	0.00204796	0.0445037	8.32175	51.5192	ATRX;NEK7;SLX1A;NBN
	regulation of fat cell differentiation	7/80	0.00057531	0.020542	5.3461	39.8851	ZFP36;CCDC85B;ZC3H12A;GATA2;TNF;ZFPM1;CMKLR1					negative regulation of cysteine-type endopeptidase activity	5/53	0.00205377	0.0445037	6.0798	37.6223	CAST;IFI16;LAMP3;IFI6;CARD16
	regulation of NIK/NF-kappaB signaling	7/80	0.00057531	0.020542	5.3461	39.8851	ADGRG3;NFKBIA;SPHK1;ZC3H12A;NLRP3;TNF;AGER					positive regulation of chemokine production	5/53	0.00205377	0.0445037	6.0798	37.6223	EGR1;OAS3;EIF2AK2;HMGB1;HIF1A
	regulation of cell motility	9/133	0.000662886	0.0229927	4.05911	29.7082	ADGRG3;FGF8;FES;SPOCK2;DAPK3;OSGIN1;FLNA;PHPT1;HBEGF					positive regulation of transcription, DNA-templated	34/1183	0.00206494	0.0445037	1.78413	11.0307	KMT2E;NFAT5;SP100;USP16;KMT2C;HMGB1;GABPB1;HIF1A;NPAT;BCLAF1;IFI16;NAMPT;UBC;RPS27A;NCOA1;MAP3K2;ATF7IP;EGR1;NPM1;DTX3L;STAT1;PCGF5;DDX58;ATRX;PROX1;PARP9;CXCL10;PLSCR1;ELF1;REST;DDX39B;IRF1;CREBRF;PHIP
	defense response to virus	9/133	0.000662886	0.0229927	4.05911	29.7082	ISG20;IFIH1;MLKL;PRF1;IRF7;FLNA;ISG15;SAMHD1;MYD88					apoptotic process	11/231	0.00213339	0.0455049	2.9453	18.1137	PLSCR1;BCLAF1;IFI27;IRF1;CASP4;MX1;IFI6;CASP1;CIDEB;BCL2L14;IFIT2
	positive regulation of interleukin-17 production	4/23	0.000682844	0.0233513	11.6699	85.065	SLC7A5;SPHK1;OSM;MYD88					negative regulation of type I interferon-mediated signaling pathway	3/16	0.00233302	0.0487577	13.4133	81.2925	OAS3;ISG15;USP18
	regulation of I-kappaB kinase/NF-kappaB signaling	12/224	0.000749446	0.025273	3.17865	22.8741	TRIM8;TBK1;CANT1;TNIP2;TNIP3;ZC3H12A;S100A12;SECTM1;FLNA;CACTIN;TNF;MYD88					positive regulation of double-strand break repair via nonhomologous end joining	3/16	0.00233302	0.0487577	13.4133	81.2925	SMCHD1;DTX3L;PARP9
	negative regulation of defense response	7/85	0.000828437	0.0269437	5.00212	35.4949	TNFAIP6;PRKCD;SAA1;NLRP3;FPR2;METRNL;CACTIN				COVID-19 vs non-viral ARIs	cellular response to type I interferon	20/65	1.18121e-35	3.36645e-33	200.919	16158.7	IFITM3;IFITM1;IFITM2;RSAD2;STAT1;MX2;MX1;IFIT5;IFI6;ISG15;IFIT1;IFIT3;IFIT2;OASL;BST2;OAS1;IFI27;OAS2;OAS3;XAF1
	I-kappaB kinase/NF-kappaB signaling	6/62	0.000833772	0.0269437	5.96165	42.2654	NFKBIA;TBK1;IRAK2;NFKBIL1;TNF;RELB					type I interferon signaling pathway	20/65	1.18121e-35	3.36645e-33	200.919	16158.7	IFITM3;IFITM1;IFITM2;RSAD2;STAT1;MX2;MX1;IFIT5;IFI6;ISG15;IFIT1;IFIT3;IFIT2;OASL;BST2;OAS1;IFI27;OAS2;OAS3;XAF1
	positive regulation of interleukin-1 production	6/62	0.000833772	0.0269437	5.96165	42.2654	GBP5;SAA1;NLRP3;TNF;AGER;MYD88					defense response to virus	23/133	1.33115e-34	2.52919e-32	101.108	7886.63	IFITM3;RTP4;IFITM1;IFITM2;RSAD2;DDX58;STAT1;MX2;MX1;IFIT5;IFI6;ISG15;IFIT1;IFI44L;IFIT3;IFIT2;OASL;BST2;CXCL10;OAS1;IFI27;OAS2;OAS3
	positive regulation of cellular extravasation	3/11	0.000843376	0.0269437	20.7401	146.801	ADAM8;AGER;CD99					defense response to symbiont	22/124	2.46452e-33	3.51195e-31	101.855	7647.63	IFITM3;RTP4;IFITM1;IFITM2;RSAD2;DDX58;STAT1;MX2;MX1;IFIT5;IFI6;ISG15;IFIT1;IFI44L;IFIT3;IFIT2;OASL;BST2;OAS1;IFI27;OAS2;OAS3
	regulation of cell cycle	14/296	0.00095645	0.0299534	2.794	19.4246	CDKN2D;PPP1R15A;ZBTB17;CDK11A;NOTCH1;GADD45B;GADD45A;DAPK3;INHBA;GADD45G;PIM3;SOX9;ZBED6;JUNB					cytokine-mediated signaling pathway	27/621	3.18929e-24	3.63579e-22	23.7617	1285.56	IFITM3;CXCL9;IFITM1;IFITM2;IFIT5;IFI6;IFIT1;IFIT3;IFIT2;OASL;TNFSF13B;GBP1;TRIM22;CCR1;RSAD2;STAT1;MX2;MX1;ISG15;BST2;CXCL10;CXCL11;OAS1;IFI27;OAS2;OAS3;XAF1
	regulation of cytokine production involved in inflammatory response	5/43	0.000983923	0.0299534	7.30729	50.5954	GBP5;ZC3H12A;TNF;ABCD1;MYD88					negative regulation of viral process	14/70	4.33125e-22	4.11469e-20	99.4	4889.59	IFITM3;IFITM1;IFITM2;RSAD2;STAT1;MX1;IFIT5;ISG15;IFIT1;OASL;BST2;OAS1;OAS2;OAS3
	negative regulation of type I interferon production	5/43	0.000983923	0.0299534	7.30729	50.5954	IFIH1;TBK1;ISG15;CACTIN;RELB					negative regulation of viral genome replication	13/54	1.00677e-21	8.198e-20	123.69	5980.09	IFITM3;IFITM1;IFITM2;RSAD2;MX1;IFIT5;ISG15;IFIT1;OASL;BST2;OAS1;OAS2;OAS3
	regulation of innate immune response	6/64	0.000986931	0.0299534	5.75549	39.8332	FGR;GBP5;ADAM8;FPR2;CACTIN;SAMHD1					regulation of viral genome replication	13/67	2.23521e-20	1.59259e-18	93.8511	4246.52	IFITM3;IFITM1;IFITM2;RSAD2;MX1;IFIT5;ISG15;IFIT1;OASL;BST2;OAS1;OAS2;OAS3
	cellular response to type I interferon	6/65	0.00107118	0.0310189	5.65765	38.6926	ISG20;IRF7;ISG15;SAMHD1;GBP2;MYD88					response to interferon-beta	8/28	2.06324e-14	1.30672e-12	142.257	4482.8	IFITM3;BST2;IFITM1;IFITM2;OAS1;STAT1;MNDA;XAF1
	type I interferon signaling pathway	6/65	0.00107118	0.0310189	5.65765	38.6926	ISG20;IRF7;ISG15;SAMHD1;GBP2;MYD88					innate immune response	14/302	5.76294e-13	3.28487e-11	19.1022	538.342	IFITM3;IFITM1;IFITM2;DDX58;MX1;IFI6;ISG15;IFIT1;BST2;CXCL10;OAS1;IFI27;CD300E;TRIM22
	calcium ion transport	8/115	0.00109412	0.0310189	4.17303	28.4509	CHRNB2;TRPM2;CCL8;CDH23;SLC3A2;CACNA1F;CACNA1E;SLC8A2					response to interferon-alpha	6/18	1.52041e-11	7.87847e-10	171.759	4278.41	IFITM3;BST2;IFITM1;IFITM2;MX2;LAMP3
	exit from mitosis	3/12	0.00110964	0.0310189	18.4347	125.425	CTDP1;SPAST;UBE2S					response to cytokine	10/150	4.45574e-11	2.11648e-09	26.1852	624.104	IFITM3;BST2;IFITM1;IFITM2;STAT1;LAMP3;MX2;MX1;ISG15;XAF1
	synaptic vesicle fusion to presynaptic active zone membrane	3/12	0.00110964	0.0310189	18.4347	125.425	PRRT2;STX4;STX11					cellular response to interferon-gamma	9/121	1.67254e-10	6.883e-09	28.9636	652.015	GBP5;OAS1;OAS2;STAT1;OAS3;GBP1;TRIM22;GBP4;OASL
	positive regulation of myeloid leukocyte mediated immunity	3/12	0.00110964	0.0310189	18.4347	125.425	ITGAM;STX4;CD177					response to interferon-gamma	8/80	1.69056e-10	6.883e-09	39.4127	886.817	IFITM3;BST2;GBP5;IFITM1;IFITM2;STAT1;GBP1;GBP4
	negative regulation of DNA-binding transcription factor activity	9/143	0.00111147	0.0310189	3.75427	25.5368	ADGRG3;NFKBIA;IRAK2;NFKBIL1;ZC3H12A;NLRP3;FLNA;CACTIN;CMKLR1					regulation of ribonuclease activity	4/5	4.75426e-10	1.80662e-08	1329	28529.4	OAS1;OAS2;OAS3;OASL
	positive regulation of protein phosphorylation	16/371	0.00113498	0.0313151	2.54173	17.2359	SPHK1;TNK2;OSM;PLAUR;FPR2;INHBA;TNF;AGER;MMP9;RPS6KA4;ADAM17;TBK1;FGF8;SLCO3A1;SOX9;CARD14					antiviral innate immune response	5/14	5.60026e-10	1.99509e-08	187.637	3997.23	CXCL10;OAS1;DDX58;MX1;IFIT1
	regulation of cell migration	17/408	0.0011693	0.0318996	2.45455	16.5715	SEMA6B;SUN2;NOTCH1;SPHK1;SEMA3B;OSGIN1;MMP9;ADGRG3;FGR;ADAM17;FGF8;ITGAX;FLNA;STX4;EPPK1;FERMT3;HBEGF					interleukin-27-mediated signaling pathway	5/15	8.37981e-10	2.8097e-08	168.864	3529.27	OAS1;STAT1;OAS2;MX1;OASL
	positive regulation of cell migration	13/269	0.00118505	0.03197	2.85346	19.2266	SEMA6B;SUN2;NOTCH1;SPHK1;SEMA3B;MMP9;FGR;ADAM17;ITGAX;STX4;SOX9;FERMT3;HBEGF					regulation of nuclease activity	4/6	1.42289e-09	4.50581e-08	664.467	13535.6	OAS1;OAS2;OAS3;OASL
	regulation of epidermal growth factor receptor signaling pathway	6/67	0.00125613	0.0335153	5.47159	36.5487	RHBDF1;RHBDF2;PLAUR;HIP1R;MMP9;HBEGF					interferon-gamma-mediated signaling pathway	7/68	2.03788e-09	6.11365e-08	40.0129	800.713	OAS1;OAS2;STAT1;OAS3;GBP1;TRIM22;OASL
	defense response to bacterium	10/176	0.00130913	0.0345497	3.37142	22.3808	FGR;ADAM17;SLC11A1;PRKCD;S100A12;ISG15;FPR2;GBP2;S100A9;MYD88					positive regulation of interferon-beta production	5/36	9.99094e-08	2.84742e-06	54.415	877.115	OAS1;DDX58;OAS2;OAS3;ISG15
	cytoplasmic sequestering of protein	3/13	0.00142347	0.036381	16.5904	108.745	NFKBIA;FLNA;DBN1					negative regulation of innate immune response	5/38	1.32371e-07	3.59293e-06	51.112	809.494	OAS1;OAS3;SERPING1;ISG15;USP18
	toll-like receptor 9 signaling pathway	3/13	0.00142347	0.036381	16.5904	108.745	IRAK2;TNIP2;MYD88					positive regulation of type I interferon production	6/77	1.67694e-07	4.17733e-06	28.9437	451.554	OAS1;DDX58;OAS2;STAT1;OAS3;ISG15
	positive regulation of protein localization to cell surface	3/13	0.00142347	0.036381	16.5904	108.745	ABCA7;STX4;TNF					negative regulation of type I interferon-mediated signaling pathway	4/16	1.68559e-07	4.17733e-06	110.689	1726.3	OAS1;OAS3;ISG15;USP18
	regulation of protein transport	4/28	0.00147151	0.0368109	9.23635	60.2345	RHBDF1;RHBDF2;SAA1;TNF					cellular response to interferon-beta	4/20	4.44435e-07	1.01331e-05	83	1214	IFITM2;OAS1;STAT1;MNDA
	positive regulation of multicellular organismal process	15/345	0.00148198	0.0368109	2.55924	16.6718	IL4R;SLC11A1;NFAM1;G0S2;ABCA7;INHBA;TNF;GADD45G;BATF;CCDC88B;FGR;SAA1;ITGAX;SOX9;CMKLR1					negative regulation of viral life cycle	4/20	4.44435e-07	1.01331e-05	83	1214	IFITM3;BST2;IFITM1;IFITM2
	regulation of immune response	10/179	0.00148578	0.0368109	3.31106	21.561	COL17A1;FGR;IL4I1;TREML4;IRF7;ICAM4;ICAM5;SAMHD1;TREM1;CD99					regulation of interferon-beta production	5/49	4.89467e-07	1.07306e-05	38.3128	556.683	OAS1;DDX58;OAS2;OAS3;ISG15
	negative regulation of viral process	6/70	0.00157815	0.038585	5.21431	33.6401	IFIH1;TRIM8;ISG20;ZFP36;ISG15;TNF					ISG15-protein conjugation	3/6	6.20713e-07	1.31039e-05	326.77	4670.33	HERC5;ISG15;UBE2L6
	negative regulation of inflammatory response	11/212	0.00158917	0.038585	3.0661	19.7596	FGR;HCK;ADAM17;TNFAIP6;PRKCD;RHBDF2;SAA1;NLRP3;ADM;FPR2;METRNL					negative regulation of cytokine-mediated signaling pathway	5/55	8.79873e-07	1.79117e-05	33.7051	469.966	OAS1;OAS3;ISG15;PARP14;USP18
	negative regulation of myeloid leukocyte differentiation	4/29	0.00168311	0.040299	8.86644	56.6309	INHBA;LILRB3;ZFPM1;FSTL3					regulation of type I interferon-mediated signaling pathway	4/30	2.45431e-06	4.82399e-05	51.0513	659.463	OAS1;OAS3;ISG15;USP18
	regulation of vesicle-mediated transport	7/96	0.00169296	0.040299	4.38141	27.959	FGR;HCK;FES;SPHK1;HIP1R;STX4;CD177					response to type I interferon	3/9	2.5892e-06	4.91948e-05	163.361	2101.5	MX1;ISG15;IFIT1
	positive regulation of protein modification process	11/214	0.00171184	0.0403528	3.03558	19.3372	ADAM17;FGF8;SLCO3A1;PRKCD;PLAUR;SOX9;FPR2;TNF;CARD14;AGER;MMP9					cellular response to cytokine stimulus	10/482	2.84293e-06	5.22732e-05	7.63653	97.5237	CCR1;GBP5;CXCL10;IFITM2;OAS1;STAT1;MNDA;IFIT1;GBP1;GBP4
	cellular response to mechanical stimulus	5/49	0.00178595	0.0413404	6.30891	39.9215	CASP5;GADD45A;PIEZO1;SOX9;MYD88					cellular response to virus	4/35	4.63332e-06	8.2531e-05	42.8065	525.759	CXCL10;OAS1;DDX58;IFI6
	amyloid precursor protein catabolic process	3/14	0.00178778	0.0413404	15.0814	95.4169	ADAM19;ADAM17;ABCA7					regulation of viral entry into host cell	4/39	7.2089e-06	0.000124517	37.9067	448.822	IFITM3;IFITM1;IFITM2;TRIM22
	regulation of cell growth	11/217	0.00191025	0.0437556	2.99091	18.7246	OGFR;CDKN2D;ADAM17;CDK11A;CCDC85B;SPHK1;OSGIN1;OSGIN2;INHBA;S100A9;HSPA1A					negative regulation of type I interferon production	4/43	1.07131e-05	0.000179602	34.012	389.234	HERC5;DDX58;UBE2L6;ISG15
	regulation of apoptotic process	25/742	0.00195206	0.0439677	1.98158	12.3628	TNF;ADAMTSL4;PROK2;FLNA;PIM3;SOX9;PLEKHN1;PLEKHG2;GADD45B;CBX4;GADD45A;SPHK1;DAPK3;OSGIN1;TNFRSF10C;PLAUR;HIP1R;ARHGEF18;MMP9;GADD45G;NFKBIA;HCK;CARD14;MYD88;HSPA1A					negative regulation of viral entry into host cell	3/17	2.05805e-05	0.000335168	69.9836	755.205	IFITM3;IFITM1;IFITM2
	regulation of cellular component movement	5/50	0.00195573	0.0439677	6.1684	38.4722	ADAM17;FES;DAPK3;ZSWIM4;HBEGF					chemokine-mediated signaling pathway	4/56	3.09062e-05	0.000489348	25.4923	264.726	CCR1;CXCL10;CXCL9;CXCL11
	positive regulation of intracellular signal transduction	20/546	0.00210654	0.0469237	2.15043	13.2525	BCAP31;CANT1;SPHK1;OSM;SECTM1;TNF;AGER;BBC3;TRIM8;FGR;TBK1;FGF8;TNIP2;S100A12;FLNA;ADAM8;SOX9;S100A9;MYD88;HBEGF					cellular response to chemokine	4/60	4.06416e-05	0.0006261	23.6667	239.287	CCR1;CXCL10;CXCL9;CXCL11
	placenta development	3/15	0.00220526	0.0486762	13.8239	84.5598	ADAM19;PHLDA2;ASCL2					regulation of interferon-gamma-mediated signaling pathway	3/23	5.28704e-05	0.000793055	48.9738	482.277	STAT1;PARP14;PARP9
												regulation of RNA metabolic process	4/65	5.57559e-05	0.000814894	21.7213	212.75	OAS1;OAS2;OAS3;OASL
												positive regulation of calcium ion transmembrane transport	3/27	8.65271e-05	0.00123301	40.8033	381.717	CXCL10;CXCL9;CXCL11
	The significant Molecular functions based on downregulated genes obtained from Enrichr database											positive regulation of defense response to virus by host	3/28	9.66894e-05	0.00132793	39.1692	362.08	DDX58;STAT1;PARP9
	Term	overlap	P-value	adjusted P-value	Odds Ratio	combined Score	Genes					postsynaptic endocytosis	2/5	0.000100177	0.00132793	214.333	1973.7	MX2;MX1
COVID-19 vs HC	ligand-gated calcium channel activity	8/19	5.53618e-05	0.0298511	8.41212	82.4524	RYR1;RYR2;TRPV1;TRPM5;GRIN2B;GRIN1;GRIN2D;TRPM4					postsynaptic neurotransmitter receptor internalization	2/5	0.000100177	0.00132793	214.333	1973.7	MX2;MX1
	voltage-gated cation channel activity	20/97	6.94212e-05	0.0298511	3.01631	28.8821	KCNG1;RYR1;KCNG2;KCNH3;HCN3;LRRC26;KCNC1;KCNC3;CACNA1A;CACNA2D4;CACNA1C;KCNA7;GRIN2B;GRIN2D;GRIN1;CACNB1;GRIN3A;KCNS3;KCNQ3;CACNG4					positive regulation of tumor necrosis factor production	4/77	0.000108291	0.00140286	18.1397	165.628	OAS1;DDX58;OAS2;OAS3
COVID-19 vs non-viral ARIs	NADH dehydrogenase	15/35	2.14982e-09	8.68527e-07	10.5169	209.896	NDUFA8;NDUFA13;NDUFB8;NDUFB7;NDUFB10;NDUFB6;NDUFA4;NDUFA3;NDUFA2;NDUFA1;NDUFB1;NDUFC1;NDUFS6;NDUFS4;NDUFV1					positive regulation of tumor necrosis factor superfamily cytokine production	4/81	0.000131867	0.00167031	17.1939	153.606	OAS1;DDX58;OAS2;OAS3
	NADH dehydrogenase	15/35	2.14982e-09	8.68527e-07	10.5169	209.896	NDUFA8;NDUFA13;NDUFB8;NDUFB7;NDUFB10;NDUFB6;NDUFA4;NDUFA3;NDUFA2;NDUFA1;NDUFB1;NDUFC1;NDUFS6;NDUFS4;NDUFV1					positive regulation of calcium ion transport into cytosol	3/34	0.000174212	0.00211279	31.5785	273.32	CXCL10;CXCL9;CXCL11
	oxidoreduction-driven active transmembrane transporter activity	17/58	1.48145e-07	3.99003e-05	5.81644	91.4639	NDUFA8;NDUFA13;NDUFB8;NDUFB7;NDUFB10;NDUFB6;NDUFA4;NDUFA3;NDUFA2;NDUFA1;NDUFB1;CYBRD1;NDUFC1;UQCR11;NDUFS6;NDUFS4;NDUFV1					positive regulation of release of sequestered calcium ion into cytosol	3/34	0.000174212	0.00211279	31.5785	273.32	CXCL10;CXCL9;CXCL11
												regulation of type I interferon production	4/89	0.000189855	0.00225452	15.5694	133.418	HERC5;DDX58;UBE2L6;ISG15
												regulation of defense response to virus by host	3/36	0.000206921	0.0022965	29.6617	251.625	DDX58;STAT1;PARP9
	The significant cellular components based on downregulated genes obtained from Enrichr database											regulation by virus of viral protein levels in host cell	2/7	0.000209506	0.0022965	128.587	1089.23	STAT1;IFIT1
	Term	Overlap	P-value	Adjusted P-value	Odds Ratio	Combined Score	Genes					RIG-I signaling pathway	2/7	0.000209506	0.0022965	128.587	1089.23	DDX58;OAS3
COVID-19 vs HC	collagen-containing extracellular matrix	56/380	5.98837e-06	0.00206599	2.02632	24.368	ACHE;COL18A1;TPSB2;SPARC;TINAGL1;COL14A1;LOXL1;COMP;SHH;LGALS1;ADAMTS3;MMP28;HMCN2;TIMP3;CTSF;FGFBP3;ADAMTS8;EGFL7;VWF;COL23A1;MST1;BCAM;COL4A2;COL4A4;COL6A2;COL4A3;COL8A2;ANGPTL2;VWA1;COL6A3;COL6A6;ANGPTL4;MFGE8;ZP2;MATN2;LAMA5;COL15A1;TNXB;SEMA3B;LTBP4;COCH;HPX;EGFLAM;CHADL;GPC1;MUC17;LAMB2;F12;RARRES2;KAZALD1;COL1A2;CXCL12;COL20A1;COL9A3;CSPG4;COL9A2					synaptic vesicle budding from presynaptic endocytic zone membrane	2/7	0.000209506	0.0022965	128.587	1089.23	MX2;MX1
	integral component of plasma membrane	160/1454	1.54903e-05	0.00267207	1.47105	16.2923	EPHB6;KCNG2;OXTR;VIPR2;CD82;ICAM5;SLC4A3;AQP2;SLC8A2;TM7SF2;AQP1;MAEA;VSIG2;ENPP1;SLC16A8;SLC26A11;EPHB4;EPHB3;CHRNB2;KCNH3;SLC34A2;SEMA6C;KCNK10;MUSK;IL11RA;EREG;PROCR;BCAM;MTNR1A;LTB4R2;SLCO2A1;KCNQ3;EPHA1;SLC26A1;EPHA10;SLC22A2;LPAR1;HTRA2;SLCO5A1;ADRB1;MST1R;PCDH12;CACNA1C;FUT1;MCHR1;CACNA1H;CACNA1G;ADGRG3;EFNB1;TPO;DPP6;TSPAN9;ADGRG6;TSPAN4;KCNMB4;ST3GAL5;KCNN4;TRPM5;ASIC3;CD99;DRD4;PROM2;TR…					defense response to bacterium	5/176	0.000249789	0.00268641	9.79532	81.2512	OAS1;OAS2;OAS3;ISG15;GBP4
	endoplasmic reticulum lumen	42/285	8.35831e-05	0.00961206	2.01709	18.9398	TOR4A;COL18A1;TOR2A;COLGALT2;COL15A1;COL14A1;PDGFA;IL27;ADAMTSL1;MYDGF;SHH;LGALS1;ADAMTS13;PDGFD;FGF23;WNT3;ADAMTS7;ARSA;LAMB2;COL23A1;ANO8;JMJD8;CYP2W1;IL6;COL1A2;COL4A2;COL4A4;COL6A2;COL4A3;COL8A2;MXRA8;HRC;COL20A1;FAM20C;VWA1;COL6A3;COL9A3;GHRL;COL9A2;P4HB;GAS6;MFGE8					regulation of immune response	5/179	0.000270088	0.00273958	9.62498	79.0861	HERC5;IFITM1;FCGR3A;RSAD2;CD300E
	postsynaptic density	24/138	0.000232822	0.0200809	2.44606	20.4619	DAGLA;IQSEC3;SEMA4C;LRP4;CABP1;CACNA1C;MAPK8IP2;SHISA8;GRIN2B;DNM1;SLC8A2;SHISA6;GRIN2D;ADD2;GRIN1;SAMD14;DLG4;GPER1;NEURL1;HOMER3;NOS1;SHANK3;CACNG4;LZTS3					positive regulation of monocyte chemotactic protein-1 production	2/8	0.000278765	0.00273958	107.151	877.042	OAS1;OAS3
	endoplasmic reticulum membrane	83/712	0.000312053	0.0215317	1.54802	12.4961	POMT2;RYR1;VKORC1L1;RYR2;FAAH;PIGT;PGAP3;GPAA1;ATP2A3;PIGZ;ATP2A2;MYRFL;ATP2A1;FMN2;JPH1;TM7SF2;ABHD12;SDR16C5;JPH3;SMPD4;GRM6;ZC3H12A;SLC39A7;SEC61B;SLC37A4;BOK;CERS3;RHBDF1;SFTPB;CERS5;DGAT1;CYP4A11;COPZ2;MOGS;POMGNT2;CTAGE1;DPM3;LMBRD1;ILVBL;TLR9;SLC27A4;PTGES;NOTCH3;COPA;NECAB3;ABCB6;HTRA2;FITM2;GDPD3;MOSPD3;LTC4S;AGPAT2;LMF2;PTGS1;CYP17A1;AGPAT4;GJC1;PTDSS2;NCLN;ADGRG6;RDH14;CDIPT;PEX16;SDF2…					synaptic vesicle budding	2/8	0.000278765	0.00273958	107.151	877.042	MX2;MX1
	ionotropic glutamate receptor complex	9/32	0.000671676	0.0340082	4.52598	33.0656	GRIN3A;DLG4;VWC2;GRIN2B;SHISA8;CACNG4;GRIN1;GRIN2D;SHISA6					dynamin family protein polymerization involved in membrane fission	2/8	0.000278765	0.00273958	107.151	877.042	MX2;MX1
	synaptic membrane	8/26	0.000690022	0.0340082	5.13878	37.4041	DAGLA;DLG4;GPER1;LRP4;GRIN2B;SHISA8;GRIN1;SHISA6					dynamin family protein polymerization involved in mitochondrial fission	2/8	0.000278765	0.00273958	107.151	877.042	MX2;MX1
COVID-19 vs non-viral ARIs	mitochondrial respiratory chain complex I	18/42	5.23895e-11	9.4825e-09	10.5385	249.47	NDUFA8;NDUFA13;NDUFB8;NDUFB7;NDUFA11;NDUFB10;NDUFB6;NDUFA4;NDUFA3;NDUFA2;NDUFA1;NDUFB1;NDUFC1;FOXRED1;NDUFS6;NDUFAB1;NDUFS4;NDUFV1					negative regulation of cytokine production	5/182	0.000291618	0.00281733	9.4604	77.0083	HERC5;DDX58;UBE2L6;ISG15;GBP1
	respiratory chain complex I	18/42	5.23895e-11	9.4825e-09	10.5385	249.47	NDUFA8;NDUFA13;NDUFB8;NDUFB7;NDUFA11;NDUFB10;NDUFB6;NDUFA4;NDUFA3;NDUFA2;NDUFA1;NDUFB1;NDUFC1;FOXRED1;NDUFS6;NDUFAB1;NDUFS4;NDUFV1					positive regulation of response to biotic stimulus	3/45	0.00040288	0.00382736	23.2951	182.095	GBP5;DDX60;OASL
	organelle inner membrane	58/346	9.01818e-11	1.08819e-08	2.87645	66.5299	SLC25A1;COX7B;NDUFA13;NDUFA11;MRPL38;MRPL34;MRPL33;TM7SF2;MRPL41;MRPL2;CHCHD6;CHCHD1;LBR;MRPS26;NDUFC1;BCS1L;LEMD2;MFSD10;MRPL52;HADHA;DNAJC30;NDUFS6;UNC50;NDUFS4;SLC25A10;AURKAIP1;SLC25A11;SMIM20;SLC25A6;NDUFB8;NDUFB7;NDUFB10;NDUFB6;MRPS34;TIMM13;NDUFB1;UQCR11;MRPL15;FOXRED1;MRPL55;SLC25A27;SLC25A29;CYP11A1;CYC1;NDUFV1;TMEM120B;NDUFA8;AGK;NDUFA4;NDUFA3;NDUFA2;NDUFA1;MRPL28;TIMM44;COX6C;MRPL24;PI…					protein poly-ADP-ribosylation	2/10	0.000446169	0.00403677	80.3548	619.923	PARP14;PARP9
	mitochondrial inner membrane	53/328	2.23822e-09	2.02559e-07	2.74401	54.6541	SLC25A1;COX7B;NDUFA13;NDUFA11;MRPL38;MRPL34;MRPL33;MRPL41;MRPL2;CHCHD6;CHCHD1;MRPS26;NDUFC1;BCS1L;MRPL52;HADHA;DNAJC30;NDUFS6;NDUFS4;SLC25A10;AURKAIP1;SLC25A11;SMIM20;SLC25A6;NDUFB8;NDUFB7;NDUFB10;NDUFB6;MRPS34;TIMM13;NDUFB1;UQCR11;MRPL15;PPOX;FOXRED1;MRPL55;SLC25A27;SLC25A29;CYP11A1;CYC1;NDUFV1;NDUFA8;AGK;NDUFA4;NDUFA3;NDUFA2;NDUFA1;MRPL28;TIMM44;COX6C;MRPL24;PINK1;NDUFAB1					positive regulation of RIG-I signaling pathway	2/10	0.000446169	0.00403677	80.3548	619.923	DDX60;OASL
	mitochondrial membrane	65/469	2.04864e-08	1.48322e-06	2.296	40.6472	SLC25A1;COX7B;NDUFA13;NDUFA11;MRPL38;MRPL34;MRPL33;MRPL41;MRPL2;CHCHD6;TSPO;CHCHD1;TMEM14A;CPT1A;MRPS26;NDUFC1;BCS1L;DNM1;MRPL52;HADHA;DNAJC30;NDUFS6;NDUFS4;SLC25A10;ULK1;AURKAIP1;SLC25A11;SMIM20;SLC25A6;EXD2;NDUFB8;NDUFB7;NDUFB6;MAOB;NDUFB10;MRPS34;TIMM13;NDUFB1;UQCR11;MRPL15;PPOX;BPHL;FOXRED1;MRPL55;SLC25A27;RHOT2;SLC25A29;PGRMC1;CYP11A1;CYC1;NDUFV1;NDUFA8;AGK;NDUFA4;NDUFA3;NDUFA2;NDUFA1;MRPL28…					cytoplasmic pattern recognition receptor signaling pathway in response to virus	2/10	0.000446169	0.00403677	80.3548	619.923	DDX58;OAS3
	endoplasmic reticulum membrane	83/712	5.92104e-07	3.57236e-05	1.88641	27.0503	SCARB2;ERO1B;VKORC1L1;PIGT;PGAP3;PIGN;TUSC3;GPAA1;PROS1;LPCAT1;ATP2A3;ZDHHC1;IER3IP1;USE1;PIGX;TM7SF2;SDR16C5;POFUT2;SPTLC1;CYP2D6;SEC61B;SLC37A4;TMEM38B;LBR;TMEM14A;TMED9;ALG6;ALG5;CYP4A11;DNAJB12;MOGS;CYBA;CYP2A6;POR;LMBRD1;CYP2U1;ILVBL;ULK1;KDELR3;PIGG;SLC27A2;CFTR;NOTCH3;COPA;SAMD8;MRLN;RETSAT;ATL1;GOSR2;ITPR1;DNAJC25;UBE2J2;AGPAT2;PLD2;DNAJB2;CYB5R1;HSD11B2;EBP;NCLN;CYP2A13;LMAN2;TMEM67;CD59…					protein polyubiquitination	6/314	0.000498128	0.00443645	6.59248	50.1335	HERC5;IFI27;TRIM69;UBE2L6;TRIM22;HERC6
	intracellular organelle lumen	93/848	1.84528e-06	9.54271e-05	1.76261	23.2715	COL18A1;ECI1;PROS1;NUDT1;TXNDC12;DBI;PYGL;ALKBH7;MSLN;MYDGF;MCEE;ACTR1B;ACP6;FPGS;FDXR;LONP1;QSOX1;HMGCS2;HADH;NUDT13;AASS;MEN1;RNASET2;PUS1;WNT5A;DARS2;MIF;TRNT1;JMJD8;F5;RAB33B;CYP27A1;LARS2;MMP14;ADAM17;BTD;COL4A2;DNAJB11;CAT;MTHFD2L;COL4A6;SPARCL1;COL21A1;VWA1;COL4A5;GAS6;SLC27A2;FXN;ALDH7A1;CES1;LTF;TOR4A;GCDH;NDUFB8;CANT1;FURIN;LIAS;PRIMPOL;PRDX4;CYP11A1;GPC1;PDGFC;D2HGDH;ARSD;WNT4;GSDMD;MM…					T cell chemotaxis	2/11	0.000544193	0.00469985	71.4229	536.83	CXCL10;CXCL11
	bounding membrane of organelle	84/767	6.17255e-06	0.000262538	1.75432	21.0438	SLC48A1;SLC35B3;SCARB2;GALNT11;STEAP3;ST6GALNAC2;CHPF;PROS1;SPPL2B;XYLT2;ATP2A3;HS6ST1;NDST2;SCAMP5;LFNG;LAMP1;ANPEP;ADGRE3;DSE;AP1S1;QSOX1;CNGA4;TMEM38B;WLS;ATP6V0B;TMED9;CHPF2;WNT5A;VPS37C;CASK;NOSIP;POMGNT1;ARFGAP1;F5;SERPINB6;RAB33B;TPST1;ADAM17;LMBRD1;PICK1;KDELR3;SHANK3;VPS28;CFTR;ST6GALNAC6;NOTCH3;COPA;MRLN;GOSR2;VPS4A;ITPR1;FURIN;ATP2C2;FUT1;APH1B;LMAN2;TMEM67;PDGFC;ST3GAL4;ATP6V0A4;CD59;…					regulation of monocyte chemotactic protein-1 production	2/11	0.000544193	0.00469985	71.4229	536.83	OAS1;OAS3
	integral component of organelle membrane	33/214	6.52719e-06	0.000262538	2.56931	30.6764	SLC35B3;PIGT;PTPRS;SAMD8;FURIN;IER3IP1;STX10;TM7SF2;ZFYVE27;TMEM43;QSOX1;EMC7;A4GALT;SLC37A4;LBR;LRRC8E;WLS;FIS1;SLC35A3;CAMLG;WFS1;GALNT2;DNAJB12;LEMD2;POMGNT1;YIF1A;TPST1;RER1;UNC50;DHCR7;PIGG;SLC27A2;ITM2B					blood circulation	3/51	0.000583232	0.00496183	20.377	151.746	CXCL10;STAT1;SERPING1
	intrinsic component of Golgi membrane	14/60	3.3287e-05	0.00120499	4.25858	43.9074	SLC35B3;SAMD8;SLC35A3;GALNT2;FURIN;IER3IP1;POMGNT1;YIF1A;TPST1;RER1;ZDHHC9;UNC50;QSOX1;A4GALT					regulation of release of sequestered calcium ion into cytosol	3/52	0.000617533	0.00517638	19.9602	147.501	CXCL10;CXCL9;CXCL11
	integral component of Golgi membrane	13/55	5.46699e-05	0.00179914	4.32868	42.4825	SLC35B3;SAMD8;SLC35A3;GALNT2;FURIN;IER3IP1;POMGNT1;YIF1A;TPST1;RER1;UNC50;QSOX1;A4GALT					protein mono-ADP-ribosylation	2/12	0.000651686	0.00538349	64.2774	471.536	PARP14;PARP9
	mitochondrial matrix	42/348	0.000167347	0.00504829	1.93443	16.8207	GCDH;NDUFB8;ECI1;NUDT1;ALKBH7;LIAS;MRPL34;PRIMPOL;MCEE;CYP11A1;ACP6;FPGS;FDXR;LONP1;D2HGDH;HMGCS2;HADH;AASS;NUDT13;MMAA;MTERF2;PUS1;MRPL28;DARS2;MTHFS;PYCR2;NMNAT3;TIMM44;TRNT1;ACSF2;CYP27A1;BCKDK;LARS2;BTD;PC;LYRM4;MTHFD2L;NDUFAB1;PYROXD2;ALDH7A1;FXN;TRMT61B					regulation of tumor necrosis factor production	4/124	0.000670976	0.00546366	11.0089	80.4395	OAS1;DDX58;OAS2;OAS3
	lysosomal membrane	40/330	0.000216078	0.00601695	1.94267	16.3959	SLC46A3;SCARB2;SLC48A1;SPPL2B;LPCAT1;PRCP;GNAI1;SLC2A8;MFSD8;SYNGR1;LAMP1;ANPEP;AP1S1;ATP6V0A4;SLC26A11;RILP;UBXN6;AP1M2;LRRC8E;ATP6V1C2;VPS16;ABCA2;HGSNAT;ATP6V0B;MANBA;ABCA5;GAA;SLC11A2;CYBRD1;MCOLN1;CLCN7;LMBRD1;SPNS1;VAMP1;PLEKHM2;LAMTOR2;TMEM9;LAMTOR4;CFTR;TECPR1					regulation of chemokine	2/13	0.000768587	0.00608464	58.4311	419.007	OAS1;OAS3
	RNA polymerase II, core complex	6/15	0.000268773	0.00694971	9.29098	76.3871	POLR2A;POLR2B;POLR2F;POLR2I;POLR2J;POLR2L					regulation of nucleocytoplasmic transport	2/13	0.000768587	0.00608464	58.4311	419.007	IFI27;MX2
	endoplasmic reticulum lumen	35/285	0.000407801	0.00984159	1.96856	15.3641	TOR4A;LRPAP1;COL18A1;TXNDC12;DBI;MSLN;MYDGF;PDGFC;QSOX1;ARSD;MEN1;WNT4;WFS1;LAMB2;WNT7B;RNASET2;WNT5A;FN1;LAMB1;JMJD8;MANF;F5;TSPAN15;ADAM17;COL4A2;DNAJB11;COL4A6;SPARCL1;COL21A1;VWA1;COL4A5;COL9A2;GAS6;SLC27A2;CES1					inflammatory response	5/230	0.000845603	0.00660265	7.42411	52.529	CCR1;CXCL10;CXCL9;CXCL11;SIGLEC1
	lytic vacuole membrane	33/267	0.00052476	0.0116399	1.98167	14.9667	SCARB2;SLC48A1;SPPL2B;GNAI1;SLC2A8;MFSD8;LAMP1;ANPEP;AP1S1;ATP6V0A4;SLC26A11;RILP;UBXN6;AP1M2;ATP6V1C2;VPS16;ABCA2;HGSNAT;ATP6V0B;ABCA5;GAA;SLC11A2;CYBRD1;MCOLN1;CLCN7;LMBRD1;SPNS1;PLEKHM2;LAMTOR2;TMEM9;LAMTOR4;CFTR;TECPR1					regulation of response to interferon-gamma	2/14	0.000894836	0.00680076	53.5591	375.925	STAT1;PARP9
	Golgi membrane	51/472	0.000546627	0.0116399	1.70842	12.8332	SLC35B3;SCARB2;GALNT11;ST6GALNAC2;CHPF;PROS1;XYLT2;HS6ST1;HID1;NDST2;SCAMP5;LFNG;MMP24;DSE;AP1S1;QSOX1;ATP7A;WLS;TMED9;CHPF2;NOSIP;POMGNT1;ARFGAP1;RAB33B;GOLGA8B;TPST1;ADAM17;PICK1;KDELR3;ST6GALNAC6;NOTCH3;COPA;GOSR2;FURIN;ATP2C2;FUT1;STX10;LMAN2;PDGFC;ST3GAL4;CD59;AP1M2;B3GALNT1;SLC35A3;GALNT2;B3GALT4;IGF2R;IFT20;ZDHHC9;TMEM115;IFT27					defense response to protozoan	2/14	0.000894836	0.00680076	53.5591	375.925	BATF2;GBP4
	Golgi-associated vesicle	10/47	0.000952693	0.0191597	3.77224	26.2405	CHIC2;TMED9;SPPL2B;FURIN;OCRL;CNGA4;ATP7A;IGF2R;CFTR;ITM2B					cellular response to exogenous dsRNA	2/15	0.00103038	0.00762746	49.4367	340.017	DDX58;IFIT1
	clathrin-coated endocytic vesicle	14/85	0.00151431	0.0288515	2.75537	17.8901	SCARB2;SYT2;FZD4;WNT5A;CLTB;IGF2R;SLC2A8;LMBRD1;INPP5F;CD207;DVL2;CD9;KIAA0319;CFTR					positive regulation of pattern recognition receptor signaling pathway	2/15	0.00103038	0.00762746	49.4367	340.017	DDX60;OASL
	mitochondrial envelope	18/127	0.00208254	0.0376939	2.30981	14.2612	COX19;NDUFA8;NDUFA13;NDUFB7;MAOB;NDUFB6;AGK;COX17;NDUFA2;NDUFA1;CPOX;CHCHD10;PPOX;DNM1;SLC25A27;PINK1;NDUFAB1;TMEM14A					protein localization to organelle	4/142	0.00111238	0.00807149	9.56425	65.0489	GBP5;LAMP3;ISG15;GBP1
	Sec61 translocon complex	3/5	0.00273183	0.0470915	20.8658	123.166	SEC61A2;SSR4;SEC61B					antimicrobial humoral immune response mediated by antimicrobial peptide	3/64	0.00113284	0.00807149	16.0239	108.691	CXCL10;CXCL9;CXCL11
COVID-19 vs other viral ARIs	secretory granule membrane	22/274	5.09905e-09	9.89216e-07	5.03803	96.1972	ITGAM;DGAT1;SLC11A1;NFAM1;LPCAT1;PLAUR;MCEMP1;NBEAL2;FPR2;TCIRG1;LILRB3;ACRBP;IGF2R;CEACAM3;ADGRG3;TRPM2;STK10;MMP25;RAB24;ITGAX;ADAM8;CD177					regulation of innate immune response	3/64	0.00113284	0.00807149	16.0239	108.691	GBP5;PARP9;USP18
	specific granule membrane	12/91	7.98446e-08	7.74493e-06	8.58842	140.362	CEACAM3;ADGRG3;STK10;TRPM2;MMP25;ITGAM;DGAT1;PLAUR;MCEMP1;ADAM8;FPR2;CD177					negative regulation of chemokine production	2/17	0.00132909	0.0092388	42.8409	283.746	OAS1;OAS3
	ficolin-1-rich granule	16/184	2.19905e-07	1.42205e-05	5.423	83.135	CANT1;TNFAIP6;SLC11A1;HSPA6;HBB;NBEAL2;FPR2;TCIRG1;MMP9;TRPM2;HK3;BIN2;ITGAX;ADAM8;PLEKHO2;HSPA1A					negative regulation of execution phase of apoptosis	2/17	0.00132909	0.0092388	42.8409	283.746	MTRNR2L8;MTRNR2L4
	specific granule	14/160	1.17147e-06	5.68162e-05	5.43453	74.2208	ITGAM;CANT1;DGAT1;PLAUR;MCEMP1;FPR2;ADGRG3;CEACAM3;STK10;TRPM2;MMP25;ADAM8;STX4;CD177					neutrophil chemotaxis	3/70	0.00146821	0.00988981	14.5845	95.1453	CXCL10;CXCL9;CXCL11
	tertiary granule	14/164	1.57498e-06	6.1109e-05	5.28853	70.6614	ITGAM;CANT1;TNFAIP6;SLC11A1;HBB;MCEMP1;NBEAL2;FPR2;TCIRG1;MMP9;TRPM2;ITGAX;ADAM8;CD177					cellular response to dsRNA	2/18	0.00149215	0.00988981	40.1613	261.351	DDX58;IFIT1
	tertiary granule membrane	9/73	6.04098e-06	0.000195325	7.8887	94.7981	TRPM2;ITGAM;SLC11A1;ITGAX;MCEMP1;ADAM8;NBEAL2;FPR2;CD177					T cell migration	2/18	0.00149215	0.00988981	40.1613	261.351	CXCL10;CXCL11
	cytoplasmic vesicle membrane	20/380	1.88123e-05	0.00052137	3.1693	34.4851	SCARB2;NCF4;AP3D1;DYSF;TCIRG1;VPS37B;LILRB3;IGF2R;EHD1;TRPM2;IRAK2;RAB24;ITGAX;IRF7;PLEKHM2;VAMP5;SCARF1;MYD88;HBEGF;CD177					mitochondrial fission	2/18	0.00149215	0.00988981	40.1613	261.351	MX2;MX1
	ficolin-1-rich granule membrane	7/61	0.000105578	0.00256027	7.23415	66.2363	TRPM2;SLC11A1;ITGAX;ADAM8;NBEAL2;TCIRG1;FPR2					granulocyte chemotaxis	3/73	0.00165686	0.0106587	13.9574	89.3667	CXCL10;CXCL9;CXCL11
	bounding membrane of organelle	29/767	0.000133168	0.00287051	2.25787	20.149	SLC35B3;SCARB2;GPSM1;COPA;NOTCH1;NCF4;TCIRG1;IRAK2;DSE;RAB24;ITGAX;NLRP3;SCARF1;CD177;RHBDF1;TMED9;AP3D1;TAP1;VPS37B;LILRB3;IGF2R;EHD1;ADAM17;LMBRD1;COL7A1;IRF7;PLEKHM2;MYD88;HBEGF					regulation of RIG-I signaling pathway	2/19	0.00166426	0.0106587	37.797	241.839	DDX60;OASL
	ficolin-1-rich granule lumen	9/123	0.000374555	0.00726637	4.41743	34.8525	HK3;CANT1;BIN2;TNFAIP6;HSPA6;HBB;PLEKHO2;MMP9;HSPA1A					positive regulation of monocyte chemotaxis	2/19	0.00166426	0.0106587	37.797	241.839	CCR1;CXCL10
	endocytic vesicle	11/189	0.000624629	0.0110162	3.46637	25.5761	SCARB2;EHD1;LMBRD1;SPHK1;RAB24;DYSF;SAA1;HBB;SCARF1;IGF2R;HBEGF					positive regulation of interferon-alpha production	2/20	0.00184537	0.0115589	35.6953	224.705	DDX58;STAT1
	phagocytic vesicle membrane	5/45	0.00121292	0.0196089	6.94122	46.6083	SLC11A1;TAP1;STX4;TCIRG1;CLEC4E					toll-like receptor 4 signaling pathway	2/20	0.00184537	0.0115589	35.6953	224.705	OAS1;PIK3AP1
	podosome	3/13	0.00142347	0.0212426	16.5904	108.745	BIN2;ADAM8;FERMT3					neutrophil migration	3/77	0.00193105	0.0118372	13.2003	82.4976	CXCL10;CXCL9;CXCL11
	endoplasmic reticulum lumen	13/285	0.00198119	0.0261752	2.6834	16.7016	COL17A1;COL18A1;ANO8;PLAUR;FSTL3;ADAM17;COL4A2;COL5A1;ADAMTSL4;COL4A1;COL7A1;NUCB1;COL9A2					adenylate cyclase-modulating G protein-coupled receptor signaling pathway	4/165	0.00193132	0.0118372	8.18841	51.1738	CXCL10;CXCL9;CXCL11;RGS1
	phagocytic vesicle	7/100	0.00214001	0.0261752	4.19211	25.7687	SLC11A1;NCF4;TAP1;ADAM8;STX4;TCIRG1;CLEC4E					regulation of response to cytokine stimulus	2/22	0.00223436	0.0134062	32.1226	196.07	DDX58;PARP9
	endocytic vesicle membrane	9/158	0.00221616	0.0261752	3.37372	20.6201	SCARB2;SLC11A1;TAP1;STX4;TCIRG1;CLEC4E;SCARF1;IGF2R;HBEGF					regulation of execution phase of apoptosis	2/22	0.00223436	0.0134062	32.1226	196.07	MTRNR2L8;MTRNR2L4
	endosome membrane	14/325	0.00229371	0.0261752	2.52967	15.3743	SCARB2;CD274;SLC11A1;SPHK1;NCF4;AP3D1;TCIRG1;VPS37B;IGF2R;EHD1;IRAK2;IRF7;PLEKHM2;MYD88					regulation of defense response	3/83	0.00239271	0.0142067	12.2066	73.6706	HERC5;PIK3AP1;USP18
	phagolysosome	2/5	0.003083	0.0332279	36.7772	212.64	NCF4;ADAM8					regulation of interferon-alpha production	2/25	0.0028839	0.0169466	27.9285	163.343	DDX58;STAT1
	aggresome	4/35	0.00341086	0.0348267	7.14817	40.6072	FGR;POLD1;CARD14;HSPA1A					regulation of viral life cycle	2/26	0.0031178	0.0177715	26.7634	154.442	LAMP3;TRIM22
	collagen-containing extracellular matrix	15/380	0.00371709	0.0360558	2.30964	12.922	COL17A1;COL18A1;LAMB3;SEMA3B;AEBP1;MMP9;ADAM19;COL4A2;COL5A1;ADAMTSL4;COL4A1;COL7A1;HMCN2;COL9A2;S100A9					regulation of monocyte chemotaxis	2/26	0.0031178	0.0177715	26.7634	154.442	CCR1;CXCL10
	collagen type IV trimer	2/6	0.00456987	0.0420812	27.5815	148.616	COL4A2;COL4A1					organelle fission	2/26	0.0031178	0.0177715	26.7634	154.442	MX2;MX1
	actin cytoskeleton	13/316	0.00477209	0.0420812	2.405	12.8547	APC2;CD274;TPM2;ANKRD23;FGR;HCK;ADAM17;PSTPIP1;BIN2;FLNA;ADAM8;DBN1;FERMT3					negative regulation of catalytic activity	2/27	0.0033603	0.0189641	25.6916	146.332	IFIT1;PARP9
	intracellular organelle lumen	26/848	0.00557901	0.0470578	1.79301	9.30348	COL17A1;COL18A1;CANT1;TNFAIP6;HBB;FSTL3;HK3;ADAMTSL4;SDF4;HSPA6;RHBDF2;ANO8;PLAUR;MMP9;CYP27A1;ADAM17;BIN2;COL4A2;COL5A1;COL4A1;COL7A1;SAA1;NUCB1;COL9A2;PLEKHO2;HSPA1A					protein ADP-ribosylation	2/29	0.00387089	0.0216314	23.7861	132.115	PARP14;PARP9
	cytolytic granule	2/7	0.00632235	0.0490614	22.064	111.725	PRF1;GZMB					positive regulation of mononuclear cell migration	2/31	0.00441521	0.0244337	22.1435	120.077	CCR1;CXCL10
	hemidesmosome	2/7	0.00632235	0.0490614	22.064	111.725	COL17A1;EPPK1					apoptotic mitochondrial changes	2/33	0.00499284	0.0273646	20.7128	109.773	IFI6;IFIT2
												response to exogenous dsRNA	2/35	0.00560334	0.0304181	19.4555	100.865	DDX58;IFIT1
												regulation of I-kappaB kinase/NF-kappaB signaling	4/224	0.00575851	0.0309656	5.97455	30.8112	BST2;STAT1;IFIT5;TRIM22
												positive regulation of cytokine-mediated signaling pathway	2/36	0.00592077	0.0312485	18.8824	96.853	PARP14;PARP9
												membrane fusion	2/36	0.00592077	0.0312485	18.8824	96.853	MX2;MX1
												cellular response to molecule of bacterial origin	3/115	0.00598031	0.0312732	8.70492	44.5629	CXCL10;CXCL9;CXCL11
												apoptotic process	4/231	0.00641098	0.0329743	5.78825	29.2292	IFI27;MX1;IFI6;IFIT2
												adenylate cyclase-activating G protein-coupled receptor signaling pathway	3/118	0.00642132	0.0329743	8.47655	42.7907	CXCL10;CXCL9;CXCL11
												synaptic vesicle endocytosis	2/38	0.00657976	0.0332113	17.8315	89.5813	MX2;MX1
												protein ubiquitination	6/525	0.00658399	0.0332113	3.87024	19.4407	HERC5;TRIM69;UBE2L6;ISG15;TRIM22;HERC6
												cellular response to lipopolysaccharide	3/120	0.00672584	0.0336292	8.33081	41.669	CXCL10;CXCL9;CXCL11
												positive regulation of intracellular signal transduction	6/546	0.00791916	0.0392515	3.71571	17.9783	BST2;IFIT5;DDX60;PIK3AP1;TRIM22;OASL
												translesion synthesis	2/42	0.00799272	0.0392746	16.0452	77.4857	UBE2L6;ISG15
												DNA synthesis involved in DNA repair	2/43	0.00836544	0.0404641	15.653	74.8786	UBE2L6;ISG15
												regulation of response to external stimulus	3/130	0.00837678	0.0404641	7.67097	36.6848	HERC5;PIK3AP1;USP18
												lymphocyte chemotaxis	2/44	0.00874584	0.0418919	15.2796	72.4126	CXCL10;CXCL11
												regulation of B cell proliferation	2/46	0.00952952	0.0441612	14.5836	67.8626	MNDA;TNFSF13B
												positive regulation of response to stimulus	2/46	0.00952952	0.0441612	14.5836	67.8626	RSAD2;DDX58
												postreplication repair	2/46	0.00952952	0.0441612	14.5836	67.8626	UBE2L6;ISG15
												posttranscriptional regulation of gene expression	2/46	0.00952952	0.0441612	14.5836	67.8626	MTPN;PARP9
												positive regulation of response to external stimulus	3/139	0.0100493	0.0461945	7.16008	32.9381	GBP5;DDX60;OASL
												receptor internalization	2/49	0.0107614	0.0486827	13.6507	61.8618	MX2;MX1
												cellular defense response	2/49	0.0107614	0.0486827	13.6507	61.8618	CXCL9;MNDA
											COVID-19 vs other viral ARIs	cytoplasmic translation	46/93	8.46085e-25	3.45203e-21	10.6462	590.113	EIF4A2;RPL4;EIF4A1;RPL5;RPL30;RPL10;RPL31;RPL34;RPL12;RPLP0;RPL36A;RPL10A;RPL9;RPL6;RPS4X;RPL7A;RPS17;RPS15A;RPS18;RPL14;RPL37;RPL15;RPS11;RPS27A;RPL39;RPS10;RPL17;RPS13;RPS12;RPL41;RPL21;RPS8;RPL23;RPL22;RPS6;RPL35A;RPS3A;RPSA;RPL23A;EIF3M;RPS27;RPS29;RPL37A;RPL27;RPS20;RPS23
												SRP-dependent cotranslational protein targeting to membrane	44/90	1.63019e-23	3.3256e-20	10.3929	545.324	RPL4;RPL5;RPL30;RPL10;RPL31;RPL34;RPL12;RPLP0;RPL36A;RPL10A;SRP14;RPL9;RPL6;RPS4X;RPL7A;RPS17;RPS15A;RPS18;RPL14;RPL37;RPL15;RPS11;RPS27A;RPL39;RPS10;RPL17;RPS13;RPS12;RPL41;RPL21;RPS8;RPL23;RPL22;RPS6;RPL35A;RPS3A;RPSA;RPL23A;RPS27;RPS29;RPL37A;RPL27;RPS20;RPS23
												cotranslational protein targeting to membrane	44/94	1.53173e-22	2.08315e-19	9.55938	480.172	RPL4;RPL5;RPL30;RPL10;RPL31;RPL34;RPL12;RPLP0;RPL36A;RPL10A;SRP14;RPL9;RPL6;RPS4X;RPL7A;RPS17;RPS15A;RPS18;RPL14;RPL37;RPL15;RPS11;RPS27A;RPL39;RPS10;RPL17;RPS13;RPS12;RPL41;RPL21;RPS8;RPL23;RPL22;RPS6;RPL35A;RPS3A;RPSA;RPL23A;RPS27;RPS29;RPL37A;RPL27;RPS20;RPS23
												cilium assembly	85/314	3.24693e-22	3.31187e-19	4.09249	202.493	CEP57;SPAG16;ARF4;CEP126;TTC26;IFT172;CETN2;CCP110;CDC14A;CDC14B;PCM1;TUBA1A;TCTN3;TBC1D32;TCTN1;TEKT1;TMEM107;BBS9;CEP97;KIFAP3;CFAP43;IFT57;CEP290;BBS4;DYNC2H1;CFAP52;DNAAF1;CCDC113;RFX3;IFT80;CSNK1E;RPGRIP1L;DYNLL1;DYNLL2;WDR35;CKAP5;KIF27;LZTFL1;IFT88;CFAP221;RP1;IFT81;TMEM138;MAK;AKAP9;WDPCP;EXOC5;CFAP54;IFT46;SSX2IP;INTU;ARL6;DNAH5;SPATA6;TTBK2;IFT74;ABLIM1;PRKAR2B;TMEM67;NPHP3;POC1B;CEP78;…
												cilium organization	70/228	6.95941e-22	5.67888e-19	4.85947	236.738	SPAG16;ARF4;CEP126;TTC26;IFT172;CCP110;TTC29;CDC14A;CDC14B;PCM1;TCTN3;TCTN1;TEKT1;TMEM107;BBS9;KIFAP3;CFAP43;CEP290;BBS4;DYNC2H1;CFAP52;DNAAF1;CCDC113;RFX3;IFT80;DYNLL1;DYNLL2;WDR35;KIF27;LZTFL1;IQCG;IFT88;CFAP221;IFT81;TMEM138;MAK;WDPCP;EXOC5;CFAP54;IFT46;SSX2IP;CFAP61;INTU;ARL6;DNAH5;CFAP126;TTBK2;IFT74;ABLIM1;TMEM67;NPHP3;POC1B;CEP78;BBS2;CFAP70;RAB3IP;WDR19;RABL2B;FOXJ1;PARVA;BBIP1;TTC39C;RAB…
												protein targeting to ER	45/103	1.69798e-21	1.15463e-18	8.42946	403.138	RPL4;RPL5;RPL30;RPL10;RPL31;RPL34;RPL12;RPLP0;RPL36A;RPL10A;SRP14;RPL9;RPL6;RPS4X;RPL7A;RPS17;RPS15A;RPS18;RPL14;RPL37;RPL15;RPS11;RPS27A;RPL39;RPS10;RPL17;RPS13;RPS12;RPL41;RPL21;RPS8;RPL23;RPL22;RPS6;RPL35A;RPSA;RPS3A;RPL23A;RPS27;SPCS1;RPS29;RPL37A;RPL27;RPS20;RPS23
												peptide biosynthetic process	55/162	9.81602e-20	5.72134e-17	5.60302	245.231	RPL4;RPL5;RPL30;RPL31;MRPS14;RPL34;RPLP0;MRPL37;RPL10A;RPL9;MRPL35;PCSK5;RPL6;RPS4X;MRPL3;MRPL42;RPL7A;RPS17;RPS18;RPL37;RPS11;RPL39;RPS10;RPS13;RPS12;RPL21;RPS8;RPL23;RPL22;RPS6;MRPS18B;RPSA;RPS3A;EEF1A1;RPL37A;RPL27;MRRF;RPL10;RPL12;RPL36A;RPS15A;RPL14;DMD;RPL15;RPS27A;RPL17;RPL41;RPL35A;RPL23A;RPS27;RPS29;RPS20;RSL24D1;FARSB;RPS23
												nuclear-transcribed mRNA catabolic process	56/171	3.12616e-19	1.59434e-16	5.30888	226.208	RPL4;RPL5;RPL30;RPL31;RPL34;RPLP0;RPL10A;RPL9;RPL6;RPS4X;RPL7A;RPS17;RPS18;RPL37;MTPAP;RPS11;RPL39;RPS10;RPS13;RPS12;RPL21;RPS8;RPL23;RPL22;RPS6;RPSA;RPS3A;RC3H2;RPL37A;RPL27;NBAS;RPL10;RPL12;RPL36A;EXOSC6;EXOSC10;RPS15A;RPL14;RPL15;RPS27A;RPL17;RPL41;RPL35A;CNOT10;RPL23A;CNOT6;CNOT7;RPS27;CNOT1;RPS29;AGO1;CNOT2;RPS20;EIF3E;CNOT8;RPS23
												nuclear-transcribed mRNA catabolic process, nonsense-mediated decay	44/113	1.09493e-18	4.9637e-16	6.91987	286.177	RPL4;RPL5;RPL30;RPL10;RPL31;RPL34;RPL12;RPLP0;RPL36A;RPL10A;RPL9;RPL6;RPS4X;RPL7A;RPS17;RPS15A;RPS18;RPL14;RPL37;RPL15;RPS11;RPS27A;RPL39;RPS10;RPL17;RPS13;RPS12;RPL41;RPL21;RPS8;RPL23;RPL22;RPS6;RPL35A;RPSA;RPS3A;RPL23A;RPS27;RPS29;RPL37A;RPL27;RPS20;EIF3E;RPS23
												translation	60/214	7.58538e-17	3.09484e-14	4.24868	157.701	RPL4;N6AMT1;RPL5;RPL30;RPL31;GFM2;MRPS14;RPL34;RPLP0;MRPL37;RPL10A;RPL9;MRPL35;RPL6;RPS4X;MRPL42;MRPL3;RPL7A;RPS17;RPS18;RPL37;RPS11;RPL39;RPS10;RPS13;RPS12;RARS2;RPL21;RPS8;RPL23;RPL22;RPS6;MRPS18B;RPSA;RPS3A;QRSL1;EEF1A1;RPL37A;RPL27;MRRF;RPL10;RPL12;RPL36A;RPS15A;RPL14;IARS2;RPL15;RPS27A;RPL17;PTCD3;RPL41;RPL35A;RPL23A;RPS27;RPS29;RPS20;ABCE1;RSL24D1;FARSB;RPS23
												plasma membrane bounded cell projection assembly	67/278	5.08289e-15	1.88529e-12	3.46641	114.09	SPAG16;ARF4;CEP126;TTC26;IFT172;CDC14A;CDC14B;PCM1;OPHN1;TCTN3;TCTN1;TEKT1;TMEM107;BBS9;CFAP43;CEP290;BBS4;DYNC2H1;CFAP52;DNAAF1;CCDC113;RFX3;IFT80;DYNLL1;DYNLL2;WDR35;KIF27;MTSS1;LZTFL1;IFT88;RAP2A;CFAP221;IFT81;TMEM138;MAK;WDPCP;EXOC5;CFAP54;IFT46;SSX2IP;INTU;ARL6;DNAH5;TTBK2;RAP1B;IFT74;ABLIM1;TMEM67;NPHP3;POC1B;BBS2;CFAP70;RAB3IP;WDR19;RABL2B;FOXJ1;PARVA;BBIP1;TTC39C;RAB11A;WDR11;TMEM231;TTC8…
												organelle assembly	81/425	6.54248e-12	2.22444e-09	2.57333	66.2702	SPAG16;ARF4;CEP126;TTC26;IFT172;CDC14A;CDC14B;PCM1;TCTN3;TCTN1;TEKT1;TMEM107;BBS9;CFAP43;CEP290;BBS4;EIF2A;DYNC2H1;CFAP52;PDCD6IP;DNAAF1;CCDC113;RFX3;IFT80;DYNLL1;DYNLL2;WDR35;GOLGA8N;KIF27;LZTFL1;GOLGA8B;IFT88;CFAP221;IFT81;TMEM138;GORASP2;MAK;CHMP3;WDPCP;EXOC5;CFAP54;IFT46;VPS25;SSX2IP;STAM2;INTU;ARL6;DNAH5;CENPC;TTBK2;IFT74;ABLIM1;TMEM67;G3BP1;TP53INP1;UBQLN1;NPHP3;POC1B;BBS2;CFAP70;VTA1;RAB3I…
												intraciliary transport involved in cilium assembly	19/40	1.18851e-10	3.73008e-08	9.69949	221.664	DYNC2H1;TTC26;IFT172;WDR19;IFT80;DYNLL1;DYNLL2;WDR35;IFT74;PCM1;IFT22;IFT88;TTC30B;IFT81;IFT57;KIFAP3;IFT46;CLUAP1;SSX2IP
												rRNA metabolic process	41/162	1.97941e-10	5.76857e-08	3.65995	81.7744	RPL4;RPL5;RPL30;RPL10;RPL31;RPL34;RPL12;RPLP0;RPL36A;RPL10A;RPL9;RPL6;RPL7A;EXOSC6;RPS17;EXOSC10;RPL14;RPL37;RPL15;RPL39;RPL17;DCAF13;RPL41;WDR36;RPL21;DIS3;KRR1;RPL23;TEX10;RPL22;RPS6;WDR75;RPL35A;RPL23A;WDR12;SENP3;RPS27;RPL37A;PIH1D2;RPL27;NOL11
												gene expression	68/356	2.93713e-10	7.989e-08	2.5681	56.3657	RPL4;RPL5;RPL30;RPL31;MRPS14;RPL34;RPLP0;MRPL37;RPL10A;RPL9;MRPL35;RPL6;DUSP11;RBM3;RPS4X;MRPL42;MRPL3;RPL7A;RPS17;RPS18;RPL37;RPS11;RPL39;RPS10;RPS13;RPS12;RPL21;RPS8;RPL23;RPL22;RPS6;MRPS18B;RPSA;RPS3A;MLF1;NUP93;EEF1A1;DDX39B;RPL37A;RPL27;NUP54;MRRF;RBMS2;NUP205;SEH1L;RPL10;RPL12;RPL36A;CREBL2;RPS15A;RPL14;NUP88;RPL15;RPS27A;RPL17;EIF4E;POLR2K;RPL41;NUP155;CPSF2;RPL35A;RPL23A;RPS27;RPS29;RPS20…
												ribosome biogenesis	45/192	4.01976e-10	1.02504e-07	3.30966	71.6033	RPL4;RPL5;RPL30;RPL10;RPL31;RPL34;RPL12;RPLP0;RPL36A;RPL10A;RPL9;RPL6;RPL7A;EXOSC6;RPS17;XPO1;EXOSC10;RPL14;RPL37;RPL15;RPL39;RPL17;DCAF13;EIF2A;RPL41;WDR36;RPL21;DIS3;KRR1;RPL23;TEX10;RPL22;RPS6;GTF3A;WDR75;RPL35A;RPL23A;WDR12;SENP3;RPS27;RPL37A;PIH1D2;RPL27;NOL11;ABCE1
												rRNA processing	42/173	4.82701e-10	1.15848e-07	3.46317	74.2906	RPL4;RPL5;RPL30;RPL10;RPL31;RPL34;RPL12;RPLP0;RPL36A;THUMPD1;RPL10A;RPL9;RPL6;RPL7A;EXOSC6;RPS17;EXOSC10;RPL14;RPL37;RPL15;RPL39;RPL17;DCAF13;RPL41;WDR36;RPL21;DIS3;KRR1;RPL23;TEX10;RPL22;RPS6;WDR75;RPL35A;RPL23A;WDR12;SENP3;RPS27;RPL37A;PIH1D2;RPL27;NOL11
												cellular protein metabolic process	75/417	6.44231e-10	1.46026e-07	2.38818	50.541	RPL4;RPL5;RPL30;RPL31;MRPS14;RPL34;RPLP0;PLOD2;MRPL37;IDE;RPL10A;RPL9;MRPL35;PRSS23;FBXO22;PCSK5;RPL6;RPS4X;MRPL42;MRPL3;RPL7A;RPS17;RPS18;RPL37;RPS11;SEPHS1;RPL39;RPS10;RPS13;RPS12;CSNK1G3;RPL21;IGFBP5;RPS8;RPL23;RPL22;RPS6;MRPS18B;RPSA;RPS3A;RABGGTB;FBXO11;FBXW2;EEF1A1;RPL37A;RPL27;L2HGDH;MRRF;RPL10;RPL12;RPL36A;NEDD8;OMA1;CLN5;RPS15A;RPL14;RPL15;RPS27A;RPL17;RPL41;YES1;RPL35A;RPL23A;UBE2G1;IGF…
												cellular macromolecule biosynthetic process	61/314	1.2156e-09	2.61033e-07	2.61647	53.7109	RPL4;RPL5;RPL30;RPL31;MRPS14;RPL34;RPLP0;MRPL37;RPL10A;RPL9;MRPL35;RPL6;RPS4X;MRPL42;MRPL3;RPL7A;RPS17;RPS18;KAT7;RPL37;RPS11;RPL39;RPS10;RPS13;RPS12;RPL21;RPS8;RPL23;RPL22;RPS6;MRPS18B;RPSA;RPS3A;MLF1;EEF1A1;RPL37A;RPL27;MRRF;RPL10;RPL12;RPL36A;CREBL2;ORC4;RPS15A;ORC6;RPL14;RPL15;RPS27A;RPL17;POLR2K;RPL41;RPL35A;RPL23A;FAM111B;FAM111A;RPS27;RPS29;RPS20;RSL24D1;FARSB;RPS23
												ncRNA processing	43/201	1.83459e-08	3.74257e-06	2.9371	52.3211	RPL4;RPL5;RPL30;RPL10;RPL31;RPL34;RPL12;RPP30;RPLP0;RPL36A;RPL10A;RPL9;RPL6;EXOSC6;RPL7A;RPS17;EXOSC10;RPL14;RPL37;RPL15;RPL39;RPL17;DCAF13;RPL41;WDR36;RPL21;DIS3;KRR1;RPL23;TEX10;RPL22;RPS6;WDR75;RPL35A;RPL23A;WDR12;SENP3;RPS27;AGO1;RPL37A;PIH1D2;RPL27;NOL11
												positive regulation of telomere maintenance via telomerase	13/33	1.51256e-06	0.000284918	6.94424	93.0646	CCT2;XRCC5;NEK7;CCT6A;PKIB;TCP1;MAPK1;POT1;MAPKAPK5;CCT8;CCT7;HNRNPA1;CCT4
												regulation of mitotic cell cycle phase transition	37/188	1.53632e-06	0.000284918	2.63603	35.2863	CEP57;ANAPC15;PSMD14;CETN2;CCP110;CDC14A;CDC14B;PSMB7;PCM1;PSMB4;CDC23;TUBA1A;PSMB5;PSMD5;PRKAR2B;CDC27;RPS27A;CEP290;TMEM14B;SKP1;CEP78;APPL1;CSNK1E;DYNLL1;TUBB4B;CKAP5;DDB1;PSMA5;PSMA1;PSMA2;AKAP9;CDC16;ALMS1;ANAPC5;CEP41;ANAPC1;NEK11
												ciliary basal body-plasma membrane docking	23/95	4.12984e-06	0.000732599	3.42308	42.4368	CEP57;CETN2;RAB3IP;CCP110;CSNK1E;RPGRIP1L;DYNLL1;TUBB4B;CKAP5;RAB11A;TTBK2;PCM1;TUBA1A;TCTN3;PRKAR2B;TMEM67;TCTN1;AKAP9;ALMS1;CEP41;CEP97;CEP290;CEP78
												positive regulation of telomere maintenance via telomere lengthening	13/36	4.7694e-06	0.000810798	6.03747	73.9789	CCT2;XRCC5;NEK7;CCT6A;PKIB;TCP1;MAPK1;POT1;MAPKAPK5;CCT8;CCT7;HNRNPA1;CCT4
												organelle organization	64/420	5.05247e-06	0.000824563	1.94326	23.6993	ABCD2;ABCD3;PARK7;TTC29;PCLO;PLCE1;LONP2;DNM1L;KIFAP3;TMED7;GABPA;SH3D19;DYNC2H1;BCAS3;PRKCI;CXADR;PDCD6IP;COG7;COG2;GOLPH3L;LIG4;PEX2;WDR73;PEX1;GOLGA8N;IQCG;GOLGA8B;TMEM135;ZFYVE16;GORASP2;PALLD;PEX3;TFAM;CHMP3;WDPCP;PPIA;CFAP61;TMED10;SAR1A;ATL3;SAR1B;ATL2;ARL1;HSD17B13;CFAP126;PRDX3;LMAN1;ARHGAP21;VPS11;DYM;PPARGC1A;CEP78;PTCD2;MTX2;MTX3;HPS3;LARP4;KLHL20;ABI2;REEP5;RAB14;SSBP1;BRWD1;SLC25A36
												fatty acid oxidation	17/59	6.06523e-06	0.000951774	4.32917	52.0061	ABCD2;ABCD3;ECI2;ALOX15;PEX2;ADH7;ADH5;ALDH3A2;HADHB;CPT2;CYP4V2;EHHADH;HACL1;ACADM;ACAD11;SLC27A2;PPARGC1A
												cilium movement	15/52	2.08653e-05	0.00315297	4.33216	46.6895	CFAP61;SPAG17;RSPH4A;SPEF2;DNAH7;DNAAF1;DNAH5;CFAP70;DNAH9;TTC29;TEKT1;ZBBX;ROPN1L;SPA17;CFAP54
												intracellular protein transport	52/336	2.46025e-05	0.00358493	1.97286	20.9373	ARF4;IPO11;C2CD5;CSE1L;CLTC;SNX13;RAB22A;IPO5;XPO1;IPO9;XPO4;LAMP2;CHP1;VPS35;TMED7;ARL5A;APPL1;COG7;NUTF2;FAM91A1;NUP93;OXA1L;TBC1D5;VPS25;COPB2;TMED10;SAR1A;SAR1B;ARL6;ARL1;AKAP6;TRAK1;NAPG;TRAK2;LMAN1;NUP88;RAB6A;EVI5;TBC1D8B;NUP155;RANBP17;RABL2A;XPO7;RABL2B;RASSF9;STAM;ARCN1;WDR11;TBCK;IFT22;RAB14;RAB3GAP2
												regulation of cellular macromolecule biosynthetic process	66/468	4.54428e-05	0.00639334	1.77226	17.7209	ATF2;ZNF253;RORA;NUCKS1;RPL6;RBM3;HINT1;EFEMP1;MYB;SPIN1;KAT7;FADS1;EIF2A;ZNF562;ZNF680;ZBTB38;RFX3;HCFC2;MLF1;ZNF92;ZNF519;NFX1;ATF7;MAPKAPK5;ZNF678;UBE2V1;CLOCK;ZNF675;PFDN5;ZNF431;MTPN;ZNF273;MYCBP;RPL10;ZNF195;PLAG1;MAGED1;SUPT4H1;TULP3;CREBL2;NLK;NR2C2;ZNF506;PPARGC1A;ZNF268;ZNF664;EIF4E;ZNF146;ZNF100;WWTR1;ZNF141;ASCC1;NR1D2;ESRRG;FOXN3;YY1AP1;ZNF33A;REST;ZNF37A;NFIA;ZNF737;ZNF736;ZNF138;RB…
												regulation of telomerase RNA localization to Cajal body	8/18	5.91546e-05	0.00804503	8.52649	83.0084	CCT6A;CCT2;EXOSC10;SHQ1;TCP1;CCT8;CCT7;CCT4
												positive regulation of establishment of protein localization to telomere	6/10	6.25681e-05	0.00823477	15.9738	154.614	CCT6A;CCT2;TCP1;CCT8;CCT7;CCT4
												mitochondrial translation	22/105	7.31498e-05	0.0093266	2.83692	27.016	RARS2;PTCD3;GFM1;MRPS27;MRPS35;GFM2;MRPS14;MRPS22;MRPL19;MRPS18B;MRPS31;MRPL37;MRPS30;QRSL1;MRPL35;OXA1L;MRPL3;MRPL42;MRPL50;IARS2;MRRF;MTRF1L
												axoneme assembly	11/34	8.28351e-05	0.0102414	5.10266	47.9582	SPAG16;SPAG17;TTC26;RSPH4A;TTC12;RP1;RSPH1;DNAAF1;SPAG1;FOXJ1;CCDC65
												regulation of telomere maintenance via telomerase	14/52	9.02058e-05	0.0108247	3.93443	36.643	CCT2;XRCC5;NEK7;CCT6A;PKIB;EXOSC10;TCP1;POT1;MAPK1;MAPKAPK5;CCT8;CCT7;HNRNPA1;CCT4
												positive regulation of establishment of protein localization	8/19	9.44716e-05	0.0110127	7.75093	71.8295	CCT6A;CCT2;CEP120;TCP1;CHP1;CCT8;CCT7;CCT4
												positive regulation of telomerase RNA localization to Cajal body	7/15	0.000119919	0.013348	9.32143	84.1604	CCT6A;CCT2;SHQ1;TCP1;CCT8;CCT7;CCT4
												positive regulation of protein localization to Cajal body	6/11	0.000127591	0.013348	12.7783	114.579	CCT6A;CCT2;TCP1;CCT8;CCT7;CCT4
												regulation of establishment of protein localization to telomere	6/11	0.000127591	0.013348	12.7783	114.579	CCT6A;CCT2;TCP1;CCT8;CCT7;CCT4
												regulation of protein localization to Cajal body	6/11	0.000127591	0.013348	12.7783	114.579	CCT6A;CCT2;TCP1;CCT8;CCT7;CCT4
												peroxisome organization	9/25	0.000145542	0.0144883	5.99672	52.9812	ABCD2;TMEM135;ABCD3;PEX3;LONP2;PEX2;PEX1;MFF;DNM1L
												epithelial cilium movement involved in extracellular fluid movement	8/20	0.000145594	0.0144883	7.10463	62.7672	SPAG17;SPEF2;DNAAF1;NEK10;RFX3;NPHP3;ROPN1L;SPA17
												translational termination	20/96	0.000165929	0.0161188	2.81434	24.4958	N6AMT1;PTCD3;MRPS27;MRPS35;GFM2;MRPS14;MRPS22;MRPL19;MRPS18B;MRPS31;MRPL37;MRPS30;MRPL35;MRPL3;MRPL42;OXA1L;MRPL50;ABCE1;MRRF;MTRF1L
												protein modification by small protein conjugation	57/409	0.000199865	0.0189639	1.74342	14.8502	ZNF451;UBE2D4;FBXO25;UFL1;CDC23;SUMO2;CDC27;TRIM24;TRIM69;RNF152;SKP1;PIAS3;SHPRH;FBXW11;MSL2;PEX2;FBXO11;PJA2;PIAS1;NUP93;DDB1;NFX1;TRIM13;UFC1;UBE2V2;NUP54;CBLL1;NUP205;SEH1L;CUL5;EPAS1;RNF38;DCUN1D4;DCUN1D1;NEDD4L;UBR3;NEDD8;DTX4;CAND1;HLTF;VPS11;NUP88;NAE1;RPS27A;NUP155;WWP1;UBE2G1;KLHL20;KLHL9;NEDD4;CDC16;KLHL8;MKRN2;UBA2;FBXL2;TRIM32;TRIM34
												ethanol oxidation	6/12	0.000236567	0.0210477	10.648	88.9033	ADH1C;ALDH2;ALDH1A1;ADH7;ADH5;ADH6
												positive regulation of protein localization to chromosome, telomeric region	6/12	0.000236567	0.0210477	10.648	88.9033	CCT6A;CCT2;TCP1;CCT8;CCT7;CCT4
												regulation of nucleic acid-templated transcription	59/430	0.000237303	0.0210477	1.71241	14.2921	ATF2;ZNF253;RORA;RPL6;HINT1;EFEMP1;MYB;SPIN1;KAT7;FADS1;ZNF562;ZNF680;ZBTB38;RFX3;HCFC2;MLF1;ZNF92;ZNF519;NFX1;ATF7;ZNF678;UBE2V1;CLOCK;ZNF675;PFDN5;ZNF431;ZNF273;MYCBP;ZNF195;PLAG1;MAGED1;SUPT4H1;TULP3;CREBL2;NLK;NR2C2;ZNF506;PPARGC1A;ZNF268;ZNF664;ZNF146;ZNF100;WWTR1;ZNF141;ASCC1;NR1D2;ESRRG;FOXN3;YY1AP1;ZNF33A;REST;ZNF37A;NFIA;COPS2;ZNF737;ZNF736;ZNF138;RBAK;SSBP2
												protein polyubiquitination	46/314	0.000259746	0.0225482	1.84443	15.2273	ANAPC13;UBE2D4;PSMD14;FBXO28;NEDD4L;FBXO22;PSMB7;NPEPPS;PSMB4;CDC23;PSMB5;PSMD5;TRIM2;CDC27;RNF217;TRIM69;RPS27A;RNF152;HERC6;SKP1;SHPRH;FBXW11;WWP1;FBXO15;ZFP91;LNPEP;UBE2G1;FBXO11;RC3H2;FBXW2;KLHL20;PSMA5;IFI27;PSMA1;PSMA2;NEDD4;CDC16;TRAF5;UBE2V2;ANAPC5;UBE2V1;FBXL4;TRIM32;DZIP3;ANAPC1;TRIM34
												regulation of G2/M transition of mitotic cell cycle	26/149	0.000399908	0.0339922	2.26276	17.7045	CEP57;PSMD14;CETN2;CCP110;PSMB7;PCM1;PSMB4;TUBA1A;PSMB5;PSMD5;PRKAR2B;CEP290;STOX1;SKP1;CEP78;CSNK1E;DYNLL1;TUBB4B;CKAP5;RAB11A;PSMA5;PSMA1;PSMA2;AKAP9;ALMS1;CEP41
												cilium-dependent cell motility	8/23	0.000448306	0.0373283	5.68277	43.8144	DNAH3;DNAH7;TEKT1;EFHC1;RFX3;CCDC65;EFHC2;CFAP54
												melanosome transport	7/18	0.000470648	0.0376518	6.77811	51.9298	BBS2;BLOC1S5;BLOC1S6;ARL6;RAB27B;RAB11A;BBS4
												pigment granule transport	7/18	0.000470648	0.0376518	6.77811	51.9298	BBS2;BLOC1S5;BLOC1S6;ARL6;RAB27B;RAB11A;BBS4
												mitochondrial translational termination	18/89	0.000504369	0.0395736	2.70884	20.566	PTCD3;MRPS27;MRPS35;GFM2;MRPS14;MRPS22;MRPL19;MRPS18B;MRPS31;MRPL37;MRPS30;MRPL35;MRPL3;MRPL42;OXA1L;MRPL50;MRRF;MTRF1L
												Fc receptor signaling pathway	21/112	0.000527018	0.0405705	2.46737	18.6244	MAP2K4;PIGR;PSMD14;FBXW11;NFATC3;PIK3R1;PIK3CB;PSMA5;MAPK9;PSMB7;FER;PSMB4;PSMB5;PSMA1;PSMD5;PSMA2;PLCG2;MAPK1;CALM1;SOS1;SKP1
												protein localization to cilium	10/35	0.000538764	0.0407066	4.26472	32.0973	TTC26;ARL6;TCTN1;TMEM107;WDR19;TULP3;BBS9;WDR35;BBS4;FSIP2
												protein stabilization	29/179	0.000682278	0.0484688	2.07014	15.0915	RPL5;STXBP4;TAF9;CREBL2;PARK7;PIK3R1;NLK;NAPG;LAMP2;ZNF207;CHP1;CCT8;CCT7;PPARGC1A;TSPAN1;CCT4;CCT2;CRTAP;COG7;RPL23;USP2;PARVA;IGF1;CCT6A;PER3;TCP1;SUGT1;IFT46;PFN2
												non-motile cilium assembly	9/30	0.00068697	0.0484688	4.56768	33.2674	PCM1;IFT88;TTC8;TBC1D32;TMEM107;RPGRIP1L;IFT57;CEP290;BBS4
												establishment of melanosome localization	7/19	0.000690085	0.0484688	6.21293	45.222	BBS2;BLOC1S5;BLOC1S6;ARL6;RAB27B;RAB11A;BBS4
												ethanol metabolic process	7/19	0.000690085	0.0484688	6.21293	45.222	SULT1B1;ADH1C;ALDH2;ALDH1A1;ADH7;ADH5;ADH6
												metaphase/anaphase transition of cell cycle	4/6	0.000712777	0.0484688	21.2759	154.172	CDC23;CDC16;CDC27;ANAPC1
												metaphase/anaphase transition of mitotic cell cycle	4/6	0.000712777	0.0484688	21.2759	154.172	CDC23;CDC16;CDC27;ANAPC1

## Sheet: significant GO Terms(ToppGene)
	The significant Biological Process based on downregulated genes, obtained from ToppGene database													The significant Molecular Function based on downregulated genes, obtained from ToppGene database															The significant Cellular Component based on downregulated genes, obtained from ToppGene database												The significant Biological Process based on upregulated genes, obtained from ToppGene database
	Category	ID	Name	p-value	q-value Bonferroni	q-value FDR B&H	q-value FDR B&Y	Hit Count in Query List	Hit Count in Genome	Hit in Query List				Category	ID	Name	p-value	q-value Bonferroni	q-value FDR B&H	q-value FDR B&Y	Hit Count in Query List	Hit Count in Genome	Hit in Query List						Category	ID	Name	p-value	q-value Bonferroni	q-value FDR B&H	q-value FDR B&Y	Hit Count in Query List	Hit Count in Genome	Hit in Query List			Category	ID	Name	p-value	q-value Bonferroni	q-value FDR B&H	q-value FDR B&Y	Hit Count in Query List	Hit Count in Genome
COVID-19 vs HC	Biological Process	GO:0045229	external encapsulating structure organization	7.334e-08	0.0006617	0.0002776	0.002688	69	472	MMP21,MMP15,LTBP4,RECK,MYH11,BMP1,DDR1,PDGFA,COL1A2,COL4A2,COL4A3,COL4A4,COL6A2,COL6A3,COL8A2,COL9A2,COL9A3,COL15A1,COMP,ADAMTS3,ADAMTS2,MMP28,COL23A1,KLK4,SCUBE3,ADAMTSL2,B3GAT3,NDNF,HMCN2,LOXL4,FGFR4,PRDX4,BCAN,P3H4,SCUBE1,EGFLAM,FSCN1,CSGALNACT1,SOX9,SPARC,GAS6,ADAMTS16,ADAMTSL1,ADAMTS13,CHADL,ADAMTS8,TGM1,COL18A1,ADAMTS7,ADAMTS6,ICAM5,TLL1,TLL2,TNXB,COL14A1,VWF,WT1,VWA1,IDUA,IL6,ITGAD,ITGB4,S…			COVID-19 vs HC	Molecular Function	GO:0022857	transmembrane transporter activity	1.895e-07	0.0003785	0.0003243	0.002651	149	1250	ABCA3,ABCA4,SLC24A3,SLC12A5,SLC25A29,KCNT1,HCN3,AQP1,AQP2,ANO8,BEST4,KCNK5,ATP2A1,ATP2A2,ATP2A3,ABCC3,SLC16A13,ATP6V0A1,INAFM2,PKD1L1,SLC25A26,LRRC26,CACNA1H,CACNA1G,NOS1,CACNA1A,CACNA1C,CACNB1,SLC25A20,SLC22A18,KCNK10,COX7A2L,PACSIN3,BEST3,ASIC3,CHRNB2,SLC39A13,CHRNE,TRPM5,CLCN2,CLCN7,NALCN,CLTB,ABCC2,CNGB1,SLC2A8,COX7A1,COX8A,CPOX,CNGB3,SLC25A10,TMEM37,ANO7,PRKG1,CTNS,SLC26A11,TRPM4,PSD,BEST2,K…					COVID-19 vs HC	Cellular Component	GO:0031226	intrinsic component of plasma membrane	3.24e-10	3.308e-07	3.308e-07	2.483e-06	217	1910	ABCA4,MC1R,SLC24A3,ACVRL1,ADCY5,SLC12A5,CCR2,ADRA2A,ADRB1,CD99,SORCS2,IGSF9,NLGN2,MMP15,ALK,HCN3,AQP1,AQP2,DEGS1,SEMA4G,MST1R,ASGR1,MTNR1A,KCNK5,MDGA1,ATP2A2,MUSK,HYAL2,ABCC3,SLC16A13,GPAA1,TNFSF12,TNFRSF18,CDHR5,BDKRB2,FCRL1,ST3GAL5,LRRC26,CACNA1H,CACNA1G,DAGLA,NOTCH3,CACNA1A,CACNA1C,DDR1,STBD1,SLC22A18,OXTR,KCNK10,PCDHGC3,CDH4,ENPP1,ASIC3,CHRNB2,CHRNE,PHEX,DLGAP3,LRFN4,TRPM5,CLCN2,BAMBI,LTB4R,A…		COVID-19 vs HC	Biological Process	GO:0140546	defense response to symbiont	1.172e-26	5.741e-23	2.871e-23	2.605e-22	43	329
	Biological Process	GO:0034220	ion transmembrane transport	7.94e-08	0.0007164	0.0002776	0.002688	181	1646	CLTCL1,UPK3B,SLC24A3,SLC12A5,CCR2,ADRA2A,ADRB1,AK1,AKT1,NLGN2,SLC25A29,KCNT1,HCN3,AQP1,ANO8,UQCC3,BEST4,KCNK5,ATP2A1,ATP2A2,ATP2A3,MYC,ABCC3,ATP6V0A1,PKD1L1,NDUFA1,SLC25A26,NDUFB6,NDUFB7,LRRC26,CACNA1H,CACNA1G,NOS1,CACNA1A,CACNA1C,CACNB1,SLC25A20,TLR9,KCNK10,COX7A2L,ENPP1,BEST3,PEX10,ASIC3,CHRNB2,SLC39A13,CHRNE,TRPM5,CLCN2,CLCN7,NALCN,PEX16,ASPSCR1,ABCC2,CNGB1,CABP1,NDUFB11,SLC2A8,COX7A1,COX8A,PP…				Molecular Function	GO:0005215	transporter activity	3.247e-07	0.0006485	0.0003243	0.002651	159	1366	ABCA3,ABCA4,SLC24A3,SLC12A5,OSBPL7,SLC25A29,KCNT1,PITPNM2,HCN3,AQP1,AQP2,ANO8,BEST4,KCNK5,ATP2A1,ATP2A2,ATP2A3,ABCC3,SLC16A13,ATP6V0A1,INAFM2,PKD1L1,SLC25A26,LRRC26,CACNA1H,CACNA1G,NOS1,CACNA1A,CACNA1C,CACNB1,SLC25A20,SLC22A18,KCNK10,COX7A2L,PACSIN3,BEST3,ASIC3,CHRNB2,SLC39A13,CHRNE,TRPM5,CLCN2,CLCN7,NALCN,CLTB,ABCC2,CNGB1,SLC2A8,COX7A1,COX8A,CPOX,CNGB3,SLC25A10,TMEM37,ANO7,PRKG1,CTNS,SLC26A11,TR…						Cellular Component	GO:0005887	integral component of plasma membrane	2.692e-09	2.748e-06	1.374e-06	1.032e-05	204	1813	ABCA4,MC1R,SLC24A3,ACVRL1,ADCY5,SLC12A5,CCR2,ADRA2A,ADRB1,CD99,SORCS2,IGSF9,NLGN2,MMP15,ALK,HCN3,AQP1,AQP2,DEGS1,SEMA4G,MST1R,ASGR1,MTNR1A,KCNK5,ATP2A2,MUSK,ABCC3,SLC16A13,GPAA1,TNFSF12,TNFRSF18,CDHR5,BDKRB2,FCRL1,ST3GAL5,LRRC26,CACNA1H,CACNA1G,DAGLA,NOTCH3,CACNA1A,CACNA1C,DDR1,STBD1,SLC22A18,OXTR,KCNK10,PCDHGC3,CDH4,ENPP1,ASIC3,CHRNB2,CHRNE,PHEX,DLGAP3,LRFN4,TRPM5,CLCN2,BAMBI,LTB4R,ABCC2,GPR132,…			Biological Process	GO:0051607	defense response to virus	1.172e-26	5.741e-23	2.871e-23	2.605e-22	43	329
	Biological Process	GO:0030198	extracellular matrix organization	1.154e-07	0.001041	0.0002776	0.002688	68	468	MMP21,MMP15,LTBP4,RECK,MYH11,BMP1,DDR1,PDGFA,COL1A2,COL4A2,COL4A3,COL4A4,COL6A2,COL6A3,COL8A2,COL9A2,COL9A3,COL15A1,COMP,ADAMTS3,ADAMTS2,MMP28,COL23A1,KLK4,SCUBE3,ADAMTSL2,B3GAT3,NDNF,HMCN2,LOXL4,FGFR4,PRDX4,BCAN,P3H4,SCUBE1,EGFLAM,FSCN1,CSGALNACT1,SOX9,SPARC,GAS6,ADAMTS16,ADAMTSL1,ADAMTS13,CHADL,ADAMTS8,COL18A1,ADAMTS7,ADAMTS6,ICAM5,TLL1,TLL2,TNXB,COL14A1,VWF,WT1,VWA1,IDUA,IL6,ITGAD,ITGB4,SCX,KA…				Molecular Function	GO:0015075	ion transmembrane transporter activity	1.165e-06	0.002327	0.0007758	0.006344	130	1090	SLC24A3,SLC12A5,SLC25A29,KCNT1,HCN3,AQP1,AQP2,ANO8,BEST4,KCNK5,ATP2A1,ATP2A2,ATP2A3,ABCC3,SLC16A13,ATP6V0A1,PKD1L1,SLC25A26,LRRC26,CACNA1H,CACNA1G,NOS1,CACNA1A,CACNA1C,CACNB1,SLC25A20,SLC22A18,KCNK10,COX7A2L,PACSIN3,BEST3,ASIC3,CHRNB2,SLC39A13,CHRNE,TRPM5,CLCN2,CLCN7,NALCN,ABCC2,CNGB1,SLC2A8,COX7A1,COX8A,CPOX,CNGB3,SLC25A10,TMEM37,ANO7,CTNS,SLC26A11,TRPM4,PSD,BEST2,KCNG2,GRIN3A,SLC52A2,DPP6,SLC25…						Cellular Component	GO:0097447	dendritic tree	1.46e-08	1.491e-05	3.728e-06	2.798e-05	112	868	ACHE,ACVRL1,LMTK3,ADA,SLC12A5,CCR2,RPTOR,SORCS2,IGSF9,NLGN2,HCN3,AR,MT3,UNC5C,SAMD14,KIF1A,CACNA1H,CACNA1G,BSN,NOS1,DAGLA,CACNA1A,CACNA1C,CAMK2B,NEURL1,ARHGAP33,PCSK1,PCSK2,ENPP1,DLGAP3,TRPM5,CLCN2,HOMER3,CABP1,FAT3,CPE,PPP1CA,RIN1,PRKAR1B,CTNNB1,ABHD12,RELN,PSD,LZTS3,SYT12,FBXO2,DLG4,DNM1,DRD4,DVL1,TPGS1,GLRX2,UBXN1,PRRT2,LPAR1,CNNM1,TNK2,SEZ6,EPHB3,GLRX5,KCNIP3,PPP1R1B,TRPV2,SYNCRIP,SH3GL1,SHH,…			Biological Process	GO:0044403	biological process involved in symbiotic interaction	8.541e-26	4.185e-22	1.395e-22	1.266e-21	73	1102
	Biological Process	GO:0043062	extracellular structure organization	1.252e-07	0.00113	0.0002776	0.002688	68	469	MMP21,MMP15,LTBP4,RECK,MYH11,BMP1,DDR1,PDGFA,COL1A2,COL4A2,COL4A3,COL4A4,COL6A2,COL6A3,COL8A2,COL9A2,COL9A3,COL15A1,COMP,ADAMTS3,ADAMTS2,MMP28,COL23A1,KLK4,SCUBE3,ADAMTSL2,B3GAT3,NDNF,HMCN2,LOXL4,FGFR4,PRDX4,BCAN,P3H4,SCUBE1,EGFLAM,FSCN1,CSGALNACT1,SOX9,SPARC,GAS6,ADAMTS16,ADAMTSL1,ADAMTS13,CHADL,ADAMTS8,COL18A1,ADAMTS7,ADAMTS6,ICAM5,TLL1,TLL2,TNXB,COL14A1,VWF,WT1,VWA1,IDUA,IL6,ITGAD,ITGB4,SCX,KA…				Molecular Function	GO:0030020	extracellular matrix structural constituent conferring tensile strength	2.232e-06	0.004457	0.001114	0.009111	14	42	COL6A6,COL1A2,COL4A2,COL4A3,COL4A4,COL6A2,COL6A3,COL8A2,COL9A2,COL9A3,COL15A1,COL23A1,COL18A1,COL14A1						Cellular Component	GO:0030425	dendrite	1.46e-08	1.491e-05	3.728e-06	2.798e-05	112	868	ACHE,ACVRL1,LMTK3,ADA,SLC12A5,CCR2,RPTOR,SORCS2,IGSF9,NLGN2,HCN3,AR,MT3,UNC5C,SAMD14,KIF1A,CACNA1H,CACNA1G,BSN,NOS1,DAGLA,CACNA1A,CACNA1C,CAMK2B,NEURL1,ARHGAP33,PCSK1,PCSK2,ENPP1,DLGAP3,TRPM5,CLCN2,HOMER3,CABP1,FAT3,CPE,PPP1CA,RIN1,PRKAR1B,CTNNB1,ABHD12,RELN,PSD,LZTS3,SYT12,FBXO2,DLG4,DNM1,DRD4,DVL1,TPGS1,GLRX2,UBXN1,PRRT2,LPAR1,CNNM1,TNK2,SEZ6,EPHB3,GLRX5,KCNIP3,PPP1R1B,TRPV2,SYNCRIP,SH3GL1,SHH,…			Biological Process	GO:0060337	type I interferon signaling pathway	1.046e-24	5.125e-21	1.007e-21	9.138e-21	26	98
	Biological Process	GO:0055085	transmembrane transport	1.538e-07	0.001388	0.0002776	0.002688	201	1887	ABCA3,ABCA4,CLTCL1,UPK3B,SLC24A3,ADD2,SLC12A5,CCR2,ADRA2A,ADRB1,AK1,AKT1,NLGN2,SLC25A29,KCNT1,HCN3,AQP1,AQP2,ANO8,UQCC3,BEST4,KCNK5,ATP2A1,ATP2A2,ATP2A3,MYC,ABCC3,SLC16A13,ATP6V0A1,PKD1L1,NDUFA1,SLC25A26,NDUFB6,NDUFB7,LRRC26,CACNA1H,CACNA1G,NOS1,CACNA1A,CACNA1C,CACNB1,SLC25A20,TLR9,SLC22A18,KCNK10,COX7A2L,ENPP1,BEST3,PEX10,ASIC3,CHRNB2,SLC39A13,CHRNE,TRPM5,CLCN2,CLCN7,NALCN,PEX16,ASPSCR1,ABCC2,CN…				Molecular Function	GO:0015267	channel activity	3.363e-06	0.006717	0.001191	0.009742	82	624	SLC24A3,KCNT1,HCN3,AQP1,AQP2,ANO8,BEST4,KCNK5,INAFM2,PKD1L1,LRRC26,CACNA1H,CACNA1G,NOS1,CACNA1A,CACNA1C,CACNB1,KCNK10,PACSIN3,BEST3,ASIC3,CHRNB2,CHRNE,TRPM5,CLCN2,CLCN7,NALCN,CNGB1,CNGB3,TMEM37,ANO7,PRKG1,TRPM4,BEST2,KCNG2,GRIN3A,DPP6,DRD4,INAFM1,ANO1,GJC1,LRRC8D,GSDMD,RRAD,KCNIP3,TMC3,RYR1,RYR2,GJD3,SCN2B,TRPV2,TRPV6,LRRC8E,CACNG4,SNTA1,ANO9,GJB3,GJB5,MLC1,KCNMB4,GRIN1,GRIN2B,GRIN2D,GRM3,KCNH3,O…						Cellular Component	GO:0043005	neuron projection	4.77e-08	4.87e-05	9.74e-06	7.311e-05	194	1768	ABCA4,MORN4,ACHE,ACVRL1,LMTK3,GPRIN1,ADA,SLC12A5,FZD1,CCR2,PRR12,ADRA2A,RPTOR,SORCS2,AK1,IGSF9,NLGN2,KLHL14,ALDOC,ALK,KLC3,HCN3,AP3B1,CPNE5,AQP1,AR,SPTBN4,MT3,UNC5C,SAMD14,MYC,ATP6V0A1,MYO1C,KIF1A,SPHK1,CACNA1H,CACNA1G,BSN,NOS1,DAGLA,CACNA1A,CACNA1C,CAMK2B,BRSK2,NEURL1,ARHGAP33,PCSK1,PCSK2,ENPP1,CHRNB2,CHRNE,DLGAP3,TRPM5,CLCN2,PIN1,FSCN2,CNGB1,HOMER3,CABP1,COPA,FAT3,CPE,NMNAT3,PPP1CA,RIN1,CSNK1E,…			Biological Process	GO:0009615	response to virus	1.205e-24	5.903e-21	1.007e-21	9.138e-21	47	453
	Biological Process	GO:0042391	regulation of membrane potential	9.347e-07	0.008433	0.001405	0.01361	74	554	PTCHD1,ADRB1,AKT1,NLGN2,HCN3,PRX,SPTBN4,KCNK5,ATP2A2,MYC,BOK,TSPO,CACNA1H,CACNA1G,CACNA1A,CACNA1C,KCNK10,CDKN2A,CHRNB2,CHRNE,NALCN,CTNS,TRPM4,RELN,BEST2,PYCR1,DLG4,GRIN3A,DPP6,DRD4,DVL1,ANO1,GJC1,BCO2,SLC29A1,SEZ6,XIRP1,RYR2,SCN2B,SH3GL1,SLC4A3,SLC8A2,CACNG4,IGSF9B,SNTA1,GABBR1,GHRL,SRC,NFASC,GNA15,KCNMB4,TACR1,GPER1,GPR39,GRIN1,GRIN2B,GRIN2D,KCNH3,GRIP2,MAPK8IP2,PIP5KL1,SHISA6,TRPV1,SHANK3,UCN3,…				Molecular Function	GO:0022803	passive transmembrane transporter activity	3.58e-06	0.007149	0.001191	0.009742	82	625	SLC24A3,KCNT1,HCN3,AQP1,AQP2,ANO8,BEST4,KCNK5,INAFM2,PKD1L1,LRRC26,CACNA1H,CACNA1G,NOS1,CACNA1A,CACNA1C,CACNB1,KCNK10,PACSIN3,BEST3,ASIC3,CHRNB2,CHRNE,TRPM5,CLCN2,CLCN7,NALCN,CNGB1,CNGB3,TMEM37,ANO7,PRKG1,TRPM4,BEST2,KCNG2,GRIN3A,DPP6,DRD4,INAFM1,ANO1,GJC1,LRRC8D,GSDMD,RRAD,KCNIP3,TMC3,RYR1,RYR2,GJD3,SCN2B,TRPV2,TRPV6,LRRC8E,CACNG4,SNTA1,ANO9,GJB3,GJB5,MLC1,KCNMB4,GRIN1,GRIN2B,GRIN2D,GRM3,KCNH3,O…						Cellular Component	GO:0036477	somatodendritic compartment	9.814e-08	0.0001002	1.67e-05	0.0001254	143	1226	ACHE,ACVRL1,LMTK3,ADA,SLC12A5,CCR2,ADRA2A,RPTOR,SORCS2,IGSF9,NLGN2,KLHL14,HCN3,CPNE5,AQP1,AR,SPTBN4,MT3,UNC5C,MTNR1A,SAMD14,KIF1A,CACNA1H,CACNA1G,BSN,NOS1,DAGLA,CACNA1A,CACNA1C,CAMK2B,NEURL1,ARHGAP33,PCSK1,PCSK2,ENPP1,DLGAP3,TRPM5,CLCN2,HOMER3,CABP1,FAT3,CPE,NMNAT3,PPP1CA,RIN1,CSNK1E,PRKAR1B,CTNNB1,ABHD12,TRPM4,RELN,PSD,LZTS3,SYT12,CYP11A1,CYP17A1,FBXO2,DLG4,GRIN3A,DNM1,RAC3,DPP6,DRD4,DVL1,TPGS1,…			Biological Process	GO:0071357	cellular response to type I interferon	1.398e-24	6.851e-21	1.007e-21	9.138e-21	26	99
	Biological Process	GO:0043269	regulation of ion transport	1.633e-06	0.01473	0.002105	0.02038	176	1665	ABCA3,CLTCL1,ACHE,UPK3B,ADA,ADCY5,CCR2,ADRA2A,ADRB1,RPTOR,AK1,AKT1,NLGN2,AMH,HCN3,BIRC5,CAMK1,AQP2,SPTBN4,MTNR1A,KCNK5,ATP2A1,HYAL2,DGAT1,MYC,MYOM1,MYO1C,MYT1,TNFRSF11A,CRACR2B,BMP8B,LRRC26,TSPO,CACNA1H,CACNA1G,NOS1,CACNA1A,CACNA1C,CACNB1,CAMK2B,BRSK2,TLR9,OXTR,KCNK10,PCSK1,CDKN2A,RAB11B,ENPP1,PACSIN3,BEST3,ZDHHC8,CHRNB2,TRPM5,CLCN2,NALCN,PIK3R2,DERL3,RHBDD3,ASPSCR1,PLCD1,LRP5L,ABCC2,HOMER3,CABP1…				Molecular Function	GO:0005216	ion channel activity	4.403e-06	0.008793	0.001256	0.01027	72	531	SLC24A3,KCNT1,HCN3,AQP1,ANO8,BEST4,KCNK5,PKD1L1,LRRC26,CACNA1H,CACNA1G,NOS1,CACNA1A,CACNA1C,CACNB1,KCNK10,PACSIN3,BEST3,ASIC3,CHRNB2,CHRNE,TRPM5,CLCN2,CLCN7,NALCN,CNGB1,CNGB3,TMEM37,ANO7,TRPM4,BEST2,KCNG2,GRIN3A,DPP6,DRD4,ANO1,GJC1,LRRC8D,KCNIP3,TMC3,RYR1,RYR2,GJD3,SCN2B,TRPV2,TRPV6,LRRC8E,CACNG4,SNTA1,ANO9,MLC1,KCNMB4,GRIN1,GRIN2B,GRIN2D,KCNH3,ORAI3,SGK3,TRPV1,CACNA2D4,SLC26A6,KCNA7,KCNC1,KCNC3,…						Cellular Component	GO:1902495	transmembrane transporter complex	1.767e-07	0.0001804	2.577e-05	0.0001935	55	350	BEST4,ATP2A1,ATP2A2,PKD1L1,LRRC26,CACNA1H,CACNA1G,NOS1,CACNA1A,CACNA1C,CACNB1,BEST3,CHRNB2,CHRNE,DLGAP3,CLCN2,CNGB1,CNGB3,ABHD12,TRPM4,BEST2,KCNG2,DLG4,GRIN3A,DPP6,ANO1,ABCB6,LRRC8D,KCNIP3,RYR1,RYR2,SCN2B,TRPV6,LRRC8E,CACNG4,SHISA8,KCNMB4,VWC2,GRIN1,GRIN2B,GRIN2D,ABCB8,SHISA6,SHANK3,CACNA2D4,SLC26A6,KCNA7,KCNC1,KCNC3,KCNG1,KCNJ1,KCNJ5,KCNN4,KCNQ3,KCNS3			Biological Process	GO:0098542	defense response to other organism	1.439e-24	7.049e-21	1.007e-21	9.138e-21	82	1446
	Biological Process	GO:0099537	trans-synaptic signaling	2.522e-06	0.02275	0.002257	0.02186	123	1085	ACHE,ADARB1,SHC3,ADCY5,SLC12A5,CCR2,PTCHD1,ADRA2A,ADRB1,SORCS2,AKT1,NLGN2,ALK,PRX,SPTBN4,ATP2A2,MUSK,BDKRB2,NEUROD2,NFATC4,SPHK1,CACNA1H,CACNA1G,BSN,NOS1,DAGLA,CACNA1A,CACNA1C,CACNB1,CAMK2B,UNC119,OXTR,NEURL1,CDC20,CHRNB2,CHRNE,DLGAP3,ANAPC2,CLTB,RAB26,HOMER3,CABP1,RIN1,SLITRK5,PRKAR1B,CTNNB1,RELN,SYT12,LYPD1,DLG4,GRIN3A,DNM1,RAC3,DPP6,DRD4,RAPSN,DVL1,GJC1,TPGS1,PRRT2,KLF16,UNC13C,SLC29A1,SEZ6,ET…				Molecular Function	GO:0005244	voltage-gated ion channel activity	5.768e-06	0.01152	0.00144	0.01177	36	207	KCNT1,HCN3,KCNK5,LRRC26,CACNA1H,CACNA1G,CACNA1A,CACNA1C,CACNB1,KCNK10,TRPM5,CLCN2,CLCN7,NALCN,TMEM37,TRPM4,KCNG2,GRIN3A,ANO1,KCNIP3,RYR1,SCN2B,CACNG4,GRIN1,GRIN2B,GRIN2D,KCNH3,CACNA2D4,KCNA7,KCNC1,KCNC3,KCNG1,KCNJ1,KCNJ5,KCNQ3,KCNS3						Cellular Component	GO:0034702	ion channel complex	2.133e-07	0.0002178	2.722e-05	0.0002043	52	325	BEST4,ATP2A1,PKD1L1,LRRC26,CACNA1H,CACNA1G,NOS1,CACNA1A,CACNA1C,CACNB1,BEST3,CHRNB2,CHRNE,DLGAP3,CLCN2,CNGB1,ABHD12,TRPM4,BEST2,KCNG2,DLG4,GRIN3A,DPP6,ANO1,LRRC8D,KCNIP3,RYR1,RYR2,SCN2B,TRPV6,LRRC8E,CACNG4,SHISA8,KCNMB4,VWC2,GRIN1,GRIN2B,GRIN2D,ABCB8,SHISA6,SHANK3,CACNA2D4,SLC26A6,KCNA7,KCNC1,KCNC3,KCNG1,KCNJ1,KCNJ5,KCNN4,KCNQ3,KCNS3			Biological Process	GO:0016032	viral process	2.333e-24	1.143e-20	1.429e-21	1.297e-20	68	1011
	Biological Process	GO:0099536	synaptic signaling	2.543e-06	0.02295	0.002257	0.02186	125	1107	ACHE,ADARB1,SHC3,ADCY5,SLC12A5,CCR2,PTCHD1,ADRA2A,ADRB1,SORCS2,AKT1,NLGN2,ALK,PRX,SPTBN4,ATP2A2,MUSK,BDKRB2,NEUROD2,NFATC4,SPHK1,CACNA1H,CACNA1G,BSN,NOS1,DAGLA,CACNA1A,CACNA1C,CACNB1,CAMK2B,UNC119,OXTR,NEURL1,CDC20,CHRNB2,CHRNE,DLGAP3,ANAPC2,CLTB,RAB26,HOMER3,CABP1,RIN1,SLITRK5,PRKAR1B,CTNNB1,RELN,SYT12,LYPD1,DLG4,GRIN3A,DNM1,RAC3,DPP6,DRD4,RAPSN,DVL1,GJC1,TPGS1,PRRT2,KLF16,UNC13C,SLC29A1,SEZ6,ET…				Molecular Function	GO:0005518	collagen binding	7.649e-06	0.01527	0.001581	0.01293	20	85	ACHE,MUSK,DDR1,PDGFA,COL6A2,COMP,CSPG4,COCH,MRC2,P3H4,SPARC,GP5,GPC1,CHADL,TLL1,TNXB,COL14A1,VWF,ADGRG6,SMAD7						Cellular Component	GO:1990351	transporter complex	3.076e-07	0.000314	3.489e-05	0.0002619	56	365	BEST4,ATP2A1,ATP2A2,PKD1L1,LRRC26,CACNA1H,CACNA1G,NOS1,CACNA1A,CACNA1C,CACNB1,BEST3,CHRNB2,CHRNE,DLGAP3,CLCN2,CNGB1,CNGB3,ABHD12,TRPM4,BEST2,KCNG2,DLG4,GRIN3A,DPP6,ANO1,ABCB6,LRRC8D,TIMM13,KCNIP3,RYR1,RYR2,SCN2B,TRPV6,LRRC8E,CACNG4,SHISA8,KCNMB4,VWC2,GRIN1,GRIN2B,GRIN2D,ABCB8,SHISA6,SHANK3,CACNA2D4,SLC26A6,KCNA7,KCNC1,KCNC3,KCNG1,KCNJ1,KCNJ5,KCNN4,KCNQ3,KCNS3			Biological Process	GO:0045087	innate immune response	3.613e-24	1.77e-20	1.967e-21	1.785e-20	72	1141
	Biological Process	GO:0098916	anterograde trans-synaptic signaling	2.752e-06	0.02483	0.002257	0.02186	122	1076	ACHE,ADARB1,SHC3,ADCY5,SLC12A5,CCR2,PTCHD1,ADRA2A,ADRB1,SORCS2,AKT1,NLGN2,ALK,PRX,SPTBN4,ATP2A2,MUSK,BDKRB2,NEUROD2,NFATC4,SPHK1,CACNA1H,CACNA1G,BSN,NOS1,CACNA1A,CACNA1C,CACNB1,CAMK2B,UNC119,OXTR,NEURL1,CDC20,CHRNB2,CHRNE,DLGAP3,ANAPC2,CLTB,RAB26,HOMER3,CABP1,RIN1,SLITRK5,PRKAR1B,CTNNB1,RELN,SYT12,LYPD1,DLG4,GRIN3A,DNM1,RAC3,DPP6,DRD4,RAPSN,DVL1,GJC1,TPGS1,PRRT2,KLF16,UNC13C,SLC29A1,SEZ6,ETV5,SCN…				Molecular Function	GO:0022836	gated channel activity	7.917e-06	0.01581	0.001581	0.01293	53	360	KCNT1,HCN3,AQP1,ANO8,KCNK5,LRRC26,CACNA1H,CACNA1G,CACNA1A,CACNA1C,CACNB1,KCNK10,ASIC3,CHRNB2,CHRNE,TRPM5,CLCN2,CLCN7,NALCN,CNGB1,CNGB3,TMEM37,ANO7,TRPM4,KCNG2,GRIN3A,ANO1,KCNIP3,TMC3,RYR1,RYR2,SCN2B,TRPV6,CACNG4,ANO9,KCNMB4,GRIN1,GRIN2B,GRIN2D,KCNH3,TRPV1,CACNA2D4,KCNA7,KCNC1,KCNC3,KCNG1,KCNJ1,KCNJ5,KCNN2,KCNN4,KCNQ3,KCNS3,TMEM63C						Cellular Component	GO:0031012	extracellular matrix	6.485e-07	0.0006621	6.621e-05	0.000497	87	675	ACHE,MATN2,MMP21,MFGE8,MMP15,LTBP4,COL20A1,VASN,MST1,CTSF,BMP1,BMP7,COL6A6,ENTPD2,CHAD,MUC17,COL1A2,COL4A2,COL4A3,COL4A4,COL6A2,COL6A3,COL8A2,COL9A2,COL9A3,COL15A1,COMP,ADAMTS3,ADAMTS2,MMP28,COL23A1,CSPG4,ADAMTSL2,RELN,COCH,DMBT1,NDNF,RARRES2,MEGF6,ANGPTL4,EGFL7,F12,HMCN2,SPON2,CXCL12,SFTPB,SHH,BCAN,EGFLAM,SPARC,HAPLN4,TINAGL1,PHOSPHO1,ADAMTS16,GPC1,VWC2,ADAMTSL1,ADAMTS13,CHADL,ADAMTS8,COL18A1,AN…			Biological Process	GO:0034340	response to type I interferon	5.669e-24	2.778e-20	2.778e-21	2.521e-20	26	104
	Biological Process	GO:0007268	chemical synaptic transmission	2.752e-06	0.02483	0.002257	0.02186	122	1076	ACHE,ADARB1,SHC3,ADCY5,SLC12A5,CCR2,PTCHD1,ADRA2A,ADRB1,SORCS2,AKT1,NLGN2,ALK,PRX,SPTBN4,ATP2A2,MUSK,BDKRB2,NEUROD2,NFATC4,SPHK1,CACNA1H,CACNA1G,BSN,NOS1,CACNA1A,CACNA1C,CACNB1,CAMK2B,UNC119,OXTR,NEURL1,CDC20,CHRNB2,CHRNE,DLGAP3,ANAPC2,CLTB,RAB26,HOMER3,CABP1,RIN1,SLITRK5,PRKAR1B,CTNNB1,RELN,SYT12,LYPD1,DLG4,GRIN3A,DNM1,RAC3,DPP6,DRD4,RAPSN,DVL1,GJC1,TPGS1,PRRT2,KLF16,UNC13C,SLC29A1,SEZ6,ETV5,SCN…				Molecular Function	GO:0022832	voltage-gated channel activity	8.988e-06	0.01795	0.001632	0.01334	36	211	KCNT1,HCN3,KCNK5,LRRC26,CACNA1H,CACNA1G,CACNA1A,CACNA1C,CACNB1,KCNK10,TRPM5,CLCN2,CLCN7,NALCN,TMEM37,TRPM4,KCNG2,GRIN3A,ANO1,KCNIP3,RYR1,SCN2B,CACNG4,GRIN1,GRIN2B,GRIN2D,KCNH3,CACNA2D4,KCNA7,KCNC1,KCNC3,KCNG1,KCNJ1,KCNJ5,KCNQ3,KCNS3						Cellular Component	GO:0030312	external encapsulating structure	7.353e-07	0.0007508	6.825e-05	0.0005123	87	677	ACHE,MATN2,MMP21,MFGE8,MMP15,LTBP4,COL20A1,VASN,MST1,CTSF,BMP1,BMP7,COL6A6,ENTPD2,CHAD,MUC17,COL1A2,COL4A2,COL4A3,COL4A4,COL6A2,COL6A3,COL8A2,COL9A2,COL9A3,COL15A1,COMP,ADAMTS3,ADAMTS2,MMP28,COL23A1,CSPG4,ADAMTSL2,RELN,COCH,DMBT1,NDNF,RARRES2,MEGF6,ANGPTL4,EGFL7,F12,HMCN2,SPON2,CXCL12,SFTPB,SHH,BCAN,EGFLAM,SPARC,HAPLN4,TINAGL1,PHOSPHO1,ADAMTS16,GPC1,VWC2,ADAMTSL1,ADAMTS13,CHADL,ADAMTS8,COL18A1,AN…			Biological Process	GO:0019221	cytokine-mediated signaling pathway	1.807e-22	8.853e-19	8.048e-20	7.303e-19	60	852
	Biological Process	GO:0031175	neuron projection development	3.367e-06	0.03038	0.002531	0.02451	153	1424	ACHE,MATN2,GPRIN1,ADARB1,SHC3,ADCY5,SLC12A5,FZD1,IGSF9,AKT1,NLGN2,ALK,RASAL1,FOXO6,VASN,CAMK1,CPNE5,SEMA4G,SPTBN4,MT3,FEZF1,UNC5C,SAMD14,MUSK,KIF1A,ALKBH1,BMP7,NFATC4,SPHK1,TSPO,NME2,NOS1,DAGLA,NOTCH3,NOVA2,CACNA1A,DDR1,CAMK2B,BRSK2,UNC119,NEURL1,CDC20,CDH4,ARHGAP33,CHAD,CHN1,CHRNB2,SEMA5B,PIN1,ANAPC2,PLXNB3,COL6A2,COL6A3,COL15A1,FAT3,CRABP2,PPP4C,CSPG4,SLITRK5,PRKG1,CTNNB1,RELN,PSD,LZTS3,PTK6,SE…				Molecular Function	GO:0005201	extracellular matrix structural constituent	1.787e-05	0.0357	0.002975	0.02432	33	192	MATN2,MFGE8,LTBP4,MUC3A,COL6A6,MUC17,COL1A2,COL4A2,COL4A3,COL4A4,COL6A2,COL6A3,COL8A2,COL9A2,COL9A3,COL15A1,COMP,CRELD2,COL23A1,RELN,DMBT1,HMCN2,SPARC,TINAGL1,CHADL,COL18A1,TNXB,COL14A1,VWF,VWA1,ZP2,LAMA5,LAMB2						Cellular Component	GO:0034703	cation channel complex	8.908e-07	0.0009095	7.579e-05	0.0005689	41	242	ATP2A1,PKD1L1,LRRC26,CACNA1H,CACNA1G,NOS1,CACNA1A,CACNA1C,CACNB1,DLGAP3,CNGB1,ABHD12,TRPM4,KCNG2,DLG4,GRIN3A,DPP6,KCNIP3,RYR1,RYR2,SCN2B,TRPV6,CACNG4,SHISA8,KCNMB4,VWC2,GRIN1,GRIN2B,GRIN2D,ABCB8,SHISA6,CACNA2D4,KCNA7,KCNC1,KCNC3,KCNG1,KCNJ1,KCNJ5,KCNN4,KCNQ3,KCNS3			Biological Process	GO:0034097	response to cytokine	2.459e-21	1.205e-17	1.004e-18	9.11e-18	81	1587
	Biological Process	GO:0098655	cation transmembrane transport	4.35e-06	0.03924	0.003019	0.02924	124	1108	SLC24A3,SLC12A5,CCR2,ADRA2A,ADRB1,AKT1,NLGN2,SLC25A29,KCNT1,HCN3,AQP1,UQCC3,KCNK5,ATP2A1,ATP2A2,ATP2A3,MYC,ATP6V0A1,PKD1L1,NDUFA1,SLC25A26,NDUFB6,NDUFB7,LRRC26,CACNA1H,CACNA1G,NOS1,CACNA1A,CACNA1C,CACNB1,SLC25A20,TLR9,KCNK10,COX7A2L,ASIC3,SLC39A13,CHRNE,TRPM5,NALCN,ABCC2,CNGB1,CABP1,NDUFB11,COX7A1,COX8A,CNGB3,TMEM37,PRKG1,CYC1,TRPM4,RELN,KCNG2,LIME1,DLG4,GRIN3A,DPP6,SLC25A42,DRD4,ANO1,ABCB6,RRAD,…				Molecular Function	GO:0015318	inorganic molecular entity transmembrane transporter activity	2.21e-05	0.04413	0.003395	0.02776	112	965	SLC24A3,SLC12A5,SLC25A29,KCNT1,HCN3,AQP1,AQP2,ANO8,BEST4,KCNK5,ATP2A1,ATP2A2,ATP2A3,ABCC3,SLC16A13,ATP6V0A1,PKD1L1,SLC25A26,LRRC26,CACNA1H,CACNA1G,NOS1,CACNA1A,CACNA1C,CACNB1,KCNK10,COX7A2L,PACSIN3,BEST3,ASIC3,CHRNB2,SLC39A13,CHRNE,TRPM5,CLCN2,CLCN7,NALCN,ABCC2,CNGB1,COX7A1,COX8A,CPOX,CNGB3,SLC25A10,TMEM37,ANO7,CTNS,SLC26A11,TRPM4,BEST2,KCNG2,GRIN3A,DPP6,DRD4,SLC35B3,ANO1,GJC1,LRRC8D,KCNIP3,TMC3,…						Cellular Component	GO:0062023	collagen-containing extracellular matrix	2.801e-06	0.00286	0.00022	0.001651	71	537	ACHE,MATN2,MFGE8,LTBP4,COL20A1,MST1,CTSF,BMP1,BMP7,COL6A6,ENTPD2,MUC17,COL1A2,COL4A2,COL4A3,COL4A4,COL6A2,COL6A3,COL8A2,COL9A2,COL9A3,COL15A1,COMP,ADAMTS3,ADAMTS2,MMP28,COL23A1,CSPG4,RELN,COCH,DMBT1,RARRES2,MEGF6,ANGPTL4,EGFL7,F12,HMCN2,CXCL12,SFTPB,SHH,BCAN,EGFLAM,SPARC,TINAGL1,GPC1,VWC2,ADAMTSL1,CHADL,ADAMTS8,COL18A1,ANGPTL2,TIMP3,TNXB,TPSB2,HPX,COL14A1,VWF,VWA1,ZP2,ITGB4,ITIH3,SEMA3B,KAZALD1,L…			Biological Process	GO:0071345	cellular response to cytokine stimulus	1.367e-20	6.7e-17	5.154e-18	4.677e-17	76	1453
	Biological Process	GO:0006812	cation transport	5.257e-06	0.04743	0.003388	0.03281	155	1458	SLC24A3,ADA,SLC12A5,CCR2,ADRA2A,ADRB1,AKT1,NLGN2,SLC25A29,KCNT1,HCN3,AP3B1,AQP1,AQP2,SPTBN4,MT3,UQCC3,KCNK5,ATP2A1,ATP2A2,ATP2A3,MYC,ATP6V0A1,PKD1L1,NDUFA1,SLC25A26,CRACR2B,NDUFB6,NDUFB7,LRRC26,TSPO,CACNA1H,CACNA1G,NOS1,CACNA1A,CACNA1C,CACNB1,SLC25A20,CAMK2B,TLR9,SLC22A18,KCNK10,COX7A2L,RAB11B,PACSIN3,ASIC3,CHRNB2,SLC39A13,CHRNE,TRPM5,NALCN,ABCC2,CNGB1,HOMER3,CABP1,NDUFB11,COX7A1,COX8A,CPOX,CNGB3…				Molecular Function	GO:0005509	calcium ion binding	2.971e-05	0.05932	0.004237	0.03465	97	815	AOC1,MATN2,MFGE8,MGMT,LTBP4,ALOX15B,PITPNM2,ARSA,DLK2,ATP2A1,ATP2A2,ATP2A3,CAPN12,CDHR5,CRACR2B,BMP1,NOS1,NOTCH3,CACNA1A,CALML3,PCDHGC3,CDH4,ENPP1,PLCD1,PLA2G4F,PADI1,CABP1,PNLIPRP1,COMP,FAT3,CRELD2,SCUBE3,TRPM4,SYT12,CDHR2,AIF1L,DMBT1,DNASE1L2,RAC3,DSC3,ESYT3,CELSR2,MEGF6,MEGF8,EFCC1,UNC13C,EGFL7,PCDH12,KCNIP3,F12,RYR1,RYR2,EHD2,S100A1,S100A2,S100A5,HMCN2,CIB2,STAB2,SHH,BCAN,PLCD3,SCUBE1,SLIT3,N…						Cellular Component	GO:0044297	cell body	4.025e-06	0.00411	0.0002936	0.002204	107	916	ACHE,ACVRL1,ADA,SLC12A5,CCR2,ADRA2A,RPTOR,SORCS2,KLHL14,ALK,PITPNM2,HCN3,CPNE5,AQP1,SPTBN4,UNC5C,MTNR1A,KIF1A,CACNA1H,CACNA1G,C4BPA,BSN,NOS1,CACNA1A,CACNA1C,CAMK2B,ENTPD2,NEURL1,PCSK1,PCSK2,ENPP1,DLGAP3,TRPM5,CLCN2,CABP1,COPA,CPE,NMNAT3,PPP1CA,RIN1,CSNK1E,TRPM4,RELN,CYP11A1,CYP17A1,GRIN3A,RAC3,DPP6,DRD4,RBP1,DVL1,GLRX2,UBXN1,LPAR1,CNNM1,EFNA2,FBXO31,TNK2,ENDOG,SEZ6,GLRX5,ESR1,S100A5,RAPGEF3,PPP1R…			Biological Process	GO:0034341	response to interferon-gamma	1.429e-18	7e-15	5e-16	4.537e-15	30	235
	Biological Process	GO:0090128	regulation of synapse maturation	7.464e-06	0.06734	0.00449	0.04348	8	16	NEUROD2,NFATC4,CAMK2B,NEURL1,CDC20,ANAPC2,NRG2,RELN				Molecular Function	GO:0015085	calcium ion transmembrane transporter activity	3.8e-05	0.07589	0.005059	0.04137	28	157	SLC24A3,ATP2A1,ATP2A2,ATP2A3,PKD1L1,CACNA1H,CACNA1G,CACNA1A,CACNA1C,CACNB1,PACSIN3,TRPM5,TMEM37,TRPM4,GRIN3A,RYR1,RYR2,TRPV2,TRPV6,SLC8A2,CACNG4,GRIN1,GRIN2B,GRIN2D,ORAI3,TRPV1,CACNA2D4,LETM1						Cellular Component	GO:0044309	neuron spine	1.078e-05	0.011	0.0007336	0.005507	43	285	SORCS2,MT3,BSN,NOS1,DAGLA,NEURL1,ARHGAP33,DLGAP3,PPP1CA,PRKAR1B,PSD,LZTS3,SYT12,FBXO2,DLG4,DNM1,DRD4,DVL1,PRRT2,LPAR1,SEZ6,PPP1R1B,TRPV2,SH3GL1,SLC8A2,GABBR1,SHISA8,DDN,ARC,SYP,GPER1,GRIN1,GRIN2B,GRIN2D,GRM3,GRIP2,SHISA6,TRPV1,SHANK3,ITPKA,GRID2IP,KCNC3,KCNN2			Biological Process	GO:0035456	response to interferon-beta	5.537e-18	2.713e-14	1.809e-15	1.641e-14	16	45
	Biological Process	GO:0098660	inorganic ion transmembrane transport	1.291e-05	0.1165	0.007282	0.07052	119	1078	SLC24A3,SLC12A5,ADRA2A,ADRB1,AKT1,KCNT1,HCN3,AQP1,ANO8,UQCC3,BEST4,KCNK5,ATP2A1,ATP2A2,ATP2A3,MYC,ATP6V0A1,PKD1L1,NDUFA1,NDUFB6,NDUFB7,LRRC26,CACNA1H,CACNA1G,NOS1,CACNA1A,CACNA1C,CACNB1,TLR9,KCNK10,COX7A2L,BEST3,ASIC3,SLC39A13,TRPM5,CLCN2,CLCN7,NALCN,ABCC2,CABP1,NDUFB11,COX7A1,COX8A,SLC25A10,TMEM37,ANO7,PRKG1,SLC26A11,CYC1,TRPM4,BEST2,KCNG2,LIME1,GRIN3A,DPP6,DRD4,ANO1,ABCB6,RRAD,KCNIP3,RYR1,RYR2,…				Molecular Function	GO:0005261	cation channel activity	5.071e-05	0.1013	0.006329	0.05175	57	423	SLC24A3,KCNT1,HCN3,AQP1,KCNK5,PKD1L1,LRRC26,CACNA1H,CACNA1G,NOS1,CACNA1A,CACNA1C,CACNB1,KCNK10,PACSIN3,ASIC3,CHRNB2,CHRNE,TRPM5,NALCN,CNGB1,CNGB3,TMEM37,TRPM4,KCNG2,GRIN3A,DPP6,DRD4,ANO1,KCNIP3,RYR1,RYR2,SCN2B,TRPV2,TRPV6,CACNG4,SNTA1,KCNMB4,GRIN1,GRIN2B,GRIN2D,KCNH3,ORAI3,SGK3,TRPV1,CACNA2D4,KCNA7,KCNC1,KCNC3,KCNG1,KCNJ1,KCNJ5,KCNN2,KCNN4,KCNQ3,KCNS3,TMEM63C						Cellular Component	GO:0098794	postsynapse	1.295e-05	0.01323	0.0008266	0.006205	97	833	ACHE,ADD2,AXIN1,PRR12,ADRA2A,ADRB1,SORCS2,AKT1,NLGN2,ALDOC,CAMK1,MT3,SAMD14,MUSK,KIF1A,CACNA1H,BSN,NOS1,DAGLA,CACNA1C,CACNB1,CAMK2B,NEURL1,ARHGAP33,CHRNB2,CHRNE,DLGAP3,LRFN4,PIN1,CLTB,HOMER3,CABP1,PPP1CA,PRKAR1B,PRKCD,CTNNB1,PSD,LZTS3,SYT12,DGKQ,FBXO2,SEMA4C,DLG4,GRIN3A,DNM1,IQSEC3,DRD4,RAPSN,DVL1,PRRT2,LPAR1,EIF4EBP1,SLC29A1,DMTN,SEZ6,APC2,PPP1R1B,TRPV2,SH3GL1,SLC6A1,SLC8A2,CSPG5,NSG1,ARFGAP1,CA…			Biological Process	GO:0045071	negative regulation of viral genome replication	4.168e-16	2.042e-12	1.277e-13	1.158e-12	16	57
	Biological Process	GO:0044057	regulation of system process	1.579e-05	0.1424	0.007941	0.07691	94	810	ADA,STRIP2,ADRA2A,ADRB1,AKT1,NLGN2,AMH,AQP1,SPTBN4,ATP2A1,ATP2A2,ATP2A3,DGAT1,MYBPC3,BDKRB2,SPHK1,CACNA1H,CACNA1G,NOS1,CACNA1C,CACNB1,CAMK2B,OXTR,CDK9,DLGAP3,PIN1,HOMER3,PRKG1,TRPM4,RELN,MTG2,DAPK3,ACE,PTGS1,KCNG2,DLG4,DRD4,DVL1,GJC1,MTG1,ANKRD39,KCNIP3,RYR1,RYR2,S100A1,CORO2B,GJD3,SCN2B,FGFR1,FGFR4,ZC3H12A,SH3GL1,SKI,SLC4A3,SMTN,SLC8A2,CACNG4,IGSF9B,PRDM16,SNTA1,GAA,HSPB7,SMTNL2,GHRL,SRC,GAS6,C1…				Molecular Function	GO:0022843	voltage-gated cation channel activity	0.000103	0.2057	0.0121	0.09896	26	149	KCNT1,HCN3,KCNK5,LRRC26,CACNA1H,CACNA1G,CACNA1A,CACNA1C,CACNB1,KCNG2,GRIN3A,RYR1,CACNG4,GRIN1,GRIN2B,GRIN2D,KCNH3,CACNA2D4,KCNA7,KCNC1,KCNC3,KCNG1,KCNJ1,KCNJ5,KCNQ3,KCNS3						Cellular Component	GO:0043197	dendritic spine	1.711e-05	0.01747	0.001028	0.007715	42	281	SORCS2,MT3,BSN,NOS1,DAGLA,NEURL1,ARHGAP33,DLGAP3,PPP1CA,PRKAR1B,PSD,LZTS3,SYT12,FBXO2,DLG4,DNM1,DRD4,DVL1,PRRT2,LPAR1,SEZ6,PPP1R1B,TRPV2,SH3GL1,SLC8A2,GABBR1,SHISA8,DDN,ARC,GPER1,GRIN1,GRIN2B,GRIN2D,GRM3,GRIP2,SHISA6,TRPV1,SHANK3,ITPKA,GRID2IP,KCNC3,KCNN2			Biological Process	GO:0035455	response to interferon-alpha	5.734e-16	2.81e-12	1.653e-13	1.5e-12	13	31
	Biological Process	GO:0006816	calcium ion transport	1.607e-05	0.145	0.007941	0.07691	66	517	SLC24A3,ADRA2A,ADRB1,AKT1,AQP2,ATP2A1,ATP2A2,ATP2A3,PKD1L1,CRACR2B,TSPO,CACNA1H,CACNA1G,NOS1,CACNA1A,CACNA1C,CACNB1,CAMK2B,TLR9,PACSIN3,CHRNB2,TRPM5,NALCN,HOMER3,CABP1,TMEM37,CTNNB1,TRPM4,BSPRY,ACE,LIME1,GRIN3A,DRD4,RAMP1,RRAD,RYR1,RYR2,S100A1,RAPGEF3,TRPV2,TRPV6,CXCL12,SLC8A2,CACNG4,BBC3,GAS6,GNAO1,MCHR1,GPER1,GPR39,FFAR1,GRIN1,GRIN2B,GRIN2D,GRM6,GPR161,ORAI3,HRC,TRPV1,JPH1,CACNA2D4,SPHK2,KCNN4,…				Molecular Function	GO:0019199	transmembrane receptor protein kinase activity	0.000205	0.4094	0.02274	0.186	18	90	ACVRL1,LTBP4,ALK,MST1R,MUSK,DDR1,NRG2,EFNA3,EPHA10,EPHA1,EPHB3,EPHB4,EPHB6,FGFR1,FGFR3,FGFR4,TGFBR3L,LTK						Cellular Component	GO:0005788	endoplasmic reticulum lumen	1.859e-05	0.01898	0.001054	0.007913	47	329	ACHE,MFGE8,COL20A1,ANO8,ARSA,P4HB,IL27,PCSK1,PCSK2,PDGFA,COL1A2,COL4A2,COL4A3,COL4A4,COL6A2,COL6A3,COL8A2,COL9A2,COL9A3,COL15A1,MXRA8,COL23A1,TOR4A,CYP2W1,SHH,PDGFD,GHRL,GAS6,COLGALT2,MYDGF,ADAMTSL1,TOR2A,ADAMTS13,COL18A1,ADAMTS7,JMJD8,HRC,SDF2L1,COL14A1,WNT3,VWA1,IL6,FAM20C,LAMB2,LGALS1,FGF23,RCN3			Biological Process	GO:0002252	immune effector process	1.587e-15	7.779e-12	4.321e-13	3.921e-12	69	1516
	Biological Process	GO:0048666	neuron development	1.672e-05	0.1509	0.007941	0.07691	171	1673	ACHE,MATN2,GPRIN1,ADARB1,SHC3,ADCY5,SLC12A5,FZD1,AK1,IGSF9,AKT1,NLGN2,ALK,RASAL1,FOXO6,VASN,CAMK1,CPNE5,SEMA4G,SPTBN4,MT3,FEZF1,UNC5C,SAMD14,MUSK,KIF1A,NAGLU,ALKBH1,BMP7,NEUROD2,NFATC4,SPHK1,TSPO,NME2,NOS1,DAGLA,NOTCH3,NOVA2,CACNA1A,DDR1,CAMK2B,BRSK2,UNC119,NEURL1,CDC20,CDH4,ARHGAP33,CHAD,CHN1,CHRNB2,SEMA5B,PIN1,ANAPC2,FSCN2,CNGB1,PLXNB3,COL6A2,COL6A3,COL15A1,FAT3,CRABP2,PPP4C,CSPG4,SLITRK5,PRKG1…				Molecular Function	GO:0004714	transmembrane receptor protein tyrosine kinase activity	0.0002628	0.5248	0.0271	0.2216	15	69	ALK,MST1R,MUSK,DDR1,NRG2,EFNA3,EPHA10,EPHA1,EPHB3,EPHB4,EPHB6,FGFR1,FGFR3,FGFR4,LTK						Cellular Component	GO:0045211	postsynaptic membrane	1.989e-05	0.0203	0.001069	0.008021	49	349	ACHE,ADRA2A,SORCS2,NLGN2,MUSK,CACNA1H,DAGLA,CACNA1C,CHRNB2,CHRNE,LRFN4,CTNNB1,SEMA4C,DLG4,GRIN3A,DNM1,IQSEC3,DRD4,RAPSN,PRRT2,TRPV2,SLC6A1,SLC8A2,CSPG5,NSG1,CACNG4,IGSF9B,SNTA1,GABBR1,SHISA8,IQSEC2,DDN,LIN7B,ARC,GPER1,GRIN1,GRIN2B,GRIN2D,GRM3,GRM6,GRIP2,PRRT1,NRG1,SHISA6,TRPV1,SHANK3,GRID2IP,KCNC1,KCNC3			Biological Process	GO:0048525	negative regulation of viral process	4.842e-15	2.373e-11	1.249e-12	1.133e-11	19	105
	Biological Process	GO:0010038	response to metal ion	1.897e-05	0.1712	0.008517	0.08248	71	571	AOC1,ACP5,AKT1,RASAL1,CPNE5,AQP1,AQP2,MT3,NUDT1,NEUROD2,NFATC4,SPHK1,TSPO,CACNA1H,CACNA1G,NOS1,CAMK2B,ENTPD2,PC,PCSK1,CEBPA,SLC39A13,LONP1,PLCD1,ABCC2,PTGES,CPOX,CRIP1,PPP1CA,CSPG4,CTNNB1,CYP1A2,CYP2A7,RELN,SYT12,CYP11A1,DLG4,QDPR,RAD51,DTYMK,ENDOG,DMTN,KCNIP3,RYR1,RYR2,TRPV6,SDC1,SHH,SLC6A1,CPNE7,SPARC,KCNMB4,GPR39,ADAMTS13,GRIN1,GRIN2B,GSS,TK1,HP,HSD17B1,UROD,D2HGDH,XDH,SLC34A3,IL6,INHBB,KCNC1,…				Molecular Function	GO:0022839	ion gated channel activity	0.0002714	0.5419	0.0271	0.2216	12	48	KCNT1,ANO8,TRPM5,ANO7,TRPM4,ANO1,TRPV6,ANO9,KCNMB4,KCNN2,KCNN4,TMEM63C						Cellular Component	GO:0032591	dendritic spine membrane	2.317e-05	0.02366	0.001183	0.00888	8	18	DAGLA,TRPV2,SHISA8,DDN,GPER1,SHISA6,TRPV1,KCNC3			Biological Process	GO:0071346	cellular response to interferon-gamma	6.583e-14	3.226e-10	1.613e-11	1.464e-10	24	212
	Biological Process	GO:0019233	sensory perception of pain	1.982e-05	0.1788	0.008517	0.08248	28	159	MC1R,CCR2,ADRB1,NLGN2,AQP1,PRX,BDKRB2,CACNA1H,NOS1,CACNA1A,ASIC3,CHRNB2,PTGES,ACE,PTGS1,ANO1,NR2F6,KCNIP3,FGFR1,CXCL12,NMU,TACR1,PHF24,GRIN1,GRIN2B,GRIN2D,GRM3,TRPV1				Molecular Function	GO:0046873	metal ion transmembrane transporter activity	0.0002896	0.5783	0.02754	0.2252	65	532	SLC24A3,SLC12A5,KCNT1,HCN3,AQP1,KCNK5,ATP2A1,ATP2A2,ATP2A3,PKD1L1,LRRC26,CACNA1H,CACNA1G,NOS1,CACNA1A,CACNA1C,CACNB1,KCNK10,PACSIN3,ASIC3,SLC39A13,TRPM5,NALCN,CPOX,TMEM37,TRPM4,KCNG2,GRIN3A,DPP6,DRD4,KCNIP3,RYR1,RYR2,SCN2B,TRPV2,TRPV6,SLC34A2,SLC6A1,SLC8A2,SLC9A3,SLC9A5,CACNG4,SNTA1,KCNMB4,GRIN1,GRIN2B,GRIN2D,KCNH3,ORAI3,SGK3,TRPV1,SLC34A3,CACNA2D4,KCNA7,KCNC1,KCNC3,KCNG1,KCNJ1,KCNJ5,KCNN2,KCNN4,…						Cellular Component	GO:0045202	synapse	3.52e-05	0.03594	0.001711	0.01285	169	1662	ACHE,ADARB1,SHC3,ADD2,AXIN1,SLC12A5,PRR12,PTCHD1,ADRA2A,ADRB1,SCAMP5,SORCS2,IGSF9,AKT1,NLGN2,ALDOC,HCN3,CAMK1,AP3B1,AQP1,MT3,UNC5C,RAB40C,MDGA1,SAMD14,ATP2A2,MUSK,ATP6V0A1,KIF1A,SPHK1,CACNA1H,CACNA1G,BSN,NOS1,DAGLA,CACNA1A,CACNA1C,CACNB1,CAMK2B,UNC119,NEURL1,ARHGAP33,PCSK1,RAB11B,ENPP1,CHRNB2,CHRNE,DLGAP3,LRFN4,PIN1,CLTB,CNGB1,RAB26,HOMER3,CABP1,SLC2A8,NRG2,CPE,PPP1CA,SLITRK5,PRKAR1B,PRKCD,CTNNB1…			Biological Process	GO:0060333	interferon-gamma-mediated signaling pathway	1.649e-13	8.078e-10	3.847e-11	3.491e-10	17	95
	Biological Process	GO:0010035	response to inorganic substance	2.241e-05	0.2022	0.009191	0.08901	102	904	AOC1,ACP5,MB,ADA,AKT1,RASAL1,CPNE5,AQP1,AQP2,MT3,NUDT1,MYC,BLM,BMP7,NEUROD2,NFATC4,SPHK1,TSPO,CACNA1H,CACNA1G,NOS1,CAMK2B,ENTPD2,PC,PCSK1,CDKN2A,CEBPA,PDGFA,SLC39A13,PHEX,LONP1,PLCD1,ABCC2,PTGES,CPOX,CRIP1,PPP1CA,CSPG4,PRKCD,CTNNB1,CYP1A2,CYP2A7,RELN,SYT12,CYP11A1,PYCR1,DLG4,QDPR,RAD51,DTYMK,GLRX2,FIS1,ENDOG,DMTN,KCNIP3,RYR1,RYR2,TRPV6,SDC1,STK25,ZC3H12A,SFTPB,SHH,TXNRD2,SLC6A1,PDGFD,SNCG,CPNE7,S…				Molecular Function	GO:0005262	calcium channel activity	0.0004481	0.8948	0.04067	0.3326	23	137	SLC24A3,PKD1L1,CACNA1H,CACNA1G,CACNA1A,CACNA1C,CACNB1,PACSIN3,TRPM5,TMEM37,TRPM4,GRIN3A,RYR1,RYR2,TRPV2,TRPV6,CACNG4,GRIN1,GRIN2B,GRIN2D,ORAI3,TRPV1,CACNA2D4						Cellular Component	GO:0043025	neuronal cell body	4.872e-05	0.04974	0.002261	0.01697	93	818	ACHE,ACVRL1,ADA,SLC12A5,CCR2,ADRA2A,RPTOR,SORCS2,KLHL14,HCN3,CPNE5,AQP1,SPTBN4,UNC5C,MTNR1A,KIF1A,CACNA1H,CACNA1G,BSN,NOS1,CACNA1A,CACNA1C,CAMK2B,NEURL1,PCSK1,PCSK2,ENPP1,DLGAP3,TRPM5,CLCN2,CABP1,CPE,NMNAT3,PPP1CA,RIN1,CSNK1E,TRPM4,RELN,CYP11A1,CYP17A1,GRIN3A,RAC3,DPP6,DRD4,DVL1,GLRX2,UBXN1,LPAR1,CNNM1,EFNA2,FBXO31,TNK2,ENDOG,SEZ6,GLRX5,ESR1,S100A5,RAPGEF3,PPP1R1B,SYNCRIP,SHH,TXNRD2,SLC6A1,SLC8A2…			Biological Process	GO:0045069	regulation of viral genome replication	1.629e-12	7.984e-09	3.629e-10	3.293e-09	16	93
	Biological Process	GO:1903522	regulation of blood circulation	2.618e-05	0.2362	0.01027	0.09946	53	394	ADA,STRIP2,ADRA2A,ADRB1,AKT1,SPTBN4,ATP2A1,ATP2A2,ATP2A3,MYBPC3,BDKRB2,CACNA1H,CACNA1G,NOS1,CACNA1C,CACNB1,OXTR,PRKG1,TRPM4,ACE,PTGS1,KCNG2,GJC1,ANKRD39,KCNIP3,RYR1,RYR2,S100A1,GJD3,SCN2B,ZC3H12A,SKI,SLC4A3,SMTN,SLC8A2,CACNG4,PRDM16,SNTA1,GAA,HSPB7,SMTNL2,GHRL,NMU,KCNMB4,TACR1,GNAO1,HRC,TRPV1,CACNA2D4,KCNJ5,KCNN2,SMAD6,SMAD7				Molecular Function	GO:0008324	cation transmembrane transporter activity	0.0005342	1	0.04639	0.3793	84	743	SLC24A3,SLC12A5,SLC25A29,KCNT1,HCN3,AQP1,KCNK5,ATP2A1,ATP2A2,ATP2A3,ATP6V0A1,PKD1L1,SLC25A26,LRRC26,CACNA1H,CACNA1G,NOS1,CACNA1A,CACNA1C,CACNB1,SLC25A20,KCNK10,COX7A2L,PACSIN3,ASIC3,CHRNB2,SLC39A13,CHRNE,TRPM5,NALCN,CNGB1,COX7A1,COX8A,CPOX,CNGB3,TMEM37,TRPM4,KCNG2,GRIN3A,DPP6,SLC25A42,DRD4,ANO1,KCNIP3,RYR1,RYR2,SCN2B,TRPV2,TRPV6,SLC34A2,SLC6A1,SLC8A2,SLC9A3,SLC9A5,SLC22A2,CACNG4,SNTA1,SLC46A1,SUR…						Cellular Component	GO:0031253	cell projection membrane	8.409e-05	0.08586	0.003733	0.02802	54	419	ACHE,SLC12A5,AQP1,MYO1C,PKD1L1,CDHR5,FGD5,DAGLA,ENTPD2,CLTB,PLA2G4F,ABCC2,CNGB1,MXRA8,CSPG4,CTNNB1,PSD,CDHR2,AIF1L,ACE,EPS8L3,ROM1,DMTN,APC2,RAPGEF3,TRPV2,FOLR1,SLC34A2,SLC3A1,SLC9A3,FSCN1,GABBR1,SHISA8,SRC,DDN,SLC46A1,FFAR4,SLC27A4,MCHR1,GPER1,GRIN1,GPR161,NRG1,PROM2,SHISA6,TRPV1,SLC34A3,SHANK3,SLC26A6,KCNC1,KCNC3,RAB25,AMN,CUBN			Biological Process	GO:0035458	cellular response to interferon-beta	3.101e-12	1.52e-08	6.607e-10	5.996e-09	11	34
	Biological Process	GO:0090129	positive regulation of synapse maturation	2.885e-05	0.2602	0.01054	0.1021	6	10	NEUROD2,CAMK2B,NEURL1,CDC20,ANAPC2,RELN				Molecular Function	GO:0030165	PDZ domain binding	0.0006194	1	0.04875	0.3986	21	123	FZD1,FZD8,ADRB1,MPP3,AQP2,MUSK,DLGAP3,MUC17,LNX2,LZTS3,DLG4,LPAR1,TBC1D10A,SLC9A3,FZD2,SNTA1,ARHGEF16,LIN7B,SHISA6,SLC26A6,LLGL2						Cellular Component	GO:0005740	mitochondrial envelope	9.596e-05	0.09797	0.004082	0.03064	97	877	ACADS,SLC25A29,DEGS1,MT3,MTCP1,UQCC3,NDUFA1,SLC25A26,NDUFB6,NDUFB7,BIK,LDHD,BOK,TSPO,NME2,NOS1,SLC25A20,PAFAH2,COX7A2L,PC,ZDHHC8,PLCD1,NDUFB11,MRPL55,NELFB,COX7A1,COX8A,CPOX,CRAT,SLC25A10,CYC1,ROMO1,CYP11A1,MTG2,ECI1,TIMM8A,AURKAIP1,DNM1,SLC25A42,DTYMK,NLRX1,MRPL54,MRPL53,ABCB6,FIS1,PAM16,MRPL4,TIMM13,ENDOG,MTG1,IFI27L2,SPNS1,MRPL12,MRPS12,ECSIT,YJEFN3,PLEKHN1,PRELID2,FDXR,MIEF2,DNAJC30,MRPL28,MT…			Biological Process	GO:1903900	regulation of viral life cycle	7.096e-12	3.477e-08	1.449e-09	1.315e-08	20	175
	Biological Process	GO:0099565	chemical synaptic transmission, postsynaptic	2.921e-05	0.2635	0.01054	0.1021	25	137	PTCHD1,ADRB1,AKT1,NLGN2,CHRNB2,CHRNE,RELN,DLG4,DRD4,DVL1,SLC29A1,SEZ6,SH3GL1,SLC8A2,IGSF9B,GHRL,GRIN1,GRIN2B,GRIN2D,GRIP2,MAPK8IP2,SHISA6,TRPV1,SHANK3,CELF4				Molecular Function	GO:0099604	ligand-gated calcium channel activity	0.0006407	1	0.04875	0.3986	8	26	TRPM5,TRPM4,RYR1,RYR2,GRIN1,GRIN2B,GRIN2D,TRPV1						Cellular Component	GO:0031966	mitochondrial membrane	0.0001652	0.1686	0.006745	0.05063	91	824	ACADS,SLC25A29,DEGS1,MT3,UQCC3,NDUFA1,SLC25A26,NDUFB6,NDUFB7,BIK,LDHD,BOK,TSPO,NME2,NOS1,SLC25A20,PAFAH2,COX7A2L,PC,ZDHHC8,PLCD1,NDUFB11,MRPL55,NELFB,COX7A1,COX8A,CPOX,CRAT,SLC25A10,CYC1,ROMO1,CYP11A1,MTG2,ECI1,TIMM8A,AURKAIP1,DNM1,SLC25A42,NLRX1,MRPL54,MRPL53,ABCB6,FIS1,PAM16,MRPL4,TIMM13,ENDOG,MTG1,IFI27L2,SPNS1,MRPL12,MRPS12,ECSIT,YJEFN3,PLEKHN1,FDXR,MIEF2,DNAJC30,MRPL28,MTFP1,SLC3A1,SLC8A2,GA…			Biological Process	GO:0050792	regulation of viral process	7.656e-12	3.751e-08	1.501e-09	1.362e-08	22	218
	Biological Process	GO:0007411	axon guidance	3.248e-05	0.293	0.01086	0.1051	56	427	MATN2,SHC3,IGSF9,VASN,SEMA4G,SPTBN4,FEZF1,UNC5C,MUSK,BMP7,NOTCH3,NOVA2,UNC119,CDH4,CHAD,CHN1,SEMA5B,PIN1,PLXNB3,COL6A3,COL15A1,RELN,SEMA4C,DVL1,EFNA2,EFNA3,EFNB1,MEGF8,EPHA10,EPHA1,EPHB3,EPHB4,EPHB6,ETV4,ETV5,CXCL12,SEMA6C,SHH,SLIT3,SPAST,UNC5B,SPTB,SRC,GAS1,NFASC,GLI1,GPC1,WNT3,RTN4RL1,SHANK3,DPYSL5,KCNC3,SEMA3B,ZSWIM4,LAMA5,LAMB2				Molecular Function	GO:0015079	potassium ion transmembrane transporter activity	0.0006549	1	0.04875	0.3986	29	194	SLC24A3,SLC12A5,KCNT1,HCN3,AQP1,KCNK5,LRRC26,KCNK10,TRPM5,CPOX,KCNG2,DPP6,DRD4,KCNIP3,SLC9A3,SLC9A5,KCNMB4,KCNH3,SGK3,KCNA7,KCNC1,KCNC3,KCNG1,KCNJ1,KCNJ5,KCNN2,KCNN4,KCNQ3,KCNS3						Cellular Component	GO:0099572	postsynaptic specialization	0.0002008	0.205	0.007885	0.05919	59	485	ADD2,AXIN1,PRR12,ADRA2A,SORCS2,NLGN2,CAMK1,MT3,SAMD14,BSN,NOS1,DAGLA,CACNA1C,CAMK2B,NEURL1,CHRNB2,CHRNE,DLGAP3,LRFN4,HOMER3,CABP1,CTNNB1,PSD,LZTS3,SEMA4C,DLG4,GRIN3A,DNM1,IQSEC3,RAPSN,DVL1,PRRT2,DMTN,PPP1R1B,SH3GL1,SLC8A2,ARFGAP1,CACNG4,IGSF9B,SHISA8,IQSEC2,SRC,LIN7B,ARC,SYP,GPER1,GRIN1,GRIN2B,GRIN2D,GRM3,GRIP2,PRRT1,MAPK8IP2,CPEB1,NRG1,SHISA6,SHANK3,KLHL17,LRP4			Biological Process	GO:0019058	viral life cycle	2.125e-11	1.041e-07	4.004e-09	3.633e-08	29	407
	Biological Process	GO:0007167	enzyme linked receptor protein signaling pathway	3.299e-05	0.2976	0.01086	0.1051	139	1326	CD109,ACVRL1,SHC3,AXIN1,FZD1,ADRA2A,AKT1,LTBP4,ALK,AMH,VASN,AR,MST1,MST1R,MSX1,MT3,CHRD,MUSK,TNK1,ATP6V0A1,MYO1C,BDKRB2,SOCS2,BMP7,BMP8B,NFATC4,DDR1,NEURL1,PDGFA,ENPP1,CHN1,OVOL2,PIK3R2,PIN1,BAMBI,COL1A2,COL4A2,COL4A3,COMP,SLC2A8,ADAMTS3,POLR2F,POLR2L,NRG2,FBXL15,EPGN,SH2B1,PPP4C,CSPG4,PRKCD,CTNNB1,ADAMTSL2,DGKQ,PTK6,FAM83G,DNM1,FGFBP1,SH3TC2,RARRES2,TMEM204,PIWIL2,PTPRU,EFNA2,EFNA3,EFNB1,MEGF8,E…				Molecular Function	GO:0022890	inorganic cation transmembrane transporter activity	0.0006591	1	0.04875	0.3986	79	695	SLC24A3,SLC12A5,KCNT1,HCN3,AQP1,KCNK5,ATP2A1,ATP2A2,ATP2A3,ATP6V0A1,PKD1L1,LRRC26,CACNA1H,CACNA1G,NOS1,CACNA1A,CACNA1C,CACNB1,KCNK10,COX7A2L,PACSIN3,ASIC3,CHRNB2,SLC39A13,CHRNE,TRPM5,NALCN,CNGB1,COX7A1,COX8A,CPOX,CNGB3,TMEM37,TRPM4,KCNG2,GRIN3A,DPP6,DRD4,ANO1,KCNIP3,RYR1,RYR2,SCN2B,TRPV2,TRPV6,SLC34A2,SLC6A1,SLC8A2,SLC9A3,SLC9A5,CACNG4,SNTA1,SLC46A1,SURF1,KCNMB4,GRIN1,GRIN2B,GRIN2D,KCNH3,ORAI3,MF…						Cellular Component	GO:1990851	Wnt-Frizzled-LRP5/6 complex	0.0002115	0.216	0.007999	0.06004	7	18	AXIN1,FZD1,FZD8,RECK,CTNNB1,DVL1,WNT3			Biological Process	GO:0043903	regulation of biological process involved in symbiotic interaction	2.633e-11	1.29e-07	4.778e-09	4.336e-08	22	232
	Biological Process	GO:0097485	neuron projection guidance	3.47e-05	0.313	0.01086	0.1051	56	428	MATN2,SHC3,IGSF9,VASN,SEMA4G,SPTBN4,FEZF1,UNC5C,MUSK,BMP7,NOTCH3,NOVA2,UNC119,CDH4,CHAD,CHN1,SEMA5B,PIN1,PLXNB3,COL6A3,COL15A1,RELN,SEMA4C,DVL1,EFNA2,EFNA3,EFNB1,MEGF8,EPHA10,EPHA1,EPHB3,EPHB4,EPHB6,ETV4,ETV5,CXCL12,SEMA6C,SHH,SLIT3,SPAST,UNC5B,SPTB,SRC,GAS1,NFASC,GLI1,GPC1,WNT3,RTN4RL1,SHANK3,DPYSL5,KCNC3,SEMA3B,ZSWIM4,LAMA5,LAMB2			COVID-19 vs non-viral ARIs	Molecular Function	GO:0016491	oxidoreductase activity	2.332e-13	4.496e-10	4.496e-10	3.66e-09	113	830	ABCC4,RSAD1,CYBRD1,ACAA1,RNLS,MAOB,CYP20A1,ACOX3,ADH6,PCBD2,FDXR,LOXL4,DEGS2,UQCRHL,VAT1,FOXRED1,FMO5,ALKBH7,PRDX4,IYD,PHYHD1,FXN,AKR7A2,MSRA,LOXHD1,PTGR1,DHRS7,KDM1B,KDSR,ALDH7A1,KDM4B,CYB5R1,KDM5B,NDOR1,ATP7A,WWOX,SQLE,GCDH,NDUFA1,NDUFA2,NDUFA3,NDUFA4,NDUFA8,NDUFAB1,NDUFB1,NDUFB6,NDUFB7,NDUFB8,NDUFB10,NDUFC1,NDUFV1,NDUFS4,NDUFS6,ALDH1A2,MTHFD2L,UQCR11,PYROXD2,CAT,PRDX2,TM7SF2,CYP2U1,HADHA,HADH,…						Cellular Component	GO:0098984	neuron to neuron synapse	0.0002557	0.2611	0.009323	0.06998	58	479	ADD2,AXIN1,PRR12,ADRA2A,SORCS2,NLGN2,CAMK1,MT3,SAMD14,BSN,NOS1,DAGLA,CACNA1C,CAMK2B,NEURL1,DLGAP3,LRFN4,HOMER3,CABP1,PRKAR1B,CTNNB1,PSD,LZTS3,SYT12,SEMA4C,DLG4,GRIN3A,DNM1,IQSEC3,DVL1,PRRT2,DMTN,PPP1R1B,SH3GL1,SLC8A2,ARFGAP1,CACNG4,IGSF9B,SHISA8,IQSEC2,SRC,LIN7B,ARC,SYP,GPER1,GRIN1,GRIN2B,GRIN2D,GRM3,GRIP2,PRRT1,MAPK8IP2,CPEB1,NRG1,SHISA6,SHANK3,KLHL17,LRP4			Biological Process	GO:0002831	regulation of response to biotic stimulus	4.61e-11	2.259e-07	8.067e-09	7.321e-08	33	538
	Biological Process	GO:0034765	regulation of ion transmembrane transport	3.489e-05	0.3148	0.01086	0.1051	81	687	CLTCL1,UPK3B,CCR2,ADRA2A,ADRB1,AK1,AKT1,NLGN2,HCN3,KCNK5,ATP2A1,MYC,LRRC26,CACNA1H,CACNA1G,NOS1,CACNA1A,CACNA1C,CACNB1,TLR9,KCNK10,ENPP1,TRPM5,CLCN2,NALCN,ASPSCR1,CABP1,TMEM37,PRKCD,PRKG1,RELN,ACE,KCNG2,LIME1,DLG4,DPP6,DRD4,ESR1,RRAD,KCNIP3,RYR2,S100A1,RAPGEF3,SCN2B,DNAJC30,SIRT6,CACNG4,LMBRD1,SNTA1,SHISA8,ANO9,HECW1,FFAR4,ARC,GPER1,GPR39,GRIN1,GRIN2B,KCNH3,CAPN10,PRRT1,MAPK8IP2,HRC,SHISA6,SHANK3…				Molecular Function	GO:0050136	NADH dehydrogenase (quinone) activity	4.237e-08	8.17e-05	2.723e-05	0.0002217	16	48	NDUFA1,NDUFA2,NDUFA3,NDUFA4,NDUFA8,NDUFAB1,NDUFB1,NDUFB6,NDUFB7,NDUFB8,NDUFB10,NDUFC1,NDUFV1,NDUFS4,NDUFS6,NDUFA13						Cellular Component	GO:0005604	basement membrane	0.0002911	0.2972	0.01006	0.07549	22	130	ACHE,MATN2,ENTPD2,COL4A2,COL4A3,COL4A4,COL8A2,COL9A3,COL15A1,HMCN2,EGFLAM,SPARC,VWC2,COL18A1,TIMP3,COL14A1,VWA1,ITGB4,LAD1,LAMA5,LAMB2,LOXL1			Biological Process	GO:0019079	viral genome replication	5.569e-11	2.729e-07	9.41e-09	8.539e-08	18	154
	Biological Process	GO:0034762	regulation of transmembrane transport	4.273e-05	0.3855	0.01285	0.1244	81	691	CLTCL1,UPK3B,CCR2,ADRA2A,ADRB1,AK1,AKT1,NLGN2,HCN3,KCNK5,ATP2A1,MYC,LRRC26,CACNA1H,CACNA1G,NOS1,CACNA1A,CACNA1C,CACNB1,TLR9,KCNK10,ENPP1,TRPM5,CLCN2,NALCN,ASPSCR1,CABP1,TMEM37,PRKCD,PRKG1,RELN,ACE,KCNG2,LIME1,DLG4,DPP6,DRD4,ESR1,RRAD,KCNIP3,RYR2,S100A1,RAPGEF3,SCN2B,DNAJC30,SIRT6,CACNG4,LMBRD1,SNTA1,SHISA8,ANO9,HECW1,FFAR4,ARC,GPER1,GPR39,GRIN1,GRIN2B,KCNH3,CAPN10,PRRT1,MAPK8IP2,HRC,SHISA6,SHANK3…				Molecular Function	GO:0008137	NADH dehydrogenase (ubiquinone) activity	4.237e-08	8.17e-05	2.723e-05	0.0002217	16	48	NDUFA1,NDUFA2,NDUFA3,NDUFA4,NDUFA8,NDUFAB1,NDUFB1,NDUFB6,NDUFB7,NDUFB8,NDUFB10,NDUFC1,NDUFV1,NDUFS4,NDUFS6,NDUFA13						Cellular Component	GO:0014069	postsynaptic density	0.0003054	0.3118	0.01006	0.07549	55	451	ADD2,AXIN1,PRR12,ADRA2A,SORCS2,CAMK1,MT3,SAMD14,BSN,NOS1,DAGLA,CACNA1C,CAMK2B,NEURL1,DLGAP3,LRFN4,HOMER3,CABP1,CTNNB1,PSD,LZTS3,SEMA4C,DLG4,GRIN3A,DNM1,IQSEC3,DVL1,PRRT2,DMTN,PPP1R1B,SH3GL1,SLC8A2,ARFGAP1,CACNG4,IGSF9B,SHISA8,IQSEC2,SRC,LIN7B,ARC,SYP,GPER1,GRIN1,GRIN2B,GRIN2D,GRM3,GRIP2,PRRT1,MAPK8IP2,CPEB1,NRG1,SHISA6,SHANK3,KLHL17,LRP4			Biological Process	GO:0060759	regulation of response to cytokine stimulus	4.734e-09	2.319e-05	7.731e-07	7.016e-06	18	202
	Biological Process	GO:0030858	positive regulation of epithelial cell differentiation	4.61e-05	0.4159	0.01342	0.1299	17	77	ACVRL1,ALOX15B,COMMD5,NME2,OVOL2,CTNNB1,DMBT1,ETV4,SOX9,MESP1,SULT2B1,TAL1,SFN,ATOH8,FOXA3,PAX8,KDF1				Molecular Function	GO:0003954	NADH dehydrogenase activity	5.903e-08	0.0001138	2.845e-05	0.0002317	16	49	NDUFA1,NDUFA2,NDUFA3,NDUFA4,NDUFA8,NDUFAB1,NDUFB1,NDUFB6,NDUFB7,NDUFB8,NDUFB10,NDUFC1,NDUFV1,NDUFS4,NDUFS6,NDUFA13						Cellular Component	GO:0032279	asymmetric synapse	0.0003054	0.3118	0.01006	0.07549	55	451	ADD2,AXIN1,PRR12,ADRA2A,SORCS2,CAMK1,MT3,SAMD14,BSN,NOS1,DAGLA,CACNA1C,CAMK2B,NEURL1,DLGAP3,LRFN4,HOMER3,CABP1,CTNNB1,PSD,LZTS3,SEMA4C,DLG4,GRIN3A,DNM1,IQSEC3,DVL1,PRRT2,DMTN,PPP1R1B,SH3GL1,SLC8A2,ARFGAP1,CACNG4,IGSF9B,SHISA8,IQSEC2,SRC,LIN7B,ARC,SYP,GPER1,GRIN1,GRIN2B,GRIN2D,GRM3,GRIP2,PRRT1,MAPK8IP2,CPEB1,NRG1,SHISA6,SHANK3,KLHL17,LRP4			Biological Process	GO:0045088	regulation of innate immune response	9.038e-09	4.429e-05	1.429e-06	1.296e-05	24	373
	Biological Process	GO:0060079	excitatory postsynaptic potential	6.772e-05	0.611	0.01909	0.1849	23	127	PTCHD1,AKT1,NLGN2,CHRNB2,CHRNE,RELN,DLG4,DRD4,DVL1,SLC29A1,SEZ6,SH3GL1,SLC8A2,GHRL,GRIN1,GRIN2B,GRIN2D,GRIP2,MAPK8IP2,SHISA6,TRPV1,SHANK3,CELF4				Molecular Function	GO:0003955	NAD(P)H dehydrogenase (quinone) activity	1.114e-07	0.0002147	4.294e-05	0.0003496	16	51	NDUFA1,NDUFA2,NDUFA3,NDUFA4,NDUFA8,NDUFAB1,NDUFB1,NDUFB6,NDUFB7,NDUFB8,NDUFB10,NDUFC1,NDUFV1,NDUFS4,NDUFS6,NDUFA13						Cellular Component	GO:0097060	synaptic membrane	0.000401	0.4094	0.01279	0.09604	59	498	ACHE,ADRA2A,SORCS2,NLGN2,MUSK,CACNA1H,BSN,DAGLA,CACNA1A,CACNA1C,CHRNB2,CHRNE,LRFN4,CLTB,CPE,CTNNB1,SEMA4C,DLG4,GRIN3A,DNM1,IQSEC3,DRD4,RAPSN,PRRT2,EFNB1,UNC13C,TRPV2,SLC6A1,SLC8A2,CSPG5,NSG1,CACNG4,IGSF9B,SNTA1,GABBR1,SHISA8,IQSEC2,DDN,LIN7B,ARC,SYP,GPER1,GRIN1,GRIN2B,GRIN2D,GRM3,GRM4,GRM6,PTPN5,GRIP2,PRRT1,NRG1,SHISA6,TRPV1,SHANK3,GRID2IP,KCNC1,KCNC3,LRP4			Biological Process	GO:0002682	regulation of immune system process	9.656e-09	4.731e-05	1.479e-06	1.342e-05	64	1910
	Biological Process	GO:0060074	synapse maturation	7.789e-05	0.7027	0.02129	0.2062	10	32	NEUROD2,NFATC4,CAMK2B,NEURL1,CDC20,ANAPC2,NRG2,RELN,SEZ6,BCAN				Molecular Function	GO:0016651	oxidoreductase activity, acting on NAD(P)H	7.821e-07	0.001508	0.0002513	0.002046	25	126	RNLS,FMO5,CYB5R1,NDOR1,NDUFA1,NDUFA2,NDUFA3,NDUFA4,NDUFA8,NDUFAB1,NDUFB1,NDUFB6,NDUFB7,NDUFB8,NDUFB10,NDUFC1,NDUFV1,NDUFS4,NDUFS6,TP53I3,POR,TXNRD3,CYBA,TXNDC12,NDUFA13						Cellular Component	GO:0098651	basement membrane collagen trimer	0.0004494	0.4589	0.01319	0.099	5	10	COL4A2,COL4A3,COL4A4,COL15A1,COL18A1			Biological Process	GO:0001959	regulation of cytokine-mediated signaling pathway	1.2e-08	5.879e-05	1.782e-06	1.617e-05	17	190
	Biological Process	GO:2001053	regulation of mesenchymal cell apoptotic process	8.361e-05	0.7544	0.02184	0.2115	7	16	MSX1,BMP7,SHH,SOX9,TBX1,WT1,PAX8				Molecular Function	GO:0016655	oxidoreductase activity, acting on NAD(P)H, quinone or similar compound as acceptor	1.047e-06	0.002019	0.0002885	0.002349	17	66	NDUFA1,NDUFA2,NDUFA3,NDUFA4,NDUFA8,NDUFAB1,NDUFB1,NDUFB6,NDUFB7,NDUFB8,NDUFB10,NDUFC1,NDUFV1,NDUFS4,NDUFS6,TP53I3,NDUFA13						Cellular Component	GO:0031967	organelle envelope	0.0004521	0.4616	0.01319	0.099	138	1385	ACADS,ACHE,SLC25A29,AQP1,DEGS1,MT3,MTCP1,UQCC3,NUDT1,ATP2A3,MYC,MYO1C,NDUFA1,SLC25A26,NDUFB6,NDUFB7,BIK,LDHD,BOK,TSPO,NME2,NOS1,SLC25A20,FAM3B,GOLT1A,CREB3L4,SLC22A18,PAFAH2,COX7A2L,PC,CMTM3,ZDHHC8,NOC4L,PLCD1,SMOX,NDUFB11,MRPL55,PTGES,NELFB,COX7A1,COX8A,CPOX,CRAT,SLC25A10,CTNNB1,CYC1,ROMO1,CYP11A1,MTG2,TOR4A,ECI1,PTGS1,TIMM8A,DHCR7,AURKAIP1,DNM1,SLC25A42,DTYMK,NLRX1,MRPL54,MRPL53,ABCB6,FIS1,PAM1…			Biological Process	GO:0080134	regulation of response to stress	2.608e-08	0.0001278	3.758e-06	3.41e-05	59	1738
	Biological Process	GO:0060078	regulation of postsynaptic membrane potential	8.472e-05	0.7643	0.02184	0.2115	28	172	PTCHD1,ADRB1,AKT1,NLGN2,CACNA1C,CHRNB2,CHRNE,RELN,DLG4,GRIN3A,DRD4,DVL1,SLC29A1,SEZ6,SH3GL1,SLC8A2,IGSF9B,GABBR1,GHRL,GRIN1,GRIN2B,GRIN2D,GRIP2,MAPK8IP2,SHISA6,TRPV1,SHANK3,CELF4				Molecular Function	GO:0009055	electron transfer activity	1.907e-06	0.003677	0.0004596	0.003742	28	158	MAOB,UQCRHL,AKR7A2,NDUFA1,NDUFA2,NDUFA3,NDUFA4,NDUFA8,NDUFAB1,NDUFB1,NDUFB6,NDUFB7,NDUFB8,NDUFB10,NDUFC1,NDUFV1,NDUFS4,NDUFS6,UQCR11,COX6C,COX7B,POR,TXNRD3,CYBA,CYC1,PHGDH,TXNDC12,NDUFA13						Cellular Component	GO:0031975	envelope	0.0004521	0.4616	0.01319	0.099	138	1385	ACADS,ACHE,SLC25A29,AQP1,DEGS1,MT3,MTCP1,UQCC3,NUDT1,ATP2A3,MYC,MYO1C,NDUFA1,SLC25A26,NDUFB6,NDUFB7,BIK,LDHD,BOK,TSPO,NME2,NOS1,SLC25A20,FAM3B,GOLT1A,CREB3L4,SLC22A18,PAFAH2,COX7A2L,PC,CMTM3,ZDHHC8,NOC4L,PLCD1,SMOX,NDUFB11,MRPL55,PTGES,NELFB,COX7A1,COX8A,CPOX,CRAT,SLC25A10,CTNNB1,CYC1,ROMO1,CYP11A1,MTG2,TOR4A,ECI1,PTGS1,TIMM8A,DHCR7,AURKAIP1,DNM1,SLC25A42,DTYMK,NLRX1,MRPL54,MRPL53,ABCB6,FIS1,PAM1…			Biological Process	GO:0006913	nucleocytoplasmic transport	3.97e-08	0.0001945	5.558e-06	5.043e-05	24	403
	Biological Process	GO:0003013	circulatory system process	9.438e-05	0.8515	0.02365	0.2291	93	838	SLC24A3,ACVRL1,ADA,STRIP2,ADRA2A,ADRB1,AKT1,AR,SPTBN4,CYP4F12,ATP2A1,ATP2A2,ATP2A3,MYBPC3,ABCC3,MYH11,BDKRB2,CACNA1H,CACNA1G,NOS1,NOTCH3,CACNA1C,CACNB1,OXTR,DND1,ABCC2,COL1A2,COL4A3,COMP,CRIP1,PRKG1,TRPM4,CYP4A11,ACE,PTGS1,KCNG2,RARRES2,GJC1,SLC29A1,ANKRD39,KCNIP3,RYR1,RYR2,S100A1,CORO2B,GJD3,SCN2B,CXCL12,ZC3H12A,SHH,C2CD4A,SKI,SLC4A3,SMTN,SLC6A1,SLC8A2,SLC22A2,CACNG4,PRDM16,SNTA1,GAA,HSPB7,SMTNL…				Molecular Function	GO:0008022	protein C-terminus binding	6.211e-05	0.1197	0.0133	0.1083	34	250	ERCC3,MIF4GD,SDC1,CIB1,FN1,RABAC1,MSH2,TRIM3,CASK,PIAS4,MAPRE3,SDCBP2,VPS4A,BCL10,TAF13,TBL1X,PEX6,PEX10,TJP2,GPSM2,PICK1,POLR2A,SHANK3,RBFOX1,CTNNB1,MAP2K7,DAPK3,ITPR1,PEX5,DNM1,NEIL1,PQBP1,BCAM,COIL						Cellular Component	GO:0005743	mitochondrial inner membrane	0.0005713	0.5833	0.0162	0.1216	66	580	SLC25A29,UQCC3,NDUFA1,SLC25A26,NDUFB6,NDUFB7,LDHD,BOK,SLC25A20,COX7A2L,PC,NDUFB11,MRPL55,COX7A1,COX8A,CPOX,CRAT,SLC25A10,CYC1,ROMO1,CYP11A1,MTG2,ECI1,TIMM8A,AURKAIP1,SLC25A42,MRPL54,MRPL53,PAM16,MRPL4,TIMM13,ENDOG,MTG1,IFI27L2,SPNS1,MRPL12,MRPS12,ECSIT,YJEFN3,FDXR,DNAJC30,MRPL28,MTFP1,SLC3A1,SRC,GCDH,SURF1,AIFM3,NEU4,MPV17L2,CAPN10,TMEM177,GCAT,ABCB8,HADHA,COX6B2,TST,NDUFA11,JMJD7,MRPL41,MRPL38,P…			Biological Process	GO:0051169	nuclear transport	4.782e-08	0.0002343	6.509e-06	5.907e-05	24	407
	Biological Process	GO:0030001	metal ion transport	9.818e-05	0.8858	0.02394	0.2319	71	601	SLC24A3,ADRA2A,ADRB1,AKT1,AP3B1,AQP2,MT3,KCNK5,ATP2A1,ATP2A2,ATP2A3,PKD1L1,CRACR2B,TSPO,CACNA1H,CACNA1G,NOS1,CACNA1A,CACNA1C,CACNB1,CAMK2B,TLR9,PACSIN3,CHRNB2,SLC39A13,TRPM5,NALCN,HOMER3,CABP1,TMEM37,CTNNB1,TRPM4,BSPRY,ACE,LIME1,GRIN3A,DRD4,RAMP1,RRAD,RYR1,RYR2,S100A1,RAPGEF3,TRPV2,TRPV6,CXCL12,SLC8A2,CACNG4,BBC3,GAS6,GNAO1,MCHR1,GPER1,GPR39,FFAR1,GRIN1,GRIN2B,GRIN2D,GRM6,GPR161,ORAI3,HRC,TRPV1,J…				Molecular Function	GO:0016627	oxidoreductase activity, acting on the CH-CH group of donors	0.0001347	0.2597	0.02597	0.2114	13	60	RSAD1,ACAA1,ACOX3,PTGR1,GCDH,TM7SF2,CPOX,PPOX,RETSAT,DHCR7,DHCR24,LBR,SDHAF4						Cellular Component	GO:1990909	Wnt signalosome	0.0007667	0.7828	0.02082	0.1563	6	16	AXIN1,FZD1,RECK,CTNNB1,DVL1,WNT3			Biological Process	GO:0032392	DNA geometric change	6.132e-08	0.0003005	7.995e-06	7.255e-05	13	119
	Biological Process	GO:2000311	regulation of AMPA receptor activity	0.0001013	0.9138	0.02405	0.2329	9	27	NLGN2,RELN,CACNG4,SHISA8,ARC,PRRT1,MAPK8IP2,SHISA6,SHANK3				Molecular Function	GO:0050660	flavin adenine dinucleotide binding	0.0002464	0.475	0.04035	0.3285	16	89	MAOB,ACOX3,FMO5,KDM1B,CYB5R1,NDOR1,SQLE,GCDH,ILVBL,D2HGDH,POR,PPOX,TXNRD3,QSOX1,DHCR24,TXNDC12						Cellular Component	GO:0019897	extrinsic component of plasma membrane	0.000775	0.7912	0.02082	0.1563	30	214	MFGE8,AKT1,ARSA,ATP2A2,TNK1,CDHR5,CDH4,CABP1,CTNNB1,PTK6,DLG4,ESYT3,TNK2,APC2,RYR1,RYR2,SCUBE1,SRC,SRMS,GNA15,GNAI1,GNAO1,GNB3,GNGT2,CDH24,CDH22,SHANK3,CUBN,LPA,SMAD7			Biological Process	GO:0050776	regulation of immune response	6.2e-08	0.0003038	7.995e-06	7.255e-05	44	1142
	Biological Process	GO:0001755	neural crest cell migration	0.0001072	0.9673	0.0248	0.2402	21	114	SEMA4G,ATP6V0A1,BMP7,PAX3,PDGFA,OVOL2,SEMA5B,NRG2,SEMA4C,GLRX2,EFNB1,SEMA6C,FOLR1,SHH,RADIL,FSCN1,TBX1,COL18A1,NRG1,SEMA3B,LAMA5				Molecular Function	GO:0016634	oxidoreductase activity, acting on the CH-CH group of donors, oxygen as acceptor	0.0002511	0.4842	0.04035	0.3285	5	10	RSAD1,ACAA1,ACOX3,CPOX,PPOX						Cellular Component	GO:0008328	ionotropic glutamate receptor complex	0.0008262	0.8436	0.02132	0.1601	12	56	DLGAP3,ABHD12,DLG4,GRIN3A,CACNG4,SHISA8,VWC2,GRIN1,GRIN2B,GRIN2D,SHISA6,SHANK3			Biological Process	GO:0051276	chromosome organization	1.534e-07	0.0007516	1.927e-05	0.0001749	49	1389
	Biological Process	GO:0016358	dendrite development	0.0001144	1	0.02534	0.2454	45	336	ACHE,MATN2,SLC12A5,IGSF9,NLGN2,ALK,FOXO6,CAMK1,MT3,KIF1A,BMP7,NFATC4,CACNA1A,CAMK2B,NEURL1,CDC20,ARHGAP33,CHRNB2,ANAPC2,FAT3,SLITRK5,PRKG1,RELN,LZTS3,DLG4,GRIN3A,DVL1,LPAR1,CELSR2,FBXO31,SEZ6,EPHB3,GHRL,HECW1,STK11,ARC,GRIN1,MAPK8IP2,NRG1,PRMT8,TULP1,ID1,SHANK3,ITPKA,LRP4				Molecular Function	GO:0008389	coumarin 7-hydroxylase activity	0.0003209	0.6187	0.04759	0.3875	3	3	CYP2A6,CYP2A7,CYP2A13						Cellular Component	GO:0019866	organelle inner membrane	0.0008354	0.853	0.02132	0.1601	71	643	SLC25A29,UQCC3,NDUFA1,SLC25A26,NDUFB6,NDUFB7,LDHD,BOK,SLC25A20,COX7A2L,PC,NDUFB11,MRPL55,COX7A1,COX8A,CPOX,CRAT,SLC25A10,CYC1,ROMO1,CYP11A1,MTG2,ECI1,TIMM8A,AURKAIP1,SLC25A42,MRPL54,MRPL53,PAM16,MRPL4,TIMM13,ENDOG,MTG1,IFI27L2,SPNS1,MRPL12,MRPS12,ECSIT,YJEFN3,FDXR,DNAJC30,MRPL28,MTFP1,SLC3A1,SPAG4,SRC,GCDH,SURF1,AIFM3,NEU4,MPV17L2,LMNB2,CAPN10,TMEM177,GCAT,ABCB8,TM7SF2,HADHA,COX6B2,TST,NPAP1,TMEM…			Biological Process	GO:0032101	regulation of response to external stimulus	1.597e-07	0.0007824	1.956e-05	0.0001775	47	1306
	Biological Process	GO:0048667	cell morphogenesis involved in neuron differentiation	0.0001151	1	0.02534	0.2454	99	909	ACHE,MATN2,ADARB1,SHC3,IGSF9,VASN,SEMA4G,SPTBN4,MT3,FEZF1,UNC5C,MUSK,KIF1A,BMP7,NFATC4,NOS1,DAGLA,NOTCH3,NOVA2,CACNA1A,CAMK2B,BRSK2,UNC119,CDH4,ARHGAP33,CHAD,CHN1,CHRNB2,SEMA5B,PIN1,ANAPC2,PLXNB3,COL6A2,COL6A3,COL15A1,CRABP2,PPP4C,SLITRK5,RELN,LZTS3,SEMA4C,USH1G,DLG4,DVL1,EFNA2,EFNA3,EFNB1,CELSR2,MEGF8,FBXO31,EPHA10,EPHA1,EPHB3,EPHB4,EPHB6,ETV4,ETV5,PDZD7,TRPV2,FGFR3,CXCL12,STK25,SEMA6C,SHH,SLIT3…			COVID-19 vs other viral ARIs	Molecular Function	GO:0044877	protein-containing complex binding	3.513e-06	0.003137	0.003137	0.02313	56	1668	TPM2,EDF1,EPPK1,SPAST,FSTL3,GTPBP6,INHBA,JDP2,EPS8L1,DBN1,ITGAM,ADAM8,APOBR,ITGAX,CHRNB2,TULP2,SPTBN5,IFIH1,MLKL,FZR1,STX4,OTOF,AEBP1,AGER,NFKBIA,UBE2S,ADAM17,BATF3,FGR,MMP9,TAP1,FERMT3,COL5A1,FLNA,LILRB3,ZC3H12A,CD177,ICAM4,HIP1R,LAMB3,UBXN1,PSTPIP1,ZFP36,SCARF1,SLC6A4,BCAP31,IGF2R,ISG15,P2RX6,ICAM5,PAFAH1B3,CTDP1,HADHA,HBB,LMBRD1,IL4R						Cellular Component	GO:0098839	postsynaptic density membrane	0.0009888	1	0.02462	0.1848	19	115	ADRA2A,SORCS2,DAGLA,CACNA1C,LRFN4,SEMA4C,DLG4,GRIN3A,PRRT2,CACNG4,IQSEC2,LIN7B,ARC,GRIN1,GRIN2B,GRIN2D,PRRT1,NRG1,SHISA6			Biological Process	GO:0042981	regulation of apoptotic process	2.344e-07	0.001148	2.801e-05	0.0002542	60	1897
	Biological Process	GO:0097152	mesenchymal cell apoptotic process	0.0001329	1	0.02855	0.2765	7	17	MSX1,BMP7,SHH,SOX9,TBX1,WT1,PAX8				Molecular Function	GO:0030020	extracellular matrix structural constituent conferring tensile strength	8.789e-06	0.007849	0.003924	0.02893	7	42	COL4A1,COL4A2,COL5A1,COL7A1,COL9A2,COL17A1,COL18A1						Cellular Component	GO:0033017	sarcoplasmic reticulum membrane	0.001136	1	0.02661	0.1997	10	43	ATP2A1,ATP2A2,ATP2A3,NOS1,CAMK2B,RYR1,RYR2,HRC,JPH1,JPH3			Biological Process	GO:0009617	response to bacterium	2.437e-07	0.001194	2.843e-05	0.000258	44	1199
	Biological Process	GO:0006775	fat-soluble vitamin metabolic process	0.00014	1	0.02937	0.2844	13	54	CYP4F12,DGAT1,PPARD,CYP11A1,CYP26A1,CYP2W1,RBP1,FGFR1,FGFR4,PIAS4,VKORC1L1,CUBN,FGF23																			Cellular Component	GO:0032589	neuron projection membrane	0.001138	1	0.02661	0.1997	15	82	ACHE,SLC12A5,MYO1C,DAGLA,TRPV2,GABBR1,SHISA8,DDN,GPER1,GRIN1,NRG1,SHISA6,TRPV1,KCNC1,KCNC3			Biological Process	GO:0035457	cellular response to interferon-alpha	3.669e-07	0.001798	4.181e-05	0.0003794	6	19
	Biological Process	GO:0099601	regulation of neurotransmitter receptor activity	0.0001478	1	0.0303	0.2935	18	92	CCR2,NLGN2,DLGAP3,HOMER3,RELN,DLG4,CACNG4,SHISA8,SRC,ARC,GRIN1,GRIN2B,NPTXR,PRRT1,MAPK8IP2,SHISA6,SHANK3,PINK1																			Cellular Component	GO:0098878	neurotransmitter receptor complex	0.001147	1	0.02661	0.1997	12	58	DLGAP3,ABHD12,DLG4,GRIN3A,CACNG4,SHISA8,VWC2,GRIN1,GRIN2B,GRIN2D,SHISA6,SHANK3			Biological Process	GO:0031347	regulation of defense response	4.193e-07	0.002054	4.669e-05	0.0004237	36	897
	Biological Process	GO:0022603	regulation of anatomical structure morphogenesis	0.0001587	1	0.03182	0.3081	134	1314	ACHE,ACVRL1,ADA,STRIP2,FZD1,CCR2,RECK,RASAL1,C15orf62,BIRC5,CPNE5,AQP1,AR,SEMA4G,MSX1,MT3,DLK2,MUSK,MYH11,KIF1A,TNFSF12,BMP7,NFATC4,SPHK1,CDC42EP5,FGD5,NME2,CACNA1A,CAMK2B,BRSK2,OXTR,P4HB,PAX3,CDH4,ARHGAP33,PDGFA,CHN1,CHRNB2,SEMA5B,ANAPC2,BAMBI,PLXNB3,COL4A2,COL4A3,ARHGEF19,RHOD,CPE,CRABP2,CTNNB1,FBLIM1,FITM2,RELN,LZTS3,DAPK3,SEMA4C,COCH,DLG4,RAC3,DVL1,FIS1,LPAR1,EFNA3,CELSR2,MEGF8,FBXO31,ANGPTL4…																			Cellular Component	GO:0017146	NMDA selective glutamate receptor complex	0.001242	1	0.02818	0.2116	5	12	DLGAP3,GRIN3A,GRIN1,GRIN2B,GRIN2D			Biological Process	GO:0043067	regulation of programmed cell death	5.367e-07	0.00263	5.844e-05	0.0005303	60	1944
	Biological Process	GO:2001054	negative regulation of mesenchymal cell apoptotic process	0.0001934	1	0.03708	0.3591	6	13	BMP7,SHH,SOX9,TBX1,WT1,PAX8																			Cellular Component	GO:0031594	neuromuscular junction	0.001293	1	0.0287	0.2155	17	100	ACHE,MUSK,CHRNE,DLGAP3,DLG4,RAPSN,EFNA2,UNC13C,CIB2,SNTA1,SYP,DOK7,NRG1,KCNC3,LAMA5,LAMB2,LRP4			Biological Process	GO:0034504	protein localization to nucleus	7.676e-07	0.003761	8.177e-05	0.000742	20	343
	Biological Process	GO:1905114	cell surface receptor signaling pathway involved in cell-cell signaling	0.0001956	1	0.03708	0.3591	85	767	MDFI,AXIN1,FZD1,FZD8,PTCHD1,ADRB1,AKT1,NLGN2,RECK,AMER3,JRK,APCDD1L,MYC,NFATC4,BCL7B,CHRNB2,CHRNE,PIN1,KCTD15,NLE1,BAMBI,ARHGEF19,CPE,PPP1CA,CSNK1E,CSNK1G2,CTNNB1,TRPM4,RELN,DAPK3,KCTD1,SOX7,DLG4,RAC3,DRD4,FRAT1,DVL1,PTPRU,CELSR2,SLC29A1,SEZ6,ANKRD39,ESR1,APC2,TAX1BP3,FGFR3,SDC1,ZNF703,FOLR1,SH3GL1,SHH,SKI,ZBED3,PIAS4,SLC8A2,IGSF9B,LZTS2,FZD2,DKK3,SOX9,GHRL,HECW1,SRC,MESP1,STK11,GLI1,GNAO1,GRIN1,…																			Cellular Component	GO:0031234	extrinsic component of cytoplasmic side of plasma membrane	0.001335	1	0.02899	0.2176	18	109	AKT1,ATP2A2,TNK1,CABP1,PTK6,DLG4,ESYT3,TNK2,RYR1,RYR2,SRC,SRMS,GNA15,GNAI1,GNAO1,GNB3,GNGT2,SHANK3			Biological Process	GO:0032606	type I interferon production	7.906e-07	0.003874	8.243e-05	0.000748	13	148
	Biological Process	GO:0050804	modulation of chemical synaptic transmission	0.0002003	1	0.03708	0.3591	78	691	ACHE,CCR2,ADRA2A,ADRB1,SORCS2,NLGN2,ATP2A2,MUSK,BDKRB2,NEUROD2,NFATC4,SPHK1,NOS1,CACNA1A,CAMK2B,OXTR,NEURL1,CDC20,CHRNB2,DLGAP3,ANAPC2,RAB26,HOMER3,CABP1,RIN1,PRKAR1B,RELN,SYT12,DLG4,GRIN3A,DNM1,DRD4,RAPSN,DVL1,PRRT2,UNC13C,SH3GL1,BCAN,SLC6A1,SLC8A2,CSPG5,NSG1,CACNG4,SNCG,GABBR1,SHISA8,GHRL,IQSEC2,SRC,NMU,ARC,SYP,KCNMB4,GNAI1,TACR1,GPER1,PHF24,GRIN1,GRIN2B,GRIN2D,GRM3,GRM4,GRM6,PTPN5,NPTXR,GRIP2,…																			Cellular Component	GO:0099634	postsynaptic specialization membrane	0.001419	1	0.03019	0.2266	23	155	ADRA2A,SORCS2,NLGN2,DAGLA,CACNA1C,CHRNB2,CHRNE,LRFN4,SEMA4C,DLG4,GRIN3A,RAPSN,PRRT2,CACNG4,IQSEC2,LIN7B,ARC,GRIN1,GRIN2B,GRIN2D,PRRT1,NRG1,SHISA6			Biological Process	GO:0044265	cellular macromolecule catabolic process	8.661e-07	0.004244	8.842e-05	0.0008023	45	1299
	Biological Process	GO:0001522	pseudouridine synthesis	0.0002034	1	0.03708	0.3591	7	18	GAR1,TSR3,NHP2,RPUSD1,TRUB2,PUS1,PUSL1																			Cellular Component	GO:0015629	actin cytoskeleton	0.001546	1	0.03222	0.2419	91	883	MORN4,ADD2,KLHL14,MYH7B,AQP1,SPTBN4,MST1R,UNC5C,SAMD14,HYAL2,MYBPC3,MYH11,MYOM1,MYO1C,CDHR5,NOTCH3,DDR1,GAS2L3,OXTR,MYOM2,PDGFA,TFPT,CLCN2,MUC17,FSCN2,LMOD1,NEURL1B,ABCC2,PRICKLE4,CTNNB1,FBLIM1,CDHR2,DAPK3,AIF1L,ACE,USH1G,RAC3,TBC1D10A,MYO15A,DCXR,DMTN,XIRP1,MAEA,APC2,PDZD7,NPM3,TAX1BP3,CORO2B,RAPGEF3,CIB2,FOLR1,SH3GL1,SLC34A2,LGSN,SLC3A1,SMTN,SLC9A3,LOXHD1,FSCN1,ABLIM2,MYO16,ACTL10,HSPB7,SMTNL2,…			Biological Process	GO:0019080	viral gene expression	1.208e-06	0.005919	0.0001208	0.001096	16	233
	Biological Process	GO:0099177	regulation of trans-synaptic signaling	0.0002096	1	0.03708	0.3591	78	692	ACHE,CCR2,ADRA2A,ADRB1,SORCS2,NLGN2,ATP2A2,MUSK,BDKRB2,NEUROD2,NFATC4,SPHK1,NOS1,CACNA1A,CAMK2B,OXTR,NEURL1,CDC20,CHRNB2,DLGAP3,ANAPC2,RAB26,HOMER3,CABP1,RIN1,PRKAR1B,RELN,SYT12,DLG4,GRIN3A,DNM1,DRD4,RAPSN,DVL1,PRRT2,UNC13C,SH3GL1,BCAN,SLC6A1,SLC8A2,CSPG5,NSG1,CACNG4,SNCG,GABBR1,SHISA8,GHRL,IQSEC2,SRC,NMU,ARC,SYP,KCNMB4,GNAI1,TACR1,GPER1,PHF24,GRIN1,GRIN2B,GRIN2D,GRM3,GRM4,GRM6,PTPN5,NPTXR,GRIP2,…																			Cellular Component	GO:0005891	voltage-gated calcium channel complex	0.001646	1	0.03361	0.2523	10	45	CACNA1H,CACNA1G,NOS1,CACNA1A,CACNA1C,CACNB1,RYR1,RYR2,CACNG4,CACNA2D4			Biological Process	GO:0010942	positive regulation of cell death	1.257e-06	0.006161	0.0001232	0.001118	34	860
	Biological Process	GO:0008016	regulation of heart contraction	0.0002096	1	0.03708	0.3591	42	315	ADA,STRIP2,ADRB1,SPTBN4,ATP2A1,ATP2A2,ATP2A3,MYBPC3,CACNA1H,CACNA1G,NOS1,CACNA1C,CACNB1,PRKG1,TRPM4,KCNG2,GJC1,ANKRD39,KCNIP3,RYR1,RYR2,S100A1,GJD3,SCN2B,ZC3H12A,SKI,SLC4A3,SMTN,SLC8A2,CACNG4,PRDM16,SNTA1,GAA,HSPB7,NMU,GNAO1,HRC,TRPV1,CACNA2D4,KCNJ5,KCNN2,SMAD7																			Cellular Component	GO:0031526	brush border membrane	0.001748	1	0.03499	0.2626	16	94	AQP1,CDHR5,ABCC2,CDHR2,ACE,RAPGEF3,FOLR1,SLC34A2,SLC3A1,SLC9A3,SLC46A1,SLC27A4,SLC34A3,SLC26A6,AMN,CUBN			Biological Process	GO:0051336	regulation of hydrolase activity	1.491e-06	0.007307	0.0001433	0.0013	50	1546
	Biological Process	GO:0098976	excitatory chemical synaptic transmission	0.0002327	1	0.04037	0.3909	5	9	PTCHD1,GRIN1,GRIN2B,GRIN2D,SHISA6																			Cellular Component	GO:0019898	extrinsic component of membrane	0.002127	1	0.0414	0.3108	44	372	MFGE8,AKT1,ALOX15B,ARSA,ATP2A2,TNK1,KIF1A,CDHR5,SOCS2,BSN,CDH4,PIK3R2,ASPSCR1,JAKMIP1,CABP1,CTNNB1,PSD,PTK6,DLG4,DMBT1,PAM16,ESYT3,TNK2,APC2,RYR1,RYR2,EHD2,ZC3H12A,SCUBE1,INPP5J,SRC,SRMS,GNA15,GNAI1,GNAO1,GNB3,GNGT2,UBXN6,CDH24,CDH22,SHANK3,CUBN,LPA,SMAD7			Biological Process	GO:0032508	DNA duplex unwinding	1.565e-06	0.00767	0.0001475	0.001338	11	110
	Biological Process	GO:0048812	neuron projection morphogenesis	0.0002379	1	0.0405	0.3922	102	961	ACHE,MATN2,ADARB1,SHC3,IGSF9,RASAL1,VASN,CPNE5,SEMA4G,SPTBN4,MT3,FEZF1,UNC5C,MUSK,KIF1A,BMP7,NFATC4,NOS1,DAGLA,NOTCH3,NOVA2,CACNA1A,DDR1,CAMK2B,BRSK2,UNC119,CDH4,ARHGAP33,CHAD,CHN1,CHRNB2,SEMA5B,PIN1,ANAPC2,PLXNB3,COL6A2,COL6A3,COL15A1,CRABP2,PPP4C,SLITRK5,CTNNB1,RELN,LZTS3,SEMA4C,DLG4,DVL1,EFNA2,EFNA3,EFNB1,CELSR2,MEGF8,FBXO31,EPHA10,EPHA1,EPHB3,EPHB4,EPHB6,ETV4,ETV5,TRPV2,FGFR3,CXCL12,STK25,SEM…																			Cellular Component	GO:0005759	mitochondrial matrix	0.002149	1	0.0414	0.3108	56	501	ACADS,MPG,NUDT1,ALDH4A1,BCAT2,MALSU1,PC,SDHAF1,TBRG4,LONP1,MRPL55,POLRMT,NMNAT3,CYP11A1,MTG2,ACSM1,ECI1,PYCR1,SARDH,CHPF,RAD51,DTYMK,MRPL54,MRPL53,GLRX2,PAM16,DARS2,MRPL4,BCO2,TFB1M,MTG1,GLRX5,MRPL12,MRPS12,MRM1,FDXR,ALKBH7,MRPL28,TXNRD2,TRUB2,PUS1,GCDH,FASTK,MCAT,MPV17L2,PYROXD2,ACAD10,CAPN10,GSTZ1,HADHA,TST,D2HGDH,MRPL41,MRPL38,CHCHD1,ALDH5A1			Biological Process	GO:0006413	translational initiation	1.597e-06	0.007823	0.0001476	0.001339	15	210
	Biological Process	GO:0098662	inorganic cation transmembrane transport	0.0002513	1	0.04199	0.4067	104	985	SLC24A3,SLC12A5,ADRA2A,ADRB1,AKT1,KCNT1,HCN3,AQP1,UQCC3,KCNK5,ATP2A1,ATP2A2,ATP2A3,MYC,ATP6V0A1,PKD1L1,NDUFA1,NDUFB6,NDUFB7,LRRC26,CACNA1H,CACNA1G,NOS1,CACNA1A,CACNA1C,CACNB1,TLR9,KCNK10,COX7A2L,ASIC3,SLC39A13,TRPM5,NALCN,ABCC2,CABP1,NDUFB11,COX7A1,COX8A,TMEM37,PRKG1,CYC1,TRPM4,KCNG2,LIME1,GRIN3A,DPP6,DRD4,ABCB6,RRAD,KCNIP3,RYR1,RYR2,S100A1,RAPGEF3,SCN2B,TRPV2,TRPV6,DNAJC30,SLC34A2,SLC6A1,SLC8A2,…																			Cellular Component	GO:0034704	calcium channel complex	0.002351	1	0.04445	0.3336	13	71	ATP2A1,PKD1L1,CACNA1H,CACNA1G,NOS1,CACNA1A,CACNA1C,CACNB1,RYR1,RYR2,TRPV6,CACNG4,CACNA2D4			Biological Process	GO:0071347	cellular response to interleukin-1	1.781e-06	0.008728	0.0001616	0.001467	16	240
	Biological Process	GO:0070588	calcium ion transmembrane transport	0.0002681	1	0.04398	0.4259	47	369	SLC24A3,ADRA2A,ADRB1,AKT1,ATP2A1,ATP2A2,ATP2A3,PKD1L1,CACNA1H,CACNA1G,NOS1,CACNA1A,CACNA1C,CACNB1,TLR9,TRPM5,NALCN,CABP1,TMEM37,TRPM4,LIME1,GRIN3A,DRD4,RRAD,RYR1,RYR2,S100A1,RAPGEF3,TRPV2,TRPV6,SLC8A2,CACNG4,BBC3,GAS6,GPER1,GPR39,GRIN1,GRIN2B,GRIN2D,ORAI3,HRC,TRPV1,JPH1,CACNA2D4,GJC2,LETM1,JPH3																			Cellular Component	GO:0032590	dendrite membrane	0.00242	1	0.04492	0.3372	11	55	SLC12A5,DAGLA,TRPV2,SHISA8,DDN,GPER1,GRIN1,SHISA6,TRPV1,KCNC1,KCNC3			Biological Process	GO:0051092	positive regulation of NF-kappaB transcription factor activity	2.085e-06	0.01021	0.0001857	0.001685	25	537
	Biological Process	GO:0061564	axon development	0.0002732	1	0.04402	0.4263	87	797	ACHE,MATN2,ADARB1,SHC3,IGSF9,VASN,SEMA4G,SPTBN4,MT3,FEZF1,UNC5C,MUSK,BMP7,TSPO,NOS1,DAGLA,NOTCH3,NOVA2,CACNA1A,DDR1,BRSK2,UNC119,CDH4,CHAD,CHN1,CHRNB2,SEMA5B,PIN1,ANAPC2,PLXNB3,COL6A2,COL6A3,COL15A1,CRABP2,PPP4C,SLITRK5,RELN,SEMA4C,DVL1,EFNA2,EFNA3,EFNB1,MEGF8,VASH2,EPHA10,EPHA1,EPHB3,EPHB4,EPHB6,ETV4,ETV5,TRPV2,FGFR3,CXCL12,STK25,SEMA6C,FOLR1,SHH,CSPG5,SLIT3,SPAST,UNC5B,SPTB,SRC,GAS1,NFASC,C12or…																		COVID-19 vs non-viral ARIs	Cellular Component	GO:0019866	organelle inner membrane	5.88e-13	5.939e-10	5.939e-10	4.451e-09	91	643	SPNS1,MAOB,SMIM20,FDXR,PLA2G6,SLC25A11,SLC25A29,TIMM44,UQCRHL,TMEM126A,FOXRED1,SLC25A6,FPGS,DNAJC30,LEMD2,MRPL28,CHCHD6,MRPL15,UQCC3,SLC25A1,AGK,MRPS34,GCDH,NDUFA1,NDUFA2,NDUFA3,NDUFA4,NDUFA8,NDUFAB1,NDUFB1,NDUFB6,NDUFB7,BCS1L,NDUFB8,NDUFB10,NDUFC1,NDUFV1,NDUFS4,NDUFS6,MTHFD2L,UQCR11,LMNB2,TM7SF2,CYP2U1,HADHA,HADH,PC,TMEM120B,HMGCS2,SUN2,OCIAD2,SLC25A27,MRPL55,COX6C,COX7B,MRPL33,TMEM43,CPOX,CPT1A…			Biological Process	GO:0072594	establishment of protein localization to organelle	2.644e-06	0.01296	0.0002313	0.002099	28	655
	Biological Process	GO:0007409	axonogenesis	0.0002876	1	0.04551	0.4408	81	732	ACHE,MATN2,ADARB1,SHC3,IGSF9,VASN,SEMA4G,SPTBN4,MT3,FEZF1,UNC5C,MUSK,BMP7,NOS1,DAGLA,NOTCH3,NOVA2,CACNA1A,BRSK2,UNC119,CDH4,CHAD,CHN1,CHRNB2,SEMA5B,PIN1,ANAPC2,PLXNB3,COL6A2,COL6A3,COL15A1,CRABP2,PPP4C,SLITRK5,RELN,SEMA4C,DVL1,EFNA2,EFNA3,EFNB1,MEGF8,EPHA10,EPHA1,EPHB3,EPHB4,EPHB6,ETV4,ETV5,TRPV2,FGFR3,CXCL12,STK25,SEMA6C,SHH,SLIT3,SPAST,UNC5B,SPTB,SRC,GAS1,NFASC,C12orf57,STK11,GLI1,GPC1,GRIN1,NR…																			Cellular Component	GO:0031967	organelle envelope	3.948e-11	3.987e-08	1.329e-08	9.962e-08	151	1385	SPNS1,MAOB,SMIM20,FZR1,FDXR,PLA2G6,SLC25A11,ULK1,SLC25A29,TIMM44,UQCRHL,VAT1,TMEM126A,FOXRED1,SLC25A6,TMEM14A,FPGS,DNAJC30,LEMD2,MRPL28,CHCHD6,AKR7A2,MRPL15,UQCC3,NUDT1,SLC25A1,ASL,EBP,RNASET2,PRICKLE2,AGK,MRPS34,C9orf72,BBC3,ATP2A3,COX19,SPAST,BAX,GCDH,NDUFA1,NDUFA2,NDUFA3,NDUFA4,NDUFA8,NDUFAB1,NDUFB1,NDUFB6,NDUFB7,BCS1L,PGRMC1,NDUFB8,NDUFB10,NDUFC1,GRAMD4,NDUFV1,NDUFS4,NDUFS6,SULT1E1,BPHL,VAMP1…			Biological Process	GO:0009057	macromolecule catabolic process	2.771e-06	0.01358	0.0002382	0.002162	50	1580
	Biological Process	GO:0008015	blood circulation	0.0002997	1	0.04662	0.4515	83	755	ACVRL1,ADA,STRIP2,ADRA2A,ADRB1,AKT1,AR,SPTBN4,CYP4F12,ATP2A1,ATP2A2,ATP2A3,MYBPC3,MYH11,BDKRB2,CACNA1H,CACNA1G,NOS1,NOTCH3,CACNA1C,CACNB1,OXTR,DND1,COL1A2,COL4A3,COMP,CRIP1,PRKG1,TRPM4,CYP4A11,ACE,PTGS1,KCNG2,RARRES2,GJC1,ANKRD39,KCNIP3,RYR1,RYR2,S100A1,CORO2B,GJD3,SCN2B,CXCL12,ZC3H12A,SHH,C2CD4A,SKI,SLC4A3,SMTN,SLC8A2,CACNG4,PRDM16,SNTA1,GAA,HSPB7,SMTNL2,GHRL,SRC,GAS6,NMU,ADAMTS16,KCNMB4,TACR1,G…																			Cellular Component	GO:0031975	envelope	3.948e-11	3.987e-08	1.329e-08	9.962e-08	151	1385	SPNS1,MAOB,SMIM20,FZR1,FDXR,PLA2G6,SLC25A11,ULK1,SLC25A29,TIMM44,UQCRHL,VAT1,TMEM126A,FOXRED1,SLC25A6,TMEM14A,FPGS,DNAJC30,LEMD2,MRPL28,CHCHD6,AKR7A2,MRPL15,UQCC3,NUDT1,SLC25A1,ASL,EBP,RNASET2,PRICKLE2,AGK,MRPS34,C9orf72,BBC3,ATP2A3,COX19,SPAST,BAX,GCDH,NDUFA1,NDUFA2,NDUFA3,NDUFA4,NDUFA8,NDUFAB1,NDUFB1,NDUFB6,NDUFB7,BCS1L,PGRMC1,NDUFB8,NDUFB10,NDUFC1,GRAMD4,NDUFV1,NDUFS4,NDUFS6,SULT1E1,BPHL,VAMP1…			Biological Process	GO:0051052	regulation of DNA metabolic process	3.327e-06	0.0163	0.0002811	0.00255	22	445
	Biological Process	GO:0007613	memory	0.0003056	1	0.04673	0.4526	27	176	PTCHD1,ADRB1,FOXO6,MUSK,B4GALT2,NFATC4,OXTR,KCNK10,CEBPA,CHRNB2,RIN1,CTNS,RELN,PTGS1,DRD4,PPP1R1B,SLC6A1,SLC8A2,ARC,TACR1,GRIN1,GRIN2B,NRG1,IDUA,SHANK3,PAK6,JPH3																			Cellular Component	GO:0005743	mitochondrial inner membrane	5.654e-11	5.711e-08	1.428e-08	1.07e-07	80	580	SPNS1,MAOB,SMIM20,FDXR,PLA2G6,SLC25A11,SLC25A29,TIMM44,UQCRHL,TMEM126A,FOXRED1,SLC25A6,FPGS,DNAJC30,MRPL28,CHCHD6,MRPL15,UQCC3,SLC25A1,AGK,MRPS34,GCDH,NDUFA1,NDUFA2,NDUFA3,NDUFA4,NDUFA8,NDUFAB1,NDUFB1,NDUFB6,NDUFB7,BCS1L,NDUFB8,NDUFB10,NDUFC1,NDUFV1,NDUFS4,NDUFS6,MTHFD2L,UQCR11,CYP2U1,HADHA,HADH,PC,HMGCS2,OCIAD2,SLC25A27,MRPL55,COX6C,COX7B,MRPL33,CPOX,CPT1A,NDUFA11,PPOX,MRPS26,SLC25A10,MRPL41,MRP…			Biological Process	GO:0032479	regulation of type I interferon production	3.399e-06	0.01665	0.0002823	0.002561	12	143
COVID-19 vs non-viral ARIs	Biological Process	GO:0019637	organophosphate metabolic process	6.212e-11	5.167e-07	5.167e-07	4.962e-06	138	1248	ACP6,CLN8,LPCAT1,ABCA2,RNLS,ABHD12B,ADCY6,NT5C,FBP1,FDPS,MIF,NME5,AK1,PLA2G6,PLA2G10,PRKAG2,UQCRHL,TPST1,AMPD2,ISYNA1,NUDT14,DNAJC30,AGPAT2,SPTLC1,MSH2,FXN,INPP5F,ACSF2,DNPH1,APRT,ACBD6,AK8,CASK,PIGT,PMVK,G6PC3,UQCC3,NUDT1,ASMTL,SLC25A1,AGK,PDE5A,KDSR,PDE7B,MVK,GALE,ATP7A,GPAA1,INPP5K,LPCAT4,GCDH,RBKS,NDUFA1,NDUFA2,NDUFA3,NDUFA4,NDUFA8,NDUFAB1,NDUFB1,NDUFB6,NDUFB7,NDUFB8,NDUFB10,NDUFC1,NDUFV1,NDU…																			Cellular Component	GO:0005740	mitochondrial envelope	1.385e-10	1.399e-07	2.603e-08	1.951e-07	106	877	SPNS1,MAOB,SMIM20,FDXR,PLA2G6,SLC25A11,ULK1,SLC25A29,TIMM44,UQCRHL,VAT1,TMEM126A,FOXRED1,SLC25A6,TMEM14A,FPGS,DNAJC30,MRPL28,CHCHD6,MRPL15,UQCC3,SLC25A1,ASL,RNASET2,AGK,MRPS34,BBC3,COX19,BAX,GCDH,NDUFA1,NDUFA2,NDUFA3,NDUFA4,NDUFA8,NDUFAB1,NDUFB1,NDUFB6,NDUFB7,BCS1L,PGRMC1,NDUFB8,NDUFB10,NDUFC1,GRAMD4,NDUFV1,NDUFS4,NDUFS6,BPHL,VAMP1,TSPO,MTHFD2L,UQCR11,SLC11A2,CAT,CYP2U1,HADHA,HADH,PC,HMGCS2,ZDHHC…			Biological Process	GO:0060760	positive regulation of response to cytokine stimulus	5.595e-06	0.02741	0.0004569	0.004146	8	61
	Biological Process	GO:1901135	carbohydrate derivative metabolic process	4.511e-10	3.752e-06	1.876e-06	1.802e-05	146	1383	ACP6,ABCA2,MANBA,ST6GALNAC6,ABCA7,ADCY6,NT5C,FBP1,MIF,NME5,AK1,PRKAG2,POMK,SDC1,UQCRHL,TPST1,AMPD2,NUDT14,DNAJC30,NDST2,MACROD1,POMGNT1,ST3GAL4,MSH2,FXN,ACSF2,DNPH1,APRT,ACBD6,ST6GALNAC2,CASK,AKR7A2,HABP4,PIGT,PMVK,G6PC3,UQCC3,NUDT1,GALNT11,SLC25A1,PDE5A,FUT1,PDE7B,MVK,B3GALT4,B3GALNT1,GALE,ATP7A,GPAA1,GALNT2,BAX,GCDH,RBKS,NDUFA1,NDUFA2,NDUFA3,NDUFA4,GAL3ST2,NDUFA8,NDUFAB1,NDUFB1,NDUFB6,NDUFB7,ND…																			Cellular Component	GO:0031984	organelle subcompartment	1.547e-10	1.562e-07	2.603e-08	1.951e-07	193	1936	CLN8,ABCC4,LPCAT1,ZFYVE27,ABHD12B,RPS28,ST6GALNAC6,WLS,F5,ABCA7,MRLN,SCAMP5,ULK1,DEGS2,POMK,FKBP2,LRRC8E,TPST1,FMO5,IFT20,TMEM14A,AGPAT2,NDST2,SPTLC1,POMGNT1,ST3GAL4,CLSTN1,ST6GALNAC2,AKR7A2,ARL3,PIGT,G6PC3,TMEM208,GALNT11,ARFGAP1,EBP,CHID1,FUT1,REEP4,KDSR,STX10,ATP2A3,LMBRD1,TRAPPC2L,SLC37A4,CYB5R1,B3GALT4,B3GALNT1,ATP7A,SPAST,GPAA1,GALNT2,SLC39A1,USE1,INPP5K,SQLE,LPCAT4,BAX,SRP9,SEC11C,GAL3ST2,…			Biological Process	GO:0043065	positive regulation of apoptotic process	5.954e-06	0.02917	0.0004783	0.00434	30	762
	Biological Process	GO:0033108	mitochondrial respiratory chain complex assembly	1.61e-09	1.339e-05	4.463e-06	4.286e-05	26	106	SMIM20,TMEM126A,FOXRED1,UQCC3,COX19,NDUFA1,NDUFA2,NDUFA3,NDUFA8,NDUFAB1,NDUFB1,NDUFB6,NDUFB7,BCS1L,NDUFB8,NDUFB10,NDUFC1,NDUFV1,NDUFS4,NDUFS6,NDUFA11,PET100,COX17,TXNDC12,NDUFA13,SDHAF4																			Cellular Component	GO:0098803	respiratory chain complex	2.3e-10	2.323e-07	3.319e-08	2.488e-07	25	90	UQCRHL,FOXRED1,UQCC3,NDUFA1,NDUFA2,NDUFA3,NDUFA4,NDUFA8,NDUFAB1,NDUFB1,NDUFB6,NDUFB7,BCS1L,NDUFB8,NDUFB10,NDUFC1,NDUFV1,NDUFS4,NDUFS6,COX6C,COX7B,NDUFA11,CYC1,NDUFA13,SDHAF4			Biological Process	GO:0051170	import into nucleus	6.334e-06	0.03104	0.0004991	0.004529	14	206
	Biological Process	GO:0090407	organophosphate biosynthetic process	2.979e-09	2.478e-05	6.196e-06	5.95e-05	92	771	ACP6,LPCAT1,ABCA2,RNLS,ADCY6,FDPS,NME5,AK1,PLA2G6,PLA2G10,PRKAG2,UQCRHL,AMPD2,ISYNA1,DNAJC30,AGPAT2,SPTLC1,MSH2,FXN,INPP5F,APRT,AK8,PIGT,PMVK,UQCC3,SLC25A1,AGK,KDSR,MVK,ATP7A,GPAA1,INPP5K,LPCAT4,GCDH,NDUFA1,NDUFA2,NDUFA3,NDUFA4,NDUFA8,NDUFAB1,NDUFB1,NDUFB6,NDUFB7,NDUFB8,NDUFB10,NDUFC1,NDUFV1,NDUFS4,NDUFS6,PHOSPHO1,ACSBG1,MTHFD2L,UQCR11,NPR2,OCRL,PAPSS2,MTMR7,GUCY2C,NAPRT,SERAC1,PC,PIGN,PGAP3,HMGC…																			Cellular Component	GO:0031966	mitochondrial membrane	3.788e-10	3.826e-07	4.317e-08	3.236e-07	100	824	SPNS1,MAOB,SMIM20,FDXR,PLA2G6,SLC25A11,ULK1,SLC25A29,TIMM44,UQCRHL,VAT1,TMEM126A,FOXRED1,SLC25A6,TMEM14A,FPGS,DNAJC30,MRPL28,CHCHD6,MRPL15,UQCC3,SLC25A1,ASL,AGK,MRPS34,BAX,GCDH,NDUFA1,NDUFA2,NDUFA3,NDUFA4,NDUFA8,NDUFAB1,NDUFB1,NDUFB6,NDUFB7,BCS1L,PGRMC1,NDUFB8,NDUFB10,NDUFC1,GRAMD4,NDUFV1,NDUFS4,NDUFS6,BPHL,VAMP1,TSPO,MTHFD2L,UQCR11,SLC11A2,CYP2U1,HADHA,HADH,PC,HMGCS2,ZDHHC8,OCIAD2,PLCD1,SLC25A27…			Biological Process	GO:0001816	cytokine production	6.417e-06	0.03144	0.0004991	0.004529	38	1095
	Biological Process	GO:0006120	mitochondrial electron transport, NADH to ubiquinone	7.034e-09	5.851e-05	7.419e-06	7.125e-05	18	57	NDUFA1,NDUFA2,NDUFA3,NDUFA4,NDUFA8,NDUFAB1,NDUFB1,NDUFB6,NDUFB7,NDUFB8,NDUFB10,NDUFC1,NDUFV1,NDUFS4,NDUFS6,NDUFA11,PINK1,NDUFA13																			Cellular Component	GO:0005746	mitochondrial respirasome	3.847e-10	3.885e-07	4.317e-08	3.236e-07	25	92	UQCRHL,FOXRED1,UQCC3,NDUFA1,NDUFA2,NDUFA3,NDUFA4,NDUFA8,NDUFAB1,NDUFB1,NDUFB6,NDUFB7,BCS1L,NDUFB8,NDUFB10,NDUFC1,NDUFV1,NDUFS4,NDUFS6,COX6C,COX7B,NDUFA11,CYC1,NDUFA13,SDHAF4			Biological Process	GO:0051054	positive regulation of DNA metabolic process	6.703e-06	0.03284	0.0005132	0.004657	15	236
	Biological Process	GO:0032981	mitochondrial respiratory chain complex I assembly	7.256e-09	6.035e-05	7.419e-06	7.125e-05	20	70	TMEM126A,FOXRED1,NDUFA1,NDUFA2,NDUFA3,NDUFA8,NDUFAB1,NDUFB1,NDUFB6,NDUFB7,BCS1L,NDUFB8,NDUFB10,NDUFC1,NDUFV1,NDUFS4,NDUFS6,NDUFA11,TXNDC12,NDUFA13																			Cellular Component	GO:0005747	mitochondrial respiratory chain complex I	1.049e-09	1.06e-06	8.831e-08	6.619e-07	18	51	FOXRED1,NDUFA1,NDUFA2,NDUFA3,NDUFA4,NDUFA8,NDUFAB1,NDUFB1,NDUFB6,NDUFB7,NDUFB8,NDUFB10,NDUFC1,NDUFV1,NDUFS4,NDUFS6,NDUFA11,NDUFA13			Biological Process	GO:0071222	cellular response to lipopolysaccharide	7.562e-06	0.03705	0.0005701	0.005173	19	365
	Biological Process	GO:0010257	NADH dehydrogenase complex assembly	7.256e-09	6.035e-05	7.419e-06	7.125e-05	20	70	TMEM126A,FOXRED1,NDUFA1,NDUFA2,NDUFA3,NDUFA8,NDUFAB1,NDUFB1,NDUFB6,NDUFB7,BCS1L,NDUFB8,NDUFB10,NDUFC1,NDUFV1,NDUFS4,NDUFS6,NDUFA11,TXNDC12,NDUFA13																			Cellular Component	GO:0030964	NADH dehydrogenase complex	1.049e-09	1.06e-06	8.831e-08	6.619e-07	18	51	FOXRED1,NDUFA1,NDUFA2,NDUFA3,NDUFA4,NDUFA8,NDUFAB1,NDUFB1,NDUFB6,NDUFB7,NDUFB8,NDUFB10,NDUFC1,NDUFV1,NDUFS4,NDUFS6,NDUFA11,NDUFA13			Biological Process	GO:0006974	cellular response to DNA damage stimulus	8.063e-06	0.03951	0.0005986	0.005432	34	937
	Biological Process	GO:0042775	mitochondrial ATP synthesis coupled electron transport	7.849e-09	6.529e-05	7.419e-06	7.125e-05	25	106	UQCRHL,UQCC3,NDUFA1,NDUFA2,NDUFA3,NDUFA4,NDUFA8,NDUFAB1,NDUFB1,NDUFB6,NDUFB7,NDUFB8,NDUFB10,NDUFC1,NDUFV1,NDUFS4,NDUFS6,UQCR11,COX6C,COX7B,NDUFA11,PINK1,CYC1,PROCA1,NDUFA13																			Cellular Component	GO:0045271	respiratory chain complex I	1.049e-09	1.06e-06	8.831e-08	6.619e-07	18	51	FOXRED1,NDUFA1,NDUFA2,NDUFA3,NDUFA4,NDUFA8,NDUFAB1,NDUFB1,NDUFB6,NDUFB7,NDUFB8,NDUFB10,NDUFC1,NDUFV1,NDUFS4,NDUFS6,NDUFA11,NDUFA13			Biological Process	GO:0043068	positive regulation of programmed cell death	9.14e-06	0.04479	0.0006685	0.006066	30	779
	Biological Process	GO:0006163	purine nucleotide metabolic process	8.027e-09	6.677e-05	7.419e-06	7.125e-05	78	627	ADCY6,NT5C,FBP1,MIF,NME5,AK1,PRKAG2,UQCRHL,TPST1,AMPD2,DNAJC30,MSH2,FXN,ACSF2,DNPH1,APRT,ACBD6,CASK,PMVK,UQCC3,NUDT1,SLC25A1,PDE5A,PDE7B,MVK,GALE,ATP7A,GCDH,NDUFA1,NDUFA2,NDUFA3,NDUFA4,NDUFA8,NDUFAB1,NDUFB1,NDUFB6,NDUFB7,NDUFB8,NDUFB10,NDUFC1,NDUFV1,NDUFS4,NDUFS6,SULT1E1,ENO4,SULT2B1,ACSBG1,IER3,MTHFD2L,MCEE,UQCR11,NPR2,PAPSS2,GUCY2C,CES1,HMGCS2,LRGUK,JMJD8,TJP2,DDIT4,COX6C,COX7B,SAMHD1,NDUFA11,P…																			Cellular Component	GO:0070469	respirasome	2.407e-09	2.431e-06	1.87e-07	1.402e-06	26	107	UQCRHL,FOXRED1,UQCC3,NDUFA1,NDUFA2,NDUFA3,NDUFA4,NDUFA8,NDUFAB1,NDUFB1,NDUFB6,NDUFB7,BCS1L,NDUFB8,NDUFB10,NDUFC1,NDUFV1,NDUFS4,NDUFS6,UQCR11,COX6C,COX7B,NDUFA11,CYC1,NDUFA13,SDHAF4			Biological Process	GO:0033365	protein localization to organelle	9.703e-06	0.04754	0.0006956	0.006312	49	1607
	Biological Process	GO:0006753	nucleoside phosphate metabolic process	9.503e-09	7.904e-05	7.904e-06	7.591e-05	88	743	RNLS,ADCY6,NT5C,FBP1,MIF,NME5,AK1,PRKAG2,UQCRHL,TPST1,AMPD2,NUDT14,DNAJC30,MSH2,FXN,ACSF2,DNPH1,APRT,ACBD6,AK8,CASK,PMVK,UQCC3,NUDT1,ASMTL,SLC25A1,PDE5A,PDE7B,MVK,GALE,ATP7A,GCDH,NDUFA1,NDUFA2,NDUFA3,NDUFA4,NDUFA8,NDUFAB1,NDUFB1,NDUFB6,NDUFB7,NDUFB8,NDUFB10,NDUFC1,NDUFV1,NDUFS4,NDUFS6,SULT1E1,ENO4,SULT2B1,ACSBG1,IER3,MTHFD2L,MCEE,UQCR11,NPR2,PAPSS2,GUCY2C,NAPRT,CES1,NEIL2,HMGCS2,LRGUK,JMJD8,TJP2,…																			Cellular Component	GO:0098798	mitochondrial protein-containing complex	6.56e-09	6.626e-06	4.733e-07	3.547e-06	46	286	BCKDK,UQCRHL,FOXRED1,SLC25A6,MRPL28,CHCHD6,MRPL15,UQCC3,AGK,MRPS34,BAX,NDUFA1,NDUFA2,NDUFA3,NDUFA4,NDUFA8,NDUFAB1,NDUFB1,NDUFB6,NDUFB7,BCS1L,NDUFB8,NDUFB10,NDUFC1,NDUFV1,NDUFS4,NDUFS6,HADHA,TOMM7,MRPL55,COX6C,MRPL33,NDUFA11,MRPS26,MRPL41,MRPL38,MRPL34,CYC1,CHCHD10,ROMO1,MRPL24,MRPL52,MRPL2,NDUFA13,TIMM13,SDHAF4			Biological Process	GO:0019083	viral transcription	9.795e-06	0.048	0.0006956	0.006312	14	214
	Biological Process	GO:0009150	purine ribonucleotide metabolic process	1.113e-08	9.254e-05	8.171e-06	7.847e-05	74	587	ADCY6,NT5C,FBP1,MIF,NME5,AK1,PRKAG2,UQCRHL,TPST1,AMPD2,DNAJC30,MSH2,FXN,ACSF2,APRT,ACBD6,CASK,PMVK,UQCC3,SLC25A1,PDE5A,PDE7B,MVK,GALE,ATP7A,GCDH,NDUFA1,NDUFA2,NDUFA3,NDUFA4,NDUFA8,NDUFAB1,NDUFB1,NDUFB6,NDUFB7,NDUFB8,NDUFB10,NDUFC1,NDUFV1,NDUFS4,NDUFS6,SULT1E1,ENO4,SULT2B1,ACSBG1,IER3,MCEE,UQCR11,NPR2,PAPSS2,GUCY2C,CES1,HMGCS2,LRGUK,JMJD8,TJP2,DDIT4,COX6C,COX7B,NDUFA11,PINK1,PRPS1,CYC1,CHCHD10,IMP…																			Cellular Component	GO:0098800	inner mitochondrial membrane protein complex	4.67e-08	4.717e-05	3.053e-06	2.288e-05	29	147	UQCRHL,FOXRED1,SLC25A6,CHCHD6,UQCC3,AGK,NDUFA1,NDUFA2,NDUFA3,NDUFA4,NDUFA8,NDUFAB1,NDUFB1,NDUFB6,NDUFB7,BCS1L,NDUFB8,NDUFB10,NDUFC1,NDUFV1,NDUFS4,NDUFS6,COX6C,NDUFA11,CYC1,CHCHD10,ROMO1,NDUFA13,SDHAF4			Biological Process	GO:0071216	cellular response to biotic stimulus	1.019e-05	0.04995	0.0007136	0.006475	20	407
	Biological Process	GO:0042773	ATP synthesis coupled electron transport	1.179e-08	9.805e-05	8.171e-06	7.847e-05	25	108	UQCRHL,UQCC3,NDUFA1,NDUFA2,NDUFA3,NDUFA4,NDUFA8,NDUFAB1,NDUFB1,NDUFB6,NDUFB7,NDUFB8,NDUFB10,NDUFC1,NDUFV1,NDUFS4,NDUFS6,UQCR11,COX6C,COX7B,NDUFA11,PINK1,CYC1,PROCA1,NDUFA13																			Cellular Component	GO:0031300	intrinsic component of organelle membrane	4.836e-08	4.885e-05	3.053e-06	2.288e-05	61	460	ZFYVE27,WLS,SCAMP5,TPST1,LEMD2,POMGNT1,CHCHD6,CLSTN1,PIGT,UQCC3,SLC22A5,AGK,STX10,SLC37A4,GPAA1,GALNT2,YIF1A,A4GALT,VAMP1,SLC27A2,PEX11G,RER1,SYT2,SLC35A3,SLC46A3,FURIN,SYNGR1,TM7SF2,PGAP3,PEX10,SUN2,DNAJB2,ITM2B,WFS1,TMEM43,CPT1A,UNC50,PPOX,PINK1,DNAJB12,CHCHD10,EMC7,SAMD8,PET100,PIGG,SPPL2B,ITPR1,QSOX1,PTPRN2,PTPRS,DHCR7,MUL1,SLC35B3,LAMP1,FIS1,RHOT2,LBR,LFNG,BCAP31,ZDHHC9,IER3IP1			Biological Process	GO:0070555	response to interleukin-1	1.162e-05	0.05696	0.0008022	0.00728	16	278
	Biological Process	GO:0055086	nucleobase-containing small molecule metabolic process	1.428e-08	0.0001188	9.138e-06	8.776e-05	95	831	RNLS,ADCY6,NT5C,FBP1,MIF,NME5,AK1,PRKAG2,UQCRHL,TPST1,AMPD2,NUDT14,DNAJC30,MACROD1,MSH2,FXN,ACSF2,DNPH1,APRT,ACBD6,AK8,CASK,PMVK,UQCC3,NUDT1,ASMTL,SLC25A1,PDE5A,PDE7B,MVK,GALE,ATP7A,GCDH,NDUFA1,NDUFA2,NDUFA3,NDUFA4,NDUFA8,NDUFAB1,NDUFB1,NDUFB6,NDUFB7,NDUFB8,NDUFB10,NDUFC1,NDUFV1,NDUFS4,NDUFS6,SULT1E1,ENO4,BPHL,SULT2B1,ACSBG1,IER3,MTHFD2L,MCEE,UQCR11,NPR2,PAPSS2,SLC35A3,GUCY2C,NAPRT,CES1,NEIL2,HMG…																			Cellular Component	GO:0031301	integral component of organelle membrane	6.484e-08	6.549e-05	3.852e-06	2.888e-05	57	421	ZFYVE27,WLS,SCAMP5,TPST1,LEMD2,POMGNT1,CHCHD6,CLSTN1,PIGT,UQCC3,AGK,STX10,SLC37A4,GPAA1,GALNT2,YIF1A,A4GALT,VAMP1,SLC27A2,PEX11G,RER1,SYT2,SLC35A3,SLC46A3,FURIN,SYNGR1,TM7SF2,PEX10,SUN2,ITM2B,WFS1,TMEM43,CPT1A,UNC50,PPOX,PINK1,DNAJB12,CHCHD10,EMC7,SAMD8,PET100,PIGG,SPPL2B,ITPR1,QSOX1,PTPRN2,PTPRS,DHCR7,MUL1,SLC35B3,LAMP1,FIS1,RHOT2,LBR,LFNG,BCAP31,IER3IP1			Biological Process	GO:0043085	positive regulation of catalytic activity	1.2e-05	0.05878	0.0008165	0.007409	51	1713
	Biological Process	GO:0019693	ribose phosphate metabolic process	1.917e-08	0.0001595	1.139e-05	0.0001094	76	617	ADCY6,NT5C,FBP1,MIF,NME5,AK1,PRKAG2,UQCRHL,TPST1,AMPD2,NUDT14,DNAJC30,MSH2,FXN,ACSF2,APRT,ACBD6,CASK,PMVK,UQCC3,SLC25A1,PDE5A,PDE7B,MVK,GALE,ATP7A,GCDH,NDUFA1,NDUFA2,NDUFA3,NDUFA4,NDUFA8,NDUFAB1,NDUFB1,NDUFB6,NDUFB7,NDUFB8,NDUFB10,NDUFC1,NDUFV1,NDUFS4,NDUFS6,SULT1E1,ENO4,SULT2B1,ACSBG1,IER3,MCEE,UQCR11,NPR2,PAPSS2,GUCY2C,CES1,HMGCS2,LRGUK,JMJD8,TJP2,DDIT4,COX6C,COX7B,NDUFA11,PINK1,PRPS1,CYC1,CHCH…																			Cellular Component	GO:0005789	endoplasmic reticulum membrane	9.877e-08	9.975e-05	5.542e-06	4.154e-05	124	1211	CLN8,ABCC4,LPCAT1,ZFYVE27,ABHD12B,RPS28,WLS,MRLN,ULK1,DEGS2,POMK,FKBP2,LRRC8E,FMO5,TMEM14A,AGPAT2,SPTLC1,CLSTN1,PIGT,G6PC3,TMEM208,EBP,REEP4,KDSR,ATP2A3,LMBRD1,SLC37A4,CYB5R1,SPAST,GPAA1,GALNT2,SLC39A1,USE1,SQLE,LPCAT4,BAX,SRP9,SEC11C,SSR4,PGRMC1,GRAMD4,YIF1A,PNPLA6,REEP6,EBPL,SEC61B,LMAN2,POFUT2,ILVBL,NOTCH3,SLC27A2,KDELR3,TMED1,CREB3L4,GUCY2C,FURIN,SCARB2,TM7SF2,CD59,CYP2U1,RPL35,PNPLA7,MAN1B1,…			Biological Process	GO:0071219	cellular response to molecule of bacterial origin	1.239e-05	0.06071	0.0008317	0.007547	19	378
	Biological Process	GO:0072521	purine-containing compound metabolic process	2.212e-08	0.000184	1.205e-05	0.0001158	79	653	ADCY6,NT5C,FBP1,MIF,NME5,AK1,PRKAG2,UQCRHL,TPST1,AMPD2,DNAJC30,MACROD1,MSH2,FXN,ACSF2,DNPH1,APRT,ACBD6,CASK,PMVK,UQCC3,NUDT1,SLC25A1,PDE5A,PDE7B,MVK,GALE,ATP7A,GCDH,NDUFA1,NDUFA2,NDUFA3,NDUFA4,NDUFA8,NDUFAB1,NDUFB1,NDUFB6,NDUFB7,NDUFB8,NDUFB10,NDUFC1,NDUFV1,NDUFS4,NDUFS6,SULT1E1,ENO4,SULT2B1,ACSBG1,IER3,MTHFD2L,MCEE,UQCR11,NPR2,PAPSS2,GUCY2C,CES1,HMGCS2,LRGUK,JMJD8,TJP2,DDIT4,COX6C,COX7B,SAMHD1,N…																			Cellular Component	GO:0098827	endoplasmic reticulum subcompartment	1.24e-07	0.0001252	6.589e-06	4.939e-05	124	1216	CLN8,ABCC4,LPCAT1,ZFYVE27,ABHD12B,RPS28,WLS,MRLN,ULK1,DEGS2,POMK,FKBP2,LRRC8E,FMO5,TMEM14A,AGPAT2,SPTLC1,CLSTN1,PIGT,G6PC3,TMEM208,EBP,REEP4,KDSR,ATP2A3,LMBRD1,SLC37A4,CYB5R1,SPAST,GPAA1,GALNT2,SLC39A1,USE1,SQLE,LPCAT4,BAX,SRP9,SEC11C,SSR4,PGRMC1,GRAMD4,YIF1A,PNPLA6,REEP6,EBPL,SEC61B,LMAN2,POFUT2,ILVBL,NOTCH3,SLC27A2,KDELR3,TMED1,CREB3L4,GUCY2C,FURIN,SCARB2,TM7SF2,CD59,CYP2U1,RPL35,PNPLA7,MAN1B1,…			Biological Process	GO:0001817	regulation of cytokine production	1.387e-05	0.06798	0.0009186	0.008336	35	1004
	Biological Process	GO:0009117	nucleotide metabolic process	2.319e-08	0.0001929	1.205e-05	0.0001158	86	734	RNLS,ADCY6,NT5C,FBP1,MIF,NME5,AK1,PRKAG2,UQCRHL,TPST1,AMPD2,DNAJC30,MSH2,FXN,ACSF2,DNPH1,APRT,ACBD6,AK8,CASK,PMVK,UQCC3,NUDT1,ASMTL,SLC25A1,PDE5A,PDE7B,MVK,GALE,ATP7A,GCDH,NDUFA1,NDUFA2,NDUFA3,NDUFA4,NDUFA8,NDUFAB1,NDUFB1,NDUFB6,NDUFB7,NDUFB8,NDUFB10,NDUFC1,NDUFV1,NDUFS4,NDUFS6,SULT1E1,ENO4,SULT2B1,ACSBG1,IER3,MTHFD2L,MCEE,UQCR11,NPR2,PAPSS2,GUCY2C,NAPRT,CES1,NEIL2,HMGCS2,LRGUK,JMJD8,TJP2,DDIT4,C…																			Cellular Component	GO:0042175	nuclear outer membrane-endoplasmic reticulum membrane network	2.256e-07	0.0002279	1.14e-05	8.541e-05	125	1242	CLN8,ABCC4,LPCAT1,ZFYVE27,ABHD12B,RPS28,WLS,MRLN,ULK1,DEGS2,POMK,FKBP2,LRRC8E,FMO5,TMEM14A,AGPAT2,SPTLC1,CLSTN1,PIGT,G6PC3,TMEM208,EBP,REEP4,KDSR,ATP2A3,LMBRD1,SLC37A4,CYB5R1,SPAST,GPAA1,GALNT2,SLC39A1,USE1,SQLE,LPCAT4,BAX,SRP9,SEC11C,SSR4,PGRMC1,GRAMD4,YIF1A,PNPLA6,REEP6,EBPL,SEC61B,LMAN2,POFUT2,ILVBL,NOTCH3,SLC27A2,BICD2,KDELR3,TMED1,CREB3L4,GUCY2C,FURIN,SCARB2,TM7SF2,CD59,CYP2U1,RPL35,PNPLA7,M…			Biological Process	GO:0006259	DNA metabolic process	1.422e-05	0.06968	0.0009291	0.008431	39	1178
	Biological Process	GO:0007005	mitochondrion organization	4.337e-08	0.0003608	2.122e-05	0.0002038	76	629	CLN8,ESRRA,SMIM20,PLA2G6,ULK1,TIMM44,VAT1,TMEM126A,FOXRED1,SLC25A6,ALKBH7,TMEM14A,CHCHD6,SIRT7,FXN,MRPL15,UQCC3,SLC25A1,SLC22A5,AGK,BBC3,COX19,ATP7A,BAX,MAP1LC3A,NDUFA1,NDUFA2,NDUFA3,NDUFA8,NDUFAB1,NDUFB1,NDUFB6,NDUFB7,BCS1L,NDUFB8,NDUFB10,NDUFC1,NDUFV1,NDUFS4,NDUFS6,IER3,TSPO,NOL3,PYROXD2,TP73,CDKN2A,TSC2,LONP1,HSPA1A,PRIMPOL,TOMM7,ATG9B,NDUFA11,MTFR1,PINK1,CHCHD10,ROMO1,PET100,PROCA1,UBE2J2,PEX…																			Cellular Component	GO:1990204	oxidoreductase complex	2.51e-07	0.0002535	1.207e-05	9.048e-05	25	124	BCKDK,UQCRHL,FOXRED1,UQCC3,NDUFA1,NDUFA2,NDUFA3,NDUFA4,NDUFA8,NDUFAB1,NDUFB1,NDUFB6,NDUFB7,BCS1L,NDUFB8,NDUFB10,NDUFC1,NDUFV1,NDUFS4,NDUFS6,NDUFA11,CYBA,CYC1,NDUFA13,SDHAF4			Biological Process	GO:0070647	protein modification by small protein conjugation or removal	1.592e-05	0.07799	0.001026	0.009312	40	1228
	Biological Process	GO:0009259	ribonucleotide metabolic process	4.854e-08	0.0004037	2.243e-05	0.0002154	74	608	ADCY6,NT5C,FBP1,MIF,NME5,AK1,PRKAG2,UQCRHL,TPST1,AMPD2,DNAJC30,MSH2,FXN,ACSF2,APRT,ACBD6,CASK,PMVK,UQCC3,SLC25A1,PDE5A,PDE7B,MVK,GALE,ATP7A,GCDH,NDUFA1,NDUFA2,NDUFA3,NDUFA4,NDUFA8,NDUFAB1,NDUFB1,NDUFB6,NDUFB7,NDUFB8,NDUFB10,NDUFC1,NDUFV1,NDUFS4,NDUFS6,SULT1E1,ENO4,SULT2B1,ACSBG1,IER3,MCEE,UQCR11,NPR2,PAPSS2,GUCY2C,CES1,HMGCS2,LRGUK,JMJD8,TJP2,DDIT4,COX6C,COX7B,NDUFA11,PINK1,PRPS1,CYC1,CHCHD10,IMP…																			Cellular Component	GO:0005794	Golgi apparatus	1.289e-06	0.001302	5.918e-05	0.0004436	164	1792	LPCAT1,ASIC1,MIF4GD,ST6GALNAC6,WLS,F2R,F5,ABCA7,SCAMP5,FGFR3,MMP14,SDC1,TPST1,CIB1,IFT20,NDST2,RABAC1,POMGNT1,ZNF622,ST3GAL4,JAKMIP3,CLSTN1,ST6GALNAC2,TRIM3,ARF5,AKR7A2,STK16,HABP4,ARL3,MAPK15,GALNT11,ARFGAP1,CHID1,FUT1,STX10,SDCBP2,SH3RF3,TRAPPC2L,B3GALT4,B3GALNT1,ATP7A,WWOX,GALNT2,USE1,INPP5K,GAS6,TNFRSF10D,GAL3ST2,UNC45A,GNPTG,XYLT2,BMP1,MMP24,YIF1A,SULF2,ACSBG1,A4GALT,MYDGF,LMAN2,PDGFC,POFUT2…			Biological Process	GO:0001819	positive regulation of cytokine production	1.682e-05	0.08243	0.001036	0.009397	25	606
	Biological Process	GO:0034220	ion transmembrane transport	1.05e-07	0.0008734	4.597e-05	0.0004415	157	1646	CLN8,ABCC4,ASIC1,F2R,MRLN,ADRA2A,RAPGEF3,HECW2,SCN2A,GJD3,MIF,SCN4B,SCNN1B,AK1,PLA2G6,SLC25A11,ATP6V1C2,SLC25A29,PRKAG2,TIMM44,UQCRHL,LRRC8E,SLC25A6,DNAJC30,SLC19A2,TMC4,MSH2,FXN,PKD1L3,SLC1A1,AQP7,SLC6A1,SLC9A3,PIEZO2,UQCC3,SLC25A1,BEST4,SLC22A5,KCNK5,BBC3,ATP2A3,LMBRD1,SLC37A4,GABRD,ABCC3,ATP6V0B,ATP7A,SLC39A1,AZGP1,INPP5K,GAS6,BAX,NDUFA1,NDUFA2,NDUFA3,NDUFA4,NDUFA8,NDUFAB1,NDUFB1,NDUFB6,NDUFB7…																			Cellular Component	GO:0005759	mitochondrial matrix	2.044e-06	0.002065	8.977e-05	0.0006728	60	501	ACP6,BCKDK,FDPS,FDXR,TIMM44,MPG,ALKBH7,FPGS,MRPL28,FXN,ACSF2,MTHFS,MRPL15,NUDT1,MTERF2,PUS1,MRPS34,ALDH7A1,GCDH,NDUFAB1,NDUFB8,BTD,MTHFD2L,MCEE,LIAS,PYROXD2,LARS2,MMAA,HADHA,HADH,PC,HMGCS2,LONP1,PYCR2,D2HGDH,PRIMPOL,MRPL55,MRPL33,NUDT13,NMNAT3,MRPS26,MRPL41,MRPL38,MRPL34,CYP11A1,CYP27A1,ECI1,CHCHD1,TRMT61B,CHPF,MRPL24,LYRM4,MRPL52,DARS2,MRPL2,TRNT1,ATAD3A,AASS,EXD2,SDHAF4			Biological Process	GO:0006607	NLS-bearing protein import into nucleus	1.684e-05	0.08253	0.001036	0.009397	5	21
	Biological Process	GO:1902600	proton transmembrane transport	1.407e-07	0.00117	5.852e-05	0.000562	43	288	RAPGEF3,ATP6V1C2,UQCRHL,DNAJC30,MSH2,FXN,SLC9A3,UQCC3,ATP2A3,ATP6V0B,ATP7A,NDUFA1,NDUFA2,NDUFA3,NDUFA4,NDUFA8,NDUFAB1,NDUFB1,NDUFB6,NDUFB7,NDUFB8,NDUFB10,NDUFC1,NDUFV1,NDUFS4,NDUFS6,UQCR11,SLC11A2,SLC25A27,COX6C,COX7B,NDUFA11,ATP6V0A4,PINK1,CYC1,CHCHD10,PROCA1,ATP2C2,TMCO3,COX17,NDUFA13,RNASE4,SLC4A11																			Cellular Component	GO:0098791	Golgi apparatus subcompartment	7.42e-06	0.007494	0.0003123	0.00234	97	971	LPCAT1,ST6GALNAC6,WLS,F5,ABCA7,SCAMP5,TPST1,IFT20,NDST2,POMGNT1,ST3GAL4,CLSTN1,ST6GALNAC2,AKR7A2,ARL3,GALNT11,ARFGAP1,CHID1,FUT1,STX10,TRAPPC2L,B3GALT4,B3GALNT1,ATP7A,GALNT2,INPP5K,GAL3ST2,GNPTG,XYLT2,MMP24,YIF1A,SULF2,A4GALT,LMAN2,PDGFC,NOTCH3,KDELR3,IFT27,SLC11A2,TMEM115,RER1,OCRL,CREB3L4,SLC35A3,ZDHHC23,ABCA5,TMEM87B,FURIN,SCARB2,CD59,PGAP3,LYPLA2,PACSIN3,ATP8B1,ZDHHC8,YIPF2,AP1S1,CBY1,HS6ST1,…			Biological Process	GO:0002221	pattern recognition receptor signaling pathway	1.687e-05	0.08267	0.001036	0.009397	15	255
	Biological Process	GO:1901137	carbohydrate derivative biosynthetic process	1.878e-07	0.001562	7.228e-05	0.0006941	95	877	ABCA2,ST6GALNAC6,ABCA7,ADCY6,NME5,AK1,PRKAG2,POMK,SDC1,UQCRHL,AMPD2,NUDT14,DNAJC30,NDST2,POMGNT1,ST3GAL4,MSH2,FXN,APRT,ST6GALNAC2,PIGT,UQCC3,GALNT11,SLC25A1,FUT1,B3GALT4,B3GALNT1,ATP7A,GPAA1,GALNT2,GCDH,NDUFA1,NDUFA2,NDUFA3,NDUFA4,GAL3ST2,NDUFA8,NDUFAB1,NDUFB1,NDUFB6,NDUFB7,NDUFB8,NDUFB10,NDUFC1,NDUFV1,NDUFS4,NDUFS6,XYLT2,ACSBG1,A4GALT,UQCR11,POFUT2,GPC1,NPR2,PAPSS2,GUCY2C,MAN1B1,PIGN,PGAP3,OSTC,…																			Cellular Component	GO:0031228	intrinsic component of Golgi membrane	2.417e-05	0.02441	0.0009765	0.007319	15	69	TPST1,POMGNT1,GALNT2,YIF1A,A4GALT,RER1,SLC35A3,FURIN,UNC50,SAMD8,QSOX1,SLC35B3,LFNG,ZDHHC9,IER3IP1			Biological Process	GO:0002833	positive regulation of response to biotic stimulus	1.691e-05	0.08285	0.001036	0.009397	17	319
	Biological Process	GO:0009152	purine ribonucleotide biosynthetic process	1.912e-07	0.00159	7.228e-05	0.0006941	47	332	ADCY6,NME5,AK1,PRKAG2,UQCRHL,AMPD2,DNAJC30,MSH2,FXN,APRT,UQCC3,SLC25A1,ATP7A,GCDH,NDUFA1,NDUFA2,NDUFA3,NDUFA4,NDUFA8,NDUFAB1,NDUFB1,NDUFB6,NDUFB7,NDUFB8,NDUFB10,NDUFC1,NDUFV1,NDUFS4,NDUFS6,ACSBG1,UQCR11,NPR2,PAPSS2,GUCY2C,COX6C,COX7B,NDUFA11,PINK1,PRPS1,CYC1,CHCHD10,IMPDH1,PROCA1,PID1,SLC35B3,NDUFA13,PANK4																			Cellular Component	GO:0000139	Golgi membrane	3.21e-05	0.03242	0.001236	0.009263	82	817	LPCAT1,ST6GALNAC6,WLS,F5,ABCA7,SCAMP5,TPST1,IFT20,NDST2,POMGNT1,ST3GAL4,CLSTN1,ST6GALNAC2,ARL3,GALNT11,ARFGAP1,FUT1,STX10,TRAPPC2L,B3GALT4,B3GALNT1,GALNT2,GAL3ST2,GNPTG,XYLT2,MMP24,YIF1A,A4GALT,LMAN2,PDGFC,NOTCH3,KDELR3,IFT27,TMEM115,RER1,CREB3L4,SLC35A3,ZDHHC23,ABCA5,TMEM87B,FURIN,SCARB2,CD59,PGAP3,ZDHHC8,AP1S1,HS6ST1,CHPF2,ITM2B,CNGA4,DSE,PICK1,COPA,NDFIP2,HID1,GOSR2,UNC50,ABCG1,IGF2R,TMED9,PRO…			Biological Process	GO:0002683	negative regulation of immune system process	1.77e-05	0.08674	0.001071	0.009717	23	532
	Biological Process	GO:0009144	purine nucleoside triphosphate metabolic process	2.008e-07	0.00167	7.261e-05	0.0006973	38	242	NME5,PRKAG2,UQCRHL,AMPD2,DNAJC30,MSH2,FXN,UQCC3,NUDT1,ATP7A,NDUFA1,NDUFA2,NDUFA3,NDUFA4,NDUFA8,NDUFAB1,NDUFB1,NDUFB6,NDUFB7,NDUFB8,NDUFB10,NDUFC1,NDUFV1,NDUFS4,NDUFS6,UQCR11,COX6C,COX7B,SAMHD1,NDUFA11,PINK1,CYC1,CHCHD10,IMPDH1,PROCA1,ITPA,PID1,NDUFA13																			Cellular Component	GO:0005788	endoplasmic reticulum lumen	3.304e-05	0.03337	0.001236	0.009263	41	329	F5,MEN1,SPARCL1,FN1,ARSD,RNASET2,DNAJB11,GAS6,MYDGF,PDGFC,SLC27A2,SIL1,COL18A1,FURIN,TSPAN15,CES1,FKBP9,WNT4,JMJD8,COL4A2,COL4A5,COL4A6,COL9A2,WFS1,WNT5A,WNT7B,TMEM43,VWA1,PDIA4,PSMB3,TOR4A,DBI,QSOX1,PTPRN2,COL21A1,MANF,LAMB1,LAMB2,TXNDC12,LRPAP1,MSLN			Biological Process	GO:0016579	protein deubiquitination	1.878e-05	0.09202	0.001118	0.01014	16	289
	Biological Process	GO:0006629	lipid metabolic process	2.113e-07	0.001758	7.325e-05	0.0007034	153	1612	ACP6,CLN8,LPCAT1,ABCA2,ACAA1,STUB1,ABHD12B,ST6GALNAC6,ABCA7,ACOX3,FABP6,ADH6,ADM,ADRA2A,FDPS,FDXR,MIF,AIG1,SCNN1B,PLA2G6,PLA2G10,FGFR3,DEGS2,PRKAG2,SDC1,ISYNA1,FMO5,ALKBH7,AGPAT2,SPTLC1,ST3GAL4,INPP5F,ACSF2,PIAS4,PIGT,PMVK,PTGR1,EBP,AGK,SMARCD3,KDSR,SLC37A4,MVK,CYB5R1,B3GALT4,B3GALNT1,SOX9,EDF1,TPRA1,GPAA1,INPP5K,SQLE,LPCAT4,BAX,GCDH,GAL3ST2,TYSND1,NDUFAB1,NDUFS6,SULT1E1,STK11,ALDH1A2,PNPLA6,PHOS…																			Cellular Component	GO:0030173	integral component of Golgi membrane	4.163e-05	0.04205	0.001502	0.01126	14	64	TPST1,POMGNT1,GALNT2,YIF1A,A4GALT,RER1,SLC35A3,FURIN,UNC50,SAMD8,QSOX1,SLC35B3,LFNG,IER3IP1			Biological Process	GO:0016071	mRNA metabolic process	1.894e-05	0.09279	0.001118	0.01014	33	934
	Biological Process	GO:0055085	transmembrane transport	3.166e-07	0.002633	0.0001053	0.001012	173	1887	CLN8,SPNS1,ABCC4,ABCA2,ASIC1,SLC22A15,F2R,SLC18B1,ABCA7,MRLN,ADRA2A,RAPGEF3,HECW2,SCN2A,GJD3,MIF,SCN4B,SCNN1B,AK1,PLA2G6,SLC25A11,ATP6V1C2,SLC25A29,PRKAG2,TIMM44,UQCRHL,LRRC8E,SLC25A6,DNAJC30,SLC19A2,TMC4,MSH2,FXN,PKD1L3,SLC1A1,AQP7,SLC6A1,SLC9A3,PIEZO2,UQCC3,SLC25A1,BEST4,SLC22A5,KCNK5,MFSD8,BBC3,ATP2A3,LMBRD1,SLC37A4,GABRD,ABCC3,ATP6V0B,ATP7A,SLC39A1,AZGP1,INPP5K,GAS6,BAX,NDUFA1,NDUFA2,NDUFA3,N…																			Cellular Component	GO:0005604	basement membrane	0.0002215	0.2238	0.007716	0.05783	20	130	MATN2,FN1,CASK,VWA2,COL18A1,TIMP3,CD151,SERPINF1,NTN1,COL4A2,COL4A5,COL4A6,VWA1,ITGB4,NPNT,LAMB1,LAMB2,LAMB3,PAPLN,EFNA5			Biological Process	GO:0060700	regulation of ribonuclease activity	1.95e-05	0.09556	0.001129	0.01025	4	11
	Biological Process	GO:0006119	oxidative phosphorylation	3.416e-07	0.002841	0.000107	0.001028	30	171	UQCRHL,DNAJC30,MSH2,FXN,UQCC3,ATP7A,NDUFA1,NDUFA2,NDUFA3,NDUFA4,NDUFA8,NDUFAB1,NDUFB1,NDUFB6,NDUFB7,NDUFB8,NDUFB10,NDUFC1,NDUFV1,NDUFS4,NDUFS6,UQCR11,COX6C,COX7B,NDUFA11,PINK1,CYC1,CHCHD10,PROCA1,NDUFA13																			Cellular Component	GO:0005665	RNA polymerase II, core complex	0.0004532	0.4577	0.01526	0.1144	6	17	POLR2A,POLR2B,POLR2F,POLR2I,POLR2J,POLR2L			Biological Process	GO:0080135	regulation of cellular response to stress	1.959e-05	0.096	0.001129	0.01025	31	852
	Biological Process	GO:0009141	nucleoside triphosphate metabolic process	3.474e-07	0.00289	0.000107	0.001028	40	267	NME5,AK1,PRKAG2,UQCRHL,AMPD2,DNAJC30,MSH2,FXN,AK8,UQCC3,NUDT1,ATP7A,NDUFA1,NDUFA2,NDUFA3,NDUFA4,NDUFA8,NDUFAB1,NDUFB1,NDUFB6,NDUFB7,NDUFB8,NDUFB10,NDUFC1,NDUFV1,NDUFS4,NDUFS6,UQCR11,COX6C,COX7B,SAMHD1,NDUFA11,PINK1,CYC1,CHCHD10,IMPDH1,PROCA1,ITPA,PID1,NDUFA13																			Cellular Component	GO:0005798	Golgi-associated vesicle	0.0006723	0.679	0.02081	0.156	17	111	STK16,ATP7A,USE1,LMAN2,KDELR3,OCRL,FURIN,CFTR,AP1S1,CLTB,ITM2B,CNGA4,COPA,IGF2R,TMED9,SPPL2B,CHIC2			Biological Process	GO:2001252	positive regulation of chromosome organization	2.176e-05	0.1066	0.00124	0.01125	13	200
	Biological Process	GO:0046390	ribose phosphate biosynthetic process	4.401e-07	0.003661	0.0001307	0.001256	48	352	ADCY6,NME5,AK1,PRKAG2,UQCRHL,AMPD2,DNAJC30,MSH2,FXN,APRT,UQCC3,SLC25A1,ATP7A,GCDH,NDUFA1,NDUFA2,NDUFA3,NDUFA4,NDUFA8,NDUFAB1,NDUFB1,NDUFB6,NDUFB7,NDUFB8,NDUFB10,NDUFC1,NDUFV1,NDUFS4,NDUFS6,ACSBG1,UQCR11,NPR2,PAPSS2,GUCY2C,COX6C,COX7B,NDUFA11,PINK1,PRPS1,CYC1,CHCHD10,IMPDH1,PROCA1,PYGL,PID1,SLC35B3,NDUFA13,PANK4																			Cellular Component	GO:0035869	ciliary transition zone	0.0006758	0.6826	0.02081	0.156	18	121	ADGRV1,ENKD1,MLF1,FAM183A,IFT20,TMEM107,ARL3,B9D1,CEP131,TMEM80,TMEM67,CETN3,IFT140,DNALI1,GLB1L2,PQBP1,C11orf97,RPGR			Biological Process	GO:0051091	positive regulation of DNA-binding transcription factor activity	2.325e-05	0.1139	0.001309	0.01188	26	657
	Biological Process	GO:0022904	respiratory electron transport chain	4.682e-07	0.003894	0.0001343	0.00129	25	129	UQCRHL,UQCC3,NDUFA1,NDUFA2,NDUFA3,NDUFA4,NDUFA8,NDUFAB1,NDUFB1,NDUFB6,NDUFB7,NDUFB8,NDUFB10,NDUFC1,NDUFV1,NDUFS4,NDUFS6,UQCR11,COX6C,COX7B,NDUFA11,PINK1,CYC1,PROCA1,NDUFA13																			Cellular Component	GO:0030135	coated vesicle	0.0006801	0.6869	0.02081	0.156	37	331	F5,FZD4,INPP5F,LMBRD1,ATP7A,USE1,YIF1A,REEP6,LMAN2,KDELR3,TMED1,OCRL,SYT2,CD9,FURIN,SCARB2,CD59,CFTR,VPS16,AP1S1,CLTB,VWF,COPA,SLC2A8,WNT5A,CD207,GOSR2,NECAP1,IGF2R,TMED9,KIAA0319,DVL1,DVL2,AP1M2,BCAP31,IER3IP1,GOLGA8B			Biological Process	GO:0001961	positive regulation of cytokine-mediated signaling pathway	2.353e-05	0.1153	0.00131	0.01189	7	54
	Biological Process	GO:0015986	proton motive force-driven ATP synthesis	5.03e-07	0.004184	0.000135	0.001296	30	174	UQCRHL,DNAJC30,MSH2,FXN,UQCC3,ATP7A,NDUFA1,NDUFA2,NDUFA3,NDUFA4,NDUFA8,NDUFAB1,NDUFB1,NDUFB6,NDUFB7,NDUFB8,NDUFB10,NDUFC1,NDUFV1,NDUFS4,NDUFS6,UQCR11,COX6C,COX7B,NDUFA11,PINK1,CYC1,CHCHD10,PROCA1,NDUFA13																			Cellular Component	GO:0030136	clathrin-coated vesicle	0.0007602	0.7678	0.02258	0.1693	26	207	FZD4,INPP5F,LMBRD1,ATP7A,REEP6,OCRL,SYT2,CD9,FURIN,SCARB2,CFTR,VPS16,AP1S1,CLTB,VWF,SLC2A8,WNT5A,CD207,NECAP1,IGF2R,TMED9,KIAA0319,DVL1,DVL2,AP1M2,BCAP31			Biological Process	GO:0043632	modification-dependent macromolecule catabolic process	2.467e-05	0.1209	0.001358	0.01233	27	699
	Biological Process	GO:0015985	energy coupled proton transport, down electrochemical gradient	5.03e-07	0.004184	0.000135	0.001296	30	174	UQCRHL,DNAJC30,MSH2,FXN,UQCC3,ATP7A,NDUFA1,NDUFA2,NDUFA3,NDUFA4,NDUFA8,NDUFAB1,NDUFB1,NDUFB6,NDUFB7,NDUFB8,NDUFB10,NDUFC1,NDUFV1,NDUFS4,NDUFS6,UQCR11,COX6C,COX7B,NDUFA11,PINK1,CYC1,CHCHD10,PROCA1,NDUFA13																			Cellular Component	GO:1902494	catalytic complex	0.001367	1	0.03944	0.2956	136	1657	MKKS,MAGOH,ABCA2,ERCC3,ERCC5,STUB1,ANKRD39,BCKDK,MAEA,CCNO,PCGF3,MEN1,FZR1,KAT8,NME5,AK1,ULK1,PRKAG2,UQCRHL,FOXRED1,MED10,EID3,IFT20,SPTLC1,ANAPC11,NAA38,NHP2,AK8,PIAS4,CNPPD1,TAF6L,PIGT,TAF9B,UQCC3,ABTB1,SMARCD3,C9orf72,SNRPB,LSM7,GPAA1,RBMXL1,PPP1R3E,HDAC8,SEC11C,NDUFA1,NDUFA2,NDUFA3,NDUFA4,NDUFA8,NDUFAB1,NDUFB1,NDUFB6,NDUFB7,BCS1L,NDUFB8,NDUFB10,NDUFC1,NDUFV1,NDUFS4,NDUFS6,DMAP1,ENO4,GNAI1,GNA…			Biological Process	GO:0050688	regulation of defense response to virus	2.547e-05	0.1248	0.001387	0.01258	10	121
	Biological Process	GO:0009260	ribonucleotide biosynthetic process	6.474e-07	0.005385	0.0001683	0.001616	47	346	ADCY6,NME5,AK1,PRKAG2,UQCRHL,AMPD2,DNAJC30,MSH2,FXN,APRT,UQCC3,SLC25A1,ATP7A,GCDH,NDUFA1,NDUFA2,NDUFA3,NDUFA4,NDUFA8,NDUFAB1,NDUFB1,NDUFB6,NDUFB7,NDUFB8,NDUFB10,NDUFC1,NDUFV1,NDUFS4,NDUFS6,ACSBG1,UQCR11,NPR2,PAPSS2,GUCY2C,COX6C,COX7B,NDUFA11,PINK1,PRPS1,CYC1,CHCHD10,IMPDH1,PROCA1,PID1,SLC35B3,NDUFA13,PANK4																			Cellular Component	GO:0005762	mitochondrial large ribosomal subunit	0.00152	1	0.04148	0.3109	11	61	MRPL28,MRPL15,NDUFAB1,MRPL55,MRPL33,MRPL41,MRPL38,MRPL34,MRPL24,MRPL52,MRPL2			Biological Process	GO:0043331	response to dsRNA	2.64e-05	0.1293	0.001421	0.0129	8	75
	Biological Process	GO:0009205	purine ribonucleoside triphosphate metabolic process	6.918e-07	0.005754	0.0001744	0.001675	36	234	NME5,PRKAG2,UQCRHL,AMPD2,DNAJC30,MSH2,FXN,UQCC3,ATP7A,NDUFA1,NDUFA2,NDUFA3,NDUFA4,NDUFA8,NDUFAB1,NDUFB1,NDUFB6,NDUFB7,NDUFB8,NDUFB10,NDUFC1,NDUFV1,NDUFS4,NDUFS6,UQCR11,COX6C,COX7B,NDUFA11,PINK1,CYC1,CHCHD10,IMPDH1,PROCA1,ITPA,PID1,NDUFA13																			Cellular Component	GO:0000315	organellar large ribosomal subunit	0.00152	1	0.04148	0.3109	11	61	MRPL28,MRPL15,NDUFAB1,MRPL55,MRPL33,MRPL41,MRPL38,MRPL34,MRPL24,MRPL52,MRPL2			Biological Process	GO:0044406	adhesion of symbiont to host	2.713e-05	0.1329	0.001445	0.01311	5	23
	Biological Process	GO:0009142	nucleoside triphosphate biosynthetic process	8.521e-07	0.007088	0.0002085	0.002002	36	236	NME5,AK1,PRKAG2,UQCRHL,DNAJC30,MSH2,FXN,AK8,UQCC3,ATP7A,NDUFA1,NDUFA2,NDUFA3,NDUFA4,NDUFA8,NDUFAB1,NDUFB1,NDUFB6,NDUFB7,NDUFB8,NDUFB10,NDUFC1,NDUFV1,NDUFS4,NDUFS6,UQCR11,COX6C,COX7B,NDUFA11,PINK1,CYC1,CHCHD10,IMPDH1,PROCA1,PID1,NDUFA13																			Cellular Component	GO:0031970	organelle envelope lumen	0.00167	1	0.04438	0.3326	16	110	RNASET2,AGK,COX19,NDUFA8,NDUFB7,CAT,FAM3B,CPOX,PPOX,IGF2R,PINK1,CHCHD10,CCS,COX17,TXNDC12,TIMM13			Biological Process	GO:0051701	biological process involved in interaction with host	2.763e-05	0.1354	0.001456	0.01321	15	266
	Biological Process	GO:0006164	purine nucleotide biosynthetic process	1.085e-06	0.009029	0.000258	0.002477	48	363	ADCY6,NME5,AK1,PRKAG2,UQCRHL,AMPD2,DNAJC30,MSH2,FXN,APRT,UQCC3,SLC25A1,ATP7A,GCDH,NDUFA1,NDUFA2,NDUFA3,NDUFA4,NDUFA8,NDUFAB1,NDUFB1,NDUFB6,NDUFB7,NDUFB8,NDUFB10,NDUFC1,NDUFV1,NDUFS4,NDUFS6,ACSBG1,MTHFD2L,UQCR11,NPR2,PAPSS2,GUCY2C,COX6C,COX7B,NDUFA11,PINK1,PRPS1,CYC1,CHCHD10,IMPDH1,PROCA1,PID1,SLC35B3,NDUFA13,PANK4																		COVID-19 vs other viral ARIs	Cellular Component	GO:0099503	secretory vesicle	4.828e-09	3.051e-06	2.614e-06	1.837e-05	50	1197	LPCAT1,HK3,FSTL3,ACRBP,TRPM2,CEACAM3,TCIRG1,ITGAM,ADAM8,ITGAX,S100A9,STK10,S100A12,STX4,RAB24,OTOF,CANT1,SPHK1,NBEAL2,PLAUR,BIN2,FGR,MMP9,HSPA1A,IL4I1,HSPA6,NOTCH1,FERMT3,LILRB3,ADGRG3,COPA,CD177,FPR2,C1orf35,PRRT2,PPFIA3,NFAM1,MMP25,IGF2R,SLC11A1,SLC18A1,PLEKHO2,TMED9,PRKCD,TNF,TNFAIP6,HBB,STX11,DGAT1,MCEMP1			Biological Process	GO:0051603	proteolysis involved in cellular protein catabolic process	2.85e-05	0.1397	0.001486	0.01348	29	786
	Biological Process	GO:0009206	purine ribonucleoside triphosphate biosynthetic process	1.258e-06	0.01046	0.0002907	0.002791	34	220	NME5,PRKAG2,UQCRHL,DNAJC30,MSH2,FXN,UQCC3,ATP7A,NDUFA1,NDUFA2,NDUFA3,NDUFA4,NDUFA8,NDUFAB1,NDUFB1,NDUFB6,NDUFB7,NDUFB8,NDUFB10,NDUFC1,NDUFV1,NDUFS4,NDUFS6,UQCR11,COX6C,COX7B,NDUFA11,PINK1,CYC1,CHCHD10,IMPDH1,PROCA1,PID1,NDUFA13																			Cellular Component	GO:0030141	secretory granule	8.271e-09	5.227e-06	2.614e-06	1.837e-05	43	958	LPCAT1,HK3,FSTL3,ACRBP,TRPM2,CEACAM3,TCIRG1,ITGAM,ADAM8,ITGAX,S100A9,STK10,S100A12,STX4,RAB24,CANT1,NBEAL2,PLAUR,BIN2,FGR,MMP9,HSPA1A,IL4I1,HSPA6,NOTCH1,FERMT3,LILRB3,ADGRG3,CD177,FPR2,C1orf35,PPFIA3,NFAM1,MMP25,IGF2R,SLC11A1,PLEKHO2,PRKCD,TNF,TNFAIP6,HBB,DGAT1,MCEMP1			Biological Process	GO:0050778	positive regulation of immune response	2.92e-05	0.1431	0.001506	0.01367	31	870
	Biological Process	GO:0098656	anion transmembrane transport	1.308e-06	0.01088	0.000294	0.002823	70	614	CLN8,ABCC4,MIF,AK1,SLC25A11,SLC25A29,PRKAG2,TIMM44,LRRC8E,SLC25A6,SLC19A2,SLC1A1,AQP7,SLC6A1,SLC9A3,SLC25A1,BEST4,SLC22A5,LMBRD1,SLC37A4,GABRD,ABCC3,AZGP1,INPP5K,SEC61B,STRA6,SLC11A2,GRB10,OAZ2,SLC7A6,ANKH,SLC35A3,SLC16A3,PRAF2,CFTR,PEX6,PEX10,TSC1,TSC2,CLCN7,ASPSCR1,SLC25A27,TOMM7,SLC4A8,SLC2A8,SLC36A4,CPT1A,CLCA2,SLC45A3,SLC25A10,PRKCD,SLC26A11,ROMO1,SLC38A10,SLC13A4,SLC12A9,SLC25A38,PEX5,SLC23…																			Cellular Component	GO:0101002	ficolin-1-rich granule	2.179e-08	1.377e-05	4.589e-06	3.225e-05	17	185	HK3,TRPM2,TCIRG1,ADAM8,ITGAX,CANT1,NBEAL2,BIN2,MMP9,HSPA1A,HSPA6,FPR2,C1orf35,SLC11A1,PLEKHO2,TNFAIP6,HBB			Biological Process	GO:0071103	DNA conformation change	3.587e-05	0.1758	0.001831	0.01662	18	373
	Biological Process	GO:0009145	purine nucleoside triphosphate biosynthetic process	1.398e-06	0.01163	0.000302	0.002901	34	221	NME5,PRKAG2,UQCRHL,DNAJC30,MSH2,FXN,UQCC3,ATP7A,NDUFA1,NDUFA2,NDUFA3,NDUFA4,NDUFA8,NDUFAB1,NDUFB1,NDUFB6,NDUFB7,NDUFB8,NDUFB10,NDUFC1,NDUFV1,NDUFS4,NDUFS6,UQCR11,COX6C,COX7B,NDUFA11,PINK1,CYC1,CHCHD10,IMPDH1,PROCA1,PID1,NDUFA13																			Cellular Component	GO:0035579	specific granule membrane	4.986e-08	3.151e-05	7.877e-06	5.535e-05	12	91	TRPM2,CEACAM3,ITGAM,ADAM8,STK10,PLAUR,ADGRG3,CD177,FPR2,MMP25,DGAT1,MCEMP1			Biological Process	GO:0070646	protein modification by small protein removal	3.759e-05	0.1842	0.001898	0.01722	16	306
	Biological Process	GO:0009199	ribonucleoside triphosphate metabolic process	1.416e-06	0.01178	0.000302	0.002901	36	241	NME5,PRKAG2,UQCRHL,AMPD2,DNAJC30,MSH2,FXN,UQCC3,ATP7A,NDUFA1,NDUFA2,NDUFA3,NDUFA4,NDUFA8,NDUFAB1,NDUFB1,NDUFB6,NDUFB7,NDUFB8,NDUFB10,NDUFC1,NDUFV1,NDUFS4,NDUFS6,UQCR11,COX6C,COX7B,NDUFA11,PINK1,CYC1,CHCHD10,IMPDH1,PROCA1,ITPA,PID1,NDUFA13																			Cellular Component	GO:0030667	secretory granule membrane	6.389e-08	4.038e-05	8.076e-06	5.675e-05	22	329	LPCAT1,ACRBP,TRPM2,CEACAM3,TCIRG1,ITGAM,ADAM8,ITGAX,STK10,RAB24,NBEAL2,PLAUR,LILRB3,ADGRG3,CD177,FPR2,NFAM1,MMP25,IGF2R,SLC11A1,DGAT1,MCEMP1			Biological Process	GO:0030163	protein catabolic process	3.796e-05	0.186	0.001898	0.01722	35	1054
	Biological Process	GO:0006754	ATP biosynthetic process	2.053e-06	0.01708	0.000427	0.0041	32	205	PRKAG2,UQCRHL,DNAJC30,MSH2,FXN,UQCC3,ATP7A,NDUFA1,NDUFA2,NDUFA3,NDUFA4,NDUFA8,NDUFAB1,NDUFB1,NDUFB6,NDUFB7,NDUFB8,NDUFB10,NDUFC1,NDUFV1,NDUFS4,NDUFS6,UQCR11,COX6C,COX7B,NDUFA11,PINK1,CYC1,CHCHD10,PROCA1,PID1,NDUFA13																			Cellular Component	GO:0030139	endocytic vesicle	5.011e-07	0.0003167	5.279e-05	0.0003709	21	341	TCIRG1,NCF4,DYSF,ADAM8,SAA1,STX4,RAB24,SPHK1,EHD1,CCL2,TAP1,HBEGF,KIFC2,SCARF1,IGF2R,SLC11A1,PLEKHG6,SCARB2,HBB,STX11,LMBRD1			Biological Process	GO:0044038	cell wall macromolecule biosynthetic process	3.974e-05	0.1947	0.001928	0.0175	3	5
	Biological Process	GO:0072522	purine-containing compound biosynthetic process	2.188e-06	0.0182	0.0004439	0.004263	48	372	ADCY6,NME5,AK1,PRKAG2,UQCRHL,AMPD2,DNAJC30,MSH2,FXN,APRT,UQCC3,SLC25A1,ATP7A,GCDH,NDUFA1,NDUFA2,NDUFA3,NDUFA4,NDUFA8,NDUFAB1,NDUFB1,NDUFB6,NDUFB7,NDUFB8,NDUFB10,NDUFC1,NDUFV1,NDUFS4,NDUFS6,ACSBG1,MTHFD2L,UQCR11,NPR2,PAPSS2,GUCY2C,COX6C,COX7B,NDUFA11,PINK1,PRPS1,CYC1,CHCHD10,IMPDH1,PROCA1,PID1,SLC35B3,NDUFA13,PANK4																			Cellular Component	GO:0042581	specific granule	7.021e-07	0.0004437	6.339e-05	0.0004454	14	160	TRPM2,CEACAM3,ITGAM,ADAM8,STK10,STX4,CANT1,PLAUR,ADGRG3,CD177,FPR2,MMP25,DGAT1,MCEMP1			Biological Process	GO:0042546	cell wall biogenesis	3.974e-05	0.1947	0.001928	0.0175	3	5
	Biological Process	GO:0009201	ribonucleoside triphosphate biosynthetic process	2.34e-06	0.01946	0.0004546	0.004366	34	226	NME5,PRKAG2,UQCRHL,DNAJC30,MSH2,FXN,UQCC3,ATP7A,NDUFA1,NDUFA2,NDUFA3,NDUFA4,NDUFA8,NDUFAB1,NDUFB1,NDUFB6,NDUFB7,NDUFB8,NDUFB10,NDUFC1,NDUFV1,NDUFS4,NDUFS6,UQCR11,COX6C,COX7B,NDUFA11,PINK1,CYC1,CHCHD10,IMPDH1,PROCA1,PID1,NDUFA13																			Cellular Component	GO:0070820	tertiary granule	9.466e-07	0.0005982	7.478e-05	0.0005255	14	164	TRPM2,TCIRG1,ITGAM,ADAM8,ITGAX,CANT1,NBEAL2,MMP9,CD177,FPR2,SLC11A1,TNFAIP6,HBB,MCEMP1			Biological Process	GO:0070589	cellular component macromolecule biosynthetic process	3.974e-05	0.1947	0.001928	0.0175	3	5
	Biological Process	GO:0015980	energy derivation by oxidation of organic compounds	2.35e-06	0.01955	0.0004546	0.004366	43	319	PRKAG2,UQCRHL,FXN,UQCC3,SLC37A4,GAA,PPP1R3E,INPP5K,HDAC8,BAX,GBE1,NDUFA1,NDUFA2,NDUFA3,NDUFA4,NDUFA8,NDUFAB1,NDUFB1,NDUFB6,NDUFB7,NDUFB8,NDUFB10,NDUFC1,NDUFV1,NDUFS4,NDUFS6,UQCR11,GRB10,CAT,PHKA2,COX6C,COX7B,NDUFA11,MTFR1,PINK1,CYC1,PROCA1,PYGB,PYGL,PID1,EPM2A,NDUFA13,SDHAF4																			Cellular Component	GO:0030659	cytoplasmic vesicle membrane	1.333e-06	0.0008424	9.36e-05	0.0006577	35	842	LPCAT1,ACRBP,VAMP5,TRPM2,CEACAM3,TCIRG1,DYSF,ITGAM,ADAM8,ITGAX,STK10,STX4,RAB24,OTOF,NBEAL2,PLAUR,TAP1,LILRB3,ADGRG3,COPA,CD177,HBEGF,FPR2,HIP1R,PRRT2,NFAM1,MMP25,SCARF1,IGF2R,SLC11A1,SLC18A1,SCARB2,TNK2,DGAT1,MCEMP1			Biological Process	GO:0051726	regulation of cell cycle	4.12e-05	0.2019	0.001979	0.01796	43	1418
	Biological Process	GO:0006091	generation of precursor metabolites and energy	3.181e-06	0.02646	0.0006014	0.005776	67	594	MAOB,ADH6,FBP1,FDXR,MIF,PRKAG2,UQCRHL,DNAJC30,MSH2,FXN,AKR7A2,UQCC3,SLC37A4,GAA,GALE,ATP7A,PPP1R3E,INPP5K,HDAC8,BAX,GBE1,RBKS,NDUFA1,NDUFA2,NDUFA3,NDUFA4,NDUFA8,NDUFAB1,NDUFB1,NDUFB6,NDUFB7,NDUFB8,NDUFB10,NDUFC1,NDUFV1,NDUFS4,NDUFS6,ENO4,GIPR,IER3,UQCR11,GRB10,CAT,HMGCS2,PHKA2,JMJD8,DDIT4,COX6C,COX7B,POR,NDUFA11,MTFR1,PINK1,CYBA,CYC1,CHCHD10,PROCA1,PHGDH,PYGB,PYGL,PID1,EPM2A,COX17,NDUFA13,AASS,EN…																			Cellular Component	GO:0012506	vesicle membrane	2.442e-06	0.001544	0.0001544	0.001085	35	865	LPCAT1,ACRBP,VAMP5,TRPM2,CEACAM3,TCIRG1,DYSF,ITGAM,ADAM8,ITGAX,STK10,STX4,RAB24,OTOF,NBEAL2,PLAUR,TAP1,LILRB3,ADGRG3,COPA,CD177,HBEGF,FPR2,HIP1R,PRRT2,NFAM1,MMP25,SCARF1,IGF2R,SLC11A1,SLC18A1,SCARB2,TNK2,DGAT1,MCEMP1			Biological Process	GO:0009894	regulation of catabolic process	4.165e-05	0.2041	0.001981	0.01798	37	1147
	Biological Process	GO:0044283	small molecule biosynthetic process	3.396e-06	0.02825	0.0006278	0.006029	84	800	ABCA2,MAEA,NT5C,ADM,PCBD2,FBP1,FCER1A,FDPS,CSAD,FDXR,MIF,NME5,AK1,PLA2G10,SLC25A11,PRKAG2,ISYNA1,SPTLC1,SIRT7,DNPH1,APRT,PMVK,G6PC3,NUDT1,SLC25A1,ASL,EBP,AGK,PDE5A,PDE7B,SLC37A4,MVK,SQLE,NDUFAB1,GGT7,STK11,ALDH1A2,ACSBG1,MTHFD2L,ILVBL,SLC27A2,LIAS,GSTM4,TM7SF2,PC,PCBD1,SEC14L2,CES1,NEIL2,CFTR,HMGCS2,WNT4,NR1H2,PLCD1,PYCR2,FA2H,POR,SAMHD1,NUDT13,ABCG1,SLC45A3,SLC25A10,PRPS1,IMPA2,CYP2D6,IMPDH1,CYP…																			Cellular Component	GO:0070821	tertiary granule membrane	4.255e-06	0.002689	0.0002445	0.001718	9	73	TRPM2,ITGAM,ADAM8,ITGAX,NBEAL2,CD177,FPR2,SLC11A1,MCEMP1			Biological Process	GO:0019941	modification-dependent protein catabolic process	4.914e-05	0.2408	0.002315	0.02101	26	687
	Biological Process	GO:0016126	sterol biosynthetic process	3.506e-06	0.02916	0.0006339	0.006088	18	83	ABCA2,FDPS,PRKAG2,PMVK,EBP,MVK,CYB5R1,SQLE,TM7SF2,SEC14L2,CES1,CFTR,HMGCS2,POR,ABCG1,DHCR7,DHCR24,LBR																			Cellular Component	GO:1904813	ficolin-1-rich granule lumen	5.564e-05	0.03517	0.002931	0.02059	10	124	HK3,CANT1,BIN2,MMP9,HSPA1A,HSPA6,C1orf35,PLEKHO2,TNFAIP6,HBB			Biological Process	GO:0044257	cellular protein catabolic process	5.113e-05	0.2505	0.002386	0.02165	30	854
	Biological Process	GO:0046034	ATP metabolic process	3.967e-06	0.033	0.000702	0.006742	46	358	FBP1,MIF,AK1,PRKAG2,UQCRHL,AMPD2,DNAJC30,MSH2,FXN,UQCC3,GALE,ATP7A,NDUFA1,NDUFA2,NDUFA3,NDUFA4,NDUFA8,NDUFAB1,NDUFB1,NDUFB6,NDUFB7,NDUFB8,NDUFB10,NDUFC1,NDUFV1,NDUFS4,NDUFS6,ENO4,BPHL,IER3,TSPO,UQCR11,JMJD8,HSPA1A,DDIT4,COX6C,COX7B,NDUFA11,PINK1,CYC1,CHCHD10,PROCA1,PID1,FIS1,NDUFA13,ENO2																			Cellular Component	GO:0101003	ficolin-1-rich granule membrane	8.055e-05	0.05091	0.003916	0.02752	7	61	TRPM2,TCIRG1,ADAM8,ITGAX,NBEAL2,FPR2,SLC11A1			Biological Process	GO:0097193	intrinsic apoptotic signaling pathway	5.639e-05	0.2763	0.002607	0.02365	17	351
	Biological Process	GO:0022900	electron transport chain	4.622e-06	0.03844	0.0007806	0.007497	30	193	MAOB,UQCRHL,AKR7A2,UQCC3,NDUFA1,NDUFA2,NDUFA3,NDUFA4,NDUFA8,NDUFAB1,NDUFB1,NDUFB6,NDUFB7,NDUFB8,NDUFB10,NDUFC1,NDUFV1,NDUFS4,NDUFS6,UQCR11,COX6C,COX7B,POR,NDUFA11,PINK1,CYBA,CYC1,PROCA1,PHGDH,NDUFA13																			Cellular Component	GO:0001891	phagocytic cup	0.0001439	0.09092	0.006494	0.04563	5	30	TRIP10,ABCA7,BIN2,PEAR1,TNF			Biological Process	GO:0007249	I-kappaB kinase/NF-kappaB signaling	5.727e-05	0.2806	0.002623	0.0238	16	317
	Biological Process	GO:0042168	heme metabolic process	4.642e-06	0.03862	0.0007806	0.007497	13	47	FXN,SLC22A5,PGRMC1,TSPO,SLC11A2,UROD,CPOX,PPOX,CYP2A6,CYP2A7,CYP2A13,HEBP1,SLC25A38																			Cellular Component	GO:1990184	amino acid transport complex	0.000298	0.1883	0.01255	0.08822	2	2	SLC3A2,SLC7A5			Biological Process	GO:0002684	positive regulation of immune system process	6.154e-05	0.3016	0.002726	0.02474	39	1259
	Biological Process	GO:0044255	cellular lipid metabolic process	4.692e-06	0.03903	0.0007806	0.007497	113	1173	ACP6,CLN8,LPCAT1,ABCA2,ACAA1,ABHD12B,ST6GALNAC6,ACOX3,FABP6,ADH6,FDPS,MIF,AIG1,PLA2G6,PLA2G10,DEGS2,PRKAG2,SDC1,ISYNA1,ALKBH7,AGPAT2,SPTLC1,ST3GAL4,INPP5F,ACSF2,PIGT,PMVK,PTGR1,AGK,KDSR,SLC37A4,MVK,B3GALT4,B3GALNT1,SOX9,GPAA1,INPP5K,LPCAT4,BAX,GCDH,GAL3ST2,TYSND1,NDUFAB1,NDUFS6,ALDH1A2,PNPLA6,PHOSPHO1,ACSBG1,A4GALT,MCEE,STRA6,ILVBL,SLC27A2,GPC1,LIAS,CAT,OCRL,GSTA3,MMAA,GSTM4,MTMR7,THRB,CYP2U1,SER…																			Cellular Component	GO:0098644	complex of collagen trimers	0.0004028	0.2545	0.01591	0.1118	4	21	COL4A1,COL4A2,COL5A1,COL7A1			Biological Process	GO:0032069	regulation of nuclease activity	6.175e-05	0.3026	0.002726	0.02474	5	27
	Biological Process	GO:0009165	nucleotide biosynthetic process	6.546e-06	0.05445	0.001068	0.01025	52	432	RNLS,ADCY6,NME5,AK1,PRKAG2,UQCRHL,AMPD2,DNAJC30,MSH2,FXN,APRT,AK8,UQCC3,SLC25A1,ATP7A,GCDH,NDUFA1,NDUFA2,NDUFA3,NDUFA4,NDUFA8,NDUFAB1,NDUFB1,NDUFB6,NDUFB7,NDUFB8,NDUFB10,NDUFC1,NDUFV1,NDUFS4,NDUFS6,ACSBG1,MTHFD2L,UQCR11,NPR2,PAPSS2,GUCY2C,NAPRT,COX6C,COX7B,NMNAT3,NDUFA11,PINK1,PRPS1,CYC1,CHCHD10,IMPDH1,PROCA1,PID1,SLC35B3,NDUFA13,PANK4																			Cellular Component	GO:0098651	basement membrane collagen trimer	0.0005474	0.346	0.02035	0.143	3	10	COL4A1,COL4A2,COL18A1			Biological Process	GO:0060330	regulation of response to interferon-gamma	6.175e-05	0.3026	0.002726	0.02474	5	27
	Biological Process	GO:0006778	porphyrin-containing compound metabolic process	7.38e-06	0.06139	0.001181	0.01134	14	56	RSAD1,FXN,SLC22A5,PGRMC1,TSPO,SLC11A2,UROD,CPOX,PPOX,CYP2A6,CYP2A7,CYP2A13,HEBP1,SLC25A38																			Cellular Component	GO:0010008	endosome membrane	0.000926	0.5852	0.03251	0.2285	20	532	MYD88,PSD,TCIRG1,IRAK2,NCF4,IRF7,ABCA7,TREML4,PLEKHM2,SPHK1,SUN2,EHD1,AP3D1,VPS37B,SLC6A4,IGF2R,SLC11A1,TBK1,SCARB2,CD274			Biological Process	GO:0060334	regulation of interferon-gamma-mediated signaling pathway	6.175e-05	0.3026	0.002726	0.02474	5	27
	Biological Process	GO:1901615	organic hydroxy compound metabolic process	7.775e-06	0.06467	0.001209	0.01161	70	646	CLN8,ABCA2,ACAA1,MAOB,FABP6,ADH6,PCBD2,FDPS,FDXR,SCNN1B,DEGS2,PRKAG2,ISYNA1,FMO5,HAGHL,SPTLC1,IYD,SLC1A1,AKR7A2,PIAS4,PMVK,PTGR1,EBP,AGK,SLC37A4,MVK,CYB5R1,GIPC1,ATP7A,INPP5K,SQLE,NDUFS4,SULT1E1,ALDH1A2,SULT2B1,EBPL,SLC27A2,CAT,OCRL,MTMR7,THRB,TM7SF2,PCBD1,SEC14L2,CES1,CFTR,ATP8B1,HMGCS2,WNT4,CHKA,PLCD1,HSD11B2,SDR16C5,WNT5A,POR,ABCG1,IMPA2,CYP2D6,CYP4A11,CYP11A1,CYP27A1,RETSAT,OSBPL2,PTS,DHCR7,D…																			Cellular Component	GO:0009986	cell surface	0.00108	0.6826	0.03593	0.2524	34	1131	IL12RB2,ADAM19,VAMP5,SLCO3A1,TNFRSF10C,ITGAM,ADAM8,ITGAX,ABCA7,CHRNB2,CLEC4E,TREML4,STX4,CD99,AGER,GJD3,FGF8,PLAUR,ADAM17,CMKLR1,NOTCH1,LILRB3,HBEGF,NFAM1,SLC3A2,PDIA4,MMP25,SLC9A3,IGF2R,SLC11A1,CD274,SLC7A5,TNF,IL3RA			Biological Process	GO:2001020	regulation of response to DNA damage stimulus	6.523e-05	0.3196	0.002818	0.02557	14	254
	Biological Process	GO:1901293	nucleoside phosphate biosynthetic process	7.973e-06	0.06632	0.001209	0.01161	52	435	RNLS,ADCY6,NME5,AK1,PRKAG2,UQCRHL,AMPD2,DNAJC30,MSH2,FXN,APRT,AK8,UQCC3,SLC25A1,ATP7A,GCDH,NDUFA1,NDUFA2,NDUFA3,NDUFA4,NDUFA8,NDUFAB1,NDUFB1,NDUFB6,NDUFB7,NDUFB8,NDUFB10,NDUFC1,NDUFV1,NDUFS4,NDUFS6,ACSBG1,MTHFD2L,UQCR11,NPR2,PAPSS2,GUCY2C,NAPRT,COX6C,COX7B,NMNAT3,NDUFA11,PINK1,PRPS1,CYC1,CHCHD10,IMPDH1,PROCA1,PID1,SLC35B3,NDUFA13,PANK4																			Cellular Component	GO:0005581	collagen trimer	0.001243	0.7854	0.03849	0.2705	7	95	COL4A1,COL4A2,COL5A1,COL7A1,COL9A2,COL17A1,COL18A1			Biological Process	GO:0045089	positive regulation of innate immune response	6.523e-05	0.3196	0.002818	0.02557	14	254
	Biological Process	GO:0008610	lipid biosynthetic process	7.994e-06	0.06649	0.001209	0.01161	84	818	ACP6,CLN8,LPCAT1,ABCA2,ST6GALNAC6,ADM,FDPS,FDXR,MIF,PLA2G6,PLA2G10,DEGS2,PRKAG2,ISYNA1,AGPAT2,SPTLC1,ST3GAL4,INPP5F,PIGT,PMVK,EBP,AGK,KDSR,MVK,CYB5R1,B3GALT4,GPAA1,INPP5K,SQLE,LPCAT4,GAL3ST2,NDUFAB1,STK11,ALDH1A2,PHOSPHO1,ACSBG1,A4GALT,TSPO,HINT2,SLC27A2,LIAS,OCRL,GSTM4,MTMR7,TM7SF2,SERAC1,PBX1,PC,SEC14L2,PIGN,PGAP3,CES1,CFTR,HMGCS2,WNT4,CHKA,PIK3R2,HSD17B13,NR1H2,PLD2,HSD11B2,FA2H,POR,ABCG1,SLC4…																			Cellular Component	GO:0048471	perinuclear region of cytoplasm	0.001279	0.8082	0.03849	0.2705	29	922	SPAST,VAMP5,INHBA,APC2,CDK11A,GBP2,DBN1,TRIP10,STX4,GBP5,STMN3,EHD1,CCL2,ABCD1,HSPA1A,FLNA,OGFR,GDPD3,HIP1R,OBSL1,PSTPIP1,BCAP31,AATK,IGF2R,DEF6,RASD1,TNK2,PRKCD,RELT			Biological Process	GO:0032481	positive regulation of type I interferon production	6.556e-05	0.3212	0.002818	0.02557	8	85
	Biological Process	GO:0033013	tetrapyrrole metabolic process	8.688e-06	0.07227	0.001291	0.01239	17	80	RSAD1,FXN,SLC22A5,LMBRD1,PGRMC1,TSPO,SLC11A2,TCN1,MMAA,UROD,CPOX,PPOX,CYP2A6,CYP2A7,CYP2A13,HEBP1,SLC25A38																			Cellular Component	GO:0005604	basement membrane	0.001823	1	0.04869	0.3421	8	130	HMCN2,COL4A1,COL4A2,COL5A1,COL7A1,COL17A1,LAMB3,COL18A1			Biological Process	GO:0006508	proteolysis	6.73e-05	0.3298	0.002868	0.02602	54	1975
	Biological Process	GO:0046165	alcohol biosynthetic process	9.077e-06	0.0755	0.001325	0.01272	27	170	ABCA2,PCBD2,FDPS,ISYNA1,SPTLC1,PMVK,EBP,AGK,MVK,SQLE,TM7SF2,PCBD1,SEC14L2,CES1,CFTR,HMGCS2,WNT4,PLCD1,POR,ABCG1,IMPA2,CYP11A1,CYP27A1,PTS,DHCR7,DHCR24,LBR																			Cellular Component	GO:0005764	lysosome	0.001853	1	0.04869	0.3421	25	772	LPCAT1,TRPM2,TCIRG1,NCF4,ADAM8,TRIP10,TREML4,CLCN7,FGF8,ABCD1,IL4I1,AP3D1,NFAM1,SLC3A2,SLC11A1,SLC2A6,PRF1,AP5B1,SCARB2,GZMB,SLC7A5,PRKCD,BBC3,LMBRD1,HCK			Biological Process	GO:0033044	regulation of chromosome organization	7.68e-05	0.3763	0.003244	0.02944	16	325
	Biological Process	GO:0016125	sterol metabolic process	1.168e-05	0.09719	0.001676	0.01609	29	192	CLN8,ABCA2,FDPS,FDXR,PRKAG2,FMO5,PMVK,EBP,MVK,CYB5R1,SQLE,SULT2B1,EBPL,CAT,THRB,TM7SF2,SEC14L2,CES1,CFTR,HMGCS2,POR,ABCG1,CYP2D6,CYP11A1,CYP27A1,DHCR7,DHCR24,LBR,LRP5																			Cellular Component	GO:0000323	lytic vacuole	0.001853	1	0.04869	0.3421	25	772	LPCAT1,TRPM2,TCIRG1,NCF4,ADAM8,TRIP10,TREML4,CLCN7,FGF8,ABCD1,IL4I1,AP3D1,NFAM1,SLC3A2,SLC11A1,SLC2A6,PRF1,AP5B1,SCARB2,GZMB,SLC7A5,PRKCD,BBC3,LMBRD1,HCK			Biological Process	GO:0043330	response to exogenous dsRNA	7.959e-05	0.39	0.003319	0.03012	7	65
	Biological Process	GO:0008202	steroid metabolic process	2.063e-05	0.1716	0.002909	0.02793	48	404	CLN8,ABCA2,ACAA1,STUB1,FABP6,ADM,FDPS,FDXR,SCNN1B,PRKAG2,FMO5,PIAS4,PMVK,EBP,SLC37A4,MVK,CYB5R1,SQLE,SULT1E1,SULT2B1,EBPL,TSPO,HINT2,SLC27A2,CAT,THRB,TM7SF2,PBX1,SEC14L2,CES1,CFTR,ATP8B1,HMGCS2,WNT4,HSD11B2,POR,ABCG1,CYP2A6,CYP2D6,CYP11A1,CYP27A1,DBI,OSBPL2,DHCR7,DHCR24,LBR,LRP5,RORC																			Cellular Component	GO:0005768	endosome	0.001926	1	0.04869	0.3421	32	1081	MYD88,SPAST,PSD,VAMP5,TCIRG1,IRAK2,NCF4,IRF7,DYSF,ABCA7,TREML4,STX4,RAB24,PLEKHM2,SPHK1,SUN2,EHD1,AP3D1,NUCB1,VPS37B,SLC6A4,AATK,IGF2R,SLC11A1,PRF1,TBK1,SCARB2,CD274,TNK2,PRKCD,SDF4,TNF			Biological Process	GO:2000116	regulation of cysteine-type endopeptidase activity	7.993e-05	0.3917	0.003319	0.03012	15	292
	Biological Process	GO:0006695	cholesterol biosynthetic process	2.136e-05	0.1777	0.002912	0.02797	16	77	ABCA2,FDPS,PMVK,EBP,MVK,SQLE,TM7SF2,SEC14L2,CES1,CFTR,HMGCS2,POR,ABCG1,DHCR7,DHCR24,LBR																															Biological Process	GO:0045787	positive regulation of cell cycle	0.0001094	0.5363	0.004507	0.0409	20	482
	Biological Process	GO:1902653	secondary alcohol biosynthetic process	2.136e-05	0.1777	0.002912	0.02797	16	77	ABCA2,FDPS,PMVK,EBP,MVK,SQLE,TM7SF2,SEC14L2,CES1,CFTR,HMGCS2,POR,ABCG1,DHCR7,DHCR24,LBR																															Biological Process	GO:0006511	ubiquitin-dependent protein catabolic process	0.0001135	0.5564	0.004636	0.04207	25	682
	Biological Process	GO:0008654	phospholipid biosynthetic process	2.916e-05	0.2426	0.003912	0.03757	37	286	ACP6,LPCAT1,ABCA2,FDPS,PLA2G6,PLA2G10,ISYNA1,AGPAT2,SPTLC1,INPP5F,PIGT,PMVK,AGK,KDSR,MVK,GPAA1,INPP5K,LPCAT4,PHOSPHO1,OCRL,MTMR7,SERAC1,PC,PIGN,PGAP3,HMGCS2,CHKA,PIK3R2,PLD2,CSNK2A1,SAMD8,ABHD3,DGKA,PIGG,PIGX,TMEM38B,ABHD5																															Biological Process	GO:0071897	DNA biosynthetic process	0.000144	0.7057	0.005832	0.05293	20	492
	Biological Process	GO:0045333	cellular respiration	3.016e-05	0.2509	0.003982	0.03824	30	212	UQCRHL,FXN,UQCC3,BAX,NDUFA1,NDUFA2,NDUFA3,NDUFA4,NDUFA8,NDUFAB1,NDUFB1,NDUFB6,NDUFB7,NDUFB8,NDUFB10,NDUFC1,NDUFV1,NDUFS4,NDUFS6,UQCR11,CAT,COX6C,COX7B,NDUFA11,MTFR1,PINK1,CYC1,PROCA1,NDUFA13,SDHAF4																															Biological Process	GO:0002224	toll-like receptor signaling pathway	0.0001529	0.7494	0.006143	0.05574	11	179
	Biological Process	GO:0006066	alcohol metabolic process	4.206e-05	0.3499	0.005467	0.0525	49	427	CLN8,ABCA2,ADH6,PCBD2,FDPS,FDXR,SCNN1B,DEGS2,ISYNA1,FMO5,SPTLC1,AKR7A2,PMVK,EBP,AGK,MVK,INPP5K,SQLE,SULT1E1,ALDH1A2,SULT2B1,CAT,OCRL,MTMR7,THRB,TM7SF2,PCBD1,SEC14L2,CES1,CFTR,HMGCS2,WNT4,CHKA,PLCD1,HSD11B2,SDR16C5,POR,ABCG1,IMPA2,CYP2D6,CYP11A1,CYP27A1,RETSAT,PTS,DHCR7,DHCR24,RBP1,LBR,LRP5																															Biological Process	GO:0051254	positive regulation of RNA metabolic process	0.0001581	0.7749	0.0063	0.05717	52	1942
	Biological Process	GO:0008203	cholesterol metabolic process	5.274e-05	0.4387	0.00675	0.06482	26	177	CLN8,ABCA2,FDPS,FDXR,FMO5,PMVK,EBP,MVK,SQLE,SULT2B1,CAT,THRB,TM7SF2,SEC14L2,CES1,CFTR,HMGCS2,POR,ABCG1,CYP2D6,CYP11A1,CYP27A1,DHCR7,DHCR24,LBR,LRP5																															Biological Process	GO:0051090	regulation of DNA-binding transcription factor activity	0.0001661	0.8138	0.006525	0.05921	28	826
	Biological Process	GO:0043436	oxoacid metabolic process	6.23e-05	0.5182	0.007852	0.07541	107	1165	ACAA1,BCKDK,ACOX3,FABP6,ADH6,FBP1,FCER1A,CSAD,MIF,AIG1,PLA2G10,PRKAG2,TPST1,HAGHL,ALKBH7,FPGS,IYD,ACSF2,MTHFS,MSRA,PTGR1,ASL,SLC37A4,ALDH7A1,SOX9,GALE,ATP7A,GCDH,TYSND1,NDUFAB1,NDUFS6,FN3K,GGT7,IDNK,SULT1E1,ENO4,ALDH1A2,BPHL,SULT2B1,ACSBG1,IER3,BTD,MTHFD2L,MCEE,ILVBL,SLC27A2,LIAS,OAZ2,LARS2,PAPSS2,GSS,GSTA3,MMAA,GSTM4,SLC16A3,CYP2U1,HADHA,HADH,PC,PCBD1,DDAH2,CES1,LYPLA2,PEPD,ATP8B1,PHYH,JMJD8,NR1…																															Biological Process	GO:0002753	cytoplasmic pattern recognition receptor signaling pathway	0.0001668	0.8173	0.006525	0.05921	8	97
	Biological Process	GO:0006779	porphyrin-containing compound biosynthetic process	7.267e-05	0.6045	0.00889	0.08537	10	37	RSAD1,FXN,SLC22A5,PGRMC1,TSPO,SLC11A2,UROD,CPOX,PPOX,SLC25A38																															Biological Process	GO:0071359	cellular response to dsRNA	0.0001678	0.8222	0.006525	0.05921	5	33
	Biological Process	GO:0033014	tetrapyrrole biosynthetic process	7.267e-05	0.6045	0.00889	0.08537	10	37	RSAD1,FXN,SLC22A5,PGRMC1,TSPO,SLC11A2,UROD,CPOX,PPOX,SLC25A38																															Biological Process	GO:0051345	positive regulation of hydrolase activity	0.0001701	0.8334	0.006562	0.05955	31	958
	Biological Process	GO:0098660	inorganic ion transmembrane transport	7.455e-05	0.6201	0.008988	0.08631	100	1078	ASIC1,F2R,MRLN,ADRA2A,RAPGEF3,HECW2,SCN2A,SCN4B,SCNN1B,PLA2G6,SLC25A11,ATP6V1C2,UQCRHL,DNAJC30,MSH2,FXN,PKD1L3,SLC1A1,SLC6A1,SLC9A3,UQCC3,BEST4,KCNK5,BBC3,ATP2A3,SLC37A4,GABRD,ATP6V0B,ATP7A,SLC39A1,GAS6,BAX,NDUFA1,NDUFA2,NDUFA3,NDUFA4,NDUFA8,NDUFAB1,NDUFB1,NDUFB6,NDUFB7,NDUFB8,NDUFB10,NDUFC1,NDUFV1,NDUFS4,NDUFS6,UQCR11,CACNB1,CACNB2,CACNB3,SLC11A2,TCN1,NOL3,ANKH,KCNH3,ORAI1,CFTR,CLCN7,SLC39A6,HSP…																															Biological Process	GO:0008630	intrinsic apoptotic signaling pathway in response to DNA damage	0.0001757	0.8608	0.006706	0.06086	9	124
	Biological Process	GO:0006644	phospholipid metabolic process	7.622e-05	0.634	0.009057	0.08698	50	449	ACP6,CLN8,LPCAT1,ABCA2,ABHD12B,FDPS,PLA2G6,PLA2G10,ISYNA1,AGPAT2,SPTLC1,INPP5F,PIGT,PMVK,AGK,KDSR,MVK,GPAA1,INPP5K,LPCAT4,PNPLA6,PHOSPHO1,OCRL,MTMR7,SERAC1,HADHA,PNPLA7,PC,PIGN,PGAP3,TNFAIP8L3,HMGCS2,CHKA,PIK3R2,NR1H2,PLCD1,PLD2,CSNK2A1,PRKCD,IMPA2,SAMD8,ABHD3,PROCA1,DGKA,DBI,PIGG,PIGX,ABHD16A,TMEM38B,ABHD5																															Biological Process	GO:0006325	chromatin organization	0.0001766	0.8651	0.006706	0.06086	30	916
	Biological Process	GO:0006694	steroid biosynthetic process	7.842e-05	0.6523	0.009187	0.08823	30	223	ABCA2,ADM,FDPS,FDXR,PRKAG2,PMVK,EBP,MVK,CYB5R1,SQLE,TSPO,HINT2,SLC27A2,TM7SF2,PBX1,SEC14L2,CES1,CFTR,HMGCS2,WNT4,HSD11B2,POR,ABCG1,CYP11A1,CYP27A1,DBI,OSBPL2,DHCR7,DHCR24,LBR																															Biological Process	GO:0010628	positive regulation of gene expression	0.0001919	0.9403	0.007226	0.06557	42	1471
	Biological Process	GO:0006783	heme biosynthetic process	9.058e-05	0.7534	0.01043	0.1002	9	31	FXN,SLC22A5,PGRMC1,TSPO,SLC11A2,UROD,CPOX,PPOX,SLC25A38																															Biological Process	GO:1903901	negative regulation of viral life cycle	0.0001942	0.9514	0.007226	0.06557	5	34
	Biological Process	GO:0006812	cation transport	9.154e-05	0.7614	0.01043	0.1002	128	1458	MAOB,ASIC1,F2R,MRLN,ADRA2A,FCER1A,RAPGEF3,HECW2,SCN2A,MIF,SCN4B,SCNN1B,PLA2G6,ATP6V1C2,SLC25A29,UQCRHL,DNAJC30,MSH2,FXN,PKD1L3,SLC48A1,SLC1A1,CASK,SLC6A1,SPTBN4,SLC9A3,PIEZO2,MAPK15,UQCC3,SLC22A5,KCNK5,BBC3,ATP2A3,ATP6V0B,ATP7A,SLC39A1,INPP5K,GAS6,BAX,NDUFA1,NDUFA2,NDUFA3,CRACR2B,NDUFA4,NDUFA8,NDUFAB1,NDUFB1,NDUFB6,NDUFB7,NDUFB8,NDUFB10,NDUFC1,NDUFV1,NDUFS4,NDUFS6,TSPO,UQCR11,GPM6B,CACNB1,CACNB2,…																															Biological Process	GO:0006606	protein import into nucleus	0.0001947	0.9538	0.007226	0.06557	11	184
	Biological Process	GO:0042440	pigment metabolic process	0.0001165	0.9693	0.0131	0.1258	17	97	FXN,APRT,SLC22A5,GIPC1,PGRMC1,TSPO,SLC11A2,UROD,WNT5A,CPOX,PPOX,PRPS1,CYP2A6,CYP2A7,CYP2A13,HEBP1,SLC25A38																															Biological Process	GO:0002218	activation of innate immune response	0.0002047	1	0.007542	0.06844	10	155
	Biological Process	GO:0072329	monocarboxylic acid catabolic process	0.0001192	0.9918	0.01322	0.127	22	145	ACAA1,ACOX3,AIG1,GCDH,TYSND1,IDNK,MCEE,ILVBL,SLC27A2,MMAA,HADHA,HADH,CES1,PHYH,CPT1A,CYP4A11,ABHD3,DBI,ECI1,PEX5,ECH1,CRYL1																															Biological Process	GO:0097190	apoptotic signaling pathway	0.0002198	1	0.008039	0.07295	25	712
	Biological Process	GO:0006082	organic acid metabolic process	0.0001283	1	0.01404	0.1349	108	1200	ACAA1,BCKDK,ACOX3,FABP6,ADH6,FBP1,FCER1A,CSAD,MIF,AIG1,PLA2G10,PRKAG2,TPST1,HAGHL,ALKBH7,FPGS,IYD,ACSF2,MTHFS,MSRA,PTGR1,ASL,SLC37A4,ALDH7A1,SOX9,GALE,ATP7A,GCDH,TYSND1,NDUFAB1,NDUFS6,FN3K,GGT7,IDNK,SULT1E1,ENO4,ALDH1A2,BPHL,SULT2B1,ACSBG1,IER3,BTD,MTHFD2L,MCEE,ILVBL,SLC27A2,LIAS,OAZ2,LARS2,PAPSS2,GSS,GSTA3,MMAA,GSTM4,SLC16A3,CYP2U1,HADHA,HADH,PC,PCBD1,DDAH2,CES1,LYPLA2,PEPD,ATP8B1,PHYH,JMJD8,NR1…																															Biological Process	GO:0009967	positive regulation of signal transduction	0.0002253	1	0.008138	0.07384	50	1871
	Biological Process	GO:0033365	protein localization to organelle	0.0001323	1	0.01429	0.1372	138	1607	RABEP2,MKKS,ABCC4,ACAA1,RPLP1,ANKRD39,CCNO,RPS21,RPS28,CNTROB,ABCA7,ACOX3,NME5,TIMM44,AGAP3,SLC25A6,IFT20,LEMD2,MSH2,TMEM107,ADAM22,MAPRE3,ARL3,GET4,MAPK15,LAMTOR4,GAS2L2,CTCF,GALNT11,SSNA1,PRICKLE2,NINL,B9D1,AGK,CEP131,BBC3,LMBRD1,SOX9,CATIP,GPAA1,VPS4A,IQSEC2,HDAC8,BAX,SRP9,TYSND1,TMEM80,BCS1L,DMAP1,CEP68,STK11,RRS1,TSPO,SEC61B,SLC27A2,BICD2,KDELR3,IFT27,RAB17,NOL3,OBSL1,RER1,CAT,OCRL,CBLB,PKIG…																															Biological Process	GO:0002697	regulation of immune effector process	0.0002259	1	0.008138	0.07384	23	630
	Biological Process	GO:0009062	fatty acid catabolic process	0.0001536	1	0.01606	0.1542	19	118	ACAA1,ACOX3,AIG1,GCDH,TYSND1,MCEE,ILVBL,SLC27A2,MMAA,HADHA,HADH,CES1,PHYH,CPT1A,ABHD3,DBI,ECI1,PEX5,ECH1																															Biological Process	GO:0000209	protein polyubiquitination	0.0002327	1	0.008324	0.07554	16	358
	Biological Process	GO:0035019	somatic stem cell population maintenance	0.0001541	1	0.01606	0.1542	16	90	FGFR3,TAF6L,SOX9,NOTCH3,VPS72,PBX1,CDKN2A,POLR2A,POLR2B,POLR2F,POLR2I,POLR2J,POLR2L,LRP5,ELF5,EPHA1																															Biological Process	GO:0045321	leukocyte activation	0.0002445	1	0.008638	0.07838	44	1584
	Biological Process	GO:0006370	7-methylguanosine mRNA capping	0.0001545	1	0.01606	0.1542	9	33	ERCC3,CCNH,GTF2H5,POLR2A,POLR2B,POLR2F,POLR2I,POLR2J,POLR2L																															Biological Process	GO:0001775	cell activation	0.000245	1	0.008638	0.07838	48	1779
	Biological Process	GO:1901617	organic hydroxy compound biosynthetic process	0.0001674	1	0.01719	0.1651	35	288	ABCA2,PCBD2,FDPS,PRKAG2,ISYNA1,SPTLC1,PMVK,EBP,AGK,MVK,CYB5R1,GIPC1,ATP7A,SQLE,SLC27A2,TM7SF2,PCBD1,SEC14L2,CES1,CFTR,HMGCS2,WNT4,PLCD1,WNT5A,POR,ABCG1,IMPA2,CYP2D6,CYP11A1,CYP27A1,OSBPL2,PTS,DHCR7,DHCR24,LBR																															Biological Process	GO:0001776	leukocyte homeostasis	0.0002516	1	0.00872	0.07913	10	159
	Biological Process	GO:1902652	secondary alcohol metabolic process	0.0001733	1	0.01758	0.1688	26	190	CLN8,ABCA2,FDPS,FDXR,FMO5,PMVK,EBP,MVK,SQLE,SULT2B1,CAT,THRB,TM7SF2,SEC14L2,CES1,CFTR,HMGCS2,POR,ABCG1,CYP2D6,CYP11A1,CYP27A1,DHCR7,DHCR24,LBR,LRP5																															Biological Process	GO:0002274	myeloid leukocyte activation	0.000252	1	0.00872	0.07913	26	761
	Biological Process	GO:0032989	cellular component morphogenesis	0.0001792	1	0.01796	0.1725	104	1157	EPHB3,EPHB4,ABCA2,ZFYVE27,MATN2,DSCAML1,FZD4,HECW2,PLA2G10,FGFR3,ULK1,SLITRK6,MMP14,SEMA4B,FN1,FHOD3,FXN,CLSTN1,CASK,SPTBN4,DOK4,C9orf72,CAPN9,MYH10,ATP7A,SPAST,UNC5B,BAX,C12orf57,PGRMC1,NDUFS6,STK11,PNPLA6,NOTCH3,GPC1,DDR1,NPR2,SLC11A2,OBSL1,GRB10,SEMA5A,SYT2,KATNA1,CBFB,ORAI1,CD9,PAX6,LYPLA2,CHAD,TSC2,WNT4,TTN,CPSF1,NTN1,DNAJB2,TXNDC8,COL4A5,COL4A6,WNT5A,WNT7B,SHANK3,AATK,PPP4C,VSTM2L,SS18L1,KN…																															Biological Process	GO:0002253	activation of immune response	0.0002528	1	0.00872	0.07913	23	635
	Biological Process	GO:0036260	RNA capping	0.0002521	1	0.02442	0.2346	9	35	ERCC3,CCNH,GTF2H5,POLR2A,POLR2B,POLR2F,POLR2I,POLR2J,POLR2L																															Biological Process	GO:0006402	mRNA catabolic process	0.0002546	1	0.00872	0.07913	17	398
	Biological Process	GO:0009452	7-methylguanosine RNA capping	0.0002521	1	0.02442	0.2346	9	35	ERCC3,CCNH,GTF2H5,POLR2A,POLR2B,POLR2F,POLR2I,POLR2J,POLR2L																															Biological Process	GO:0019048	modulation by virus of host process	0.0002563	1	0.00872	0.07913	5	36
	Biological Process	GO:0032990	cell part morphogenesis	0.0002525	1	0.02442	0.2346	92	1008	EPHB3,EPHB4,ZFYVE27,MATN2,DSCAML1,FZD4,HECW2,PLA2G10,FGFR3,ULK1,SLITRK6,MMP14,SEMA4B,FN1,FXN,CLSTN1,CASK,SPTBN4,DOK4,C9orf72,MYH10,ATP7A,SPAST,UNC5B,BAX,C12orf57,PGRMC1,NDUFS6,STK11,PNPLA6,NOTCH3,GPC1,DDR1,NPR2,SLC11A2,OBSL1,GRB10,SEMA5A,SYT2,KATNA1,PAX6,LYPLA2,CHAD,TSC2,WNT4,CPSF1,NTN1,COL4A5,COL4A6,WNT5A,WNT7B,SHANK3,AATK,PPP4C,VSTM2L,SS18L1,KNDC1,CTNNB1,SEMA3E,RAB33B,CHCHD10,DBN1,KIAA0319,ANOS…																															Biological Process	GO:0032103	positive regulation of response to external stimulus	0.0002585	1	0.008737	0.07928	23	636
	Biological Process	GO:0019752	carboxylic acid metabolic process	0.0002805	1	0.02682	0.2575	101	1131	ACAA1,BCKDK,ACOX3,FABP6,ADH6,FBP1,FCER1A,CSAD,MIF,AIG1,PLA2G10,PRKAG2,HAGHL,ALKBH7,FPGS,IYD,ACSF2,MTHFS,MSRA,PTGR1,ASL,SLC37A4,ALDH7A1,SOX9,GALE,ATP7A,GCDH,TYSND1,NDUFAB1,NDUFS6,FN3K,GGT7,IDNK,ENO4,ALDH1A2,BPHL,ACSBG1,IER3,BTD,MTHFD2L,MCEE,ILVBL,SLC27A2,LIAS,OAZ2,LARS2,GSS,GSTA3,MMAA,GSTM4,SLC16A3,CYP2U1,HADHA,HADH,PC,PCBD1,DDAH2,CES1,LYPLA2,PEPD,ATP8B1,PHYH,JMJD8,NR1H2,UROD,PYCR2,D2HGDH,DDIT4,FA…																															Biological Process	GO:1903706	regulation of hemopoiesis	0.0002625	1	0.008809	0.07993	21	555
	Biological Process	GO:0007411	axon guidance	0.0003087	1	0.02918	0.2802	46	427	EPHB3,EPHB4,MATN2,DSCAML1,PLA2G10,MMP14,SEMA4B,SPTBN4,DOK4,MYH10,SPAST,UNC5B,PGRMC1,NOTCH3,GPC1,NPR2,GRB10,SEMA5A,PAX6,LYPLA2,CHAD,WNT4,CPSF1,NTN1,COL4A5,COL4A6,WNT5A,WNT7B,SHANK3,VSTM2L,SEMA3E,RAB33B,ANOS1,PTPRF,RAP1GAP,DVL1,LAMB1,LAMB2,LAMB3,ATL1,EFNA1,EFNA5,EFNB2,MEGF8,EPHA1,EPHA4																															Biological Process	GO:0070498	interleukin-1-mediated signaling pathway	0.0002699	1	0.008936	0.08109	8	104
	Biological Process	GO:0097485	neuron projection guidance	0.0003252	1	0.03039	0.2919	46	428	EPHB3,EPHB4,MATN2,DSCAML1,PLA2G10,MMP14,SEMA4B,SPTBN4,DOK4,MYH10,SPAST,UNC5B,PGRMC1,NOTCH3,GPC1,NPR2,GRB10,SEMA5A,PAX6,LYPLA2,CHAD,WNT4,CPSF1,NTN1,COL4A5,COL4A6,WNT5A,WNT7B,SHANK3,VSTM2L,SEMA3E,RAB33B,ANOS1,PTPRF,RAP1GAP,DVL1,LAMB1,LAMB2,LAMB3,ATL1,EFNA1,EFNA5,EFNB2,MEGF8,EPHA1,EPHA4																															Biological Process	GO:0098586	cellular response to virus	0.0002699	1	0.008936	0.08109	8	104
	Biological Process	GO:0006289	nucleotide-excision repair	0.0003621	1	0.03347	0.3214	18	116	ERCC3,ERCC5,FANCC,FAN1,CCNH,NEIL2,GTF2H5,POLR2A,POLR2B,POLR2F,POLR2I,POLR2J,POLR2L,CHD1L,DDB2,XAB2,NEIL1,LIG1																															Biological Process	GO:0065004	protein-DNA complex assembly	0.0002753	1	0.009053	0.08215	15	327
	Biological Process	GO:0061564	axon development	0.0003845	1	0.03515	0.3375	75	797	EPHB3,EPHB4,ZFYVE27,KREMEN1,MATN2,DSCAML1,MIF,PLA2G10,FGFR3,ULK1,SLITRK6,MMP14,SEMA4B,FN1,FXN,INPP5F,CLSTN1,SPTBN4,DOK4,C9orf72,MYH10,SPAST,UNC5B,C12orf57,PGRMC1,STK11,PNPLA6,TSPO,ADAM17,NOTCH3,GPC1,DDR1,NPR2,GRB10,SEMA5A,KATNA1,PAX6,LYPLA2,CHAD,TSC2,WNT4,CPSF1,NTN1,COL4A5,COL4A6,WNT5A,WNT7B,SHANK3,AATK,PPP4C,VSTM2L,SEMA3E,RAB33B,CHCHD10,DBN1,KIAA0319,ANOS1,PTPRF,PTPRS,PTPRZ1,KIF22,RAP1GAP,DRD2,D…																															Biological Process	GO:0010638	positive regulation of organelle organization	0.0002781	1	0.009083	0.08243	24	681
	Biological Process	GO:0046148	pigment biosynthetic process	0.0004019	1	0.03634	0.349	13	70	FXN,APRT,SLC22A5,GIPC1,PGRMC1,TSPO,SLC11A2,UROD,WNT5A,CPOX,PPOX,PRPS1,SLC25A38																															Biological Process	GO:0030097	hemopoiesis	0.0002818	1	0.009144	0.08297	42	1498
	Biological Process	GO:0006605	protein targeting	0.0004077	1	0.03647	0.3502	52	506	ACAA1,RPLP1,RPS21,RPS28,ACOX3,TIMM44,CIB1,SLC25A6,SLC1A1,AGK,GIPC1,VPS4A,INPP5K,SRP9,TYSND1,TSPO,SEC61B,SLC27A2,CACNB1,CACNB3,NOL3,CAT,SIL1,ZDHHC23,SCARB2,SYNGR1,RPL35,CDKN2A,PEX6,PEX10,ZDHHC1,PHYH,PICK1,TOMM7,RPL36,GOSR2,PINK1,ROMO1,UBE2J2,PEX5,VPS37C,AP1M2,FIS1,ECH1,TXNDC12,NDUFA13,SEC61A2,TIMM13,BCAP31,ZDHHC9,RPL5,DMTN																															Biological Process	GO:2001251	negative regulation of chromosome organization	0.0002882	1	0.00929	0.0843	8	105
	Biological Process	GO:0090181	regulation of cholesterol metabolic process	0.0004639	1	0.04069	0.3908	13	71	ABCA2,FDPS,FMO5,PMVK,MVK,SQLE,THRB,TM7SF2,SEC14L2,CES1,POR,ABCG1,DHCR7																															Biological Process	GO:0002230	positive regulation of defense response to virus by host	0.0002924	1	0.009361	0.08494	5	37
	Biological Process	GO:0034976	response to endoplasmic reticulum stress	0.0004647	1	0.04069	0.3908	38	339	STUB1,ABCA7,SCAMP5,PLA2G6,GET4,ARFGAP1,BBC3,ATP2A3,DNAJB11,BAX,YIF1A,EIF2B5,MYDGF,SEC61B,KDELR3,UBXN6,CREB3L4,MAN1B1,TMEM67,CFTR,TMEM259,PIK3R2,NR1H2,DNAJB2,HSPA1A,WFS1,GOSR2,PDIA4,DNAJB12,PSMB3,FBXO2,ITPR1,UBE2J2,MANF,UBXN1,TXNDC12,BCAP31,LMNA																															Biological Process	GO:0071108	protein K48-linked deubiquitination	0.0002942	1	0.009361	0.08494	6	57
	Biological Process	GO:0090238	positive regulation of arachidonic acid secretion	0.0004815	1	0.04172	0.4006	4	7	MIF,PLA2G6,PLA2G10,PLA2R1																															Biological Process	GO:0048534	hematopoietic or lymphoid organ development	0.0003139	1	0.00987	0.08956	43	1554
	Biological Process	GO:0085029	extracellular matrix assembly	0.0004865	1	0.04172	0.4007	11	54	THSD4,LTBP4,SOX9,ATP7A,GAS6,GPM6B,QSOX1,LAMB1,LAMB2,LAMB3,ELN																															Biological Process	GO:0044036	cell wall macromolecule metabolic process	0.0003183	1	0.00987	0.08956	3	9
	Biological Process	GO:0006886	intracellular protein transport	0.0005488	1	0.04658	0.4473	144	1745	RABEP2,MKKS,RAB19,ABCC4,MAGOH,ACAA1,RPLP1,CCNO,RPS21,RPS28,WLS,CNTROB,ACOX3,RAPGEF3,STRADA,NME5,TIMM44,AGAP3,THOC7,CIB1,TBC1D3L,SLC25A6,IFT20,CAMSAP3,SIRT7,TMEM107,SLC1A1,ARF5,ARL3,MAPK15,GALNT11,SSNA1,PRICKLE2,NINL,B9D1,AGK,CEP131,STX10,BBC3,GIPC1,CATIP,VPS4A,INPP5K,GAS6,BAX,SRP9,TYSND1,TMEM80,BCS1L,DMAP1,RRS1,VAMP1,TSPO,SEC61B,SLC27A2,TMED1,IFT27,CACNB1,CACNB3,RAB17,NOL3,RER1,CAT,OAZ2,OCRL,CBLB…																															Biological Process	GO:0071554	cell wall organization or biogenesis	0.0003183	1	0.00987	0.08956	3	9
	Biological Process	GO:0010256	endomembrane system organization	0.0005639	1	0.04738	0.455	64	665	ZFYVE27,F2R,ABCA7,FER1L5,LEMD2,CAMSAP3,GET4,MAPK15,REEP4,MYH10,SPAST,USE1,VPS4A,BIN3,CDAN1,PLEKHM2,REEP6,NBEAL2,A4GALT,LMAN2,TMED1,OBSL1,SYT7,MTA1,TMEM9,DMKN,PKP3,FURIN,SCARB2,SYNGR1,PACSIN3,ATP8B1,ALS2CL,ZDHHC8,PI3,SUN2,PLK3,TXNDC8,RNF26,FA2H,TMEM43,ABCG1,TMED9,PRKCD,RAB33B,EMC7,PRSS8,RILP,OSBPL2,RPTN,PEX5,DNM1,VPS37C,KRT10,KRT15,DSC2,DYNC2H1,ANO1,ANO10,TMEM38B,ATL1,LMNA,GOLGA8B,VPS28																															Biological Process	GO:1902949	positive regulation of tau-protein kinase activity	0.0003183	1	0.00987	0.08956	3	9
	Biological Process	GO:0044242	cellular lipid catabolic process	0.00057	1	0.04741	0.4553	31	261	ACAA1,ABHD12B,ACOX3,FABP6,AIG1,PLA2G6,PLA2G10,INPP5F,GCDH,TYSND1,PNPLA6,MCEE,ILVBL,SLC27A2,MMAA,HADHA,HADH,PNPLA7,CES1,LYPLA2,PHYH,PLD2,CPT1A,PRKCD,ABHD3,DBI,ECI1,PEX5,ABHD16A,ECH1,ABHD5																															Biological Process	GO:0071396	cellular response to lipid	0.0003248	1	0.01001	0.09084	29	905
COVID-19 vs other viral Aris	Biological Process	GO:0002274	myeloid leukocyte activation	1.796e-17	9.962e-14	9.962e-14	9.163e-13	52	761	MYD88,LPCAT1,HK3,TRPM2,CEACAM3,GATA2,TCIRG1,DYSF,ITGAM,ADAM8,ITGAX,S100A9,STK10,S100A12,STX4,RAB24,CANT1,CD99,SPHK1,AGER,NBEAL2,FES,PLAUR,BIN2,BATF3,FGR,MMP9,HSPA1A,HSPA6,LILRB3,ZC3H12A,ADGRG3,CD177,BATF,TNIP2,FPR2,C1orf35,RELB,NFAM1,SBNO2,MMP25,IGF2R,SLC11A1,PLEKHO2,PRKCD,TNF,TNFAIP6,HBB,STX11,IL4R,DGAT1,MCEMP1																															Biological Process	GO:1903311	regulation of mRNA metabolic process	0.0003358	1	0.01028	0.09332	16	370
	Biological Process	GO:0002252	immune effector process	5.839e-17	3.238e-13	1.619e-13	1.489e-12	75	1516	MYD88,IL12RB2,LPCAT1,HK3,TRPM2,CEACAM3,GATA2,TCIRG1,GBP2,IRF7,ISG20,ZFPM1,DYSF,ITGAM,ADAM8,ITGAX,ARID5A,IFIH1,MLKL,S100A9,STK10,S100A12,CLEC4E,SAA1,TREML4,STX4,RAB24,GADD45G,CANT1,AGER,NBEAL2,FES,CCL2,PLAUR,BIN2,ADAM17,FGR,MMP9,HSPA1A,TAP1,HSPA6,FLNA,LILRB3,ZC3H12A,ADGRG3,CD177,BATF,FFAR2,FPR2,C1orf35,NFKBID,SAMHD1,RELB,NFAM1,NLRP3,SBNO2,MMP25,IGF2R,SLC11A1,ISG15,PLEKHO2,PRF1,TBK1,GZMB,TREM1,SLC7…																															Biological Process	GO:0075733	intracellular transport of virus	0.0003556	1	0.01082	0.09822	6	59
	Biological Process	GO:0002366	leukocyte activation involved in immune response	1.467e-16	8.135e-13	2.503e-13	2.302e-12	52	800	MYD88,IL12RB2,LPCAT1,HK3,TRPM2,CEACAM3,GATA2,TCIRG1,ZFPM1,DYSF,ITGAM,ADAM8,ITGAX,S100A9,STK10,S100A12,CLEC4E,STX4,RAB24,GADD45G,CANT1,NBEAL2,FES,PLAUR,BIN2,FGR,MMP9,HSPA1A,HSPA6,LILRB3,ZC3H12A,ADGRG3,CD177,BATF,FPR2,C1orf35,NFKBID,RELB,NFAM1,NLRP3,SBNO2,MMP25,IGF2R,SLC11A1,PLEKHO2,PRKCD,TNFAIP6,HBB,STX11,IL4R,DGAT1,MCEMP1																															Biological Process	GO:0006401	RNA catabolic process	0.0003631	1	0.01098	0.09966	18	449
	Biological Process	GO:0002263	cell activation involved in immune response	1.805e-16	1.001e-12	2.503e-13	2.302e-12	52	804	MYD88,IL12RB2,LPCAT1,HK3,TRPM2,CEACAM3,GATA2,TCIRG1,ZFPM1,DYSF,ITGAM,ADAM8,ITGAX,S100A9,STK10,S100A12,CLEC4E,STX4,RAB24,GADD45G,CANT1,NBEAL2,FES,PLAUR,BIN2,FGR,MMP9,HSPA1A,HSPA6,LILRB3,ZC3H12A,ADGRG3,CD177,BATF,FPR2,C1orf35,NFKBID,RELB,NFAM1,NLRP3,SBNO2,MMP25,IGF2R,SLC11A1,PLEKHO2,PRKCD,TNFAIP6,HBB,STX11,IL4R,DGAT1,MCEMP1																															Biological Process	GO:0000717	nucleotide-excision repair, DNA duplex unwinding	0.0003761	1	0.01124	0.102	4	22
	Biological Process	GO:0002444	myeloid leukocyte mediated immunity	9.693e-16	5.376e-12	1.062e-12	9.766e-12	44	610	MYD88,LPCAT1,HK3,TRPM2,CEACAM3,GATA2,TCIRG1,ITGAM,ADAM8,ITGAX,S100A9,STK10,S100A12,SAA1,STX4,RAB24,CANT1,NBEAL2,FES,PLAUR,BIN2,ADAM17,FGR,MMP9,HSPA1A,HSPA6,LILRB3,ADGRG3,CD177,FPR2,C1orf35,NFAM1,MMP25,IGF2R,SLC11A1,PLEKHO2,TREM1,PRKCD,TNFAIP6,HBB,STX11,IL4R,DGAT1,MCEMP1																															Biological Process	GO:0002755	MyD88-dependent toll-like receptor signaling pathway	0.0003763	1	0.01124	0.102	5	39
	Biological Process	GO:0002275	myeloid cell activation involved in immune response	1.149e-15	6.37e-12	1.062e-12	9.766e-12	43	586	MYD88,LPCAT1,HK3,TRPM2,CEACAM3,GATA2,TCIRG1,DYSF,ITGAM,ADAM8,ITGAX,S100A9,STK10,S100A12,STX4,RAB24,CANT1,NBEAL2,FES,PLAUR,BIN2,FGR,MMP9,HSPA1A,HSPA6,LILRB3,ADGRG3,CD177,FPR2,C1orf35,NFAM1,SBNO2,MMP25,IGF2R,SLC11A1,PLEKHO2,PRKCD,TNFAIP6,HBB,STX11,IL4R,DGAT1,MCEMP1																															Biological Process	GO:0006338	chromatin remodeling	0.000384	1	0.0114	0.1035	12	232
	Biological Process	GO:0002446	neutrophil mediated immunity	3.301e-15	1.831e-11	2.615e-12	2.406e-11	40	524	MYD88,LPCAT1,HK3,TRPM2,CEACAM3,TCIRG1,ITGAM,ADAM8,ITGAX,S100A9,STK10,S100A12,SAA1,RAB24,CANT1,NBEAL2,PLAUR,BIN2,ADAM17,FGR,MMP9,HSPA1A,HSPA6,LILRB3,ADGRG3,CD177,FPR2,C1orf35,NFAM1,MMP25,IGF2R,SLC11A1,PLEKHO2,TREM1,PRKCD,TNFAIP6,HBB,STX11,DGAT1,MCEMP1																															Biological Process	GO:0002520	immune system development	0.0003958	1	0.01168	0.106	44	1620
	Biological Process	GO:0036230	granulocyte activation	1.709e-14	9.481e-11	1.185e-11	1.09e-10	39	524	MYD88,LPCAT1,HK3,TRPM2,CEACAM3,TCIRG1,ITGAM,ADAM8,ITGAX,S100A9,STK10,S100A12,STX4,RAB24,CANT1,NBEAL2,PLAUR,BIN2,FGR,MMP9,HSPA1A,HSPA6,LILRB3,ADGRG3,CD177,FPR2,C1orf35,NFAM1,MMP25,IGF2R,SLC11A1,PLEKHO2,PRKCD,TNF,TNFAIP6,HBB,STX11,DGAT1,MCEMP1																															Biological Process	GO:0043123	positive regulation of I-kappaB kinase/NF-kappaB signaling	0.0004157	1	0.0122	0.1107	11	201
	Biological Process	GO:0043299	leukocyte degranulation	1.973e-14	1.094e-10	1.216e-11	1.118e-10	41	580	LPCAT1,HK3,TRPM2,CEACAM3,GATA2,TCIRG1,ITGAM,ADAM8,ITGAX,S100A9,STK10,S100A12,STX4,RAB24,CANT1,NBEAL2,FES,PLAUR,BIN2,FGR,MMP9,HSPA1A,HSPA6,LILRB3,ADGRG3,CD177,FPR2,C1orf35,NFAM1,MMP25,IGF2R,SLC11A1,PLEKHO2,PRKCD,TNFAIP6,HBB,STX11,IL4R,HCK,DGAT1,MCEMP1																															Biological Process	GO:0032728	positive regulation of interferon-beta production	0.0004245	1	0.01238	0.1123	5	40
	Biological Process	GO:0045321	leukocyte activation	2.203e-14	1.222e-10	1.222e-11	1.124e-10	72	1584	MYD88,IL12RB2,LPCAT1,HK3,AKAP17A,INHBA,TRPM2,CEACAM3,GATA2,TCIRG1,IRF7,ZFPM1,DYSF,ITGAM,ADAM8,CCDC88B,ITGAX,CHRNB2,PRDM1,S100A9,STK10,S100A12,CLEC4E,STX4,RAB24,GADD45G,CANT1,CD99,SPHK1,AGER,NBEAL2,MAD1L1,FES,CCL2,PLAUR,BIN2,ADAM17,BATF3,FGR,MMP9,HSPA1A,HSPA6,AP3D1,LILRB3,ZC3H12A,ADGRG3,CD177,BATF,TNIP2,FPR2,C1orf35,NFKBID,RELB,NFAM1,NLRP3,SBNO2,MMP25,IGF2R,SLC11A1,PLEKHO2,PRF1,TBK1,CD274,SOCS1,PR…																															Biological Process	GO:0062207	regulation of pattern recognition receptor signaling pathway	0.000434	1	0.01258	0.1142	9	140
	Biological Process	GO:0001775	cell activation	2.984e-14	1.655e-10	1.504e-11	1.384e-10	77	1779	MYD88,IL12RB2,LPCAT1,HK3,AKAP17A,INHBA,TRPM2,CEACAM3,GATA2,TCIRG1,IRF7,ZFPM1,DYSF,ITGAM,ADAM8,CCDC88B,ITGAX,CHRNB2,PRDM1,S100A9,STK10,S100A12,CLEC4E,SAA1,STX4,RAB24,GADD45G,CANT1,CD99,SPHK1,AGER,NBEAL2,NFKB2,MAD1L1,FES,CCL2,PLAUR,BIN2,ADAM17,BATF3,FGR,MMP9,HSPA1A,HSPA6,AP3D1,FERMT3,PEAR1,FLNA,LILRB3,ZC3H12A,ADGRG3,CD177,BATF,TNIP2,FPR2,C1orf35,NFKBID,RELB,NFAM1,NLRP3,SBNO2,MMP25,IGF2R,SLC11A1,PLE…																															Biological Process	GO:0070212	protein poly-ADP-ribosylation	0.0004493	1	0.01295	0.1175	3	10
	Biological Process	GO:0002443	leukocyte mediated immunity	4.479e-14	2.484e-10	2.07e-11	1.904e-10	55	1017	MYD88,LPCAT1,HK3,TRPM2,CEACAM3,GATA2,TCIRG1,IRF7,ITGAM,ADAM8,ITGAX,ARID5A,S100A9,STK10,S100A12,SAA1,TREML4,STX4,RAB24,CANT1,AGER,NBEAL2,FES,CCL2,PLAUR,BIN2,ADAM17,FGR,MMP9,HSPA1A,TAP1,HSPA6,LILRB3,ADGRG3,CD177,BATF,FPR2,C1orf35,NFAM1,NLRP3,MMP25,IGF2R,SLC11A1,PLEKHO2,PRF1,GZMB,TREM1,PRKCD,TNF,TNFAIP6,HBB,STX11,IL4R,DGAT1,MCEMP1																															Biological Process	GO:1903320	regulation of protein modification by small protein conjugation or removal	0.0004567	1	0.01309	0.1188	13	271
	Biological Process	GO:0042119	neutrophil activation	4.985e-14	2.765e-10	2.127e-11	1.956e-10	38	515	MYD88,LPCAT1,HK3,TRPM2,CEACAM3,TCIRG1,ITGAM,ADAM8,ITGAX,S100A9,STK10,S100A12,RAB24,CANT1,NBEAL2,PLAUR,BIN2,FGR,MMP9,HSPA1A,HSPA6,LILRB3,ADGRG3,CD177,FPR2,C1orf35,NFAM1,MMP25,IGF2R,SLC11A1,PLEKHO2,PRKCD,TNF,TNFAIP6,HBB,STX11,DGAT1,MCEMP1																															Biological Process	GO:0000723	telomere maintenance	0.0004925	1	0.01403	0.1273	10	173
	Biological Process	GO:0002283	neutrophil activation involved in immune response	7.845e-14	4.351e-10	3.108e-11	2.858e-10	37	496	MYD88,LPCAT1,HK3,TRPM2,CEACAM3,TCIRG1,ITGAM,ADAM8,ITGAX,S100A9,STK10,S100A12,RAB24,CANT1,NBEAL2,PLAUR,BIN2,FGR,MMP9,HSPA1A,HSPA6,LILRB3,ADGRG3,CD177,FPR2,C1orf35,NFAM1,MMP25,IGF2R,SLC11A1,PLEKHO2,PRKCD,TNFAIP6,HBB,STX11,DGAT1,MCEMP1																															Biological Process	GO:0033043	regulation of organelle organization	0.0005118	1	0.0145	0.1316	39	1397
	Biological Process	GO:0006906	vesicle fusion	1.077e-13	5.971e-10	3.981e-11	3.661e-10	56	1072	LPCAT1,HK3,VAMP5,TRPM2,CEACAM3,GATA2,TCIRG1,DYSF,ITGAM,ADAM8,ITGAX,CHRNB2,S100A9,STK10,S100A12,STX4,RAB24,OTOF,CANT1,SPHK1,NBEAL2,FES,CCL2,PLAUR,CCL8,BIN2,FGR,MMP9,HSPA1A,TAP1,HSPA6,NOTCH1,FERMT3,FLNA,LILRB3,ADGRG3,CD177,FPR2,C1orf35,PRRT2,PPFIA3,NFAM1,MMP25,IGF2R,SLC11A1,PLEKHO2,PRKCD,SDF4,TNFAIP2,TNFAIP6,HBB,STX11,IL4R,HCK,DGAT1,MCEMP1																															Biological Process	GO:0032496	response to lipopolysaccharide	0.0005244	1	0.01459	0.1324	21	585
	Biological Process	GO:0090174	organelle membrane fusion	1.355e-13	7.517e-10	4.595e-11	4.227e-10	56	1078	LPCAT1,HK3,VAMP5,TRPM2,CEACAM3,GATA2,TCIRG1,DYSF,ITGAM,ADAM8,ITGAX,CHRNB2,S100A9,STK10,S100A12,STX4,RAB24,OTOF,CANT1,SPHK1,NBEAL2,FES,CCL2,PLAUR,CCL8,BIN2,FGR,MMP9,HSPA1A,TAP1,HSPA6,NOTCH1,FERMT3,FLNA,LILRB3,ADGRG3,CD177,FPR2,C1orf35,PRRT2,PPFIA3,NFAM1,MMP25,IGF2R,SLC11A1,PLEKHO2,PRKCD,SDF4,TNFAIP2,TNFAIP6,HBB,STX11,IL4R,HCK,DGAT1,MCEMP1																															Biological Process	GO:1903508	positive regulation of nucleic acid-templated transcription	0.0005296	1	0.01459	0.1324	48	1841
	Biological Process	GO:0032940	secretion by cell	1.408e-13	7.811e-10	4.595e-11	4.227e-10	71	1607	LPCAT1,HK3,INHBA,TRPM2,CEACAM3,GATA2,TCIRG1,ITGAM,ADAM8,ITGAX,CHRNB2,ADM,S100A9,STK10,KCNG2,S100A12,HCAR3,SAA1,STX4,RAB24,OTOF,CANT1,SPHK1,AGER,NBEAL2,FES,CCL2,PLAUR,CCL8,BIN2,FGR,MMP9,HSPA1A,HSPA6,NOTCH1,FERMT3,CACNA1E,FLNA,LILRB3,ADGRG3,RHBDF1,RHBDF2,CD177,FFAR2,FPR2,C1orf35,PRRT2,PPFIA3,NFAM1,PDIA4,MMP25,SLC6A4,PIM3,OSM,IGF2R,SLC11A1,PHPT1,SLC18A1,PLEKHO2,ZBED6,PRKCD,SDF4,TNF,TNFAIP2,TNFAIP6,H…																															Biological Process	GO:0045893	positive regulation of transcription, DNA-templated	0.0005296	1	0.01459	0.1324	48	1841
	Biological Process	GO:0016050	vesicle organization	2.096e-13	1.162e-09	6.458e-11	5.94e-10	79	1924	LPCAT1,SPAST,HK3,ACRBP,VAMP5,TRPM2,CEACAM3,GATA2,CDH23,TCIRG1,DYSF,ITGAM,ADAM8,APOBR,ITGAX,TRIP10,ABCA7,CHRNB2,ADM,S100A9,STK10,S100A12,SAA1,TREML4,STX4,RAB24,OTOF,CANT1,SPHK1,AGER,NBEAL2,EHD1,FES,CCL2,PLAUR,CCL8,BIN2,FGR,MMP9,HSPA1A,TAP1,HSPA6,AP3D1,NOTCH1,FERMT3,PEAR1,FLNA,COL7A1,LILRB3,ADGRG3,CD177,FPR2,C1orf35,HIP1R,PSTPIP1,PRRT2,PPFIA3,NFAM1,VPS37B,MMP25,SCARF1,SLC9A3,IGF2R,SLC11A1,PLEKHO2,S…																															Biological Process	GO:0032204	regulation of telomere maintenance	0.0005305	1	0.01459	0.1324	7	88
	Biological Process	GO:0140352	export from cell	2.4e-13	1.331e-09	7.006e-11	6.444e-10	72	1662	LPCAT1,HK3,INHBA,TRPM2,CEACAM3,GATA2,TCIRG1,ITGAM,ADAM8,ITGAX,CHRNB2,ADM,S100A9,STK10,KCNG2,S100A12,HCAR3,SAA1,STX4,RAB24,OTOF,CANT1,SPHK1,AGER,NBEAL2,FES,CCL2,PLAUR,CCL8,BIN2,FGR,MMP9,HSPA1A,HSPA6,NOTCH1,FERMT3,CACNA1E,FLNA,LILRB3,ADGRG3,RHBDF1,RHBDF2,CD177,FFAR2,FPR2,C1orf35,PRRT2,PPFIA3,NFAM1,PDIA4,MMP25,SLC6A4,PIM3,SLC8A2,OSM,IGF2R,SLC11A1,PHPT1,SLC18A1,PLEKHO2,ZBED6,PRKCD,SDF4,TNF,TNFAIP2,TN…																															Biological Process	GO:0065003	protein-containing complex assembly	0.0005337	1	0.01459	0.1324	50	1942
	Biological Process	GO:0061025	membrane fusion	2.68e-13	1.486e-09	7.431e-11	6.835e-10	59	1198	LPCAT1,HK3,VAMP5,TRPM2,CEACAM3,GATA2,TCIRG1,DYSF,ITGAM,ADAM8,ITGAX,CHRNB2,S100A9,STK10,S100A12,STX4,RAB24,OTOF,CANT1,SPHK1,NBEAL2,EHD1,FES,CCL2,PLAUR,CCL8,BIN2,FGR,MMP9,HSPA1A,TAP1,HSPA6,NOTCH1,FERMT3,FLNA,LILRB3,ADGRG3,CD177,FPR2,C1orf35,PRRT2,PPFIA3,NFAM1,SBNO2,SLC3A2,MMP25,IGF2R,SLC11A1,PLEKHO2,PRKCD,SDF4,TNFAIP2,TNFAIP6,HBB,STX11,IL4R,HCK,DGAT1,MCEMP1																															Biological Process	GO:0032205	negative regulation of telomere maintenance	0.0005346	1	0.01459	0.1324	5	42
	Biological Process	GO:0043312	neutrophil degranulation	2.911e-13	1.614e-09	7.687e-11	7.071e-10	36	491	LPCAT1,HK3,TRPM2,CEACAM3,TCIRG1,ITGAM,ADAM8,ITGAX,S100A9,STK10,S100A12,RAB24,CANT1,NBEAL2,PLAUR,BIN2,FGR,MMP9,HSPA1A,HSPA6,LILRB3,ADGRG3,CD177,FPR2,C1orf35,NFAM1,MMP25,IGF2R,SLC11A1,PLEKHO2,PRKCD,TNFAIP6,HBB,STX11,DGAT1,MCEMP1																															Biological Process	GO:1902680	positive regulation of RNA biosynthetic process	0.000536	1	0.01459	0.1324	48	1842
	Biological Process	GO:0045055	regulated exocytosis	4.608e-13	2.556e-09	1.162e-10	1.069e-09	49	881	LPCAT1,HK3,TRPM2,CEACAM3,GATA2,TCIRG1,ITGAM,ADAM8,ITGAX,CHRNB2,S100A9,STK10,S100A12,STX4,RAB24,OTOF,CANT1,NBEAL2,FES,PLAUR,BIN2,FGR,MMP9,HSPA1A,HSPA6,NOTCH1,FERMT3,FLNA,LILRB3,ADGRG3,CD177,FPR2,C1orf35,PRRT2,PPFIA3,NFAM1,MMP25,IGF2R,SLC11A1,PLEKHO2,PRKCD,SDF4,TNFAIP6,HBB,STX11,IL4R,HCK,DGAT1,MCEMP1																															Biological Process	GO:0010833	telomere maintenance via telomere lengthening	0.000568	1	0.01538	0.1395	7	89
	Biological Process	GO:0048284	organelle fusion	5.01e-13	2.778e-09	1.208e-10	1.111e-09	56	1113	LPCAT1,HK3,VAMP5,TRPM2,CEACAM3,GATA2,TCIRG1,DYSF,ITGAM,ADAM8,ITGAX,CHRNB2,S100A9,STK10,S100A12,STX4,RAB24,OTOF,CANT1,SPHK1,NBEAL2,FES,CCL2,PLAUR,CCL8,BIN2,FGR,MMP9,HSPA1A,TAP1,HSPA6,NOTCH1,FERMT3,FLNA,LILRB3,ADGRG3,CD177,FPR2,C1orf35,PRRT2,PPFIA3,NFAM1,MMP25,IGF2R,SLC11A1,PLEKHO2,PRKCD,SDF4,TNFAIP2,TNFAIP6,HBB,STX11,IL4R,HCK,DGAT1,MCEMP1																															Biological Process	GO:0034612	response to tumor necrosis factor	0.0005955	1	0.01603	0.1455	16	390
	Biological Process	GO:0006887	exocytosis	1.932e-12	1.072e-08	4.121e-10	3.791e-09	52	1015	LPCAT1,HK3,TRPM2,CEACAM3,GATA2,TCIRG1,ITGAM,ADAM8,ITGAX,CHRNB2,S100A9,STK10,S100A12,STX4,RAB24,OTOF,CANT1,NBEAL2,FES,CCL2,PLAUR,CCL8,BIN2,FGR,MMP9,HSPA1A,HSPA6,NOTCH1,FERMT3,FLNA,LILRB3,ADGRG3,CD177,FPR2,C1orf35,PRRT2,PPFIA3,NFAM1,MMP25,IGF2R,SLC11A1,PLEKHO2,PRKCD,SDF4,TNFAIP2,TNFAIP6,HBB,STX11,IL4R,HCK,DGAT1,MCEMP1																															Biological Process	GO:0034121	regulation of toll-like receptor signaling pathway	0.0006076	1	0.01627	0.1476	7	90
	Biological Process	GO:0140029	exocytic process	1.932e-12	1.072e-08	4.121e-10	3.791e-09	52	1015	LPCAT1,HK3,TRPM2,CEACAM3,GATA2,TCIRG1,ITGAM,ADAM8,ITGAX,CHRNB2,S100A9,STK10,S100A12,STX4,RAB24,OTOF,CANT1,NBEAL2,FES,CCL2,PLAUR,CCL8,BIN2,FGR,MMP9,HSPA1A,HSPA6,NOTCH1,FERMT3,FLNA,LILRB3,ADGRG3,CD177,FPR2,C1orf35,PRRT2,PPFIA3,NFAM1,MMP25,IGF2R,SLC11A1,PLEKHO2,PRKCD,SDF4,TNFAIP2,TNFAIP6,HBB,STX11,IL4R,HCK,DGAT1,MCEMP1																															Biological Process	GO:0032727	positive regulation of interferon-alpha production	0.0006263	1	0.01659	0.1505	4	25
	Biological Process	GO:0099500	vesicle fusion to plasma membrane	1.932e-12	1.072e-08	4.121e-10	3.791e-09	52	1015	LPCAT1,HK3,TRPM2,CEACAM3,GATA2,TCIRG1,ITGAM,ADAM8,ITGAX,CHRNB2,S100A9,STK10,S100A12,STX4,RAB24,OTOF,CANT1,NBEAL2,FES,CCL2,PLAUR,CCL8,BIN2,FGR,MMP9,HSPA1A,HSPA6,NOTCH1,FERMT3,FLNA,LILRB3,ADGRG3,CD177,FPR2,C1orf35,PRRT2,PPFIA3,NFAM1,MMP25,IGF2R,SLC11A1,PLEKHO2,PRKCD,SDF4,TNFAIP2,TNFAIP6,HBB,STX11,IL4R,HCK,DGAT1,MCEMP1																															Biological Process	GO:0071360	cellular response to exogenous dsRNA	0.0006263	1	0.01659	0.1505	4	25
	Biological Process	GO:0046903	secretion	2.777e-12	1.54e-08	5.704e-10	5.246e-09	73	1787	LPCAT1,HK3,INHBA,TRPM2,CEACAM3,GATA2,TCIRG1,ITGAM,ADAM8,ITGAX,CHRNB2,ADM,S100A9,STK10,KCNG2,S100A12,HCAR3,SAA1,STX4,RAB24,OTOF,CANT1,SPHK1,AGER,NBEAL2,FES,CCL2,PLAUR,CCL8,BIN2,FGR,MMP9,HSPA1A,HSPA6,NOTCH1,FERMT3,CACNA1E,FLNA,LILRB3,ADGRG3,RHBDF1,RHBDF2,COPA,CD177,FFAR2,FPR2,C1orf35,HIP1R,PRRT2,PPFIA3,NFAM1,PDIA4,MMP25,SLC6A4,PIM3,OSM,IGF2R,SLC11A1,PHPT1,SLC18A1,PLEKHO2,ZBED6,PRKCD,SDF4,TNF,TNFAIP…																															Biological Process	GO:0001782	B cell homeostasis	0.0006649	1	0.01741	0.158	5	44
	Biological Process	GO:0006954	inflammatory response	4.349e-12	2.412e-08	8.614e-10	7.923e-09	50	970	MYD88,METRNL,TNIP3,TCIRG1,IRAK2,ITGAM,ADAM8,ADM,S100A9,S100A12,SAA1,GBP5,IER3,IL1R2,SPHK1,AGER,NFKBIA,CCL2,CCL8,ADAM17,ABCD1,CMKLR1,MMP9,NOTCH1,THEMIS2,PROK2,ZC3H12A,RPS6KA4,TNIP2,FFAR2,FPR2,SOCS3,NFKBID,CASP5,RELB,PSTPIP1,NFAM1,ZFP36,NLRP3,SBNO2,MMP25,OSM,SLC11A1,TBK1,TREM1,PRKCD,TNF,TNFAIP6,IL4R,HCK																															Biological Process	GO:0071826	ribonucleoprotein complex subunit organization	0.0006706	1	0.01741	0.158	12	247
	Biological Process	GO:0001816	cytokine production	3.257e-11	1.806e-07	6.229e-09	5.73e-08	52	1095	MYD88,IL12RB2,INHBA,TCIRG1,IRF7,ZFPM1,DYSF,ADAM8,CCDC88B,ARID5A,KLF2,IFIH1,S100A9,S100A12,CLEC4E,CACTIN,SAA1,GADD45G,GBP5,IL1R2,SPHK1,AGER,NFKB2,NFKBIL1,CCL2,ADAM17,ABCD1,CMKLR1,FGR,HSPA1A,AP3D1,NOTCH1,ZC3H12A,RPS6KA4,BATF,FFAR2,CASP5,RELB,NFAM1,ZFP36,NLRP3,OSM,SLC11A1,ISG15,TBK1,TREM1,CD274,SOCS1,SLC7A5,PRKCD,TNF,IL4R																															Biological Process	GO:0051168	nuclear export	0.000675	1	0.01741	0.158	11	213
	Biological Process	GO:0002682	regulation of immune system process	4.223e-10	2.342e-06	7.807e-08	7.181e-07	71	1910	SOX9,MYD88,IL12RB2,ZBTB17,KMT2B,FSTL3,INHBA,GATA2,IRF7,ZFPM1,DYSF,ITGAM,ADAM8,CCDC88B,ARID5A,CHRNB2,PRDM1,STK10,HCAR3,CLEC4E,CACTIN,TREML4,STX4,GBP5,CD99,SPHK1,AGER,NFKBIA,MAD1L1,FES,CCL2,CCL8,ADAM17,CMKLR1,FGR,MMP9,HSPA1A,TAP1,AP3D1,THEMIS2,CACNA1F,LILRB3,ZC3H12A,COL17A1,CD177,TNIP2,FFAR2,FPR2,ICAM4,SOCS3,NFKBID,SAMHD1,RELB,NFAM1,SH2B2,ZFP36,NLRP3,SLC11A1,PHPT1,ISG15,ICAM5,TBK1,TREM1,CD274,SOCS1…																															Biological Process	GO:0050658	RNA transport	0.000675	1	0.01741	0.158	11	213
	Biological Process	GO:0043068	positive regulation of programmed cell death	2.786e-09	1.545e-05	4.985e-07	4.585e-06	39	779	GADD45B,INHBA,DAPK3,TNFRSF10C,PPP1R15A,PHLDA2,PLEKHN1,ITGAM,ADAM8,GADD45A,ADM,S100A9,HCAR3,GADD45G,AGER,CCL2,CCL8,ADAM17,MMP9,ADAMTSL4,NOTCH1,OSGIN1,ZC3H12A,G0S2,HIP1R,NFKBID,CASP5,ARHGEF18,PLEKHG2,COL18A1,OSM,BCAP31,IGF2R,PRF1,CD274,PRKCD,TNF,CDC34,BBC3																															Biological Process	GO:0050657	nucleic acid transport	0.000675	1	0.01741	0.158	11	213
	Biological Process	GO:0019221	cytokine-mediated signaling pathway	3.331e-09	1.848e-05	5.774e-07	5.311e-06	41	852	MYD88,IL12RB2,IRAK2,GBP2,IRF7,ISG20,ITGAM,ITGAX,CACTIN,JUNB,SAA1,STX4,IL1R2,SPHK1,NFKBIA,TRIM8,CCL2,CCL8,ADAM17,CMKLR1,MMP9,HSPA1A,CARD14,LILRB3,RPS6KA4,BATF,TNIP2,SOCS3,CASP5,SAMHD1,SH2B2,OSM,CSF2RB,ISG15,TBK1,SOCS1,PRKCD,TNF,IL3RA,IL4R,HCK																															Biological Process	GO:0071356	cellular response to tumor necrosis factor	0.0006877	1	0.01764	0.1601	15	357
	Biological Process	GO:0098542	defense response to other organism	3.901e-09	2.163e-05	6.555e-07	6.03e-06	57	1446	MYD88,GBP2,DAPK3,IRF7,ISG20,ITGAM,ADAM8,CCDC88B,ITGAX,ARID5A,PRDM1,ADM,IFIH1,MLKL,S100A9,S100A12,CLEC4E,CACTIN,SAA1,TREML4,STX4,GBP5,AGER,FES,TRIM8,CCL2,CCL8,ADAM17,FGR,TAP1,FLNA,ZC3H12A,CD177,BATF,FFAR2,FPR2,SOCS3,CASP5,SAMHD1,RELB,PSTPIP1,NLRP3,SLC11A1,ISG15,PRF1,TBK1,TRIM17,GZMB,TREM1,SOCS1,TNK2,PRKCD,TNF,RNF39,STX11,IL4R,HCK																															Biological Process	GO:0051100	negative regulation of binding	0.0007292	1	0.01856	0.1684	11	215
	Biological Process	GO:0010942	positive regulation of cell death	4.357e-09	2.416e-05	7.107e-07	6.537e-06	41	860	GADD45B,INHBA,TRPM2,DAPK3,TNFRSF10C,PPP1R15A,PHLDA2,PLEKHN1,ITGAM,ADAM8,GADD45A,ADM,S100A9,HCAR3,GADD45G,AGER,CCL2,CCL8,ADAM17,MMP9,ADAMTSL4,NOTCH1,OSGIN1,ZC3H12A,G0S2,HIP1R,NFKBID,CASP5,ARHGEF18,PLEKHG2,COL18A1,OSM,BCAP31,IGF2R,PRF1,CD274,PRKCD,TNF,HBB,CDC34,BBC3																															Biological Process	GO:0070911	global genome nucleotide-excision repair	0.0007308	1	0.01856	0.1684	4	26
	Biological Process	GO:0043065	positive regulation of apoptotic process	5.027e-09	2.788e-05	7.965e-07	7.326e-06	38	762	GADD45B,INHBA,DAPK3,TNFRSF10C,PPP1R15A,PHLDA2,PLEKHN1,ITGAM,ADAM8,GADD45A,ADM,S100A9,HCAR3,GADD45G,AGER,CCL2,CCL8,ADAM17,MMP9,ADAMTSL4,NOTCH1,OSGIN1,ZC3H12A,G0S2,HIP1R,NFKBID,CASP5,ARHGEF18,PLEKHG2,COL18A1,OSM,BCAP31,IGF2R,CD274,PRKCD,TNF,CDC34,BBC3																															Biological Process	GO:0031329	regulation of cellular catabolic process	0.000742	1	0.01874	0.1701	29	953
	Biological Process	GO:0043067	regulation of programmed cell death	5.416e-09	3.004e-05	8.343e-07	7.674e-06	69	1944	SOX9,MYD88,GADD45B,CDKN2D,SPAST,FOXQ1,HK3,INHBA,GATA2,IRAK2,CDK11A,DAPK3,IRF7,TNFRSF10C,PPP1R15A,PHLDA2,PLEKHN1,ITGAM,ADAM8,TRIP10,GADD45A,ADM,S100A9,HCAR3,STX4,GADD45G,IER3,SPHK1,AGER,NFKBIA,CCL2,FGF8,PLAUR,CCL8,ADAM17,MMP9,HSPA1A,ADAMTSL4,NOTCH1,CARD14,OSGIN1,PROK2,FLNA,ZC3H12A,TNIP2,G0S2,FPR2,SOCS3,HIP1R,NFKBID,CASP5,ARHGEF18,CBX4,PLEKHG2,ZFP36,PIM3,COL18A1,OSM,BCAP31,IGF2R,PRF1,VSTM2L,CD274,I…																															Biological Process	GO:0051236	establishment of RNA localization	0.0007576	1	0.01898	0.1722	11	216
	Biological Process	GO:0034097	response to cytokine	6.744e-09	3.74e-05	1.011e-06	9.298e-06	60	1587	SOX9,MYD88,IL12RB2,TCIRG1,IRAK2,GBP2,DAPK3,SPOCK2,IRF7,ISG20,DBN1,ITGAM,ITGAX,KLF2,IFIH1,CACTIN,JUNB,SAA1,STX4,GBP5,IL1R2,SPHK1,NFKB2,NFKBIA,TRIM8,CCL2,CCL8,ADAM17,CMKLR1,MMP9,HSPA1A,CARD14,LILRB3,ZC3H12A,RPS6KA4,BATF,TNIP2,SOCS3,CASP5,SAMHD1,RELB,SH2B2,ZFP36,SBNO2,GSS,OSM,SLC11A1,CSF2RB,ISG15,TBK1,CD274,SOCS1,PRKCD,TNF,STX11,CDC34,IL3RA,IL4R,HCK,RUFY4																															Biological Process	GO:1901253	negative regulation of intracellular transport of viral material	0.000759	1	0.01898	0.1722	2	3
	Biological Process	GO:0042981	regulation of apoptotic process	1.155e-08	6.406e-05	1.686e-06	1.551e-05	67	1897	SOX9,MYD88,GADD45B,CDKN2D,SPAST,FOXQ1,INHBA,GATA2,IRAK2,CDK11A,DAPK3,IRF7,TNFRSF10C,PPP1R15A,PHLDA2,PLEKHN1,ITGAM,ADAM8,TRIP10,GADD45A,ADM,S100A9,HCAR3,STX4,GADD45G,IER3,SPHK1,AGER,NFKBIA,CCL2,FGF8,PLAUR,CCL8,ADAM17,MMP9,HSPA1A,ADAMTSL4,NOTCH1,CARD14,OSGIN1,PROK2,FLNA,ZC3H12A,TNIP2,G0S2,FPR2,SOCS3,HIP1R,NFKBID,CASP5,ARHGEF18,CBX4,PLEKHG2,ZFP36,PIM3,COL18A1,OSM,BCAP31,IGF2R,VSTM2L,CD274,ITPRIP,PRK…																															Biological Process	GO:0046794	transport of virus	0.000766	1	0.01905	0.1729	6	68
	Biological Process	GO:0032101	regulation of response to external stimulus	1.5e-08	8.317e-05	2.133e-06	1.962e-05	52	1306	MYD88,EPPK1,METRNL,IRF7,DBN1,DYSF,ADAM8,PRDM1,S100A9,S100A12,CLEC4E,CACTIN,SAA1,TREML4,STX4,GBP5,IER3,SPHK1,AGER,NFKBIA,NFKBIL1,SEMA3B,CCL2,PLAUR,CCL8,ADAM17,CMKLR1,FGR,MMP9,ZSWIM4,TAP1,NOTCH1,SEMA6B,FLNA,ZC3H12A,FFAR2,FPR2,SOCS3,CASP5,SAMHD1,RELB,ZFP36,NLRP3,SBNO2,SCARF1,OSM,TBK1,SOCS1,PRKCD,TNF,TNFAIP6,HCK																															Biological Process	GO:1902231	positive regulation of intrinsic apoptotic signaling pathway in response to DNA damage	0.0008043	1	0.0198	0.1797	3	12
	Biological Process	GO:0050900	leukocyte migration	2.541e-08	0.0001409	3.523e-06	3.24e-05	32	608	MYD88,ZBTB17,TRPM2,CEACAM3,DYSF,ITGAM,ADAM8,ITGAX,S100A9,STK10,S100A12,SAA1,CD99,AGER,NFKBIA,CCL2,CCL8,ADAM17,CMKLR1,MMP9,CD177,FFAR2,FPR2,DOK2,NLRP3,SLC3A2,SLC16A3,TREM1,SOCS1,SLC7A5,TNF,HCK																															Biological Process	GO:0140289	protein mono-ADP-ribosylation	0.0008043	1	0.0198	0.1797	3	12
	Biological Process	GO:0032496	response to lipopolysaccharide	3.637e-08	0.0002017	4.92e-06	4.525e-05	31	585	MYD88,IL12RB2,TNIP3,IRAK2,GBP2,ARID5A,PRDM1,ADM,S100A9,CACTIN,NFKB2,NFKBIA,NFKBIL1,CCL2,CCL8,ADAM17,MMP9,NOTCH1,LILRB3,ZC3H12A,TNIP2,SOCS3,ZFP36,NLRP3,SBNO2,SLC11A1,CSF2RB,CD274,SOCS1,TNF,HCK																															Biological Process	GO:0051247	positive regulation of protein metabolic process	0.0008104	1	0.01985	0.1802	47	1827
	Biological Process	GO:0071345	cellular response to cytokine stimulus	7.63e-08	0.0004231	1.007e-05	9.267e-05	54	1453	SOX9,MYD88,IL12RB2,TCIRG1,IRAK2,GBP2,DAPK3,SPOCK2,IRF7,ISG20,DBN1,ITGAM,ITGAX,KLF2,CACTIN,JUNB,SAA1,STX4,GBP5,IL1R2,SPHK1,NFKBIA,TRIM8,CCL2,CCL8,ADAM17,CMKLR1,MMP9,HSPA1A,CARD14,LILRB3,ZC3H12A,RPS6KA4,BATF,TNIP2,SOCS3,CASP5,SAMHD1,SH2B2,ZFP36,SBNO2,OSM,CSF2RB,ISG15,TBK1,SOCS1,PRKCD,TNF,STX11,CDC34,IL3RA,IL4R,HCK,RUFY4																															Biological Process	GO:0044003	modulation by symbiont of host process	0.0008176	1	0.01993	0.1809	5	46
	Biological Process	GO:0045087	innate immune response	7.839e-08	0.0004348	1.011e-05	9.3e-05	46	1141	MYD88,GBP2,DAPK3,IRF7,ISG20,ITGAM,ADAM8,ARID5A,PRDM1,IFIH1,S100A9,S100A12,CLEC4E,CACTIN,SAA1,TREML4,STX4,GBP5,AGER,FES,TRIM8,CCL2,CCL8,FGR,TAP1,CD177,FFAR2,FPR2,SOCS3,CASP5,SAMHD1,RELB,PSTPIP1,NLRP3,SLC11A1,ISG15,TBK1,TRIM17,GZMB,TREM1,SOCS1,TNK2,PRKCD,RNF39,STX11,HCK																															Biological Process	GO:0051053	negative regulation of DNA metabolic process	0.0008242	1	0.01999	0.1814	9	153
	Biological Process	GO:0050776	regulation of immune response	8.043e-08	0.000446	1.014e-05	9.324e-05	46	1142	MYD88,IL12RB2,GATA2,IRF7,ITGAM,ADAM8,ARID5A,CLEC4E,CACTIN,TREML4,STX4,GBP5,CD99,AGER,FES,CMKLR1,FGR,HSPA1A,TAP1,THEMIS2,CACNA1F,LILRB3,ZC3H12A,COL17A1,CD177,FFAR2,FPR2,ICAM4,SOCS3,NFKBID,SAMHD1,RELB,NFAM1,SH2B2,NLRP3,SLC11A1,PHPT1,ICAM5,TBK1,TREM1,CD274,SOCS1,PRKCD,TNF,IL4R,HCK																															Biological Process	GO:0032200	telomere organization	0.0008636	1	0.02085	0.1892	10	186
	Biological Process	GO:0002237	response to molecule of bacterial origin	1.038e-07	0.0005756	1.279e-05	0.0001177	31	613	MYD88,IL12RB2,TNIP3,IRAK2,GBP2,ARID5A,PRDM1,ADM,S100A9,CACTIN,NFKB2,NFKBIA,NFKBIL1,CCL2,CCL8,ADAM17,MMP9,NOTCH1,LILRB3,ZC3H12A,TNIP2,SOCS3,ZFP36,NLRP3,SBNO2,SLC11A1,CSF2RB,CD274,SOCS1,TNF,HCK																															Biological Process	GO:0008361	regulation of cell size	0.0009475	1	0.02272	0.2061	12	257
	Biological Process	GO:0001817	regulation of cytokine production	1.126e-07	0.0006245	1.358e-05	0.0001249	42	1004	MYD88,IL12RB2,INHBA,IRF7,ZFPM1,ADAM8,CCDC88B,ARID5A,KLF2,IFIH1,CLEC4E,CACTIN,SAA1,GBP5,IL1R2,SPHK1,AGER,NFKB2,NFKBIL1,CCL2,ADAM17,ABCD1,CMKLR1,FGR,HSPA1A,ZC3H12A,RPS6KA4,FFAR2,CASP5,RELB,NFAM1,ZFP36,NLRP3,OSM,SLC11A1,ISG15,TBK1,CD274,SOCS1,SLC7A5,TNF,IL4R																															Biological Process	GO:0002237	response to molecule of bacterial origin	0.0009504	1	0.02272	0.2061	21	613
	Biological Process	GO:0007155	cell adhesion	1.408e-07	0.0007811	1.662e-05	0.0001529	59	1686	SOX9,ADAM19,ERF,FSTL3,PIEZO1,CDH23,DAPK3,SPOCK2,DBN1,DYSF,ITGAM,ADAM8,CCDC88B,ITGAX,S100A9,STK10,SAA1,STX4,CD99,AGER,MAD1L1,FES,CCL2,LRRN2,PLAUR,ADAM17,AP3D1,NOTCH1,FERMT3,PEAR1,THEMIS2,COL5A1,FLNA,COL7A1,LILRB3,ZC3H12A,COL17A1,CD177,FPR2,ICAM4,OBSL1,NFKBID,LAMB3,PSTPIP1,CLDN23,NLRP3,SCARF1,COL18A1,ICAM5,VSTM2L,CD274,HAPLN3,SOCS1,PRKCD,TNF,TNFAIP6,HBB,IL4R,HCK																															Biological Process	GO:0032731	positive regulation of interleukin-1 beta production	0.000963	1	0.02291	0.2079	6	71
[truncated: 624 more rows]
[truncated: 23 more columns]

## Sheet: significant hallmark  pathways
	The significant hallmark gene set enrichment pathways obtained from Enrichr database
	Term	overlap	P-value	adjusted P-value	Odds Ratio	combined Score	Genes
COVID-19 vs HC	Interferon Alpha Response	41/97	3.30683e-17	1.65342e-15	6.94533	263.561	IFITM3;IFITM1;SAMD9L;SAMD9;DDX60;USP18;IFIT3;IFI44L;IFIT2;OASL;NUB1;LAMP3;EPSTI1;CASP1;GBP2;B2M;GBP4;HERC6;PNPT1;RSAD2;SP110;MX1;IFI44;EIF2AK2;ISG15;PARP14;PARP9;BST2;PROCR;CXCL10;CXCL11;PLSCR1;ELF1;IFI27;SELL;LPAR6;IRF1;CMPK2;TXNIP;LAP3;IRF9
[truncated: 33 more rows]

## Sheet: significant ToppGene pathways
The significant pathways obtained from ToppGene database
[truncated: 195 more rows]

## Sheet: common results,EnrichR-ToppGene
	Biological Processes based on down-regulated genes					Biological Processes based on up-regulated genes					Molecular functions based on up-regulated genes					Pathways based on all DEGs
[truncated: 215 more rows]
