# Supplementary material for: Identifying novel host-based diagnostic biomarker panels for COVID-19: a whole-blood/nasopharyngeal transcriptome meta-analysis
Source: Mol Med. 2022 Aug 3;28:86. doi: 10.1186/s10020-022-00513-5 (PMC9347150; doi:10.1186/s10020-022-00513-5)
Supplement: Supplementary file 5 — Additional file 5: Table S4. Common differentially expressed genes between SARS-COV-2 infected whole blood and nasopharyngeal samples when compared with healthy controls; Significant biological processes (BPs) molecular functions (MFs), and cellular components (CCs) categories obtained from EnrichR and ToppGene databases; Significant hallmark pathways and enriched pathways acquired by EnrichR and ToppGene databases; The common results of GO-terms and enriched pathways between EnrichR and ToppGene databases. [file 10020_2022_513_MOESM5_ESM.xlsx]

## Sheet: common_genes
GENES	type
SHISA4	DB_DN
NRIP2	DB_DN
RNF182	DB_DN
HBA1	DB_DN
KIFC1	UB_DN
GTSE1	UB_DN
PLK1	UB_DN
PKMYT1	UB_DN
TICRR	UB_DN
BIRC5	UB_DN
CACNA1A	UB_DN
KIAA0895L	UB_DN
PIF1	UB_DN
KLHDC8B	UB_DN
ADAMTS2	UB_DN
SORCS2	UB_DN
CDC20	UB_DN
IFITM10	UB_DN
ITGAD	UB_DN
IL27	UB_DN
PTH2R	UB_DN
MYO15A	UB_DN
INSL3	UB_DN
GALNT14	UB_DN
RAD51	UB_DN
HP	UB_DN
PYCR1	UB_DN
BAMBI	UB_DN
NT5DC2	UB_DN
GPRIN1	UB_DN
TMEM158	UB_DN
OPLAH	UB_DN
SH3TC2	UB_DN
MYO16	UB_DN
NFASC	UB_DN
TRPM4	UB_DN
PKD1L1	UB_DN
CDH4	UB_DN
INHBB	UB_DN
SLCO4A1	UB_DN
NOTCH3	UB_DN
ADPRHL1	UB_DN
AP3B2	UB_DN
COL23A1	UB_DN
RGL3	UB_DN
DAAM2	UB_DN
LGSN	UB_DN
EPSTI1	UB_UN
IFI27	UB_UN
SERPING1	UB_UN
TRIM69	UB_UN
IFI44	UB_UN
IFI44L	UB_UN
OASL	UB_UN
SPATS2L	UB_UN
CMPK2	UB_UN
RSAD2	UB_UN
IFI6	UB_UN
IFITM3	UB_UN
OAS3	UB_UN
USP18	UB_UN
CXCL10	UB_UN
ISG15	UB_UN
IFIT3	UB_UN
GTF2H2C	UB_UN
OLR1	UB_UN

## Sheet: significant GO terms(EnrichR)
The significant Biological Processes based on UB-UN obtained from Enrichr database									The significant Biological Processes based on DB-DN obtained from Enrichr database
Term	Overlap	P-value	Adjusted P-value	Odds Ratio	Combined Score	Genes			Term	Overlap	P-value	Adjusted P-value	Odds Ratio	Combined Score	Genes
defense response to virus	10/133	5.01029e-18	1.05216e-15	201.819	8039.47	IFITM3;CXCL10;RSAD2;IFI27;OAS3;IFI6;ISG15;IFI44L;IFIT3;OASL			oxygen transport	1/7	0.00139934	0.0167859	1110.56	7298.3	HBA1
cellular response to type I interferon	8/65	3.39413e-16	2.37589e-14	279.649	9960.91	IFITM3;RSAD2;IFI27;OAS3;IFI6;ISG15;IFIT3;OASL			gas transport	1/12	0.00239798	0.0167859	605.606	3653.7	HBA1
type I interferon signaling pathway	8/65	3.39413e-16	2.37589e-14	279.649	9960.91	IFITM3;RSAD2;IFI27;OAS3;IFI6;ISG15;IFIT3;OASL			hydrogen peroxide catabolic process	1/21	0.00419364	0.0195498	332.933	1822.54	HBA1
defense response to symbiont	9/124	4.67203e-16	2.45282e-14	172.757	6098.26	IFITM3;RSAD2;IFI27;OAS3;IFI6;ISG15;IFI44L;IFIT3;OASL			hydrogen peroxide metabolic process	1/29	0.00578776	0.0195498	237.714	1224.71	HBA1
cytokine-mediated signaling pathway	9/621	9.58677e-10	3.46416e-08	31.6503	657.234	IFITM3;CXCL10;RSAD2;IFI27;OAS3;IFI6;ISG15;IFIT3;OASL			bicarbonate transport	1/35	0.00698209	0.0195498	195.706	971.564	HBA1
negative regulation of viral genome replication	5/54	9.8976e-10	3.46416e-08	156.46	3243.97	IFITM3;RSAD2;OAS3;ISG15;OASL			response to hydrogen peroxide	1/49	0.00976467	0.0227842	138.528	641.243	HBA1
regulation of viral genome replication	5/67	3.00133e-09	9.004e-08	123.573	2425.03	IFITM3;RSAD2;OAS3;ISG15;OASL			response to reactive oxygen species	1/59	0.0117487	0.0229874	114.586	509.223	HBA1
negative regulation of viral process	5/70	3.75518e-09	9.85735e-08	117.852	2286.35	IFITM3;RSAD2;OAS3;ISG15;OASL			positive regulation of cell death	1/66	0.0131357	0.0229874	102.21	442.818	HBA1
negative regulation of innate immune response	4/38	3.32469e-08	7.7576e-07	167.63	2886.48	OAS3;SERPING1;ISG15;USP18			organic anion transport	1/99	0.0196548	0.0283442	67.6803	265.945	HBA1
negative regulation of type I interferon-mediated signaling pathway	3/16	3.40237e-07	7.14497e-06	307.215	4575.55	OAS3;ISG15;USP18			regulation of cell death	1/102	0.0202458	0.0283442	65.6601	256.062	HBA1
regulation of type I interferon-mediated signaling pathway	3/30	2.44742e-06	4.67235e-05	147.815	1909.84	OAS3;ISG15;USP18			receptor-mediated endocytosis	1/143	0.0282966	0.0360139	46.6056	166.15	HBA1
innate immune response	5/302	5.53748e-06	9.69059e-05	25.4921	308.556	IFITM3;CXCL10;IFI27;IFI6;ISG15
regulation of ribonuclease activity	2/5	7.63764e-06	0.000123377	832.458	9808.38	OAS3;OASL
regulation of nuclease activity	2/6	1.14504e-05	0.000171756	624.312	7103.11	OAS3;OASL			The significant Biological Processes based on UB-DN obtained from Enrichr database
blood circulation	3/51	1.24063e-05	0.000173689	83.0583	938.335	CXCL10;SERPING1;OLR1			Term	Overlap	P-value	Adjusted P-value	Odds Ratio	Combined Score	Genes
negative regulation of cytokine-mediated signaling pathway	3/55	1.55942e-05	0.000204674	76.6538	848.452	OAS3;ISG15;USP18			positive regulation of ubiquitin protein ligase activity	2/12	0.000280371	0.0470106	99.74	815.813	CDC20;PLK1
cellular response to virus	2/35	0.000447244	0.00552184	75.5644	582.783	CXCL10;IFI6			mitotic spindle organization	4/157	0.000324267	0.0470106	13.6257	109.468	CDC20;KIFC1;PLK1;BIRC5
positive regulation of interferon-beta production	2/36	0.000473301	0.00552184	73.3382	561.461	OAS3;ISG15			mitotic nuclear division	3/74	0.000503209	0.0470106	21.546	163.632	KIFC1;PLK1;KLHDC8B
regulation of interferon-beta production	2/49	0.000877399	0.00969757	53.0186	373.174	OAS3;ISG15			regulation of ubiquitin protein ligase activity	2/21	0.000881467	0.0470106	52.4711	369.077	CDC20;PLK1
regulation of RNA metabolic process	2/65	0.0015387	0.0161563	39.5218	255.976	OAS3;OASL			spindle assembly checkpoint signaling	2/21	0.000881467	0.0470106	52.4711	369.077	CDC20;PLK1
interferon-gamma-mediated signaling pathway	2/68	0.00168248	0.0168248	37.7197	240.934	OAS3;OASL			mitotic spindle assembly checkpoint signaling	2/21	0.000881467	0.0470106	52.4711	369.077	CDC20;PLK1
positive regulation of type I interferon production	2/77	0.00215075	0.0205299	33.1783	203.779	OAS3;ISG15			mitotic spindle checkpoint signaling	2/21	0.000881467	0.0470106	52.4711	369.077	CDC20;PLK1
negative regulation of blood coagulation, intrinsic pathway	1/5	0.00449229	0.0325304	293.794	1588.07	SERPING1			negative regulation of mitotic metaphase/anaphase transition	2/22	0.000968324	0.0470106	49.845	345.921	CDC20;PLK1
alpha-beta T cell differentiation	1/5	0.00449229	0.0325304	293.794	1588.07	RSAD2			regulation of cell cycle phase transition	3/95	0.00104211	0.0470106	16.6104	114.055	CDC20;PLK1;GTSE1
pyrimidine deoxyribonucleotide biosynthetic process	1/5	0.00449229	0.0325304	293.794	1588.07	CMPK2
regulation of blood coagulation, intrinsic pathway	1/5	0.00449229	0.0325304	293.794	1588.07	SERPING1
positive regulation of toll-like receptor 9 signaling pathway	1/5	0.00449229	0.0325304	293.794	1588.07	RSAD2
CD4-positive, alpha-beta T cell activation	1/5	0.00449229	0.0325304	293.794	1588.07	RSAD2
regulation of endothelial tube morphogenesis	1/5	0.00449229	0.0325304	293.794	1588.07	CXCL10
cellular response to interferon-gamma	2/121	0.00521301	0.0353618	20.8645	109.676	OAS3;OASL
ISG15-protein conjugation	1/6	0.00538847	0.0353618	235.024	1227.64	ISG15
positive regulation of toll-like receptor 7 signaling pathway	1/6	0.00538847	0.0353618	235.024	1227.64	RSAD2
regulation of toll-like receptor 7 signaling pathway	1/7	0.00628388	0.0368523	195.843	992.879	RSAD2
regulation of morphogenesis of an epithelium	1/7	0.00628388	0.0368523	195.843	992.879	CXCL10
RIG-I signaling pathway	1/7	0.00628388	0.0368523	195.843	992.879	OAS3
alpha-beta T cell activation	1/8	0.00717853	0.0368523	167.857	828.654	RSAD2
positive regulation of T-helper 2 cell cytokine production	1/8	0.00717853	0.0368523	167.857	828.654	RSAD2
regulation of chemokine	1/8	0.00717853	0.0368523	167.857	828.654	OAS3
positive regulation of monocyte chemotactic protein-1 production	1/8	0.00717853	0.0368523	167.857	828.654	OAS3
response to cytokine	2/150	0.00790147	0.0368523	16.7517	81.09	IFITM3;ISG15
lipoprotein metabolic process	1/9	0.00807242	0.0368523	146.868	707.8	OLR1
nucleoside diphosphate phosphorylation	1/9	0.00807242	0.0368523	146.868	707.8	CMPK2
nucleoside triphosphate biosynthetic process	1/9	0.00807242	0.0368523	146.868	707.8	CMPK2			The significant Molecular functions based on UB-UN obtained from Enrichr database
nucleotide phosphorylation	1/9	0.00807242	0.0368523	146.868	707.8	CMPK2			Term	Overlap	P-value	Adjusted P-value	Odds Ratio	Combined Score	Genes
response to type I interferon	1/9	0.00807242	0.0368523	146.868	707.8	ISG15			adenylyltransferase activity	2/22	0.000195282	0.00742072	117.418	1002.87	OAS3;OASL
negative regulation of protein activation cascade	1/9	0.00807242	0.0368523	146.868	707.8	SERPING1			double-stranded RNA binding	2/73	0.00215847	0.0410109	32.9909	202.51	OAS3;OASL
positive regulation of RIG-I signaling pathway	1/10	0.00896555	0.0383364	130.542	615.425	OASL
cytoplasmic pattern recognition receptor signaling pathway in response to virus	1/10	0.00896555	0.0383364	130.542	615.425	OAS3
modification-dependent macromolecule catabolic process	1/10	0.00896555	0.0383364	130.542	615.425	ISG15			The significant Molecular functions based on DB-DN obtained from Enrichr database
regulation of T-helper 2 cell cytokine production	1/11	0.00985792	0.0383364	117.482	542.707	RSAD2			Term	Overlap	P-value	Adjusted P-value	Odds Ratio	Combined Score	Genes
T cell chemotaxis	1/11	0.00985792	0.0383364	117.482	542.707	CXCL10			heme binding	1/91	0.0180774	0.0361547	73.7259	295.869	HBA1
regulation of toll-like receptor 9 signaling pathway	1/11	0.00985792	0.0383364	117.482	542.707	RSAD2
regulation of mitochondrial depolarization	1/11	0.00985792	0.0383364	117.482	542.707	IFI6
regulation of monocyte chemotactic protein-1 production	1/11	0.00985792	0.0383364	117.482	542.707	OAS3			The significant Molecular functions based on UB-DN obtained from Enrichr database
defense response to bacterium	2/176	0.0107396	0.0396035	14.2299	64.5157	OAS3;ISG15			Term	Overlap	P-value	Adjusted P-value	Odds Ratio	Combined Score	Genes
negative regulation of complement activation	1/12	0.0107495	0.0396035	106.797	484.098	SERPING1			single-stranded DNA helicase activity	2/19	0.000754358	0.0277351	57.2166	411.367	PIF1;RAD51
modulation by host of viral process	1/12	0.0107495	0.0396035	106.797	484.098	IFI27			calcium channel activity	3/84	0.00078127	0.0277351	18.4037	131.671	CACNA1A;PKD1L1;TRPM4
regulation of chemokine	1/13	0.0116404	0.0398697	97.8922	435.941	OAS3			microtubule binding	4/232	0.00152703	0.0361398	8.87494	57.5489	KIFC1;PLK1;BIRC5;GTSE1
regulation of nucleocytoplasmic transport	1/13	0.0116404	0.0398697	97.8922	435.941	IFI27			ATP binding	4/278	0.00294424	0.0496412	7.36777	42.9387	PIF1;RAD51;KIFC1;PLK1
protein localization to mitochondrion	1/13	0.0116404	0.0398697	97.8922	435.941	ISG15			adenyl ribonucleotide binding	4/306	0.00414678	0.0496412	6.67516	36.6161	PIF1;RAD51;KIFC1;PLK1
negative regulation of viral transcription	1/14	0.0125305	0.0398697	90.3575	395.729	IFITM3			tubulin binding	4/307	0.00419503	0.0496412	6.65279	36.4164	KIFC1;PLK1;BIRC5;GTSE1
antiviral innate immune response	1/14	0.0125305	0.0398697	90.3575	395.729	CXCL10
nucleoside phosphate biosynthetic process	1/14	0.0125305	0.0398697	90.3575	395.729	CMPK2
nucleoside triphosphate metabolic process	1/14	0.0125305	0.0398697	90.3575	395.729	CMPK2
positive regulation of type 2 immune response	1/14	0.0125305	0.0398697	90.3575	395.729	RSAD2
positive regulation of lymphocyte migration	1/14	0.0125305	0.0398697	90.3575	395.729	CXCL10
positive regulation of pattern recognition receptor signaling pathway	1/15	0.0134198	0.0402595	83.8992	361.691	OASL
regulation of T cell chemotaxis	1/15	0.0134198	0.0402595	83.8992	361.691	CXCL10
modulation by host of viral genome replication	1/15	0.0134198	0.0402595	83.8992	361.691	IFI27
interleukin-27-mediated signaling pathway	1/15	0.0134198	0.0402595	83.8992	361.691	OASL			The significant cellular components based on DB-DN obtained from Enrichr database
nucleoside diphosphate metabolic process	1/16	0.0143084	0.0417329	78.302	332.541	CMPK2			Term	Overlap	P-value	Adjusted P-value	Odds Ratio	Combined Score	Genes
regulation of ERBB signaling pathway	1/16	0.0143084	0.0417329	78.302	332.541	IFI6			endocytic vesicle lumen	1/21	0.00419364	0.0149504	332.933	1822.54	HBA1
negative regulation of chemokine production	1/17	0.0151962	0.0431245	73.4044	307.323	OAS3			cytosolic small ribosomal subunit	1/40	0.00797654	0.0149504	170.573	824.079	HBA1
negative regulation of viral entry into host cell	1/17	0.0151962	0.0431245	73.4044	307.323	IFITM3			small ribosomal subunit	1/45	0.00897024	0.0149504	151.152	712.504	HBA1
T cell migration	1/18	0.0160833	0.0438636	69.083	285.311	CXCL10			endocytic vesicle	1/189	0.0372701	0.0465876	35.1206	115.531	HBA1
release of cytochrome c from mitochondria	1/18	0.0160833	0.0438636	69.083	285.311	IFI6
response to interferon-alpha	1/18	0.0160833	0.0438636	69.083	285.311	IFITM3
regulation of RIG-I signaling pathway	1/19	0.0169696	0.0451091	65.2418	265.947	OASL			The significant cellular components based on UB-DN obtained from Enrichr database
positive regulation of monocyte chemotaxis	1/19	0.0169696	0.0451091	65.2418	265.947	CXCL10			Term	Overlap	P-value	Adjusted P-value	Odds Ratio	Combined Score	Genes
inflammatory response	2/230	0.017847	0.0455253	10.83	43.6009	CXCL10;OLR1			spindle	4/192	0.000758068	0.0363873	10.7851	77.4878	CDC20;KIFC1;PLK1;BIRC5
negative regulation of viral life cycle	1/20	0.0178552	0.0455253	61.805	248.793	IFITM3
regulation of T cell migration	1/20	0.0178552	0.0455253	61.805	248.793	CXCL10
apoptotic process	2/231	0.0179933	0.0455253	10.7822	43.3202	IFI27;IFI6
positive regulation of T cell cytokine production	1/21	0.01874	0.0462988	58.7118	233.502	RSAD2
positive regulation of immune system process	1/21	0.01874	0.0462988	58.7118	233.502	RSAD2
negative regulation of signal transduction in absence of ligand	1/23	0.0205074	0.0483882	53.369	207.444	IFI6
negative regulation of extrinsic apoptotic signaling pathway in absence of ligand	1/23	0.0205074	0.0483882	53.369	207.444	IFI6
nucleotide metabolic process	1/23	0.0205074	0.0483882	53.369	207.444	CMPK2
regulation of protein export from nucleus	1/23	0.0205074	0.0483882	53.369	207.444	IFI27

## Sheet: significant GO terms(ToppGene)
The significant Biological Process based on UB-UN obtained from ToppGene database												The significant Molecular Function based on UB-UN obtained from ToppGene database
Category	ID	Name	p-value	q-value Bonferroni	q-value FDR B&H	q-value FDR B&Y	Hit Count in Query List	Hit Count in Genome	Hit in Query List			Category	ID	Name	p-value	q-value Bonferroni	q-value FDR B&H	q-value FDR B&Y	Hit Count in Query List	Hit Count in Genome	Hit in Query List
Biological Process	GO:0060337	type I interferon signaling pathway	7.383e-17	5.058e-14	2.78e-14	1.976e-13	9	98	ISG15,IFI27,IFI6,IFITM3,USP18,OAS3,IFIT3,RSAD2,OASL			Molecular Function	GO:0001730	2'-5'-oligoadenylate synthetase activity	8.649e-06	0.0009081	0.0009081	0.004755	2	5	OAS3,OASL
Biological Process	GO:0071357	cellular response to type I interferon	8.118e-17	5.561e-14	2.78e-14	1.976e-13	9	99	ISG15,IFI27,IFI6,IFITM3,USP18,OAS3,IFIT3,RSAD2,OASL			Molecular Function	GO:0070566	adenylyltransferase activity	0.0003962	0.04161	0.0208	0.1089	2	31	OAS3,OASL
Biological Process	GO:0034340	response to type I interferon	1.286e-16	8.807e-14	2.936e-14	2.086e-13	9	104	ISG15,IFI27,IFI6,IFITM3,USP18,OAS3,IFIT3,RSAD2,OASL			Molecular Function	GO:0033862	UMP kinase activity	0.001912	0.2007	0.04299	0.2251	1	2	CMPK2
Biological Process	GO:0009615	response to virus	3.208e-14	2.197e-11	5.493e-12	3.904e-11	11	453	IFI44,ISG15,IFI27,IFI6,IFITM3,CXCL10,OAS3,IFIT3,IFI44L,RSAD2,OASL			Molecular Function	GO:0004798	thymidylate kinase activity	0.001912	0.2007	0.04299	0.2251	1	2	CMPK2
Biological Process	GO:0051607	defense response to virus	7.414e-14	5.079e-11	8.464e-12	6.016e-11	10	329	ISG15,IFI27,IFI6,IFITM3,CXCL10,OAS3,IFIT3,IFI44L,RSAD2,OASL			Molecular Function	GO:0003725	double-stranded RNA binding	0.002815	0.2956	0.04299	0.2251	2	83	OAS3,OASL
Biological Process	GO:0140546	defense response to symbiont	7.414e-14	5.079e-11	8.464e-12	6.016e-11	10	329	ISG15,IFI27,IFI6,IFITM3,CXCL10,OAS3,IFIT3,IFI44L,RSAD2,OASL			Molecular Function	GO:0009041	uridylate kinase activity	0.002866	0.301	0.04299	0.2251	1	3	CMPK2
Biological Process	GO:0098542	defense response to other organism	4.178e-10	2.862e-07	4.088e-08	2.906e-07	12	1446	ISG15,IFI27,SERPING1,IFI6,IFITM3,USP18,CXCL10,OAS3,IFIT3,IFI44L,RSAD2,OASL			Molecular Function	GO:0019785	ISG15-specific peptidase activity	0.002866	0.301	0.04299	0.2251	1	3	USP18
Biological Process	GO:0002252	immune effector process	7.212e-10	4.94e-07	6.175e-08	4.389e-07	12	1516	ISG15,IFI27,SERPING1,IFI6,IFITM3,CXCL10,OAS3,IFIT3,OLR1,IFI44L,RSAD2,OASL
Biological Process	GO:0019221	cytokine-mediated signaling pathway	8.857e-10	6.067e-07	6.741e-08	4.791e-07	10	852	ISG15,IFI27,IFI6,IFITM3,USP18,CXCL10,OAS3,IFIT3,RSAD2,OASL
Biological Process	GO:0045071	negative regulation of viral genome replication	1.505e-09	1.031e-06	1.031e-07	7.326e-07	5	57	ISG15,IFITM3,OAS3,RSAD2,OASL			The significant Molecular Function based on UB-DN obtained from ToppGene database
Biological Process	GO:0019079	viral genome replication	3.885e-09	2.662e-06	2.42e-07	1.72e-06	6	154	ISG15,IFI27,IFITM3,OAS3,RSAD2,OASL			Category	ID	Name	p-value	q-value Bonferroni	q-value FDR B&H	q-value FDR B&Y	Hit Count in Query List	Hit Count in Genome	Hit in Query List
Biological Process	GO:0045087	innate immune response	1.478e-08	1.013e-05	8.439e-07	5.998e-06	10	1141	ISG15,IFI27,SERPING1,IFI6,IFITM3,USP18,OAS3,IFIT3,RSAD2,OASL			Molecular Function	GO:0010997	anaphase-promoting complex binding	0.0001154	0.02343	0.02343	0.1381	2	8	CDC20,PLK1
Biological Process	GO:0045069	regulation of viral genome replication	1.83e-08	1.254e-05	9.643e-07	6.853e-06	5	93	ISG15,IFITM3,OAS3,RSAD2,OASL			Molecular Function	GO:0017116	single-stranded DNA helicase activity	0.000771	0.1565	0.0467	0.2752	2	20	RAD51,PIF1
Biological Process	GO:0048525	negative regulation of viral process	3.377e-08	2.313e-05	1.652e-06	1.174e-05	5	105	ISG15,IFITM3,OAS3,RSAD2,OASL			Molecular Function	GO:0000146	microfilament motor activity	0.00186	0.3776	0.0467	0.2752	2	31	MYO15A,MYO16
Biological Process	GO:0071345	cellular response to cytokine stimulus	1.468e-07	0.0001005	6.703e-06	4.764e-05	10	1453	ISG15,IFI27,IFI6,IFITM3,USP18,CXCL10,OAS3,IFIT3,RSAD2,OASL			Molecular Function	GO:0017168	5-oxoprolinase (ATP-hydrolyzing) activity	0.002068	0.4197	0.0467	0.2752	1	1	OPLAH
Biological Process	GO:0034097	response to cytokine	3.36e-07	0.0002302	1.438e-05	0.0001022	10	1587	ISG15,IFI27,IFI6,IFITM3,USP18,CXCL10,OAS3,IFIT3,RSAD2,OASL			Molecular Function	GO:0046812	host cell surface binding	0.002068	0.4197	0.0467	0.2752	1	1	INHBB
Biological Process	GO:1903900	regulation of viral life cycle	4.34e-07	0.0002973	1.749e-05	0.0001243	5	175	ISG15,IFITM3,OAS3,RSAD2,OASL			Molecular Function	GO:0033678	5'-3' DNA/RNA helicase activity	0.002068	0.4197	0.0467	0.2752	1	1	PIF1
Biological Process	GO:0019058	viral life cycle	1.227e-06	0.0008405	4.633e-05	0.0003293	6	407	ISG15,IFI27,IFITM3,OAS3,RSAD2,OASL			Molecular Function	GO:0046789	host cell surface receptor binding	0.002068	0.4197	0.0467	0.2752	1	1	INHBB
Biological Process	GO:0050792	regulation of viral process	1.285e-06	0.0008803	4.633e-05	0.0003293	5	218	ISG15,IFITM3,OAS3,RSAD2,OASL			Molecular Function	GO:0003774	cytoskeletal motor activity	0.002765	0.5613	0.0467	0.2752	3	136	MYO15A,MYO16,KIFC1
Biological Process	GO:0043903	regulation of biological process involved in symbiotic interaction	1.745e-06	0.001196	5.978e-05	0.0004249	5	232	ISG15,IFITM3,OAS3,RSAD2,OASL			Molecular Function	GO:0005262	calcium channel activity	0.002823	0.573	0.0467	0.2752	3	137	CACNA1A,TRPM4,PKD1L1
Biological Process	GO:0060700	regulation of ribonuclease activity	4.382e-05	0.03001	0.001429	0.01016	2	11	OAS3,OASL			Molecular Function	GO:0005524	ATP binding	0.003315	0.6729	0.0467	0.2752	9	1523	PKMYT1,RAD51,TRPM4,MYO15A,PLK1,MYO16,PIF1,KIFC1,OPLAH
Biological Process	GO:0016032	viral process	0.0002113	0.1447	0.006578	0.04675	6	1011	ISG15,IFI27,IFITM3,OAS3,RSAD2,OASL			Molecular Function	GO:0008017	microtubule binding	0.003324	0.6747	0.0467	0.2752	4	300	BIRC5,PLK1,GTSE1,KIFC1
Biological Process	GO:0032069	regulation of nuclease activity	0.0002772	0.1899	0.008255	0.05867	2	27	OAS3,OASL			Molecular Function	GO:0045523	interleukin-27 receptor binding	0.004123	0.8369	0.0467	0.2752	1	2	IL27
Biological Process	GO:0044403	biological process involved in symbiotic interaction	0.0003372	0.231	0.009625	0.06841	6	1102	ISG15,IFI27,IFITM3,OAS3,RSAD2,OASL			Molecular Function	GO:0004356	glutamate-ammonia ligase activity	0.004123	0.8369	0.0467	0.2752	1	2	LGSN
Biological Process	GO:0035455	response to interferon-alpha	0.0003664	0.251	0.01004	0.07135	2	31	IFITM3,IFIT3			Molecular Function	GO:0016211	ammonia ligase activity	0.004123	0.8369	0.0467	0.2752	1	2	LGSN
Biological Process	GO:0035634	response to stilbenoid	0.0004413	0.3023	0.01163	0.08264	2	34	USP18,IFIT3			Molecular Function	GO:0004991	parathyroid hormone receptor activity	0.004123	0.8369	0.0467	0.2752	1	2	PTH2R
Biological Process	GO:0009617	response to bacterium	0.0005305	0.3634	0.01346	0.09566	6	1199	IFI44,ISG15,CMPK2,USP18,CXCL10,IFIT3			Molecular Function	GO:0000150	DNA strand exchange activity	0.004123	0.8369	0.0467	0.2752	1	2	RAD51
Biological Process	GO:0035456	response to interferon-beta	0.0007741	0.5303	0.01894	0.1346	2	45	IFITM3,IFIT3			Molecular Function	GO:0003875	ADP-ribosylarginine hydrolase activity	0.004123	0.8369	0.0467	0.2752	1	2	ADPRHL1
Biological Process	GO:0034341	response to interferon-gamma	0.001229	0.8419	0.02903	0.2063	3	235	IFITM3,OAS3,OASL			Molecular Function	GO:0015085	calcium ion transmembrane transporter activity	0.004141	0.8405	0.0467	0.2752	3	157	CACNA1A,TRPM4,PKD1L1
Biological Process	GO:0046072	dTDP metabolic process	0.001838	1	0.03815	0.2711	1	2	CMPK2
Biological Process	GO:0006233	dTDP biosynthetic process	0.001838	1	0.03815	0.2711	1	2	CMPK2
Biological Process	GO:0001868	regulation of complement activation, lectin pathway	0.001838	1	0.03815	0.2711	1	2	SERPING1			The significant Molecular Function based on DB-DN obtained from ToppGene database
Biological Process	GO:0001869	negative regulation of complement activation, lectin pathway	0.001838	1	0.03815	0.2711	1	2	SERPING1			Category	ID	Name	p-value	q-value Bonferroni	q-value FDR B&H	q-value FDR B&Y	Hit Count in Query List	Hit Count in Genome	Hit in Query List
Biological Process	GO:0046077	dUDP metabolic process	0.002755	1	0.04967	0.353	1	3	CMPK2			Molecular Function	GO:0031720	haptoglobin binding	0.002012	0.03822	0.02675	0.0949	1	10	HBA1
Biological Process	GO:0006227	dUDP biosynthetic process	0.002755	1	0.04967	0.353	1	3	CMPK2			Molecular Function	GO:0005344	oxygen carrier activity	0.002816	0.0535	0.02675	0.0949	1	14	HBA1
Biological Process	GO:1901740	negative regulation of myoblast fusion	0.002755	1	0.04967	0.353	1	3	CXCL10			Molecular Function	GO:0004190	aspartic-type endopeptidase activity	0.007429	0.1411	0.03279	0.1163	1	37	NRIP2
Biological Process	GO:0009196	pyrimidine deoxyribonucleoside diphosphate metabolic process	0.002755	1	0.04967	0.353	1	3	CMPK2			Molecular Function	GO:0070001	aspartic-type peptidase activity	0.007629	0.1449	0.03279	0.1163	1	38	NRIP2
Biological Process	GO:0009197	pyrimidine deoxyribonucleoside diphosphate biosynthetic process	0.002755	1	0.04967	0.353	1	3	CMPK2			Molecular Function	GO:0019825	oxygen binding	0.008629	0.164	0.03279	0.1163	1	43	HBA1
												Molecular Function	GO:0004601	peroxidase activity	0.01262	0.2399	0.03282	0.1164	1	63	HBA1
												Molecular Function	GO:0016684	oxidoreductase activity, acting on peroxide as acceptor	0.01342	0.255	0.03282	0.1164	1	67	HBA1
The significant Biological Process based on UB-DN obtained from ToppGene database												Molecular Function	GO:0140104	molecular carrier activity	0.01382	0.2626	0.03282	0.1164	1	69	HBA1
Category	ID	Name	p-value	q-value Bonferroni	q-value FDR B&H	q-value FDR B&Y	Hit Count in Query List	Hit Count in Genome	Hit in Query List			Molecular Function	GO:0016209	antioxidant activity	0.02018	0.3834	0.0426	0.1511	1	101	HBA1
Biological Process	GO:0010948	negative regulation of cell cycle process	2.261e-05	0.03494	0.01071	0.08483	7	418	RAD51,TICRR,BIRC5,CDC20,PLK1,MYO16,GTSE1
Biological Process	GO:1901991	negative regulation of mitotic cell cycle phase transition	2.44e-05	0.0377	0.01071	0.08483	6	282	TICRR,BIRC5,CDC20,PLK1,MYO16,GTSE1
Biological Process	GO:0090307	mitotic spindle assembly	3.486e-05	0.05386	0.01071	0.08483	4	89	BIRC5,CDC20,PLK1,KIFC1
Biological Process	GO:1901988	negative regulation of cell cycle phase transition	3.582e-05	0.05534	0.01071	0.08483	6	302	TICRR,BIRC5,CDC20,PLK1,MYO16,GTSE1
Biological Process	GO:0007093	mitotic cell cycle checkpoint signaling	3.874e-05	0.05985	0.01071	0.08483	5	184	TICRR,BIRC5,CDC20,PLK1,GTSE1
Biological Process	GO:2001251	negative regulation of chromosome organization	6.663e-05	0.1029	0.01071	0.08483	4	105	BIRC5,CDC20,PLK1,PIF1
Biological Process	GO:0007094	mitotic spindle assembly checkpoint signaling	9.767e-05	0.1509	0.01071	0.08483	3	43	BIRC5,CDC20,PLK1
Biological Process	GO:0071173	spindle assembly checkpoint signaling	9.767e-05	0.1509	0.01071	0.08483	3	43	BIRC5,CDC20,PLK1
Biological Process	GO:0045930	negative regulation of mitotic cell cycle	0.0001069	0.1651	0.01071	0.08483	6	368	TICRR,BIRC5,CDC20,PLK1,MYO16,GTSE1
Biological Process	GO:0045841	negative regulation of mitotic metaphase/anaphase transition	0.000112	0.173	0.01071	0.08483	3	45	BIRC5,CDC20,PLK1
Biological Process	GO:0071174	mitotic spindle checkpoint signaling	0.000112	0.173	0.01071	0.08483	3	45	BIRC5,CDC20,PLK1
Biological Process	GO:1902100	negative regulation of metaphase/anaphase transition of cell cycle	0.0001276	0.1971	0.01071	0.08483	3	47	BIRC5,CDC20,PLK1
Biological Process	GO:0000278	mitotic cell cycle	0.0001355	0.2093	0.01071	0.08483	10	1197	PKMYT1,RAD51,TICRR,BIRC5,CDC20,PLK1,KLHDC8B,MYO16,GTSE1,KIFC1
Biological Process	GO:0140014	mitotic nuclear division	0.0001355	0.2093	0.01071	0.08483	10	1197	PKMYT1,RAD51,TICRR,BIRC5,CDC20,PLK1,KLHDC8B,MYO16,GTSE1,KIFC1
Biological Process	GO:1903047	mitotic cell cycle process	0.0001355	0.2093	0.01071	0.08483	10	1197	PKMYT1,RAD51,TICRR,BIRC5,CDC20,PLK1,KLHDC8B,MYO16,GTSE1,KIFC1
Biological Process	GO:0031577	spindle checkpoint signaling	0.0001359	0.21	0.01071	0.08483	3	48	BIRC5,CDC20,PLK1
Biological Process	GO:0033048	negative regulation of mitotic sister chromatid segregation	0.0001359	0.21	0.01071	0.08483	3	48	BIRC5,CDC20,PLK1
Biological Process	GO:0033046	negative regulation of sister chromatid segregation	0.0001359	0.21	0.01071	0.08483	3	48	BIRC5,CDC20,PLK1
Biological Process	GO:2000816	negative regulation of mitotic sister chromatid separation	0.0001359	0.21	0.01071	0.08483	3	48	BIRC5,CDC20,PLK1
Biological Process	GO:0000075	cell cycle checkpoint signaling	0.0001386	0.2142	0.01071	0.08483	5	241	TICRR,BIRC5,CDC20,PLK1,GTSE1
Biological Process	GO:1905819	negative regulation of chromosome separation	0.0001536	0.2372	0.01094	0.08667	3	50	BIRC5,CDC20,PLK1
Biological Process	GO:0033047	regulation of mitotic sister chromatid segregation	0.0001629	0.2517	0.01094	0.08667	3	51	BIRC5,CDC20,PLK1
Biological Process	GO:0051985	negative regulation of chromosome segregation	0.0001629	0.2517	0.01094	0.08667	3	51	BIRC5,CDC20,PLK1
Biological Process	GO:0007088	regulation of mitotic nuclear division	0.0001713	0.2647	0.01095	0.0867	4	134	PKMYT1,BIRC5,CDC20,PLK1			The significant Cellular Component based on DB-DN obtained from ToppGene database
Biological Process	GO:0007292	female gamete generation	0.0001771	0.2736	0.01095	0.0867	5	254	BIRC5,CDC20,PLK1,INHBB,INSL3			Column1	Column2	Column3	Column4	Column5	Column6	Column7	Column8	Column9	Column10
Biological Process	GO:0045839	negative regulation of mitotic nuclear division	0.0002269	0.3506	0.01348	0.1068	3	57	BIRC5,CDC20,PLK1			Cellular Component	GO:0005833	hemoglobin complex	0.002322	0.02554	0.01277	0.03856	1	12	HBA1
Biological Process	GO:0007052	mitotic spindle organization	0.0002572	0.3974	0.01472	0.1166	4	149	BIRC5,CDC20,PLK1,KIFC1			Cellular Component	GO:0031838	haptoglobin-hemoglobin complex	0.002322	0.02554	0.01277	0.03856	1	12	HBA1
Biological Process	GO:0051225	spindle assembly	0.0002917	0.4507	0.0161	0.1275	4	154	BIRC5,CDC20,PLK1,KIFC1			Cellular Component	GO:0071682	endocytic vesicle lumen	0.004253	0.04678	0.01559	0.04709	1	22	HBA1
Biological Process	GO:0030071	regulation of mitotic metaphase/anaphase transition	0.0003199	0.4942	0.01704	0.135	3	64	BIRC5,CDC20,PLK1			Cellular Component	GO:0022627	cytosolic small ribosomal subunit	0.0131	0.1441	0.03603	0.1088	1	68	HBA1
Biological Process	GO:1902099	regulation of metaphase/anaphase transition of cell cycle	0.0003662	0.5657	0.0174	0.1378	3	67	BIRC5,CDC20,PLK1			Cellular Component	GO:0015935	small ribosomal subunit	0.01941	0.2136	0.04271	0.129	1	101	HBA1
Biological Process	GO:0007091	metaphase/anaphase transition of mitotic cell cycle	0.0003662	0.5657	0.0174	0.1378	3	67	BIRC5,CDC20,PLK1			Cellular Component	GO:0022626	cytosolic ribosome	0.02532	0.2785	0.04455	0.1345	1	132	HBA1
Biological Process	GO:0044839	cell cycle G2/M phase transition	0.0003702	0.572	0.0174	0.1378	5	298	PKMYT1,TICRR,BIRC5,PLK1,GTSE1			Cellular Component	GO:0072562	blood microparticle	0.02835	0.3119	0.04455	0.1345	1	148	HBA1
Biological Process	GO:0051784	negative regulation of nuclear division	0.0003825	0.591	0.0174	0.1378	3	68	BIRC5,CDC20,PLK1
Biological Process	GO:0044772	mitotic cell cycle phase transition	0.0004028	0.6223	0.0174	0.1378	7	664	PKMYT1,TICRR,BIRC5,CDC20,PLK1,MYO16,GTSE1
Biological Process	GO:0098813	nuclear chromosome segregation	0.0004117	0.6361	0.0174	0.1378	5	305	BIRC5,CDC20,PLK1,KLHDC8B,KIFC1
Biological Process	GO:0010965	regulation of mitotic sister chromatid separation	0.0004166	0.6437	0.0174	0.1378	3	70	BIRC5,CDC20,PLK1
Biological Process	GO:0044784	metaphase/anaphase transition of cell cycle	0.0004166	0.6437	0.0174	0.1378	3	70	BIRC5,CDC20,PLK1
Biological Process	GO:1904668	positive regulation of ubiquitin protein ligase activity	0.0004363	0.6741	0.01752	0.1387	2	15	CDC20,PLK1
Biological Process	GO:0000280	nuclear division	0.0004511	0.697	0.01752	0.1387	10	1389	PKMYT1,RAD51,TICRR,BIRC5,CDC20,PLK1,KLHDC8B,MYO16,GTSE1,KIFC1
Biological Process	GO:0051783	regulation of nuclear division	0.0004535	0.7006	0.01752	0.1387	4	173	PKMYT1,BIRC5,CDC20,PLK1
Biological Process	GO:0051306	mitotic sister chromatid separation	0.0004713	0.7282	0.01776	0.1407	3	73	BIRC5,CDC20,PLK1
Biological Process	GO:1901990	regulation of mitotic cell cycle phase transition	0.0005205	0.8042	0.01779	0.1409	6	494	TICRR,BIRC5,CDC20,PLK1,MYO16,GTSE1
Biological Process	GO:0000070	mitotic sister chromatid segregation	0.0005266	0.8136	0.01779	0.1409	4	180	BIRC5,CDC20,PLK1,KIFC1
Biological Process	GO:0010564	regulation of cell cycle process	0.0005297	0.8184	0.01779	0.1409	8	917	PKMYT1,RAD51,TICRR,BIRC5,CDC20,PLK1,MYO16,GTSE1
Biological Process	GO:0033045	regulation of sister chromatid segregation	0.0005511	0.8515	0.01779	0.1409	3	77	BIRC5,CDC20,PLK1
Biological Process	GO:1905818	regulation of chromosome separation	0.0005723	0.8842	0.01779	0.1409	3	78	BIRC5,CDC20,PLK1
Biological Process	GO:0007346	regulation of mitotic cell cycle	0.000581	0.8977	0.01779	0.1409	7	706	PKMYT1,TICRR,BIRC5,CDC20,PLK1,MYO16,GTSE1
Biological Process	GO:0045786	negative regulation of cell cycle	0.000586	0.9053	0.01779	0.1409	7	707	RAD51,TICRR,BIRC5,CDC20,PLK1,MYO16,GTSE1
Biological Process	GO:0051321	meiotic cell cycle	0.000589	0.91	0.01779	0.1409	5	330	PKMYT1,RAD51,BIRC5,CDC20,PLK1
Biological Process	GO:0140013	meiotic nuclear division	0.000589	0.91	0.01779	0.1409	5	330	PKMYT1,RAD51,BIRC5,CDC20,PLK1
Biological Process	GO:1903046	meiotic cell cycle process	0.000589	0.91	0.01779	0.1409	5	330	PKMYT1,RAD51,BIRC5,CDC20,PLK1
Biological Process	GO:0048285	organelle fission	0.0006161	0.9519	0.01779	0.1409	10	1445	PKMYT1,RAD51,TICRR,BIRC5,CDC20,PLK1,KLHDC8B,MYO16,GTSE1,KIFC1
Biological Process	GO:0044770	cell cycle phase transition	0.0006212	0.9598	0.01779	0.1409	7	714	PKMYT1,TICRR,BIRC5,CDC20,PLK1,MYO16,GTSE1
Biological Process	GO:1902850	microtubule cytoskeleton organization involved in mitosis	0.0006325	0.9772	0.01779	0.1409	4	189	BIRC5,CDC20,PLK1,KIFC1
Biological Process	GO:0009084	glutamine family amino acid biosynthetic process	0.0006333	0.9784	0.01779	0.1409	2	18	PYCR1,LGSN
Biological Process	GO:0000281	mitotic cytokinesis	0.0006862	1	0.0186	0.1473	3	83	BIRC5,PLK1,KLHDC8B
Biological Process	GO:0099518	vesicle cytoskeletal trafficking	0.0006862	1	0.0186	0.1473	3	83	MYO15A,MYO16,AP3B2
Biological Process	GO:1901987	regulation of cell cycle phase transition	0.000798	1	0.02126	0.1684	6	536	TICRR,BIRC5,CDC20,PLK1,MYO16,GTSE1
Biological Process	GO:0030050	vesicle transport along actin filament	0.0008658	1	0.02267	0.1796	2	21	MYO15A,MYO16
Biological Process	GO:0007276	gamete generation	0.0009532	1	0.02454	0.1944	8	1003	BIRC5,CDC20,PLK1,ADAMTS2,HP,INHBB,INSL3,KIFC1
Biological Process	GO:0007059	chromosome segregation	0.001033	1	0.02551	0.2021	5	374	BIRC5,CDC20,PLK1,KLHDC8B,KIFC1
Biological Process	GO:0000819	sister chromatid segregation	0.00104	1	0.02551	0.2021	4	216	BIRC5,CDC20,PLK1,KIFC1
Biological Process	GO:0099515	actin filament-based transport	0.00104	1	0.02551	0.2021	2	23	MYO15A,MYO16
Biological Process	GO:0051301	cell division	0.001108	1	0.02676	0.2119	7	788	RAD51,BIRC5,CDC20,PLK1,KLHDC8B,NOTCH3,KIFC1
Biological Process	GO:0051983	regulation of chromosome segregation	0.001145	1	0.02721	0.2155	3	99	BIRC5,CDC20,PLK1
Biological Process	GO:0050796	regulation of insulin secretion	0.001333	1	0.0312	0.2471	4	231	CACNA1A,TRPM4,BIRC5,INHBB
Biological Process	GO:0007051	spindle organization	0.001354	1	0.03123	0.2473	4	232	BIRC5,CDC20,PLK1,KIFC1
Biological Process	GO:0051304	chromosome separation	0.001432	1	0.03253	0.2577	3	107	BIRC5,CDC20,PLK1
Biological Process	GO:1904666	regulation of ubiquitin protein ligase activity	0.001656	1	0.03709	0.2937	2	29	CDC20,PLK1
Biological Process	GO:0061640	cytoskeleton-dependent cytokinesis	0.001717	1	0.0379	0.3002	3	114	BIRC5,PLK1,KLHDC8B
Biological Process	GO:0048599	oocyte development	0.001942	1	0.04225	0.3346	3	119	CDC20,INHBB,INSL3
Biological Process	GO:0009914	hormone transport	0.002052	1	0.04294	0.3401	5	437	CACNA1A,SLCO4A1,TRPM4,BIRC5,INHBB
Biological Process	GO:1904199	positive regulation of regulation of vascular associated smooth muscle cell membrane depolarization	0.002085	1	0.04294	0.3401	1	1	TRPM4
Biological Process	GO:1903949	positive regulation of atrial cardiac muscle cell action potential	0.002085	1	0.04294	0.3401	1	1	TRPM4
Biological Process	GO:1990736	regulation of vascular associated smooth muscle cell membrane depolarization	0.002085	1	0.04294	0.3401	1	1	TRPM4
Biological Process	GO:0009994	oocyte differentiation	0.002285	1	0.04645	0.3679	3	126	CDC20,INHBB,INSL3
Biological Process	GO:0030073	insulin secretion	0.002419	1	0.04853	0.3844	4	272	CACNA1A,TRPM4,BIRC5,INHBB
Biological Process	GO:0000086	G2/M transition of mitotic cell cycle	0.00255	1	0.0499	0.3952	4	276	PKMYT1,TICRR,BIRC5,PLK1
Biological Process	GO:0007422	peripheral nervous system development	0.002552	1	0.0499	0.3952	3	131	NFASC,SH3TC2,NOTCH3

## Sheet: significant hallmark  pathways
The significant hallmark gene set enrichment pathways based on common genes
	Term	Overlap	P-value	Adjusted P-value	Odds Ratio	Combined Score	Genes
UB-UN	Interferon Gamma Response	14/200	1.86065e-25	2.41884e-24	372.505	21211.8	IFITM3;RSAD2;IFI44;ISG15;USP18;IFI44L;IFIT3;OASL;CXCL10;IFI27;OAS3;EPSTI1;SERPING1;CMPK2
	Interferon Alpha Response	12/97	1.5143e-24	9.84295e-24	468.165	25677.5	IFITM3;CXCL10;RSAD2;IFI27;EPSTI1;IFI44;CMPK2;ISG15;USP18;IFI44L;IFIT3;OASL
	Coagulation	2/138	0.00672665	0.0222661	18.2408	91.2347	SERPING1;OLR1
	IL-2/STAT5 Signaling	2/199	0.0135724	0.0222661	12.5539	53.9784	IFITM3;CXCL10
	TNF-alpha Signaling via NF-kB	2/200	0.0137022	0.0222661	12.4899	53.5841	CXCL10;OLR1
	KRAS Signaling Dn	2/200	0.0137022	0.0222661	12.4899	53.5841	RSAD2;IFI44L
	Complement	2/200	0.0137022	0.0222661	12.4899	53.5841	SERPING1;OLR1
	Inflammatory Response	2/200	0.0137022	0.0222661	12.4899	53.5841	CXCL10;OLR1
	Angiogenesis	1/36	0.0319222	0.0461098	33.5244	115.473	OLR1
DB-DB	KRAS Signaling Dn	1/200	0.0394067	0.0394067	33.1608	107.236	NRIP2
UB-DN	Mitotic Spindle	3/199	0.00837597	0.048117	7.75589	37.0917	PIF1;PLK1;BIRC5
	G2-M Checkpoint	3/200	0.00849124	0.048117	7.71613	36.7961	CDC20;PLK1;BIRC5
	E2F Targets	3/200	0.00849124	0.048117	7.71613	36.7961	CDC20;PLK1;BIRC5

## Sheet: significant ToppGene pathways
		The significant pathways obtained from ToppGene database
	ID	Name	Source	p-value	q-value Bonferroni	q-value FDR B&H	q-value FDR B&Y	Hit Count in Query List	Hit Count in Genome	Hit in Query List
UB-UN	1269312	Interferon alpha/beta signaling	BioSystems: REACTOME	3.033e-17	3.791e-15	3.791e-15	2.051e-14	9	69	ISG15,IFI27,IFI6,IFITM3,USP18,OAS3,IFIT3,RSAD2,OASL
	1269311	Interferon Signaling	BioSystems: REACTOME	6.42e-13	8.024e-11	4.012e-11	2.17e-10	9	202	ISG15,IFI27,IFI6,IFITM3,USP18,OAS3,IFIT3,RSAD2,OASL
	1269310	Cytokine Signaling in Immune system	BioSystems: REACTOME	3.786e-09	4.732e-07	1.577e-07	8.533e-07	10	760	ISG15,IFI27,IFI6,IFITM3,USP18,CXCL10,OAS3,IFIT3,RSAD2,OASL
	M42569	Network map of SARS-CoV-2 signaling pathway	MSigDB C2 BIOCARTA (v7.5.1)	5.697e-06	0.0007121	0.000178	0.000963	5	221	IFI27,IFI6,IFITM3,CXCL10,IFI44L
	M39363	Type II interferon signaling (IFNG)	MSigDB C2 BIOCARTA (v7.5.1)	1.225e-05	0.001532	0.0003064	0.001657	3	37	ISG15,IFI6,CXCL10
	M39568	Non-genomic actions of 1,25 dihydroxyvitamin D3	MSigDB C2 BIOCARTA (v7.5.1)	8.781e-05	0.01098	0.001829	0.009896	3	71	ISG15,IFI44L,RSAD2
	M39908	Host-pathogen interaction of human coronaviruses - MAPK signaling	MSigDB C2 BIOCARTA (v7.5.1)	0.0009025	0.1128	0.01612	0.08718	2	36	IFI27,IFITM3
	217173	Influenza A	BioSystems: KEGG	0.001204	0.1505	0.01881	0.1018	3	173	CXCL10,OAS3,RSAD2
	M39583	Novel intracellular components of RIG-I-like receptor (RLR) pathway	MSigDB C2 BIOCARTA (v7.5.1)	0.002574	0.3217	0.03575	0.1934	2	61	ISG15,CXCL10
	117292	RIG-I-like receptor signaling pathway	BioSystems: KEGG	0.003374	0.4218	0.03632	0.1964	2	70	ISG15,CXCL10
	M15913	RIG-I-like receptor signaling pathway	MSigDB C2 BIOCARTA (v7.5.1)	0.00347	0.4337	0.03632	0.1964	2	71	ISG15,CXCL10
	M39837	Cytosolic DNA-sensing pathway	MSigDB C2 BIOCARTA (v7.5.1)	0.003763	0.4704	0.03632	0.1964	2	74	ISG15,CXCL10
	1269316	Antiviral mechanism by IFN-stimulated genes	BioSystems: REACTOME	0.004067	0.5084	0.03632	0.1964	2	77	ISG15,USP18
	1269317	ISG15 antiviral mechanism	BioSystems: REACTOME	0.004067	0.5084	0.03632	0.1964	2	77	ISG15,USP18
DB-DN	M39677	Effects of nitric oxide	MSigDB C2 BIOCARTA (v7.5.1)	0.001175	0.01881	0.006111	0.02066	1	8	HBA1
	1270225	Erythrocytes take up oxygen and release carbon dioxide	BioSystems: REACTOME	0.001322	0.02116	0.006111	0.02066	1	9	HBA1
	M19553	Hemoglobin's Chaperone	MSigDB C2 BIOCARTA (v7.5.1)	0.00191	0.03055	0.006111	0.02066	1	13	HBA1
	1270224	Erythrocytes take up carbon dioxide and release oxygen	BioSystems: REACTOME	0.00191	0.03055	0.006111	0.02066	1	13	HBA1
	1270223	O2/CO2 exchange in erythrocytes	BioSystems: REACTOME	0.00191	0.03055	0.006111	0.02066	1	13	HBA1
	1269898	Scavenging of heme from plasma	BioSystems: REACTOME	0.00279	0.04465	0.007441	0.02516	1	19	HBA1
	194384	African trypanosomiasis	BioSystems: KEGG	0.005137	0.0822	0.01174	0.0397	1	35	HBA1
	152665	Malaria	BioSystems: KEGG	0.007188	0.115	0.01244	0.04205	1	49	HBA1
	1269897	Binding and Uptake of Ligands by Scavenger Receptors	BioSystems: REACTOME	0.007188	0.115	0.01244	0.04205	1	49	HBA1
	M39337	Vitamin B12 metabolism	MSigDB C2 BIOCARTA (v7.5.1)	0.007774	0.1244	0.01244	0.04205	1	53	HBA1
	M39617	Folate metabolism	MSigDB C2 BIOCARTA (v7.5.1)	0.0107	0.1712	0.01556	0.05262	1	73	HBA1
	M39385	Selenium micronutrient network	MSigDB C2 BIOCARTA (v7.5.1)	0.01333	0.2133	0.01777	0.06008	1	91	HBA1
UB-DN	1269840	Phosphorylation of Emi1	BioSystems: REACTOME	8.501e-05	0.03307	0.03307	0.2164	2	6	CDC20,PLK1

## Sheet: common result, EnrichR-ToppGene
	Biological Processes based on common genes				Molecular functions based on common genes
	EnrichR	ToppGene			EnrichR	ToppGene
UB-UN	negative regulation of type I interferon-mediated signaling pathway	type I interferon signaling pathway		UB-UN	adenylyltransferase activity	adenylyltransferase activity
	type I interferon signaling pathway	type I interferon signaling pathway			double-stranded RNA binding	double-stranded RNA binding
	cellular response to virus	response to virus		DB-DN	heme binding	haptoglobin binding
	cytoplasmic pattern recognition receptor signaling pathway in response to virus	response to virus		UB-DN	single-stranded DNA helicase activity	single-stranded DNA helicase activity
	response to type I interferon	response to type I interferon			calcium channel activity	calcium channel activity
	cellular response to interferon-gamma	response to interferon-gamma			microtubule binding	microtubule binding
	response to interferon-alpha	response to interferon-alpha			ATP binding	ATP binding
	response to cytokine	response to cytokine
	defense response to bacterium	response to bacterium
	negative regulation of viral life cycle	regulation of viral life cycle
	negative regulation of viral entry into host cell	regulation of viral genome replication			Cellular components based on common genes
	regulation of viral genome replication	regulation of viral genome replication			EnrichR	ToppGene
	regulation of ribonuclease activity	regulation of ribonuclease activity		DB-DN	endocytic vesicle lumen	endocytic vesicle lumen
	regulation of nuclease activity	regulation of nuclease activity			cytosolic small ribosomal subunit	cytosolic small ribosomal subunit
	negative regulation of complement activation	regulation of complement activation			small ribosomal subunit	small ribosomal subunit
	negative regulation of viral process	negative regulation of viral process
	negative regulation of viral genome replication	negative regulation of viral genome replication
	antiviral innate immune response	innate immune response
	innate immune response	innate immune response			Pathwas based on common genes
	negative regulation of innate immune response	innate immune response			Term	ToppGene
	defense response to virus	defense response to virus		UB-UN	Interferon Gamma Response	Type II interferon signaling (IFNG)
	defense response to symbiont	defense response to symbiont			Interferon Alpha Response	Interferon alpha/beta signaling
	cytokine-mediated signaling pathway	cytokine-mediated signaling pathway
	cellular response to type I interferon	cellular response to type I interferon
UB-DN	mitotic nuclear division	mitotic nuclear division
	mitotic spindle assembly checkpoint signaling	mitotic spindle assembly checkpoint signaling
	mitotic spindle checkpoint signaling	mitotic spindle checkpoint signaling
	mitotic spindle organization	mitotic spindle organization
	negative regulation of mitotic metaphase/anaphase transition	negative regulation of mitotic metaphase/anaphase transition
	positive regulation of ubiquitin protein ligase activity	positive regulation of ubiquitin protein ligase activity
	regulation of cell cycle phase transition	regulation of cell cycle phase transition
	regulation of ubiquitin protein ligase activity	regulation of ubiquitin protein ligase activity
	spindle assembly checkpoint signaling	spindle assembly checkpoint signaling
