# Supplementary material for: Identifying novel host-based diagnostic biomarker panels for COVID-19: a whole-blood/nasopharyngeal transcriptome meta-analysis
Source: Mol Med. 2022 Aug 3;28:86. doi: 10.1186/s10020-022-00513-5 (PMC9347150; doi:10.1186/s10020-022-00513-5)
Supplement: Supplementary file 6 — Additional file 6: Table S5. The statistical criteria for the best combinations of the features obtained from the LASSO method in the first and second phases based on Random Forest (RF) classification among whole blood and nasopharyngeal data. [file 10020_2022_513_MOESM6_ESM.xlsx]

## Sheet: best combinations in WB
The first phase based on 5-fold CV			The second phase based on train and test sets
Sensitivity_cv	Specificity_cv	Accuracy_cv	Sensitivity	Specificity	Accuracy	number of features	markers
0.895238	0.855072	0.87931	0.90625	0.923077	0.911111	3	CCDC27, CDCA5, EIF1AY
0.895238	0.797101	0.856322	0.9375	1	0.955556	3	CDCA5, SCN5A, SLC24A5
0.904762	0.782609	0.856322	0.90625	1	0.933333	3	CDCA5, NOS1AP, SLC24A5
0.866667	0.826087	0.850575	0.90625	0.923077	0.911111	3	CDCA5, OR10G2, SLC24A5
0.87619	0.768116	0.833333	0.90625	0.923077	0.911111	3	HIST2H4A, OR10G2, OTOF
0.866667	0.753623	0.821839	0.9375	1	0.955556	3	CCDC27, GSTM1, TRIP13
0.857143	0.768116	0.821839	0.9375	0.923077	0.933333	3	ABCC11, INSC, OR10G2
0.866667	0.753623	0.821839	0.90625	0.923077	0.911111	3	NOS1AP, OTOF, TRIP13
0.87619	0.724638	0.816092	0.90625	0.923077	0.911111	3	OR10G2, OTOF, SLC24A5
0.780952	0.710145	0.752874	0.90625	0.923077	0.911111	3	ABCC11, CDCA5, TRIP13
0.971429	0.898551	0.942529	0.90625	0.923077	0.911111	4	CCDC27, HIST2H4A, NOS1AP, TRIP13
0.933333	0.927536	0.931034	0.9375	0.923077	0.933333	4	CCDC27, CDCA5, HIST2H4A, SCN5A
0.961905	0.884058	0.931034	0.90625	0.923077	0.911111	4	C1QC, CCDC27, HIST2H4A, TRIP13
0.961905	0.869565	0.925287	0.90625	0.923077	0.911111	4	BEGAIN, CCDC27, HIST2H4A, TRIP13
0.952381	0.884058	0.925287	0.90625	0.923077	0.911111	4	HIST2H4A, OR10G2, OR2A42, TRIP13
0.942857	0.898551	0.925287	0.90625	0.923077	0.911111	4	CCDC27, HIST2H4A, SLC24A5, TRIP13
0.933333	0.913043	0.925287	0.90625	0.923077	0.911111	4	CCDC27, GSTM1, HIST2H4A, SCN5A
0.952381	0.869565	0.91954	0.9375	0.923077	0.933333	4	C1QC, CCDC27, HIST2H4A, INSC
0.942857	0.884058	0.91954	0.90625	0.923077	0.911111	4	CCDC27, HIST2H4A, OR2A42, TRIP13
0.933333	0.898551	0.91954	0.90625	0.923077	0.911111	4	HIST2H4A, INSC, OTOF, SLC24A5
0.952381	0.855072	0.913793	0.90625	0.923077	0.911111	4	CCDC27, HIST2H4A, SCN5A, TRIP13
0.933333	0.884058	0.913793	0.90625	0.923077	0.911111	4	BEGAIN, CCDC27, HIST2H4A, INSC
0.933333	0.884058	0.913793	0.90625	0.923077	0.911111	4	CCDC27, GSTM1, OR2A42, TRIP13
0.933333	0.884058	0.913793	0.90625	0.923077	0.911111	4	CCDC27, HIST2H4A, INSC, TRIP13
0.933333	0.884058	0.913793	0.90625	0.923077	0.911111	4	HIST2H4A, OR2A42, SLC24A5, TRIP13
0.942857	0.855072	0.908046	0.96875	0.923077	0.955556	4	CCDC27, CDCA5, INSC, SLC45A2
0.942857	0.855072	0.908046	0.90625	0.923077	0.911111	4	C1QC, CCDC27, HIST2H4A, SCN5A
0.942857	0.855072	0.908046	0.90625	0.923077	0.911111	4	CCDC27, HIST2H4A, INSC, SCN5A
0.942857	0.855072	0.908046	0.90625	0.923077	0.911111	4	HIST2H4A, NOS1AP, SLC24A5, TRIP13
0.92381	0.884058	0.908046	0.90625	0.923077	0.911111	4	BEGAIN, CCDC27, CDCA5, EIF1AY
0.92381	0.869565	0.902299	0.9375	0.923077	0.933333	4	HIST2H4A, INSC, SCN5A, SLC24A5
0.942857	0.84058	0.902299	0.90625	0.923077	0.911111	4	C1QC, CCDC27, CDCA5, HIST2H4A
0.92381	0.855072	0.896552	0.9375	0.923077	0.933333	4	ABCC11, CDCA5, SLC24A5, UGT2B11
0.904762	0.884058	0.896552	0.9375	0.923077	0.933333	4	CDCA5, HIST2H4A, OR2A42, SLC24A5
0.933333	0.84058	0.896552	0.90625	0.923077	0.911111	4	GSTM1, HIST2H4A, SCN5A, SLC24A5
0.914286	0.855072	0.890805	0.96875	0.923077	0.955556	4	CCDC27, CDCA5, EIF1AY, INSC
0.92381	0.84058	0.890805	0.9375	0.923077	0.933333	4	CCDC27, CDCA5, INSC, OTOF
0.92381	0.84058	0.890805	0.9375	0.923077	0.933333	4	CCDC27, CDCA5, OR10G2, OTOF
0.92381	0.84058	0.890805	0.9375	0.923077	0.933333	4	CDCA5, OR2A42, SCN5A, SLC24A5
0.933333	0.826087	0.890805	0.90625	0.923077	0.911111	4	ABCC11, CDCA5, OR10G2, OR2A42
0.92381	0.84058	0.890805	0.90625	0.923077	0.911111	4	GSTM1, OR2A42, OTOF, TRIP13
0.914286	0.855072	0.890805	0.90625	0.923077	0.911111	4	CCDC27, CDCA5, EIF1AY, NOS1AP
0.914286	0.855072	0.890805	0.90625	0.923077	0.911111	4	ABCC11, CDCA5, OR10G2, SLC24A5
0.92381	0.826087	0.885057	0.96875	0.923077	0.955556	4	ABCC11, INSC, OTOF, SLC24A5
0.92381	0.826087	0.885057	0.96875	0.923077	0.955556	4	ABCC11, CCDC27, CDCA5, OR10G2
0.904762	0.855072	0.885057	0.9375	0.923077	0.933333	4	CCDC27, CDCA5, OR10G2, SCN5A
0.904762	0.855072	0.885057	0.9375	0.923077	0.933333	4	CDCA5, HIST2H4A, INSC, SLC24A5
0.904762	0.855072	0.885057	0.9375	0.923077	0.933333	4	ABCC11, CDCA5, OR2A42, SLC24A5
0.952381	0.782609	0.885057	0.90625	0.923077	0.911111	4	ABCC11, BEGAIN, OTOF, SLC24A5
0.942857	0.797101	0.885057	0.90625	0.923077	0.911111	4	NMNAT2, OTOF, SLC24A5, TRIP13
0.933333	0.811594	0.885057	0.90625	0.923077	0.911111	4	CDCA5, NOS1AP, SLC24A5, UGT2B11
0.914286	0.84058	0.885057	0.90625	0.923077	0.911111	4	HIST2H4A, INSC, SLC24A5, TRIP13
0.904762	0.84058	0.87931	1	0.923077	0.977778	4	CCDC27, CDCA5, INSC, TRIP13
0.942857	0.782609	0.87931	0.96875	0.923077	0.955556	4	CDCA5, INSC, NOS1AP, SLC24A5
0.914286	0.826087	0.87931	0.96875	0.923077	0.955556	4	C1QC, CCDC27, CDCA5, INSC
0.895238	0.855072	0.87931	0.96875	0.923077	0.955556	4	CCDC27, CDCA5, EIF1AY, OTOF
0.952381	0.768116	0.87931	0.9375	0.923077	0.933333	4	GTF2H2C, NOS1AP, OTOF, TRIP13
0.92381	0.811594	0.87931	0.9375	0.923077	0.933333	4	CCDC27, CDCA5, OTOF, SLC24A5
0.92381	0.811594	0.87931	0.9375	0.923077	0.933333	4	ABCC11, CDCA5, NOS1AP, SLC24A5
0.914286	0.826087	0.87931	0.9375	0.923077	0.933333	4	CCDC27, GSTM1, OTOF, TRIP13
0.914286	0.826087	0.87931	0.9375	0.923077	0.933333	4	CDCA5, GSTM1, OTOF, SLC24A5
0.904762	0.84058	0.87931	0.9375	0.923077	0.933333	4	CDCA5, NOS1AP, OR10G2, SLC24A5
0.904762	0.84058	0.87931	0.9375	0.923077	0.933333	4	CDCA5, OR10G2, OTOF, SLC24A5
0.885714	0.869565	0.87931	0.9375	0.923077	0.933333	4	ABCC11, CCDC27, INSC, OR10G2
0.92381	0.811594	0.87931	0.90625	0.923077	0.911111	4	CCDC27, NOS1AP, OTOF, TRIP13
0.92381	0.811594	0.87931	0.90625	0.923077	0.911111	4	GSTM1, INSC, OTOF, SLC24A5
0.914286	0.826087	0.87931	0.90625	0.923077	0.911111	4	C1QC, HIST2H4A, NOS1AP, SLC24A5
0.914286	0.826087	0.87931	0.90625	0.923077	0.911111	4	CDCA5, HIST2H4A, SCN5A, SLC24A5
0.895238	0.855072	0.87931	0.90625	0.923077	0.911111	4	HIST2H4A, OR10G2, SCN5A, SLC24A5
0.885714	0.869565	0.87931	0.90625	0.923077	0.911111	4	BEGAIN, CCDC27, CDCA5, UGT2B11
0.885714	0.869565	0.87931	0.90625	0.923077	0.911111	4	HIST2H4A, OR10G2, OR2A42, OTOF
0.914286	0.811594	0.873563	0.96875	0.923077	0.955556	4	GSTM1, OTOF, SLC24A5, TRIP13
0.904762	0.826087	0.873563	0.96875	0.923077	0.955556	4	ABCC11, BEGAIN, OR10G2, SLC24A5
0.942857	0.768116	0.873563	0.90625	1	0.933333	4	CDCA5, NOS1AP, SLC24A5, TRIP13
0.904762	0.826087	0.873563	0.9375	0.923077	0.933333	4	CDCA5, GOLGA8M, NOS1AP, SLC24A5
0.895238	0.84058	0.873563	0.9375	0.923077	0.933333	4	CCDC27, CDCA5, NOS1AP, SLC24A5
0.885714	0.855072	0.873563	0.9375	0.923077	0.933333	4	GTF2H2C, NOS1AP, OR10G2, SLC24A5
0.92381	0.797101	0.873563	0.90625	0.923077	0.911111	4	NOS1AP, OTOF, SLC24A5, TRIP13
0.92381	0.797101	0.873563	0.90625	0.923077	0.911111	4	OR10G2, OR2A42, OTOF, SLC24A5
0.914286	0.811594	0.873563	0.90625	0.923077	0.911111	4	C1QC, CCDC27, INSC, OR10G2
0.914286	0.811594	0.873563	0.90625	0.923077	0.911111	4	CCDC27, CDCA5, INSC, NOS1AP
0.914286	0.811594	0.873563	0.90625	0.923077	0.911111	4	CCDC27, NMNAT2, OTOF, TRIP13
0.895238	0.84058	0.873563	0.90625	0.923077	0.911111	4	C1QC, INSC, OR10G2, OR2A42
0.914286	0.797101	0.867816	0.96875	0.923077	0.955556	4	CDCA5, OR10G2, SCN5A, SLC24A5
0.933333	0.768116	0.867816	0.9375	0.923077	0.933333	4	CDCA5, SCN5A, SLC24A5, TRIP13
0.914286	0.797101	0.867816	0.9375	0.923077	0.933333	4	CDCA5, EIF1AY, SCN5A, SLC24A5
0.895238	0.826087	0.867816	0.9375	0.923077	0.933333	4	CCDC27, LGSN, OTOF, TRIP13
0.87619	0.855072	0.867816	0.9375	0.923077	0.933333	4	CCDC27, CDCA5, OR10G2, SLC24A5
0.904762	0.811594	0.867816	0.90625	0.923077	0.911111	4	ABCC11, OR10G2, OTOF, SLC24A5
0.904762	0.811594	0.867816	0.90625	0.923077	0.911111	4	GSTM1, INSC, OR2A42, TRIP13
0.895238	0.826087	0.867816	0.90625	0.923077	0.911111	4	CCDC27, CDCA5, EIF1AY, GSTM1
0.895238	0.826087	0.867816	0.90625	0.923077	0.911111	4	CDCA5, INSC, OR2A42, OTOF
0.895238	0.826087	0.867816	0.90625	0.923077	0.911111	4	ABCC11, CDCA5, EIF1AY, SLC24A5
0.885714	0.84058	0.867816	0.90625	0.923077	0.911111	4	HIST2H4A, INSC, OR10G2, SLC24A5
0.914286	0.782609	0.862069	0.96875	0.923077	0.955556	4	ABCC11, CCDC27, CDCA5, LGSN
0.904762	0.797101	0.862069	0.96875	0.923077	0.955556	4	CDCA5, INSC, SCN5A, SLC24A5
0.904762	0.797101	0.862069	0.9375	0.923077	0.933333	4	ABCC11, INSC, OR10G2, SLC24A5
0.904762	0.797101	0.862069	0.9375	0.923077	0.933333	4	INSC, LGSN, NOS1AP, SLC24A5
0.895238	0.811594	0.862069	0.90625	1	0.933333	4	CCDC27, CDCA5, NOS1AP, TRIP13
0.895238	0.811594	0.862069	0.9375	0.923077	0.933333	4	CDCA5, GOLGA8M, OR10G2, SCN5A
0.914286	0.782609	0.862069	0.90625	0.923077	0.911111	4	INSC, NOS1AP, OR10G2, SLC24A5
0.904762	0.797101	0.862069	0.90625	0.923077	0.911111	4	CDCA5, EIF1AY, NOS1AP, SLC24A5
0.904762	0.797101	0.862069	0.90625	0.923077	0.911111	4	HIST2H4A, INSC, OR10G2, SCN5A
0.895238	0.811594	0.862069	0.90625	0.923077	0.911111	4	ABCC11, CDCA5, GSTM1, SLC24A5
0.885714	0.826087	0.862069	0.90625	0.923077	0.911111	4	CCDC27, CDCA5, EIF1AY, SLC24A5
0.87619	0.84058	0.862069	0.90625	0.923077	0.911111	4	OR10G2, OR2A42, SLC24A5, TRIP13
0.92381	0.753623	0.856322	0.96875	0.923077	0.955556	4	ABCC11, LGSN, OTOF, SLC24A5
0.895238	0.797101	0.856322	0.96875	0.923077	0.955556	4	ABCC11, C1QC, OR10G2, SLC24A5
0.904762	0.782609	0.856322	0.9375	0.923077	0.933333	4	BEGAIN, OR10G2, OTOF, SLC24A5
0.885714	0.811594	0.856322	0.9375	0.923077	0.933333	4	ABCC11, CDCA5, SLC24A5, TRIP13
0.87619	0.826087	0.856322	0.9375	0.923077	0.933333	4	CCDC27, CDCA5, OR10G2, TRIP13
0.92381	0.753623	0.856322	0.90625	0.923077	0.911111	4	CCDC27, OR10G2, OR2A42, OTOF
0.895238	0.797101	0.856322	0.90625	0.923077	0.911111	4	CDCA5, EIF1AY, OR2A42, SLC24A5
0.87619	0.826087	0.856322	0.90625	0.923077	0.911111	4	CCDC27, CDCA5, GOLGA8M, OTOF
0.885714	0.797101	0.850575	0.96875	0.923077	0.955556	4	CCDC27, CDCA5, GOLGA8M, SLC24A5
0.895238	0.782609	0.850575	0.9375	0.923077	0.933333	4	CDCA5, EIF1AY, OTOF, SLC24A5
0.895238	0.782609	0.850575	0.9375	0.923077	0.933333	4	CDCA5, INSC, OTOF, SLC24A5
0.87619	0.811594	0.850575	0.9375	0.923077	0.933333	4	INSC, OR10G2, OR2A42, SLC24A5
0.87619	0.811594	0.850575	0.9375	0.923077	0.933333	4	LGSN, OR2A42, OTOF, SLC24A5
0.895238	0.782609	0.850575	0.90625	0.923077	0.911111	4	CCDC27, CDCA5, GSTM1, OTOF
0.895238	0.782609	0.850575	0.90625	0.923077	0.911111	4	CDCA5, GSTM1, NOS1AP, SLC24A5
0.895238	0.782609	0.850575	0.90625	0.923077	0.911111	4	NOS1AP, OR2A42, SLC24A5, TRIP13
0.87619	0.797101	0.844828	1	0.923077	0.977778	4	BEGAIN, C1QC, CCDC27, OR10G2
0.895238	0.768116	0.844828	0.96875	0.923077	0.955556	4	BEGAIN, INSC, OTOF, SLC24A5
0.914286	0.73913	0.844828	0.9375	0.923077	0.933333	4	C1QC, OR10G2, OTOF, SLC24A5
0.87619	0.797101	0.844828	0.9375	0.923077	0.933333	4	CCDC27, CDCA5, EIF1AY, GOLGA8M
0.914286	0.73913	0.844828	0.90625	0.923077	0.911111	4	NMNAT2, NOS1AP, OTOF, TRIP13
0.885714	0.782609	0.844828	0.90625	0.923077	0.911111	4	GSTM1, HIST2H4A, OR10G2, OTOF
0.87619	0.797101	0.844828	0.90625	0.923077	0.911111	4	GOLGA8M, NOS1AP, OR10G2, SLC24A5
0.895238	0.753623	0.83908	0.9375	0.923077	0.933333	4	ABCC11, LGSN, OR10G2, SLC24A5
0.885714	0.768116	0.83908	0.9375	0.923077	0.933333	4	LGSN, OR10G2, OTOF, SLC24A5
0.87619	0.782609	0.83908	0.9375	0.923077	0.933333	4	CDCA5, OR10G2, SLC24A5, TRIP13
0.904762	0.73913	0.83908	0.90625	0.923077	0.911111	4	ABCC11, BEGAIN, OTOF, TRIP13
0.885714	0.768116	0.83908	0.90625	0.923077	0.911111	4	BEGAIN, EIF1AY, OTOF, SLC24A5
0.885714	0.768116	0.83908	0.90625	0.923077	0.911111	4	CCDC27, GSTM1, SLC24A5, TRIP13
0.87619	0.768116	0.833333	0.96875	0.923077	0.955556	4	GSTM1, INSC, SLC24A5, TRIP13
0.885714	0.753623	0.833333	0.9375	0.923077	0.933333	4	CCDC27, CDCA5, SLC24A5, TRIP13
0.87619	0.768116	0.833333	0.90625	0.923077	0.911111	4	LGSN, OR10G2, OTOF, TRIP13
0.866667	0.782609	0.833333	0.90625	0.923077	0.911111	4	ABCC11, OR10G2, OTOF, TRIP13
0.885714	0.73913	0.827586	0.9375	0.923077	0.933333	4	GSTM1, OR10G2, OTOF, TRIP13
0.866667	0.768116	0.827586	0.9375	0.923077	0.933333	4	C1QC, INSC, OTOF, SLC24A5
0.847619	0.797101	0.827586	0.9375	0.923077	0.933333	4	CCDC27, CDCA5, GSTM1, TRIP13
0.87619	0.753623	0.827586	0.90625	0.923077	0.911111	4	ABCC11, NOS1AP, OR10G2, TRIP13
0.87619	0.753623	0.827586	0.90625	0.923077	0.911111	4	CCDC27, LGSN, OR10G2, OTOF
0.828571	0.826087	0.827586	0.90625	0.923077	0.911111	4	GSTM1, OR10G2, OR2A42, TRIP13
0.866667	0.753623	0.821839	0.90625	0.923077	0.911111	4	LGSN, NOS1AP, OR10G2, OR2A42
0.857143	0.768116	0.821839	0.90625	0.923077	0.911111	4	GSTM1, OR10G2, OTOF, SLC24A5
0.857143	0.768116	0.821839	0.90625	0.923077	0.911111	4	LGSN, NOS1AP, OR10G2, SLC24A5
0.866667	0.73913	0.816092	0.96875	0.923077	0.955556	4	CCDC27, GSTM1, SLC45A2, TRIP13
0.838095	0.782609	0.816092	0.96875	0.923077	0.955556	4	ABCC11, CCDC27, OR10G2, TRIP13
0.847619	0.768116	0.816092	0.9375	0.923077	0.933333	4	CCDC27, GSTM1, OR10G2, TRIP13
0.847619	0.724638	0.798851	0.90625	0.923077	0.911111	4	GOLGA8M, GSTM1, OTOF, TRIP13
0.857143	0.695652	0.793103	0.9375	0.923077	0.933333	4	GSTM1, OR10G2, SLC24A5, TRIP13
0.971429	0.927536	0.954023	0.90625	0.923077	0.911111	5	CCDC27, HIST2H4A, LGSN, NOS1AP, TRIP13
0.961905	0.927536	0.948276	0.90625	0.923077	0.911111	5	CCDC27, HIST2H4A, NOS1AP, OTOF, TRIP13
0.952381	0.942029	0.948276	0.90625	0.923077	0.911111	5	CCDC27, CDCA5, GSTM1, HIST2H4A, SCN5A
0.952381	0.927536	0.942529	0.9375	0.923077	0.933333	5	BEGAIN, CCDC27, HIST2H4A, INSC, SLC24A5
0.971429	0.898551	0.942529	0.90625	0.923077	0.911111	5	BEGAIN, CCDC27, HIST2H4A, NOS1AP, TRIP13
0.961905	0.913043	0.942529	0.90625	0.923077	0.911111	5	BEGAIN, CCDC27, HIST2H4A, OTOF, TRIP13
0.952381	0.927536	0.942529	0.90625	0.923077	0.911111	5	CCDC27, HIST2H4A, INSC, OR2A42, TRIP13
0.952381	0.927536	0.942529	0.90625	0.923077	0.911111	5	BEGAIN, CCDC27, HIST2H4A, OR2A42, TRIP13
0.942857	0.927536	0.936782	0.9375	0.923077	0.933333	5	CCDC27, CDCA5, GTF2H2C, NOS1AP, UGT2B11
0.971429	0.884058	0.936782	0.90625	0.923077	0.911111	5	C1QC, CCDC27, EIF1AY, HIST2H4A, INSC
0.971429	0.884058	0.936782	0.90625	0.923077	0.911111	5	C1QC, CCDC27, HIST2H4A, NOS1AP, TRIP13
0.971429	0.884058	0.936782	0.90625	0.923077	0.911111	5	CCDC27, HIST2H4A, INSC, NOS1AP, TRIP13
0.961905	0.898551	0.936782	0.90625	0.923077	0.911111	5	C1QC, CCDC27, CDCA5, HIST2H4A, NOS1AP
0.961905	0.898551	0.936782	0.90625	0.923077	0.911111	5	C1QC, CCDC27, GSTM1, HIST2H4A, INSC
0.961905	0.898551	0.936782	0.90625	0.923077	0.911111	5	C1QC, CCDC27, GSTM1, HIST2H4A, TRIP13
0.961905	0.898551	0.936782	0.90625	0.923077	0.911111	5	C1QC, CCDC27, HIST2H4A, OTOF, TRIP13
0.961905	0.898551	0.936782	0.90625	0.923077	0.911111	5	CCDC27, CDCA5, GSTM1, HIST2H4A, INSC
0.961905	0.898551	0.936782	0.90625	0.923077	0.911111	5	CCDC27, HIST2H4A, NOS1AP, OR2A42, TRIP13
0.961905	0.898551	0.936782	0.90625	0.923077	0.911111	5	CCDC27, HIST2H4A, NOS1AP, TRIP13, UGT2B11
0.961905	0.898551	0.936782	0.90625	0.923077	0.911111	5	CCDC27, HIST2H4A, OR2A42, SLC24A5, TRIP13
0.952381	0.913043	0.936782	0.90625	0.923077	0.911111	5	CCDC27, CDCA5, HIST2H4A, NOS1AP, TRIP13
0.952381	0.898551	0.931034	0.9375	0.923077	0.933333	5	BEGAIN, HIST2H4A, INSC, OTOF, SLC24A5
0.952381	0.898551	0.931034	0.9375	0.923077	0.933333	5	C1QC, CCDC27, CDCA5, HIST2H4A, INSC
0.942857	0.913043	0.931034	0.9375	0.923077	0.933333	5	C1QC, CCDC27, CDCA5, HIST2H4A, SCN5A
0.961905	0.884058	0.931034	0.90625	0.923077	0.911111	5	CCDC27, GSTM1, LGSN, OR2A42, TRIP13
0.961905	0.884058	0.931034	0.90625	0.923077	0.911111	5	CDCA5, NMNAT2, NOS1AP, OR2A42, SLC24A5
0.952381	0.898551	0.931034	0.90625	0.923077	0.911111	5	C1QC, CCDC27, CDCA5, GOLGA8M, HIST2H4A
0.952381	0.898551	0.931034	0.90625	0.923077	0.911111	5	CCDC27, EIF1AY, HIST2H4A, OR2A42, TRIP13
0.952381	0.898551	0.931034	0.90625	0.923077	0.911111	5	CCDC27, GSTM1, HIST2H4A, NOS1AP, TRIP13
0.952381	0.898551	0.931034	0.90625	0.923077	0.911111	5	EIF1AY, HIST2H4A, OR2A42, SLC24A5, TRIP13
0.942857	0.913043	0.931034	0.90625	0.923077	0.911111	5	BEGAIN, HIST2H4A, OR2A42, SLC24A5, TRIP13
0.942857	0.913043	0.931034	0.90625	0.923077	0.911111	5	C1QC, CCDC27, EIF1AY, HIST2H4A, SCN5A
0.942857	0.913043	0.931034	0.90625	0.923077	0.911111	5	C1QC, CCDC27, HIST2H4A, OR2A42, TRIP13
0.942857	0.913043	0.931034	0.90625	0.923077	0.911111	5	BEGAIN, C1QC, CCDC27, HIST2H4A, SCN5A
0.933333	0.927536	0.931034	0.90625	0.923077	0.911111	5	CCDC27, CDCA5, HIST2H4A, SCN5A, TRIP13
0.933333	0.927536	0.931034	0.90625	0.923077	0.911111	5	HIST2H4A, INSC, OR2A42, SLC24A5, TRIP13
0.961905	0.869565	0.925287	0.96875	0.923077	0.955556	5	C1QC, CCDC27, HIST2H4A, INSC, OTOF
0.961905	0.869565	0.925287	0.96875	0.923077	0.955556	5	CCDC27, HIST2H4A, INSC, OTOF, SCN5A
0.942857	0.898551	0.925287	0.96875	0.923077	0.955556	5	INSC, NMNAT2, OR2A42, OTOF, SLC24A5
0.961905	0.869565	0.925287	0.9375	0.923077	0.933333	5	BEGAIN, CCDC27, CDCA5, LGSN, UGT2B11
0.952381	0.884058	0.925287	0.9375	0.923077	0.933333	5	C1QC, CCDC27, HIST2H4A, INSC, SCN5A
0.952381	0.884058	0.925287	0.9375	0.923077	0.933333	5	ABCC11, CDCA5, OR2A42, SLC24A5, UGT2B11
0.942857	0.898551	0.925287	0.9375	0.923077	0.933333	5	C1QC, CCDC27, GOLGA8M, HIST2H4A, INSC
0.942857	0.898551	0.925287	0.9375	0.923077	0.933333	5	C1QC, CCDC27, GSTM1, HIST2H4A, SCN5A
0.942857	0.898551	0.925287	0.9375	0.923077	0.933333	5	CCDC27, GSTM1, OR2A42, OTOF, TRIP13
0.933333	0.913043	0.925287	0.9375	0.923077	0.933333	5	CCDC27, GSTM1, GTF2H2C, HIST2H4A, SCN5A
0.933333	0.913043	0.925287	0.9375	0.923077	0.933333	5	BEGAIN, C1QC, CCDC27, HIST2H4A, NOS1AP
0.961905	0.869565	0.925287	0.90625	0.923077	0.911111	5	CCDC27, HIST2H4A, NOS1AP, SCN5A, TRIP13
0.961905	0.869565	0.925287	0.90625	0.923077	0.911111	5	BEGAIN, CCDC27, HIST2H4A, SLC24A5, TRIP13
0.952381	0.884058	0.925287	0.90625	0.923077	0.911111	5	C1QC, CCDC27, CDCA5, HIST2H4A, OTOF
0.952381	0.884058	0.925287	0.90625	0.923077	0.911111	5	C1QC, CCDC27, CDCA5, HIST2H4A, TRIP13
0.952381	0.884058	0.925287	0.90625	0.923077	0.911111	5	C1QC, CCDC27, HIST2H4A, SCN5A, TRIP13
0.952381	0.884058	0.925287	0.90625	0.923077	0.911111	5	CCDC27, HIST2H4A, INSC, SLC45A2, TRIP13
0.952381	0.884058	0.925287	0.90625	0.923077	0.911111	5	CCDC27, HIST2H4A, OR10G2, OR2A42, TRIP13
0.952381	0.884058	0.925287	0.90625	0.923077	0.911111	5	CCDC27, HIST2H4A, OR2A42, OTOF, TRIP13
0.942857	0.898551	0.925287	0.90625	0.923077	0.911111	5	C1QC, CCDC27, CDCA5, EIF1AY, HIST2H4A
0.942857	0.898551	0.925287	0.90625	0.923077	0.911111	5	CCDC27, CDCA5, HIST2H4A, LGSN, SCN5A
0.942857	0.898551	0.925287	0.90625	0.923077	0.911111	5	CCDC27, EIF1AY, HIST2H4A, SCN5A, TRIP13
0.942857	0.898551	0.925287	0.90625	0.923077	0.911111	5	CCDC27, HIST2H4A, INSC, OR2A42, SLC24A5
0.942857	0.898551	0.925287	0.90625	0.923077	0.911111	5	CCDC27, HIST2H4A, INSC, OTOF, TRIP13
0.942857	0.898551	0.925287	0.90625	0.923077	0.911111	5	CCDC27, HIST2H4A, NOS1AP, SLC24A5, TRIP13
0.942857	0.898551	0.925287	0.90625	0.923077	0.911111	5	HIST2H4A, NOS1AP, OR10G2, OR2A42, TRIP13
0.933333	0.913043	0.925287	0.90625	0.923077	0.911111	5	CCDC27, CDCA5, GTF2H2C, HIST2H4A, SCN5A
0.933333	0.913043	0.925287	0.90625	0.923077	0.911111	5	CCDC27, CDCA5, HIST2H4A, INSC, OR2A42
0.933333	0.913043	0.925287	0.90625	0.923077	0.911111	5	CCDC27, CDCA5, HIST2H4A, OR2A42, TRIP13
0.933333	0.913043	0.925287	0.90625	0.923077	0.911111	5	HIST2H4A, INSC, OR2A42, OTOF, SLC24A5
0.933333	0.913043	0.925287	0.90625	0.923077	0.911111	5	HIST2H4A, OR10G2, OR2A42, SLC24A5, TRIP13
0.933333	0.913043	0.925287	0.90625	0.923077	0.911111	5	BEGAIN, CCDC27, CDCA5, HIST2H4A, INSC
0.933333	0.913043	0.925287	0.90625	0.923077	0.911111	5	BEGAIN, CCDC27, HIST2H4A, INSC, OR10G2
0.952381	0.869565	0.91954	0.96875	0.923077	0.955556	5	C1QC, CCDC27, HIST2H4A, INSC, LGSN
0.952381	0.869565	0.91954	0.96875	0.923077	0.955556	5	C1QC, CCDC27, HIST2H4A, INSC, SLC24A5
0.952381	0.869565	0.91954	0.9375	0.923077	0.933333	5	GSTM1, OR2A42, OTOF, SLC24A5, TRIP13
0.942857	0.884058	0.91954	0.9375	0.923077	0.933333	5	ABCC11, CCDC27, CDCA5, INSC, OTOF
0.933333	0.898551	0.91954	0.9375	0.923077	0.933333	5	BEGAIN, HIST2H4A, INSC, NOS1AP, SLC24A5
0.933333	0.898551	0.91954	0.9375	0.923077	0.933333	5	CCDC27, CDCA5, HIST2H4A, INSC, SCN5A
0.933333	0.898551	0.91954	0.9375	0.923077	0.933333	5	CCDC27, CDCA5, HIST2H4A, OR2A42, SCN5A
0.933333	0.898551	0.91954	0.9375	0.923077	0.933333	5	CCDC27, HIST2H4A, INSC, NOS1AP, OTOF
0.92381	0.913043	0.91954	0.9375	0.923077	0.933333	5	CCDC27, CDCA5, HIST2H4A, SCN5A, SLC24A5
0.961905	0.855072	0.91954	0.90625	0.923077	0.911111	5	BEGAIN, C1QC, CCDC27, HIST2H4A, TRIP13
0.952381	0.869565	0.91954	0.90625	0.923077	0.911111	5	BEGAIN, HIST2H4A, NOS1AP, OR2A42, TRIP13
0.952381	0.869565	0.91954	0.90625	0.923077	0.911111	5	CCDC27, CDCA5, GOLGA8M, HIST2H4A, INSC
0.952381	0.869565	0.91954	0.90625	0.923077	0.911111	5	CCDC27, CDCA5, OTOF, SLC24A5, UGT2B11
0.952381	0.869565	0.91954	0.90625	0.923077	0.911111	5	CCDC27, HIST2H4A, SCN5A, SLC24A5, TRIP13
0.952381	0.869565	0.91954	0.90625	0.923077	0.911111	5	HIST2H4A, OTOF, SLC24A5, TRIP13, UGT2B11
0.942857	0.884058	0.91954	0.90625	0.923077	0.911111	5	C1QC, CCDC27, HIST2H4A, LGSN, NOS1AP
0.942857	0.884058	0.91954	0.90625	0.923077	0.911111	5	CCDC27, CDCA5, EIF1AY, HIST2H4A, INSC
0.942857	0.884058	0.91954	0.90625	0.923077	0.911111	5	CCDC27, CDCA5, GSTM1, HIST2H4A, SLC45A2
0.942857	0.884058	0.91954	0.90625	0.923077	0.911111	5	CCDC27, CDCA5, HIST2H4A, NOS1AP, SLC24A5
0.942857	0.884058	0.91954	0.90625	0.923077	0.911111	5	CCDC27, HIST2H4A, NOS1AP, OR10G2, TRIP13
0.942857	0.884058	0.91954	0.90625	0.923077	0.911111	5	CCDC27, HIST2H4A, SLC24A5, TRIP13, UGT2B11
0.942857	0.884058	0.91954	0.90625	0.923077	0.911111	5	HIST2H4A, NOS1AP, OR2A42, SLC24A5, TRIP13
0.942857	0.884058	0.91954	0.90625	0.923077	0.911111	5	BEGAIN, C1QC, CCDC27, CDCA5, HIST2H4A
0.942857	0.884058	0.91954	0.90625	0.923077	0.911111	5	BEGAIN, CCDC27, CDCA5, HIST2H4A, TRIP13
0.933333	0.898551	0.91954	0.90625	0.923077	0.911111	5	C1QC, CCDC27, HIST2H4A, SCN5A, SLC45A2
0.933333	0.898551	0.91954	0.90625	0.923077	0.911111	5	CCDC27, CDCA5, HIST2H4A, NOS1AP, SCN5A
0.933333	0.898551	0.91954	0.90625	0.923077	0.911111	5	HIST2H4A, OR2A42, SLC24A5, TRIP13, UGT2B11
0.933333	0.898551	0.91954	0.90625	0.923077	0.911111	5	BEGAIN, CCDC27, CDCA5, HIST2H4A, NOS1AP
0.933333	0.898551	0.91954	0.90625	0.923077	0.911111	5	BEGAIN, CCDC27, HIST2H4A, INSC, TRIP13
0.933333	0.898551	0.91954	0.90625	0.923077	0.911111	5	BEGAIN, CCDC27, HIST2H4A, OR10G2, TRIP13
0.92381	0.913043	0.91954	0.90625	0.923077	0.911111	5	C1QC, CCDC27, HIST2H4A, INSC, OR2A42
0.971429	0.826087	0.913793	1	0.923077	0.977778	5	INSC, NMNAT2, OTOF, SLC24A5, TRIP13
0.961905	0.84058	0.913793	0.96875	0.923077	0.955556	5	C1QC, CCDC27, CDCA5, SCN5A, SLC24A5
0.952381	0.855072	0.913793	0.96875	0.923077	0.955556	5	C1QC, CCDC27, GTF2H2C, HIST2H4A, INSC
0.952381	0.855072	0.913793	0.96875	0.923077	0.955556	5	CCDC27, GSTM1, INSC, OTOF, SLC24A5
0.952381	0.855072	0.913793	0.96875	0.923077	0.955556	5	CCDC27, NOS1AP, OTOF, SLC24A5, TRIP13
0.952381	0.855072	0.913793	0.96875	0.923077	0.955556	5	ABCC11, BEGAIN, CCDC27, OTOF, TRIP13
0.942857	0.869565	0.913793	0.96875	0.923077	0.955556	5	C1QC, CDCA5, INSC, OR10G2, OR2A42
0.942857	0.869565	0.913793	0.96875	0.923077	0.955556	5	C1QC, HIST2H4A, INSC, OTOF, SLC24A5
0.942857	0.869565	0.913793	0.96875	0.923077	0.955556	5	CCDC27, LGSN, NOS1AP, OTOF, TRIP13
0.942857	0.869565	0.913793	0.96875	0.923077	0.955556	5	HIST2H4A, INSC, OTOF, SCN5A, SLC24A5
0.92381	0.898551	0.913793	0.96875	0.923077	0.955556	5	CCDC27, CDCA5, GSTM1, INSC, SLC24A5
0.971429	0.826087	0.913793	0.9375	0.923077	0.933333	5	NMNAT2, NOS1AP, OTOF, SLC24A5, TRIP13
0.961905	0.84058	0.913793	0.9375	0.923077	0.933333	5	CCDC27, GSTM1, INSC, OTOF, SLC45A2
0.952381	0.855072	0.913793	0.9375	0.923077	0.933333	5	ABCC11, CDCA5, GSTM1, SLC24A5, UGT2B11
0.942857	0.869565	0.913793	0.9375	0.923077	0.933333	5	BEGAIN, C1QC, CCDC27, HIST2H4A, INSC
0.933333	0.884058	0.913793	0.9375	0.923077	0.933333	5	BEGAIN, HIST2H4A, NOS1AP, SCN5A, SLC24A5
0.933333	0.884058	0.913793	0.9375	0.923077	0.933333	5	CDCA5, HIST2H4A, OR2A42, SCN5A, SLC24A5
0.933333	0.884058	0.913793	0.9375	0.923077	0.933333	5	GSTM1, NMNAT2, OR2A42, OTOF, TRIP13
0.92381	0.898551	0.913793	0.9375	0.923077	0.933333	5	C1QC, CCDC27, HIST2H4A, NOS1AP, OR2A42
0.92381	0.898551	0.913793	0.9375	0.923077	0.933333	5	C1QC, HIST2H4A, INSC, OR2A42, SLC24A5
0.92381	0.898551	0.913793	0.9375	0.923077	0.933333	5	CCDC27, CDCA5, HIST2H4A, OR2A42, OTOF
0.92381	0.898551	0.913793	0.9375	0.923077	0.933333	5	CDCA5, HIST2H4A, INSC, OR2A42, SLC24A5
0.92381	0.898551	0.913793	0.9375	0.923077	0.933333	5	BEGAIN, CCDC27, CDCA5, EIF1AY, INSC
0.914286	0.913043	0.913793	0.9375	0.923077	0.933333	5	CCDC27, CDCA5, HIST2H4A, OR10G2, SCN5A
0.914286	0.913043	0.913793	0.9375	0.923077	0.933333	5	BEGAIN, CCDC27, CDCA5, HIST2H4A, SCN5A
0.961905	0.84058	0.913793	0.90625	0.923077	0.911111	5	CCDC27, NMNAT2, OTOF, SLC24A5, TRIP13
0.952381	0.855072	0.913793	0.90625	0.923077	0.911111	5	C1QC, CCDC27, CDCA5, GTF2H2C, HIST2H4A
0.952381	0.855072	0.913793	0.90625	0.923077	0.911111	5	C1QC, CCDC27, NOS1AP, OTOF, TRIP13
0.952381	0.855072	0.913793	0.90625	0.923077	0.911111	5	NMNAT2, OR2A42, OTOF, SLC24A5, TRIP13
0.952381	0.855072	0.913793	0.90625	0.923077	0.911111	5	OR10G2, OR2A42, OTOF, SLC24A5, TRIP13
0.952381	0.855072	0.913793	0.90625	0.923077	0.911111	5	BEGAIN, CCDC27, HIST2H4A, TRIP13, UGT2B11
0.942857	0.869565	0.913793	0.90625	0.923077	0.911111	5	CCDC27, GSTM1, HIST2H4A, INSC, SCN5A
0.942857	0.869565	0.913793	0.90625	0.923077	0.911111	5	CCDC27, HIST2H4A, INSC, OR10G2, TRIP13
0.942857	0.869565	0.913793	0.90625	0.923077	0.911111	5	CCDC27, HIST2H4A, INSC, SCN5A, TRIP13
0.942857	0.869565	0.913793	0.90625	0.923077	0.911111	5	CCDC27, HIST2H4A, OR2A42, SCN5A, TRIP13
0.942857	0.869565	0.913793	0.90625	0.923077	0.911111	5	CCDC27, HIST2H4A, OTOF, SCN5A, TRIP13
0.942857	0.869565	0.913793	0.90625	0.923077	0.911111	5	CCDC27, HIST2H4A, SCN5A, SLC45A2, TRIP13
0.942857	0.869565	0.913793	0.90625	0.923077	0.911111	5	HIST2H4A, NOS1AP, SCN5A, SLC24A5, TRIP13
0.942857	0.869565	0.913793	0.90625	0.923077	0.911111	5	BEGAIN, CCDC27, LGSN, NOS1AP, TRIP13
0.933333	0.884058	0.913793	0.90625	0.923077	0.911111	5	BEGAIN, HIST2H4A, NOS1AP, SLC24A5, TRIP13
0.933333	0.884058	0.913793	0.90625	0.923077	0.911111	5	C1QC, CCDC27, GSTM1, INSC, SLC24A5
0.933333	0.884058	0.913793	0.90625	0.923077	0.911111	5	HIST2H4A, INSC, OR10G2, OR2A42, TRIP13
0.933333	0.884058	0.913793	0.90625	0.923077	0.911111	5	HIST2H4A, OR2A42, OTOF, SLC24A5, TRIP13
0.933333	0.884058	0.913793	0.90625	0.923077	0.911111	5	BEGAIN, CCDC27, HIST2H4A, INSC, OTOF
0.92381	0.898551	0.913793	0.90625	0.923077	0.911111	5	CCDC27, CDCA5, NOS1AP, SLC24A5, UGT2B11
0.92381	0.898551	0.913793	0.90625	0.923077	0.911111	5	CCDC27, HIST2H4A, NOS1AP, OTOF, SLC24A5
0.92381	0.898551	0.913793	0.90625	0.923077	0.911111	5	CDCA5, HIST2H4A, NOS1AP, OR2A42, SLC24A5
0.92381	0.898551	0.913793	0.90625	0.923077	0.911111	5	BEGAIN, CCDC27, CDCA5, EIF1AY, OTOF
0.92381	0.898551	0.913793	0.90625	0.923077	0.911111	5	BEGAIN, CCDC27, CDCA5, HIST2H4A, SLC24A5
0.92381	0.898551	0.913793	0.90625	0.923077	0.911111	5	BEGAIN, CCDC27, HIST2H4A, INSC, OR2A42
0.914286	0.913043	0.913793	0.90625	0.923077	0.911111	5	BEGAIN, HIST2H4A, INSC, NOS1AP, OR2A42
0.914286	0.913043	0.913793	0.90625	0.923077	0.911111	5	HIST2H4A, INSC, OR10G2, OR2A42, SLC24A5
0.904762	0.927536	0.913793	0.90625	0.923077	0.911111	5	CCDC27, GSTM1, INSC, OR2A42, OTOF
0.904762	0.927536	0.913793	0.90625	0.923077	0.911111	5	HIST2H4A, NOS1AP, OR2A42, SCN5A, SLC24A5
0.942857	0.855072	0.908046	1	0.923077	0.977778	5	ABCC11, BEGAIN, INSC, OR10G2, SLC24A5
0.933333	0.869565	0.908046	1	0.923077	0.977778	5	C1QC, CCDC27, CDCA5, INSC, OR10G2
0.92381	0.884058	0.908046	1	0.923077	0.977778	5	CCDC27, CDCA5, GOLGA8M, INSC, SLC24A5
0.971429	0.811594	0.908046	0.96875	0.923077	0.955556	5	CCDC27, INSC, OTOF, SLC24A5, SLC45A2
0.961905	0.826087	0.908046	0.96875	0.923077	0.955556	5	ABCC11, C1QC, INSC, OTOF, SLC24A5
0.952381	0.84058	0.908046	0.96875	0.923077	0.955556	5	CCDC27, CDCA5, GSTM1, LGSN, UGT2B11
0.942857	0.855072	0.908046	0.96875	0.923077	0.955556	5	ABCC11, BEGAIN, OR10G2, SLC24A5, TRIP13
0.942857	0.855072	0.908046	0.96875	0.923077	0.955556	5	ABCC11, BEGAIN, CCDC27, CDCA5, OR10G2
0.942857	0.855072	0.908046	0.96875	0.923077	0.955556	5	LGSN, OR10G2, OTOF, SLC24A5, TRIP13
0.933333	0.869565	0.908046	0.96875	0.923077	0.955556	5	ABCC11, CCDC27, CDCA5, SLC24A5, UGT2B11
0.92381	0.884058	0.908046	0.96875	0.923077	0.955556	5	ABCC11, CCDC27, LGSN, OTOF, TRIP13
0.952381	0.84058	0.908046	0.9375	0.923077	0.933333	5	BEGAIN, NOS1AP, OR10G2, SLC24A5, TRIP13
0.952381	0.84058	0.908046	0.9375	0.923077	0.933333	5	CCDC27, EIF1AY, GSTM1, OTOF, TRIP13
0.942857	0.855072	0.908046	0.9375	0.923077	0.933333	5	C1QC, CCDC27, CDCA5, NOS1AP, SLC24A5
0.942857	0.855072	0.908046	0.9375	0.923077	0.933333	5	C1QC, CCDC27, GSTM1, HIST2H4A, NOS1AP
0.942857	0.855072	0.908046	0.9375	0.923077	0.933333	5	ABCC11, GSTM1, LGSN, SLC24A5, TRIP13
0.933333	0.869565	0.908046	0.9375	0.923077	0.933333	5	BEGAIN, HIST2H4A, NOS1AP, OR10G2, SLC24A5
0.933333	0.869565	0.908046	0.9375	0.923077	0.933333	5	C1QC, CCDC27, HIST2H4A, INSC, UGT2B11
0.933333	0.869565	0.908046	0.9375	0.923077	0.933333	5	CCDC27, GSTM1, INSC, NMNAT2, OTOF
0.933333	0.869565	0.908046	0.9375	0.923077	0.933333	5	CCDC27, GSTM1, INSC, OR2A42, TRIP13
0.933333	0.869565	0.908046	0.9375	0.923077	0.933333	5	BEGAIN, GSTM1, HIST2H4A, NOS1AP, SLC24A5
0.914286	0.898551	0.908046	0.9375	0.923077	0.933333	5	CDCA5, HIST2H4A, INSC, OR2A42, OTOF
0.914286	0.898551	0.908046	0.9375	0.923077	0.933333	5	CDCA5, HIST2H4A, OR2A42, OTOF, SLC24A5
0.961905	0.826087	0.908046	0.90625	0.923077	0.911111	5	ABCC11, NMNAT2, OTOF, SLC24A5, TRIP13
0.952381	0.84058	0.908046	0.90625	0.923077	0.911111	5	CCDC27, CDCA5, NOS1AP, OR2A42, SLC24A5
0.952381	0.84058	0.908046	0.90625	0.923077	0.911111	5	GSTM1, NMNAT2, OTOF, SLC24A5, TRIP13
0.942857	0.855072	0.908046	0.90625	0.923077	0.911111	5	CCDC27, HIST2H4A, INSC, SLC24A5, TRIP13
0.942857	0.855072	0.908046	0.90625	0.923077	0.911111	5	ABCC11, BEGAIN, CCDC27, CDCA5, UGT2B11
0.942857	0.855072	0.908046	0.90625	0.923077	0.911111	5	HIST2H4A, NOS1AP, OTOF, SLC24A5, TRIP13
0.942857	0.855072	0.908046	0.90625	0.923077	0.911111	5	BEGAIN, CCDC27, CDCA5, OR10G2, OTOF
0.933333	0.869565	0.908046	0.90625	0.923077	0.911111	5	C1QC, CCDC27, CDCA5, OR10G2, OTOF
0.933333	0.869565	0.908046	0.90625	0.923077	0.911111	5	C1QC, CCDC27, GTF2H2C, HIST2H4A, SCN5A
0.933333	0.869565	0.908046	0.90625	0.923077	0.911111	5	C1QC, CCDC27, HIST2H4A, INSC, NOS1AP
0.933333	0.869565	0.908046	0.90625	0.923077	0.911111	5	CCDC27, CDCA5, GSTM1, INSC, OTOF
0.933333	0.869565	0.908046	0.90625	0.923077	0.911111	5	CCDC27, GSTM1, HIST2H4A, SCN5A, TRIP13
0.933333	0.869565	0.908046	0.90625	0.923077	0.911111	5	CDCA5, OR2A42, OTOF, SLC24A5, UGT2B11
0.933333	0.869565	0.908046	0.90625	0.923077	0.911111	5	ABCC11, CCDC27, CDCA5, EIF1AY, OTOF
0.933333	0.869565	0.908046	0.90625	0.923077	0.911111	5	HIST2H4A, NOS1AP, OR10G2, OR2A42, SLC24A5
0.933333	0.869565	0.908046	0.90625	0.923077	0.911111	5	BEGAIN, CCDC27, CDCA5, GOLGA8M, HIST2H4A
0.933333	0.869565	0.908046	0.90625	0.923077	0.911111	5	BEGAIN, CCDC27, HIST2H4A, SCN5A, TRIP13
0.92381	0.884058	0.908046	0.90625	0.923077	0.911111	5	CCDC27, GSTM1, HIST2H4A, NOS1AP, SLC24A5
0.92381	0.884058	0.908046	0.90625	0.923077	0.911111	5	CCDC27, HIST2H4A, NOS1AP, OR2A42, SLC24A5
0.92381	0.884058	0.908046	0.90625	0.923077	0.911111	5	HIST2H4A, OR2A42, SCN5A, SLC24A5, TRIP13
0.92381	0.884058	0.908046	0.90625	0.923077	0.911111	5	BEGAIN, CCDC27, CDCA5, HIST2H4A, UGT2B11
0.914286	0.898551	0.908046	0.90625	0.923077	0.911111	5	BEGAIN, HIST2H4A, NOS1AP, OTOF, SLC24A5
0.914286	0.898551	0.908046	0.90625	0.923077	0.911111	5	C1QC, CCDC27, CDCA5, EIF1AY, GTF2H2C
0.914286	0.898551	0.908046	0.90625	0.923077	0.911111	5	CCDC27, HIST2H4A, NOS1AP, OR2A42, SCN5A
0.914286	0.898551	0.908046	0.90625	0.923077	0.911111	5	CDCA5, GTF2H2C, NOS1AP, OR10G2, SLC24A5
0.914286	0.898551	0.908046	0.90625	0.923077	0.911111	5	BEGAIN, C1QC, CCDC27, CDCA5, EIF1AY
0.914286	0.898551	0.908046	0.90625	0.923077	0.911111	5	BEGAIN, CCDC27, EIF1AY, HIST2H4A, INSC
0.914286	0.898551	0.908046	0.90625	0.923077	0.911111	5	BEGAIN, CCDC27, GOLGA8M, HIST2H4A, INSC
0.961905	0.811594	0.902299	1	0.923077	0.977778	5	ABCC11, CDCA5, LGSN, NOS1AP, SLC24A5
0.92381	0.869565	0.902299	1	0.923077	0.977778	5	CCDC27, CDCA5, GOLGA8M, OR10G2, SCN5A
0.961905	0.811594	0.902299	0.96875	0.923077	0.955556	5	BEGAIN, GSTM1, OTOF, SLC24A5, TRIP13
0.952381	0.826087	0.902299	0.96875	0.923077	0.955556	5	ABCC11, BEGAIN, OR10G2, OTOF, SLC24A5
0.942857	0.84058	0.902299	0.96875	0.923077	0.955556	5	LGSN, NOS1AP, OR2A42, OTOF, TRIP13
0.933333	0.855072	0.902299	0.96875	0.923077	0.955556	5	ABCC11, BEGAIN, NOS1AP, OR10G2, SLC24A5
0.933333	0.855072	0.902299	0.96875	0.923077	0.955556	5	BEGAIN, CCDC27, CDCA5, EIF1AY, LGSN
0.92381	0.869565	0.902299	0.96875	0.923077	0.955556	5	C1QC, CCDC27, CDCA5, OTOF, UGT2B11
0.92381	0.869565	0.902299	0.96875	0.923077	0.955556	5	ABCC11, CCDC27, CDCA5, INSC, OR10G2
0.92381	0.869565	0.902299	0.96875	0.923077	0.955556	5	ABCC11, CDCA5, GSTM1, OR10G2, SLC24A5
0.914286	0.884058	0.902299	0.96875	0.923077	0.955556	5	C1QC, CCDC27, CDCA5, EIF1AY, SCN5A
0.961905	0.811594	0.902299	0.9375	0.923077	0.933333	5	CDCA5, GTF2H2C, INSC, NOS1AP, SLC24A5
0.952381	0.826087	0.902299	0.9375	0.923077	0.933333	5	NOS1AP, OR10G2, OTOF, SLC24A5, TRIP13
0.942857	0.84058	0.902299	0.9375	0.923077	0.933333	5	CDCA5, INSC, OR2A42, OTOF, TRIP13
0.942857	0.84058	0.902299	0.9375	0.923077	0.933333	5	ABCC11, CCDC27, CDCA5, OR10G2, OR2A42
0.933333	0.855072	0.902299	0.9375	0.923077	0.933333	5	CDCA5, HIST2H4A, INSC, OTOF, SLC24A5
0.933333	0.855072	0.902299	0.9375	0.923077	0.933333	5	CDCA5, OR10G2, OR2A42, OTOF, TRIP13
0.933333	0.855072	0.902299	0.9375	0.923077	0.933333	5	GSTM1, INSC, OR2A42, SLC24A5, TRIP13
0.92381	0.869565	0.902299	0.9375	0.923077	0.933333	5	C1QC, CCDC27, GSTM1, SCN5A, UGT2B11
0.92381	0.869565	0.902299	0.9375	0.923077	0.933333	5	CCDC27, CDCA5, GSTM1, OTOF, UGT2B11
0.92381	0.869565	0.902299	0.9375	0.923077	0.933333	5	CCDC27, CDCA5, HIST2H4A, INSC, SLC24A5
0.92381	0.869565	0.902299	0.9375	0.923077	0.933333	5	CDCA5, NOS1AP, OR10G2, OR2A42, SLC24A5
0.92381	0.869565	0.902299	0.9375	0.923077	0.933333	5	ABCC11, CCDC27, EIF1AY, OTOF, TRIP13
0.914286	0.884058	0.902299	0.9375	0.923077	0.933333	5	CCDC27, CDCA5, GTF2H2C, LGSN, OR10G2
0.904762	0.898551	0.902299	0.9375	0.923077	0.933333	5	CDCA5, EIF1AY, INSC, OR2A42, SLC24A5
0.961905	0.811594	0.902299	0.90625	0.923077	0.911111	5	ABCC11, C1QC, CDCA5, NOS1AP, SLC24A5
0.952381	0.826087	0.902299	0.90625	0.923077	0.911111	5	CDCA5, HIST2H4A, NOS1AP, SLC24A5, TRIP13
0.942857	0.84058	0.902299	0.90625	0.923077	0.911111	5	C1QC, CCDC27, HIST2H4A, INSC, TRIP13
0.942857	0.84058	0.902299	0.90625	0.923077	0.911111	5	C1QC, CCDC27, HIST2H4A, OR10G2, TRIP13
0.942857	0.84058	0.902299	0.90625	0.923077	0.911111	5	C1QC, NOS1AP, OR2A42, OTOF, TRIP13
0.942857	0.84058	0.902299	0.90625	0.923077	0.911111	5	CCDC27, CDCA5, HIST2H4A, SLC45A2, TRIP13
0.942857	0.84058	0.902299	0.90625	0.923077	0.911111	5	CCDC27, CDCA5, OR10G2, OR2A42, OTOF
0.942857	0.84058	0.902299	0.90625	0.923077	0.911111	5	CDCA5, NOS1AP, OR2A42, SLC24A5, UGT2B11
0.942857	0.84058	0.902299	0.90625	0.923077	0.911111	5	ABCC11, CCDC27, CDCA5, OR10G2, OTOF
0.942857	0.84058	0.902299	0.90625	0.923077	0.911111	5	HIST2H4A, INSC, NOS1AP, SLC24A5, TRIP13
0.942857	0.84058	0.902299	0.90625	0.923077	0.911111	5	HIST2H4A, INSC, OR10G2, SLC24A5, TRIP13
0.942857	0.84058	0.902299	0.90625	0.923077	0.911111	5	LGSN, OR2A42, OTOF, SLC24A5, TRIP13
0.942857	0.84058	0.902299	0.90625	0.923077	0.911111	5	NOS1AP, OR10G2, OTOF, SLC24A5, SLC45A2
0.942857	0.84058	0.902299	0.90625	0.923077	0.911111	5	BEGAIN, C1QC, CCDC27, OR10G2, SCN5A
0.942857	0.84058	0.902299	0.90625	0.923077	0.911111	5	BEGAIN, GSTM1, NOS1AP, SLC24A5, TRIP13
0.933333	0.855072	0.902299	0.90625	0.923077	0.911111	5	C1QC, CCDC27, CDCA5, HIST2H4A, OR10G2
0.933333	0.855072	0.902299	0.90625	0.923077	0.911111	5	C1QC, CCDC27, HIST2H4A, NOS1AP, SLC24A5
0.933333	0.855072	0.902299	0.90625	0.923077	0.911111	5	C1QC, CCDC27, HIST2H4A, SCN5A, SLC24A5
0.933333	0.855072	0.902299	0.90625	0.923077	0.911111	5	CCDC27, CDCA5, HIST2H4A, LGSN, UGT2B11
0.933333	0.855072	0.902299	0.90625	0.923077	0.911111	5	CCDC27, CDCA5, NOS1AP, TRIP13, UGT2B11
0.933333	0.855072	0.902299	0.90625	0.923077	0.911111	5	HIST2H4A, NOS1AP, OR10G2, SLC24A5, TRIP13
0.933333	0.855072	0.902299	0.90625	0.923077	0.911111	5	ABCC11, CCDC27, NMNAT2, OTOF, TRIP13
0.933333	0.855072	0.902299	0.90625	0.923077	0.911111	5	BEGAIN, CCDC27, HIST2H4A, SCN5A, SLC24A5
0.92381	0.869565	0.902299	0.90625	0.923077	0.911111	5	C1QC, CDCA5, EIF1AY, INSC, OR2A42
0.92381	0.869565	0.902299	0.90625	0.923077	0.911111	5	C1QC, HIST2H4A, INSC, NOS1AP, SLC24A5
0.92381	0.869565	0.902299	0.90625	0.923077	0.911111	5	CCDC27, CDCA5, EIF1AY, OR2A42, OTOF
0.92381	0.869565	0.902299	0.90625	0.923077	0.911111	5	CCDC27, CDCA5, GTF2H2C, HIST2H4A, UGT2B11
0.92381	0.869565	0.902299	0.90625	0.923077	0.911111	5	CDCA5, GSTM1, INSC, OR10G2, OR2A42
0.92381	0.869565	0.902299	0.90625	0.923077	0.911111	5	GSTM1, GTF2H2C, HIST2H4A, SCN5A, SLC24A5
0.92381	0.869565	0.902299	0.90625	0.923077	0.911111	5	HIST2H4A, INSC, OR2A42, SCN5A, SLC24A5
0.92381	0.869565	0.902299	0.90625	0.923077	0.911111	5	HIST2H4A, NOS1AP, SLC24A5, TRIP13, UGT2B11
0.914286	0.884058	0.902299	0.90625	0.923077	0.911111	5	CCDC27, CDCA5, EIF1AY, GSTM1, INSC
0.914286	0.884058	0.902299	0.90625	0.923077	0.911111	5	CCDC27, GSTM1, HIST2H4A, NOS1AP, SCN5A
0.914286	0.884058	0.902299	0.90625	0.923077	0.911111	5	ABCC11, BEGAIN, CCDC27, CDCA5, EIF1AY
0.904762	0.898551	0.902299	0.90625	0.923077	0.911111	5	CCDC27, CDCA5, GSTM1, HIST2H4A, UGT2B11
0.904762	0.898551	0.902299	0.90625	0.923077	0.911111	5	CCDC27, EIF1AY, GSTM1, HIST2H4A, SCN5A
0.904762	0.898551	0.902299	0.90625	0.923077	0.911111	5	CCDC27, HIST2H4A, OR10G2, SLC45A2, TRIP13
0.904762	0.898551	0.902299	0.90625	0.923077	0.911111	5	BEGAIN, CCDC27, HIST2H4A, NOS1AP, SCN5A
0.933333	0.84058	0.896552	1	0.923077	0.977778	5	ABCC11, CDCA5, INSC, OR10G2, SLC24A5
0.914286	0.869565	0.896552	1	0.923077	0.977778	5	C1QC, CCDC27, CDCA5, OR10G2, SCN5A
0.952381	0.811594	0.896552	0.96875	0.923077	0.955556	5	CDCA5, NOS1AP, SLC24A5, TRIP13, UGT2B11
0.952381	0.811594	0.896552	0.96875	0.923077	0.955556	5	LGSN, NOS1AP, OTOF, SLC24A5, TRIP13
0.952381	0.811594	0.896552	0.96875	0.923077	0.955556	5	ABCC11, INSC, OR10G2, OTOF, SLC24A5
0.952381	0.811594	0.896552	0.96875	0.923077	0.955556	5	BEGAIN, CCDC27, NMNAT2, OTOF, TRIP13
0.942857	0.826087	0.896552	0.96875	0.923077	0.955556	5	CDCA5, INSC, NOS1AP, OR10G2, SLC24A5
0.942857	0.826087	0.896552	0.96875	0.923077	0.955556	5	ABCC11, BEGAIN, CDCA5, EIF1AY, SLC24A5
0.933333	0.84058	0.896552	0.96875	0.923077	0.955556	5	ABCC11, C1QC, CCDC27, CDCA5, SLC24A5
0.933333	0.84058	0.896552	0.96875	0.923077	0.955556	5	ABCC11, C1QC, CCDC27, INSC, OR10G2
0.933333	0.84058	0.896552	0.96875	0.923077	0.955556	5	ABCC11, C1QC, CDCA5, OR10G2, SLC24A5
0.933333	0.84058	0.896552	0.96875	0.923077	0.955556	5	CCDC27, CDCA5, INSC, NOS1AP, SLC24A5
0.933333	0.84058	0.896552	0.96875	0.923077	0.955556	5	CCDC27, CDCA5, INSC, OTOF, SLC24A5
0.933333	0.84058	0.896552	0.96875	0.923077	0.955556	5	CDCA5, NMNAT2, OTOF, SLC24A5, TRIP13
0.933333	0.84058	0.896552	0.96875	0.923077	0.955556	5	GOLGA8M, GSTM1, OTOF, SLC24A5, TRIP13
0.933333	0.84058	0.896552	0.96875	0.923077	0.955556	5	ABCC11, CCDC27, CDCA5, SCN5A, SLC24A5
0.933333	0.84058	0.896552	0.96875	0.923077	0.955556	5	INSC, LGSN, OR2A42, OTOF, SLC24A5
0.933333	0.84058	0.896552	0.96875	0.923077	0.955556	5	BEGAIN, CCDC27, NOS1AP, OTOF, TRIP13
0.933333	0.84058	0.896552	0.96875	0.923077	0.955556	5	BEGAIN, GSTM1, INSC, OTOF, SLC24A5
0.92381	0.855072	0.896552	0.96875	0.923077	0.955556	5	CCDC27, CDCA5, OR10G2, OTOF, SLC45A2
0.92381	0.855072	0.896552	0.96875	0.923077	0.955556	5	ABCC11, CCDC27, CDCA5, EIF1AY, OR10G2
0.92381	0.855072	0.896552	0.96875	0.923077	0.955556	5	BEGAIN, C1QC, CCDC27, CDCA5, OR10G2
0.914286	0.869565	0.896552	0.96875	0.923077	0.955556	5	CCDC27, CDCA5, EIF1AY, GSTM1, UGT2B11
0.914286	0.869565	0.896552	0.96875	0.923077	0.955556	5	ABCC11, CCDC27, CDCA5, LGSN, TRIP13
0.914286	0.869565	0.896552	0.96875	0.923077	0.955556	5	BEGAIN, C1QC, CCDC27, CDCA5, UGT2B11
0.971429	0.782609	0.896552	0.9375	0.923077	0.933333	5	ABCC11, NOS1AP, OTOF, SLC24A5, TRIP13
0.952381	0.811594	0.896552	0.9375	0.923077	0.933333	5	GOLGA8M, NOS1AP, OTOF, SLC24A5, TRIP13
0.952381	0.811594	0.896552	0.9375	0.923077	0.933333	5	NOS1AP, OR2A42, OTOF, SLC24A5, TRIP13
0.952381	0.811594	0.896552	0.9375	0.923077	0.933333	5	ABCC11, OR10G2, OR2A42, OTOF, SLC24A5
0.942857	0.826087	0.896552	0.9375	0.923077	0.933333	5	CDCA5, NOS1AP, OR10G2, SCN5A, SLC24A5
0.942857	0.826087	0.896552	0.9375	0.923077	0.933333	5	EIF1AY, GSTM1, OR2A42, OTOF, TRIP13
0.942857	0.826087	0.896552	0.9375	0.923077	0.933333	5	GSTM1, LGSN, OTOF, SLC24A5, TRIP13
0.942857	0.826087	0.896552	0.9375	0.923077	0.933333	5	GSTM1, NOS1AP, OTOF, SLC24A5, TRIP13
0.942857	0.826087	0.896552	0.9375	0.923077	0.933333	5	GTF2H2C, NOS1AP, OTOF, SLC24A5, TRIP13
0.942857	0.826087	0.896552	0.9375	0.923077	0.933333	5	ABCC11, CDCA5, GSTM1, OTOF, SLC24A5
0.942857	0.826087	0.896552	0.9375	0.923077	0.933333	5	ABCC11, CDCA5, OR10G2, OTOF, SLC24A5
0.933333	0.84058	0.896552	0.9375	0.923077	0.933333	5	CCDC27, HIST2H4A, INSC, SCN5A, SLC24A5
0.933333	0.84058	0.896552	0.9375	0.923077	0.933333	5	GSTM1, HIST2H4A, INSC, OTOF, SLC24A5
0.933333	0.84058	0.896552	0.9375	0.923077	0.933333	5	GSTM1, HIST2H4A, INSC, SCN5A, SLC24A5
0.933333	0.84058	0.896552	0.9375	0.923077	0.933333	5	ABCC11, CDCA5, OR10G2, OR2A42, SLC24A5
0.92381	0.855072	0.896552	0.9375	0.923077	0.933333	5	CCDC27, HIST2H4A, INSC, OR10G2, SLC24A5
0.92381	0.855072	0.896552	0.9375	0.923077	0.933333	5	CDCA5, GOLGA8M, OR2A42, OTOF, SLC24A5
0.92381	0.855072	0.896552	0.9375	0.923077	0.933333	5	CDCA5, OR10G2, OR2A42, OTOF, SLC24A5
0.92381	0.855072	0.896552	0.9375	0.923077	0.933333	5	ABCC11, CCDC27, CDCA5, OR10G2, SLC24A5
0.92381	0.855072	0.896552	0.9375	0.923077	0.933333	5	ABCC11, CDCA5, EIF1AY, OR2A42, SLC24A5
0.914286	0.869565	0.896552	0.9375	0.923077	0.933333	5	CCDC27, CDCA5, GOLGA8M, NOS1AP, SLC24A5
0.914286	0.869565	0.896552	0.9375	0.923077	0.933333	5	CCDC27, CDCA5, OR2A42, SLC24A5, UGT2B11
0.904762	0.884058	0.896552	0.9375	0.923077	0.933333	5	C1QC, CCDC27, HIST2H4A, OR10G2, SCN5A
0.904762	0.884058	0.896552	0.9375	0.923077	0.933333	5	CCDC27, CDCA5, HIST2H4A, OR2A42, SLC24A5
0.904762	0.884058	0.896552	0.9375	0.923077	0.933333	5	BEGAIN, CCDC27, CDCA5, EIF1AY, GTF2H2C
0.952381	0.811594	0.896552	0.90625	0.923077	0.911111	5	ABCC11, BEGAIN, OTOF, SCN5A, SLC24A5
0.952381	0.811594	0.896552	0.90625	0.923077	0.911111	5	NMNAT2, OR10G2, OTOF, SLC24A5, TRIP13
0.942857	0.826087	0.896552	0.90625	0.923077	0.911111	5	C1QC, HIST2H4A, NOS1AP, SLC24A5, TRIP13
0.942857	0.826087	0.896552	0.90625	0.923077	0.911111	5	CCDC27, CDCA5, NOS1AP, OTOF, TRIP13
0.942857	0.826087	0.896552	0.90625	0.923077	0.911111	5	CDCA5, GOLGA8M, NOS1AP, SCN5A, SLC24A5
0.942857	0.826087	0.896552	0.90625	0.923077	0.911111	5	CDCA5, GSTM1, OTOF, SCN5A, SLC24A5
0.933333	0.84058	0.896552	0.90625	0.923077	0.911111	5	C1QC, CDCA5, NOS1AP, OR10G2, SLC24A5
0.933333	0.84058	0.896552	0.90625	0.923077	0.911111	5	ABCC11, C1QC, CCDC27, OTOF, TRIP13
0.933333	0.84058	0.896552	0.90625	0.923077	0.911111	5	CCDC27, CDCA5, LGSN, NOS1AP, UGT2B11
0.933333	0.84058	0.896552	0.90625	0.923077	0.911111	5	GSTM1, GTF2H2C, HIST2H4A, INSC, SLC24A5
0.933333	0.84058	0.896552	0.90625	0.923077	0.911111	5	GSTM1, HIST2H4A, NOS1AP, SCN5A, SLC24A5
0.933333	0.84058	0.896552	0.90625	0.923077	0.911111	5	GSTM1, NOS1AP, OR2A42, OTOF, TRIP13
0.933333	0.84058	0.896552	0.90625	0.923077	0.911111	5	BEGAIN, CDCA5, NOS1AP, SLC24A5, UGT2B11
0.933333	0.84058	0.896552	0.90625	0.923077	0.911111	5	BEGAIN, GSTM1, OR10G2, SCN5A, SLC24A5
0.92381	0.855072	0.896552	0.90625	0.923077	0.911111	5	CCDC27, CDCA5, EIF1AY, NOS1AP, SCN5A
0.92381	0.855072	0.896552	0.90625	0.923077	0.911111	5	CCDC27, CDCA5, INSC, SLC45A2, TRIP13
0.92381	0.855072	0.896552	0.90625	0.923077	0.911111	5	CCDC27, GOLGA8M, HIST2H4A, INSC, SCN5A
0.92381	0.855072	0.896552	0.90625	0.923077	0.911111	5	CDCA5, NOS1AP, OR10G2, OR2A42, TRIP13
0.92381	0.855072	0.896552	0.90625	0.923077	0.911111	5	GTF2H2C, HIST2H4A, OTOF, SCN5A, SLC24A5
0.92381	0.855072	0.896552	0.90625	0.923077	0.911111	5	HIST2H4A, INSC, OTOF, SLC24A5, TRIP13
0.92381	0.855072	0.896552	0.90625	0.923077	0.911111	5	HIST2H4A, OR10G2, SCN5A, SLC24A5, TRIP13
0.92381	0.855072	0.896552	0.90625	0.923077	0.911111	5	BEGAIN, C1QC, CCDC27, HIST2H4A, OTOF
0.92381	0.855072	0.896552	0.90625	0.923077	0.911111	5	BEGAIN, CCDC27, CDCA5, NOS1AP, UGT2B11
0.92381	0.855072	0.896552	0.90625	0.923077	0.911111	5	BEGAIN, CCDC27, CDCA5, OTOF, UGT2B11
0.914286	0.869565	0.896552	0.90625	0.923077	0.911111	5	C1QC, CCDC27, GTF2H2C, HIST2H4A, OTOF
0.914286	0.869565	0.896552	0.90625	0.923077	0.911111	5	C1QC, CCDC27, HIST2H4A, OR2A42, SCN5A
0.914286	0.869565	0.896552	0.90625	0.923077	0.911111	5	CCDC27, CDCA5, GOLGA8M, INSC, OTOF
0.914286	0.869565	0.896552	0.90625	0.923077	0.911111	5	EIF1AY, GSTM1, HIST2H4A, SCN5A, SLC24A5
0.914286	0.869565	0.896552	0.90625	0.923077	0.911111	5	ABCC11, CDCA5, NOS1AP, OR2A42, SLC24A5
0.895238	0.898551	0.896552	0.90625	0.923077	0.911111	5	CCDC27, HIST2H4A, OR10G2, SCN5A, SLC24A5
0.952381	0.797101	0.890805	0.96875	0.923077	0.955556	5	CDCA5, GOLGA8M, INSC, NOS1AP, SLC24A5
0.942857	0.811594	0.890805	0.96875	0.923077	0.955556	5	CDCA5, INSC, LGSN, OR10G2, SCN5A
0.942857	0.811594	0.890805	0.96875	0.923077	0.955556	5	GSTM1, INSC, OTOF, SLC24A5, TRIP13
0.942857	0.811594	0.890805	0.96875	0.923077	0.955556	5	GTF2H2C, NMNAT2, OTOF, SLC24A5, TRIP13
0.942857	0.811594	0.890805	0.96875	0.923077	0.955556	5	INSC, NOS1AP, OR2A42, SLC24A5, TRIP13
0.933333	0.826087	0.890805	0.96875	0.923077	0.955556	5	C1QC, CCDC27, HIST2H4A, INSC, OR10G2
0.933333	0.826087	0.890805	0.96875	0.923077	0.955556	5	ABCC11, C1QC, CCDC27, OR10G2, SLC24A5
0.933333	0.826087	0.890805	0.96875	0.923077	0.955556	5	CDCA5, GTF2H2C, INSC, OTOF, SLC24A5
0.933333	0.826087	0.890805	0.96875	0.923077	0.955556	5	ABCC11, CDCA5, EIF1AY, OR10G2, SLC24A5
0.933333	0.826087	0.890805	0.96875	0.923077	0.955556	5	ABCC11, INSC, LGSN, OR10G2, SLC24A5
0.92381	0.84058	0.890805	0.96875	0.923077	0.955556	5	C1QC, CCDC27, CDCA5, EIF1AY, INSC
0.92381	0.84058	0.890805	0.96875	0.923077	0.955556	5	C1QC, CCDC27, INSC, OR10G2, OR2A42
0.92381	0.84058	0.890805	0.96875	0.923077	0.955556	5	CCDC27, CDCA5, OR10G2, SCN5A, SLC24A5
0.914286	0.855072	0.890805	0.96875	0.923077	0.955556	5	CCDC27, CDCA5, GOLGA8M, SLC24A5, UGT2B11
0.914286	0.855072	0.890805	0.96875	0.923077	0.955556	5	ABCC11, BEGAIN, CCDC27, OR10G2, SLC24A5
0.914286	0.855072	0.890805	0.96875	0.923077	0.955556	5	BEGAIN, CCDC27, CDCA5, EIF1AY, UGT2B11
0.885714	0.898551	0.890805	0.96875	0.923077	0.955556	5	CCDC27, CDCA5, GSTM1, GTF2H2C, UGT2B11
0.942857	0.811594	0.890805	0.9375	0.923077	0.933333	5	CDCA5, NOS1AP, OR2A42, SLC24A5, TRIP13
0.942857	0.811594	0.890805	0.9375	0.923077	0.933333	5	ABCC11, CCDC27, CDCA5, OTOF, SLC24A5
0.942857	0.811594	0.890805	0.9375	0.923077	0.933333	5	ABCC11, GSTM1, LGSN, OTOF, SLC24A5
0.942857	0.811594	0.890805	0.9375	0.923077	0.933333	5	BEGAIN, C1QC, CCDC27, OR10G2, OTOF
0.933333	0.826087	0.890805	0.9375	0.923077	0.933333	5	CCDC27, CDCA5, EIF1AY, GOLGA8M, INSC
0.933333	0.826087	0.890805	0.9375	0.923077	0.933333	5	CCDC27, GSTM1, INSC, OTOF, TRIP13
0.933333	0.826087	0.890805	0.9375	0.923077	0.933333	5	HIST2H4A, INSC, OR10G2, OTOF, SLC24A5
0.933333	0.826087	0.890805	0.9375	0.923077	0.933333	5	ABCC11, CCDC27, OTOF, SLC45A2, TRIP13
0.933333	0.826087	0.890805	0.9375	0.923077	0.933333	5	ABCC11, CDCA5, LGSN, OR2A42, SLC24A5
0.933333	0.826087	0.890805	0.9375	0.923077	0.933333	5	ABCC11, CDCA5, OR2A42, OTOF, SLC24A5
0.933333	0.826087	0.890805	0.9375	0.923077	0.933333	5	BEGAIN, C1QC, NOS1AP, OR10G2, SLC24A5
0.92381	0.84058	0.890805	0.9375	0.923077	0.933333	5	ABCC11, C1QC, CCDC27, SCN5A, TRIP13
0.92381	0.84058	0.890805	0.9375	0.923077	0.933333	5	CCDC27, CDCA5, GOLGA8M, NOS1AP, OR2A42
0.92381	0.84058	0.890805	0.9375	0.923077	0.933333	5	CCDC27, CDCA5, INSC, NMNAT2, OTOF
0.92381	0.84058	0.890805	0.9375	0.923077	0.933333	5	ABCC11, CCDC27, CDCA5, NOS1AP, SLC24A5
0.92381	0.84058	0.890805	0.9375	0.923077	0.933333	5	ABCC11, CCDC27, INSC, OR10G2, SLC24A5
0.92381	0.84058	0.890805	0.9375	0.923077	0.933333	5	ABCC11, CDCA5, NOS1AP, OR10G2, SLC24A5
0.92381	0.84058	0.890805	0.9375	0.923077	0.933333	5	ABCC11, GOLGA8M, OR10G2, OTOF, SLC24A5
0.92381	0.84058	0.890805	0.9375	0.923077	0.933333	5	ABCC11, GTF2H2C, NOS1AP, OR10G2, SLC24A5
0.92381	0.84058	0.890805	0.9375	0.923077	0.933333	5	BEGAIN, CCDC27, CDCA5, EIF1AY, OR10G2
0.92381	0.84058	0.890805	0.9375	0.923077	0.933333	5	BEGAIN, CCDC27, CDCA5, EIF1AY, SLC24A5
0.914286	0.855072	0.890805	0.9375	0.923077	0.933333	5	C1QC, HIST2H4A, NOS1AP, OR2A42, SLC24A5
0.914286	0.855072	0.890805	0.9375	0.923077	0.933333	5	CCDC27, CDCA5, EIF1AY, GSTM1, TRIP13
0.914286	0.855072	0.890805	0.9375	0.923077	0.933333	5	CCDC27, HIST2H4A, INSC, OR10G2, SCN5A
0.914286	0.855072	0.890805	0.9375	0.923077	0.933333	5	CDCA5, EIF1AY, OR2A42, SCN5A, SLC24A5
0.904762	0.869565	0.890805	0.9375	0.923077	0.933333	5	CCDC27, CDCA5, GSTM1, NOS1AP, SLC24A5
0.904762	0.869565	0.890805	0.9375	0.923077	0.933333	5	CCDC27, CDCA5, NOS1AP, OR10G2, SLC24A5
0.904762	0.869565	0.890805	0.9375	0.923077	0.933333	5	CCDC27, CDCA5, OR10G2, OR2A42, SLC24A5
0.904762	0.869565	0.890805	0.9375	0.923077	0.933333	5	CDCA5, HIST2H4A, NOS1AP, OR2A42, SCN5A
0.904762	0.869565	0.890805	0.9375	0.923077	0.933333	5	CDCA5, HIST2H4A, OR10G2, SCN5A, SLC24A5
0.952381	0.797101	0.890805	0.90625	0.923077	0.911111	5	GSTM1, NMNAT2, NOS1AP, OTOF, SLC24A5
0.942857	0.811594	0.890805	0.90625	0.923077	0.911111	5	C1QC, OR10G2, OR2A42, OTOF, SLC24A5
0.942857	0.811594	0.890805	0.90625	0.923077	0.911111	5	ABCC11, CCDC27, CDCA5, EIF1AY, SLC24A5
0.942857	0.811594	0.890805	0.90625	0.923077	0.911111	5	BEGAIN, CDCA5, EIF1AY, NOS1AP, SLC24A5
0.933333	0.826087	0.890805	0.90625	0.923077	0.911111	5	C1QC, CCDC27, CDCA5, INSC, OTOF
0.933333	0.826087	0.890805	0.90625	0.923077	0.911111	5	ABCC11, C1QC, CCDC27, INSC, SCN5A
0.933333	0.826087	0.890805	0.90625	0.923077	0.911111	5	CDCA5, GSTM1, NOS1AP, SCN5A, SLC24A5
0.933333	0.826087	0.890805	0.90625	0.923077	0.911111	5	CDCA5, INSC, NOS1AP, OR2A42, SLC24A5
0.933333	0.826087	0.890805	0.90625	0.923077	0.911111	5	BEGAIN, GSTM1, SCN5A, SLC24A5, TRIP13
0.92381	0.84058	0.890805	0.90625	0.923077	0.911111	5	C1QC, CCDC27, EIF1AY, GTF2H2C, HIST2H4A
0.92381	0.84058	0.890805	0.90625	0.923077	0.911111	5	C1QC, CDCA5, NOS1AP, OR2A42, SLC24A5
0.92381	0.84058	0.890805	0.90625	0.923077	0.911111	5	CCDC27, CDCA5, HIST2H4A, INSC, TRIP13
0.92381	0.84058	0.890805	0.90625	0.923077	0.911111	5	CDCA5, GSTM1, OR2A42, OTOF, SLC24A5
0.92381	0.84058	0.890805	0.90625	0.923077	0.911111	5	EIF1AY, HIST2H4A, INSC, SCN5A, SLC24A5
0.92381	0.84058	0.890805	0.90625	0.923077	0.911111	5	GOLGA8M, NMNAT2, OTOF, SLC24A5, TRIP13
0.92381	0.84058	0.890805	0.90625	0.923077	0.911111	5	GSTM1, HIST2H4A, OTOF, SCN5A, SLC24A5
0.92381	0.84058	0.890805	0.90625	0.923077	0.911111	5	ABCC11, OR10G2, OR2A42, OTOF, TRIP13
0.92381	0.84058	0.890805	0.90625	0.923077	0.911111	5	BEGAIN, C1QC, CCDC27, HIST2H4A, UGT2B11
0.92381	0.84058	0.890805	0.90625	0.923077	0.911111	5	BEGAIN, CCDC27, GSTM1, OR2A42, TRIP13
0.914286	0.855072	0.890805	0.90625	0.923077	0.911111	5	CCDC27, CDCA5, HIST2H4A, NOS1AP, OR10G2
0.914286	0.855072	0.890805	0.90625	0.923077	0.911111	5	CCDC27, GSTM1, HIST2H4A, OR10G2, SCN5A
0.914286	0.855072	0.890805	0.90625	0.923077	0.911111	5	CCDC27, HIST2H4A, INSC, OR2A42, SCN5A
0.914286	0.855072	0.890805	0.90625	0.923077	0.911111	5	HIST2H4A, INSC, SLC24A5, TRIP13, UGT2B11
0.914286	0.855072	0.890805	0.90625	0.923077	0.911111	5	NOS1AP, OR10G2, OR2A42, SLC24A5, TRIP13
0.914286	0.855072	0.890805	0.90625	0.923077	0.911111	5	ABCC11, CCDC27, NOS1AP, OTOF, TRIP13
0.914286	0.855072	0.890805	0.90625	0.923077	0.911111	5	BEGAIN, CCDC27, CDCA5, EIF1AY, GOLGA8M
0.914286	0.855072	0.890805	0.90625	0.923077	0.911111	5	BEGAIN, EIF1AY, NOS1AP, OR10G2, SLC24A5
0.904762	0.869565	0.890805	0.90625	0.923077	0.911111	5	BEGAIN, HIST2H4A, OR10G2, SCN5A, SLC24A5
0.904762	0.869565	0.890805	0.90625	0.923077	0.911111	5	C1QC, CCDC27, GTF2H2C, HIST2H4A, UGT2B11
0.904762	0.869565	0.890805	0.90625	0.923077	0.911111	5	CCDC27, CDCA5, GSTM1, OR2A42, TRIP13
0.904762	0.869565	0.890805	0.90625	0.923077	0.911111	5	CCDC27, CDCA5, INSC, NOS1AP, OR10G2
0.904762	0.869565	0.890805	0.90625	0.923077	0.911111	5	CDCA5, HIST2H4A, OR10G2, OR2A42, SLC24A5
0.904762	0.869565	0.890805	0.90625	0.923077	0.911111	5	BEGAIN, GSTM1, OR2A42, SLC24A5, TRIP13
0.895238	0.884058	0.890805	0.90625	0.923077	0.911111	5	C1QC, CCDC27, GSTM1, GTF2H2C, UGT2B11
0.895238	0.884058	0.890805	0.90625	0.923077	0.911111	5	CCDC27, CDCA5, HIST2H4A, INSC, OR10G2
0.952381	0.782609	0.885057	1	0.923077	0.977778	5	INSC, NOS1AP, OTOF, SLC24A5, TRIP13
0.933333	0.811594	0.885057	1	0.923077	0.977778	5	CDCA5, INSC, OR10G2, SCN5A, SLC24A5
0.92381	0.826087	0.885057	0.96875	1	0.977778	5	CDCA5, NOS1AP, OR10G2, SLC24A5, TRIP13
0.92381	0.826087	0.885057	1	0.923077	0.977778	5	C1QC, CCDC27, CDCA5, INSC, TRIP13
0.904762	0.855072	0.885057	1	0.923077	0.977778	5	CCDC27, CDCA5, INSC, OR10G2, SLC24A5
0.904762	0.855072	0.885057	1	0.923077	0.977778	5	ABCC11, BEGAIN, EIF1AY, OR10G2, SLC24A5
0.961905	0.768116	0.885057	0.96875	0.923077	0.955556	5	ABCC11, BEGAIN, OTOF, SLC24A5, TRIP13
0.952381	0.782609	0.885057	0.96875	0.923077	0.955556	5	BEGAIN, NOS1AP, OTOF, SLC24A5, TRIP13
0.942857	0.797101	0.885057	0.96875	0.923077	0.955556	5	ABCC11, CCDC27, CDCA5, LGSN, SLC24A5
0.942857	0.797101	0.885057	0.96875	0.923077	0.955556	5	LGSN, NOS1AP, OR2A42, SLC24A5, TRIP13
0.933333	0.811594	0.885057	0.96875	0.923077	0.955556	5	ABCC11, C1QC, CCDC27, CDCA5, INSC
0.933333	0.811594	0.885057	0.96875	0.923077	0.955556	5	CCDC27, CDCA5, EIF1AY, OR2A42, SLC24A5
0.933333	0.811594	0.885057	0.96875	0.923077	0.955556	5	LGSN, NOS1AP, OR10G2, OR2A42, TRIP13
0.933333	0.811594	0.885057	0.96875	0.923077	0.955556	5	ABCC11, INSC, LGSN, OTOF, SLC24A5
0.92381	0.826087	0.885057	0.96875	0.923077	0.955556	5	CCDC27, CDCA5, GOLGA8M, INSC, OR10G2
0.92381	0.826087	0.885057	0.96875	0.923077	0.955556	5	CDCA5, GOLGA8M, OR2A42, SCN5A, SLC24A5
0.92381	0.826087	0.885057	0.96875	0.923077	0.955556	5	ABCC11, CDCA5, GSTM1, LGSN, SLC24A5
0.904762	0.855072	0.885057	0.96875	0.923077	0.955556	5	CDCA5, INSC, OR2A42, OTOF, SLC24A5
0.895238	0.869565	0.885057	0.96875	0.923077	0.955556	5	BEGAIN, OR10G2, OR2A42, SLC24A5, TRIP13
0.952381	0.782609	0.885057	0.9375	0.923077	0.933333	5	BEGAIN, CDCA5, NOS1AP, SLC24A5, TRIP13
0.942857	0.797101	0.885057	0.9375	0.923077	0.933333	5	C1QC, CCDC27, INSC, NOS1AP, SLC24A5
0.942857	0.797101	0.885057	0.9375	0.923077	0.933333	5	EIF1AY, NOS1AP, OTOF, SLC24A5, TRIP13
0.942857	0.797101	0.885057	0.9375	0.923077	0.933333	5	LGSN, NOS1AP, OR2A42, OTOF, SLC24A5
0.933333	0.811594	0.885057	0.9375	0.923077	0.933333	5	C1QC, CCDC27, INSC, OR10G2, SCN5A
0.933333	0.811594	0.885057	0.9375	0.923077	0.933333	5	ABCC11, C1QC, CDCA5, EIF1AY, SLC24A5
0.933333	0.811594	0.885057	0.9375	0.923077	0.933333	5	ABCC11, BEGAIN, C1QC, OTOF, SLC24A5
0.933333	0.811594	0.885057	0.9375	0.923077	0.933333	5	CCDC27, GSTM1, OTOF, SLC24A5, TRIP13
0.933333	0.811594	0.885057	0.9375	0.923077	0.933333	5	GSTM1, LGSN, NOS1AP, SLC24A5, TRIP13
0.933333	0.811594	0.885057	0.9375	0.923077	0.933333	5	ABCC11, BEGAIN, GSTM1, OR10G2, SLC24A5
0.92381	0.826087	0.885057	0.9375	0.923077	0.933333	5	C1QC, INSC, OR2A42, SLC24A5, TRIP13
0.92381	0.826087	0.885057	0.9375	0.923077	0.933333	5	CCDC27, CDCA5, INSC, OR2A42, SLC45A2
0.92381	0.826087	0.885057	0.9375	0.923077	0.933333	5	CCDC27, CDCA5, OR10G2, OTOF, SLC24A5
0.92381	0.826087	0.885057	0.9375	0.923077	0.933333	5	CDCA5, GSTM1, INSC, OTOF, SLC24A5
0.914286	0.84058	0.885057	0.9375	0.923077	0.933333	5	ABCC11, C1QC, CDCA5, OR2A42, SLC24A5
0.914286	0.84058	0.885057	0.9375	0.923077	0.933333	5	C1QC, HIST2H4A, NOS1AP, OR10G2, SLC24A5
0.914286	0.84058	0.885057	0.9375	0.923077	0.933333	5	CCDC27, CDCA5, EIF1AY, LGSN, OTOF
0.914286	0.84058	0.885057	0.9375	0.923077	0.933333	5	CCDC27, CDCA5, INSC, LGSN, OTOF
0.914286	0.84058	0.885057	0.9375	0.923077	0.933333	5	CCDC27, CDCA5, INSC, NOS1AP, TRIP13
0.914286	0.84058	0.885057	0.9375	0.923077	0.933333	5	CDCA5, EIF1AY, GSTM1, INSC, SLC24A5
0.914286	0.84058	0.885057	0.9375	0.923077	0.933333	5	GSTM1, OR10G2, OR2A42, OTOF, TRIP13
0.914286	0.84058	0.885057	0.9375	0.923077	0.933333	5	HIST2H4A, INSC, OR10G2, SCN5A, SLC24A5
0.904762	0.855072	0.885057	0.9375	0.923077	0.933333	5	CCDC27, CDCA5, EIF1AY, INSC, NOS1AP
0.904762	0.855072	0.885057	0.9375	0.923077	0.933333	5	CCDC27, CDCA5, INSC, SCN5A, SLC45A2
0.904762	0.855072	0.885057	0.9375	0.923077	0.933333	5	CCDC27, CDCA5, NOS1AP, OR10G2, TRIP13
0.904762	0.855072	0.885057	0.9375	0.923077	0.933333	5	CCDC27, GOLGA8M, GSTM1, OTOF, TRIP13
0.904762	0.855072	0.885057	0.9375	0.923077	0.933333	5	CDCA5, GOLGA8M, NOS1AP, OR2A42, SLC24A5
0.904762	0.855072	0.885057	0.9375	0.923077	0.933333	5	ABCC11, CCDC27, EIF1AY, LGSN, TRIP13
0.895238	0.869565	0.885057	0.9375	0.923077	0.933333	5	GSTM1, GTF2H2C, NOS1AP, OR10G2, SLC24A5
0.885714	0.884058	0.885057	0.9375	0.923077	0.933333	5	ABCC11, CDCA5, OR10G2, OR2A42, TRIP13
0.952381	0.782609	0.885057	0.90625	0.923077	0.911111	5	C1QC, CCDC27, GSTM1, SCN5A, SLC24A5
0.942857	0.797101	0.885057	0.90625	0.923077	0.911111	5	C1QC, CCDC27, INSC, NMNAT2, OTOF
0.942857	0.797101	0.885057	0.90625	0.923077	0.911111	5	CCDC27, NOS1AP, OR2A42, SLC24A5, TRIP13
0.942857	0.797101	0.885057	0.90625	0.923077	0.911111	5	GSTM1, HIST2H4A, SCN5A, SLC24A5, TRIP13
0.942857	0.797101	0.885057	0.90625	0.923077	0.911111	5	LGSN, NMNAT2, OTOF, SLC24A5, TRIP13
0.933333	0.811594	0.885057	0.90625	0.923077	0.911111	5	C1QC, CCDC27, OTOF, SCN5A, UGT2B11
0.933333	0.811594	0.885057	0.90625	0.923077	0.911111	5	CDCA5, OR10G2, OTOF, SCN5A, SLC24A5
0.933333	0.811594	0.885057	0.90625	0.923077	0.911111	5	HIST2H4A, NOS1AP, OR10G2, OTOF, SLC24A5
0.933333	0.811594	0.885057	0.90625	0.923077	0.911111	5	ABCC11, CDCA5, GSTM1, INSC, SLC24A5
0.92381	0.826087	0.885057	0.90625	0.923077	0.911111	5	BEGAIN, NOS1AP, OR2A42, OTOF, TRIP13
0.92381	0.826087	0.885057	0.90625	0.923077	0.911111	5	GTF2H2C, LGSN, NOS1AP, OTOF, SLC24A5
0.92381	0.826087	0.885057	0.90625	0.923077	0.911111	5	ABCC11, EIF1AY, OR10G2, OTOF, SLC24A5
0.92381	0.826087	0.885057	0.90625	0.923077	0.911111	5	BEGAIN, C1QC, CCDC27, EIF1AY, OTOF
0.92381	0.826087	0.885057	0.90625	0.923077	0.911111	5	BEGAIN, CDCA5, NOS1AP, OTOF, SLC24A5
0.914286	0.84058	0.885057	0.90625	0.923077	0.911111	5	C1QC, CCDC27, OR10G2, OR2A42, SLC24A5
0.914286	0.84058	0.885057	0.90625	0.923077	0.911111	5	CCDC27, CDCA5, GSTM1, SCN5A, SLC24A5
0.914286	0.84058	0.885057	0.90625	0.923077	0.911111	5	CCDC27, GOLGA8M, NOS1AP, OTOF, TRIP13
0.914286	0.84058	0.885057	0.90625	0.923077	0.911111	5	CDCA5, EIF1AY, NOS1AP, OR2A42, SLC24A5
0.914286	0.84058	0.885057	0.90625	0.923077	0.911111	5	CDCA5, GSTM1, INSC, OR2A42, OTOF
0.914286	0.84058	0.885057	0.90625	0.923077	0.911111	5	EIF1AY, GSTM1, OR2A42, SLC24A5, TRIP13
0.914286	0.84058	0.885057	0.90625	0.923077	0.911111	5	GSTM1, HIST2H4A, NOS1AP, OR10G2, SLC24A5
0.914286	0.84058	0.885057	0.90625	0.923077	0.911111	5	HIST2H4A, INSC, SCN5A, SLC24A5, TRIP13
0.914286	0.84058	0.885057	0.90625	0.923077	0.911111	5	HIST2H4A, NOS1AP, OR10G2, OR2A42, SCN5A
0.914286	0.84058	0.885057	0.90625	0.923077	0.911111	5	HIST2H4A, OTOF, SCN5A, SLC24A5, TRIP13
0.914286	0.84058	0.885057	0.90625	0.923077	0.911111	5	INSC, NOS1AP, OR10G2, OR2A42, SLC24A5
0.914286	0.84058	0.885057	0.90625	0.923077	0.911111	5	ABCC11, CDCA5, OR10G2, OR2A42, OTOF
0.904762	0.855072	0.885057	0.90625	0.923077	0.911111	5	CCDC27, CDCA5, EIF1AY, GOLGA8M, NOS1AP
0.904762	0.855072	0.885057	0.90625	0.923077	0.911111	5	ABCC11, CCDC27, CDCA5, NOS1AP, TRIP13
0.904762	0.855072	0.885057	0.90625	0.923077	0.911111	5	ABCC11, HIST2H4A, OR10G2, OR2A42, SCN5A
0.895238	0.869565	0.885057	0.90625	0.923077	0.911111	5	CCDC27, CDCA5, GSTM1, OR2A42, UGT2B11
0.895238	0.869565	0.885057	0.90625	0.923077	0.911111	5	CCDC27, GSTM1, HIST2H4A, NOS1AP, UGT2B11
0.895238	0.869565	0.885057	0.90625	0.923077	0.911111	5	BEGAIN, CCDC27, CDCA5, OR10G2, TRIP13
0.885714	0.884058	0.885057	0.90625	0.923077	0.911111	5	CCDC27, CDCA5, GSTM1, NOS1AP, OR10G2
0.885714	0.884058	0.885057	0.90625	0.923077	0.911111	5	ABCC11, CCDC27, CDCA5, OTOF, TRIP13
0.904762	0.84058	0.87931	1	0.923077	0.977778	5	CCDC27, GSTM1, INSC, SLC24A5, TRIP13
0.904762	0.84058	0.87931	1	0.923077	0.977778	5	CDCA5, INSC, OR10G2, OR2A42, SLC24A5
0.904762	0.84058	0.87931	1	0.923077	0.977778	5	ABCC11, CCDC27, CDCA5, GOLGA8M, SLC24A5
0.942857	0.782609	0.87931	0.96875	0.923077	0.955556	5	ABCC11, BEGAIN, INSC, OTOF, SLC24A5
0.933333	0.797101	0.87931	0.96875	0.923077	0.955556	5	CDCA5, INSC, OR10G2, OTOF, SLC24A5
0.933333	0.797101	0.87931	0.96875	0.923077	0.955556	5	ABCC11, CCDC27, CDCA5, EIF1AY, LGSN
0.933333	0.797101	0.87931	0.96875	0.923077	0.955556	5	ABCC11, CCDC27, CDCA5, INSC, SLC45A2
0.933333	0.797101	0.87931	0.96875	0.923077	0.955556	5	ABCC11, CCDC27, INSC, NOS1AP, TRIP13
0.92381	0.811594	0.87931	0.96875	0.923077	0.955556	5	ABCC11, CCDC27, CDCA5, EIF1AY, INSC
0.92381	0.811594	0.87931	0.96875	0.923077	0.955556	5	ABCC11, CCDC27, CDCA5, LGSN, OR10G2
0.914286	0.826087	0.87931	0.96875	0.923077	0.955556	5	ABCC11, C1QC, CCDC27, CDCA5, OR10G2
0.914286	0.826087	0.87931	0.96875	0.923077	0.955556	5	C1QC, INSC, OR2A42, SCN5A, SLC24A5
0.914286	0.826087	0.87931	0.96875	0.923077	0.955556	5	CCDC27, CDCA5, EIF1AY, INSC, SLC24A5
0.914286	0.826087	0.87931	0.96875	0.923077	0.955556	5	CCDC27, INSC, LGSN, OTOF, SLC45A2
0.914286	0.826087	0.87931	0.96875	0.923077	0.955556	5	ABCC11, CDCA5, OR10G2, SCN5A, SLC24A5
0.961905	0.753623	0.87931	0.90625	1	0.933333	5	CDCA5, NOS1AP, SCN5A, SLC24A5, TRIP13
0.952381	0.768116	0.87931	0.9375	0.923077	0.933333	5	ABCC11, OR10G2, OTOF, SLC24A5, TRIP13
0.942857	0.782609	0.87931	0.9375	0.923077	0.933333	5	CDCA5, OTOF, SCN5A, SLC24A5, TRIP13
0.933333	0.797101	0.87931	0.9375	0.923077	0.933333	5	BEGAIN, LGSN, OR10G2, OTOF, SLC24A5
0.933333	0.797101	0.87931	0.9375	0.923077	0.933333	5	C1QC, CCDC27, CDCA5, GOLGA8M, INSC
0.933333	0.797101	0.87931	0.9375	0.923077	0.933333	5	CCDC27, CDCA5, OR2A42, OTOF, SLC24A5
0.933333	0.797101	0.87931	0.9375	0.923077	0.933333	5	CDCA5, EIF1AY, OR10G2, OTOF, SLC24A5
0.933333	0.797101	0.87931	0.9375	0.923077	0.933333	5	CDCA5, GTF2H2C, NOS1AP, SLC24A5, TRIP13
0.933333	0.797101	0.87931	0.9375	0.923077	0.933333	5	ABCC11, CDCA5, OTOF, SLC24A5, UGT2B11
0.933333	0.797101	0.87931	0.9375	0.923077	0.933333	5	ABCC11, BEGAIN, CDCA5, OTOF, SLC24A5
0.92381	0.811594	0.87931	0.9375	0.923077	0.933333	5	BEGAIN, INSC, NOS1AP, OR10G2, SLC24A5
0.92381	0.811594	0.87931	0.9375	0.923077	0.933333	5	ABCC11, C1QC, CDCA5, GSTM1, SLC24A5
0.92381	0.811594	0.87931	0.9375	0.923077	0.933333	5	CCDC27, GSTM1, OR10G2, OTOF, TRIP13
0.92381	0.811594	0.87931	0.9375	0.923077	0.933333	5	ABCC11, CCDC27, CDCA5, LGSN, OTOF
0.914286	0.826087	0.87931	0.9375	0.923077	0.933333	5	CCDC27, CDCA5, EIF1AY, OTOF, SLC24A5
0.914286	0.826087	0.87931	0.9375	0.923077	0.933333	5	CCDC27, CDCA5, EIF1AY, SCN5A, SLC24A5
0.914286	0.826087	0.87931	0.9375	0.923077	0.933333	5	CCDC27, NMNAT2, OR2A42, OTOF, TRIP13
0.914286	0.826087	0.87931	0.9375	0.923077	0.933333	5	CDCA5, EIF1AY, OR2A42, SLC24A5, TRIP13
0.914286	0.826087	0.87931	0.9375	0.923077	0.933333	5	ABCC11, CCDC27, CDCA5, GOLGA8M, OR10G2
0.914286	0.826087	0.87931	0.9375	0.923077	0.933333	5	GSTM1, INSC, OR2A42, OTOF, TRIP13
0.914286	0.826087	0.87931	0.9375	0.923077	0.933333	5	BEGAIN, CCDC27, OR10G2, OTOF, SLC24A5
0.914286	0.826087	0.87931	0.9375	0.923077	0.933333	5	BEGAIN, CDCA5, NOS1AP, OR10G2, SLC24A5
0.904762	0.84058	0.87931	0.9375	0.923077	0.933333	5	CCDC27, CDCA5, EIF1AY, NOS1AP, OR10G2
0.904762	0.84058	0.87931	0.9375	0.923077	0.933333	5	CDCA5, EIF1AY, NOS1AP, OR10G2, SLC24A5
0.904762	0.84058	0.87931	0.9375	0.923077	0.933333	5	CDCA5, GSTM1, OR10G2, OTOF, SLC24A5
0.904762	0.84058	0.87931	0.9375	0.923077	0.933333	5	CDCA5, HIST2H4A, INSC, SCN5A, SLC24A5
0.904762	0.84058	0.87931	0.9375	0.923077	0.933333	5	CDCA5, OR10G2, OR2A42, SCN5A, SLC24A5
0.904762	0.84058	0.87931	0.9375	0.923077	0.933333	5	HIST2H4A, OR10G2, OTOF, SCN5A, SLC24A5
0.904762	0.84058	0.87931	0.9375	0.923077	0.933333	5	ABCC11, CCDC27, INSC, NOS1AP, OR10G2
0.895238	0.855072	0.87931	0.9375	0.923077	0.933333	5	CDCA5, OR10G2, OR2A42, SLC24A5, TRIP13
0.895238	0.855072	0.87931	0.9375	0.923077	0.933333	5	ABCC11, BEGAIN, CCDC27, INSC, OR10G2
0.885714	0.869565	0.87931	0.9375	0.923077	0.933333	5	CCDC27, CDCA5, GOLGA8M, NOS1AP, OR10G2
0.885714	0.869565	0.87931	0.9375	0.923077	0.933333	5	CCDC27, LGSN, OR2A42, OTOF, TRIP13
0.952381	0.768116	0.87931	0.90625	0.923077	0.911111	5	CDCA5, NOS1AP, OTOF, SLC24A5, TRIP13
0.942857	0.782609	0.87931	0.90625	0.923077	0.911111	5	BEGAIN, CDCA5, OTOF, SCN5A, SLC24A5
0.933333	0.797101	0.87931	0.90625	0.923077	0.911111	5	CCDC27, LGSN, OR2A42, SLC24A5, TRIP13
0.933333	0.797101	0.87931	0.90625	0.923077	0.911111	5	CDCA5, EIF1AY, NOS1AP, SLC24A5, UGT2B11
0.933333	0.797101	0.87931	0.90625	0.923077	0.911111	5	CDCA5, GSTM1, NOS1AP, SLC24A5, UGT2B11
0.933333	0.797101	0.87931	0.90625	0.923077	0.911111	5	CDCA5, INSC, NOS1AP, OTOF, SLC24A5
0.92381	0.811594	0.87931	0.90625	0.923077	0.911111	5	C1QC, CCDC27, OTOF, SLC24A5, UGT2B11
0.92381	0.811594	0.87931	0.90625	0.923077	0.911111	5	C1QC, GSTM1, OTOF, SLC24A5, TRIP13
0.92381	0.811594	0.87931	0.90625	0.923077	0.911111	5	CCDC27, INSC, NOS1AP, OR2A42, SLC24A5
0.92381	0.811594	0.87931	0.90625	0.923077	0.911111	5	CDCA5, EIF1AY, GSTM1, OTOF, SLC24A5
0.92381	0.811594	0.87931	0.90625	0.923077	0.911111	5	ABCC11, CDCA5, GSTM1, NOS1AP, SLC24A5
0.92381	0.811594	0.87931	0.90625	0.923077	0.911111	5	ABCC11, GSTM1, INSC, NOS1AP, SLC24A5
0.914286	0.826087	0.87931	0.90625	0.923077	0.911111	5	CCDC27, CDCA5, GSTM1, OTOF, SLC24A5
0.914286	0.826087	0.87931	0.90625	0.923077	0.911111	5	CCDC27, CDCA5, OTOF, SCN5A, SLC24A5
0.914286	0.826087	0.87931	0.90625	0.923077	0.911111	5	CDCA5, EIF1AY, GSTM1, OR2A42, SLC24A5
0.914286	0.826087	0.87931	0.90625	0.923077	0.911111	5	CDCA5, GSTM1, INSC, SCN5A, SLC24A5
0.914286	0.826087	0.87931	0.90625	0.923077	0.911111	5	HIST2H4A, SCN5A, SLC24A5, TRIP13, UGT2B11
0.914286	0.826087	0.87931	0.90625	0.923077	0.911111	5	ABCC11, CCDC27, NOS1AP, OR10G2, TRIP13
0.914286	0.826087	0.87931	0.90625	0.923077	0.911111	5	ABCC11, CCDC27, OR10G2, OTOF, SLC24A5
0.904762	0.84058	0.87931	0.90625	0.923077	0.911111	5	BEGAIN, HIST2H4A, OR2A42, SCN5A, SLC24A5
0.904762	0.84058	0.87931	0.90625	0.923077	0.911111	5	CCDC27, CDCA5, GOLGA8M, OR10G2, OTOF
0.904762	0.84058	0.87931	0.90625	0.923077	0.911111	5	CCDC27, CDCA5, GSTM1, OR2A42, OTOF
0.904762	0.84058	0.87931	0.90625	0.923077	0.911111	5	CDCA5, GSTM1, OR2A42, SLC24A5, TRIP13
0.904762	0.84058	0.87931	0.90625	0.923077	0.911111	5	BEGAIN, CCDC27, HIST2H4A, OR10G2, SCN5A
0.895238	0.855072	0.87931	0.90625	0.923077	0.911111	5	CCDC27, CDCA5, GSTM1, INSC, NOS1AP
0.895238	0.855072	0.87931	0.90625	0.923077	0.911111	5	CDCA5, GSTM1, OR2A42, OTOF, TRIP13
0.895238	0.855072	0.87931	0.90625	0.923077	0.911111	5	CDCA5, OR2A42, OTOF, SLC24A5, TRIP13
0.895238	0.855072	0.87931	0.90625	0.923077	0.911111	5	GSTM1, GTF2H2C, HIST2H4A, OR2A42, SCN5A
0.885714	0.869565	0.87931	0.90625	0.923077	0.911111	5	GSTM1, HIST2H4A, OR10G2, SCN5A, SLC24A5
0.885714	0.869565	0.87931	0.90625	0.923077	0.911111	5	BEGAIN, CCDC27, CDCA5, EIF1AY, TRIP13
0.87619	0.884058	0.87931	0.90625	0.923077	0.911111	5	C1QC, HIST2H4A, OR2A42, OTOF, SLC24A5
0.942857	0.768116	0.873563	1	0.923077	0.977778	5	C1QC, CCDC27, INSC, OTOF, SLC24A5
0.952381	0.753623	0.873563	0.96875	0.923077	0.955556	5	GSTM1, OR10G2, OTOF, SLC24A5, TRIP13
0.942857	0.768116	0.873563	0.96875	0.923077	0.955556	5	C1QC, CDCA5, INSC, NOS1AP, SLC24A5
0.942857	0.768116	0.873563	0.96875	0.923077	0.955556	5	ABCC11, C1QC, INSC, OR10G2, SLC24A5
0.942857	0.768116	0.873563	0.96875	0.923077	0.955556	5	GSTM1, INSC, NOS1AP, OTOF, SLC24A5
0.942857	0.768116	0.873563	0.96875	0.923077	0.955556	5	ABCC11, BEGAIN, GOLGA8M, OTOF, SLC24A5
0.92381	0.797101	0.873563	0.96875	0.923077	0.955556	5	CDCA5, OR10G2, SCN5A, SLC24A5, TRIP13
0.914286	0.811594	0.873563	0.96875	0.923077	0.955556	5	C1QC, INSC, OR2A42, OTOF, SLC24A5
0.914286	0.811594	0.873563	0.96875	0.923077	0.955556	5	CCDC27, GSTM1, OTOF, SLC45A2, TRIP13
0.914286	0.811594	0.873563	0.96875	0.923077	0.955556	5	ABCC11, CDCA5, EIF1AY, SCN5A, SLC24A5
0.904762	0.826087	0.873563	0.96875	0.923077	0.955556	5	C1QC, INSC, OR10G2, OR2A42, SLC24A5
0.904762	0.826087	0.873563	0.96875	0.923077	0.955556	5	GOLGA8M, GSTM1, INSC, OTOF, SLC24A5
0.895238	0.84058	0.873563	0.96875	0.923077	0.955556	5	BEGAIN, CCDC27, CDCA5, SLC24A5, UGT2B11
0.885714	0.855072	0.873563	0.96875	0.923077	0.955556	5	ABCC11, CCDC27, CDCA5, OR10G2, TRIP13
0.952381	0.753623	0.873563	0.9375	0.923077	0.933333	5	ABCC11, BEGAIN, LGSN, OTOF, SLC24A5
0.942857	0.768116	0.873563	0.9375	0.923077	0.933333	5	BEGAIN, NOS1AP, SCN5A, SLC24A5, TRIP13
0.942857	0.768116	0.873563	0.9375	0.923077	0.933333	5	C1QC, CCDC27, INSC, OTOF, SLC45A2
0.942857	0.768116	0.873563	0.9375	0.923077	0.933333	5	C1QC, GOLGA8M, INSC, NOS1AP, SLC24A5
0.933333	0.782609	0.873563	0.9375	0.923077	0.933333	5	CDCA5, GSTM1, INSC, NOS1AP, SLC24A5
0.933333	0.782609	0.873563	0.9375	0.923077	0.933333	5	EIF1AY, GSTM1, OTOF, SLC24A5, TRIP13
0.92381	0.797101	0.873563	0.9375	0.923077	0.933333	5	CCDC27, CDCA5, NOS1AP, SLC24A5, TRIP13
0.92381	0.797101	0.873563	0.9375	0.923077	0.933333	5	CDCA5, OR10G2, OTOF, SLC24A5, TRIP13
0.92381	0.797101	0.873563	0.9375	0.923077	0.933333	5	ABCC11, C1QC, OR10G2, OTOF, SLC24A5
0.92381	0.797101	0.873563	0.9375	0.923077	0.933333	5	ABCC11, CDCA5, EIF1AY, OTOF, SLC24A5
0.914286	0.811594	0.873563	0.9375	0.923077	0.933333	5	C1QC, NOS1AP, OR2A42, SLC24A5, TRIP13
0.914286	0.811594	0.873563	0.9375	0.923077	0.933333	5	CCDC27, CDCA5, LGSN, OTOF, SLC24A5
0.914286	0.811594	0.873563	0.9375	0.923077	0.933333	5	CCDC27, LGSN, NMNAT2, OTOF, TRIP13
0.904762	0.826087	0.873563	0.9375	0.923077	0.933333	5	C1QC, CCDC27, CDCA5, NOS1AP, TRIP13
0.904762	0.826087	0.873563	0.9375	0.923077	0.933333	5	CCDC27, CDCA5, EIF1AY, NOS1AP, SLC24A5
0.904762	0.826087	0.873563	0.9375	0.923077	0.933333	5	CCDC27, CDCA5, GOLGA8M, OTOF, SLC24A5
0.904762	0.826087	0.873563	0.9375	0.923077	0.933333	5	CCDC27, CDCA5, LGSN, OR10G2, OTOF
0.904762	0.826087	0.873563	0.9375	0.923077	0.933333	5	CCDC27, CDCA5, OR10G2, OR2A42, TRIP13
0.904762	0.826087	0.873563	0.9375	0.923077	0.933333	5	BEGAIN, GSTM1, INSC, SCN5A, SLC24A5
0.895238	0.84058	0.873563	0.9375	0.923077	0.933333	5	CCDC27, CDCA5, GOLGA8M, INSC, NOS1AP
0.933333	0.782609	0.873563	0.90625	0.923077	0.911111	5	BEGAIN, LGSN, OTOF, SLC24A5, TRIP13
0.933333	0.782609	0.873563	0.90625	0.923077	0.911111	5	C1QC, CCDC27, GOLGA8M, INSC, OTOF
0.933333	0.782609	0.873563	0.90625	0.923077	0.911111	5	ABCC11, C1QC, CDCA5, OTOF, SLC24A5
0.933333	0.782609	0.873563	0.90625	0.923077	0.911111	5	C1QC, LGSN, NOS1AP, OR2A42, SLC24A5
0.933333	0.782609	0.873563	0.90625	0.923077	0.911111	5	EIF1AY, LGSN, OR2A42, SLC24A5, TRIP13
0.933333	0.782609	0.873563	0.90625	0.923077	0.911111	5	GOLGA8M, HIST2H4A, INSC, OR10G2, OTOF
0.933333	0.782609	0.873563	0.90625	0.923077	0.911111	5	ABCC11, CDCA5, GOLGA8M, OTOF, SLC24A5
0.933333	0.782609	0.873563	0.90625	0.923077	0.911111	5	ABCC11, CDCA5, NOS1AP, SLC24A5, UGT2B11
0.933333	0.782609	0.873563	0.90625	0.923077	0.911111	5	BEGAIN, GSTM1, OR10G2, OTOF, SLC24A5
0.92381	0.797101	0.873563	0.90625	0.923077	0.911111	5	CDCA5, INSC, NOS1AP, SCN5A, SLC24A5
0.914286	0.811594	0.873563	0.90625	0.923077	0.911111	5	C1QC, CCDC27, LGSN, OTOF, UGT2B11
0.914286	0.811594	0.873563	0.90625	0.923077	0.911111	5	C1QC, CCDC27, OTOF, SLC45A2, TRIP13
0.914286	0.811594	0.873563	0.90625	0.923077	0.911111	5	CCDC27, CDCA5, INSC, OTOF, SCN5A
0.914286	0.811594	0.873563	0.90625	0.923077	0.911111	5	CDCA5, EIF1AY, OR2A42, OTOF, SLC24A5
0.914286	0.811594	0.873563	0.90625	0.923077	0.911111	5	CDCA5, GTF2H2C, OR10G2, OTOF, SLC24A5
0.914286	0.811594	0.873563	0.90625	0.923077	0.911111	5	CDCA5, HIST2H4A, NOS1AP, OR10G2, SLC24A5
0.914286	0.811594	0.873563	0.90625	0.923077	0.911111	5	CDCA5, HIST2H4A, NOS1AP, SCN5A, SLC24A5
0.914286	0.811594	0.873563	0.90625	0.923077	0.911111	5	CDCA5, NOS1AP, OR10G2, SLC24A5, UGT2B11
0.914286	0.811594	0.873563	0.90625	0.923077	0.911111	5	ABCC11, NOS1AP, OR2A42, SLC24A5, TRIP13
0.914286	0.811594	0.873563	0.90625	0.923077	0.911111	5	BEGAIN, GOLGA8M, OR2A42, OTOF, SLC24A5
0.904762	0.826087	0.873563	0.90625	0.923077	0.911111	5	C1QC, HIST2H4A, NOS1AP, OTOF, SLC24A5
0.904762	0.826087	0.873563	0.90625	0.923077	0.911111	5	CCDC27, GSTM1, INSC, SLC45A2, TRIP13
0.904762	0.826087	0.873563	0.90625	0.923077	0.911111	5	ABCC11, CCDC27, CDCA5, OR10G2, SCN5A
0.904762	0.826087	0.873563	0.90625	0.923077	0.911111	5	GSTM1, HIST2H4A, INSC, OR10G2, SCN5A
0.904762	0.826087	0.873563	0.90625	0.923077	0.911111	5	LGSN, OR10G2, OR2A42, OTOF, TRIP13
0.895238	0.84058	0.873563	0.90625	0.923077	0.911111	5	CCDC27, CDCA5, GSTM1, OR10G2, OTOF
0.895238	0.84058	0.873563	0.90625	0.923077	0.911111	5	CCDC27, GSTM1, OR2A42, SLC24A5, TRIP13
0.895238	0.84058	0.873563	0.90625	0.923077	0.911111	5	CCDC27, INSC, NOS1AP, OR10G2, SLC24A5
0.895238	0.84058	0.873563	0.90625	0.923077	0.911111	5	BEGAIN, GSTM1, OR2A42, OTOF, TRIP13
0.885714	0.855072	0.873563	0.90625	0.923077	0.911111	5	C1QC, OR10G2, OR2A42, SLC24A5, TRIP13
0.885714	0.855072	0.873563	0.90625	0.923077	0.911111	5	GSTM1, LGSN, OR2A42, OTOF, TRIP13
0.885714	0.855072	0.873563	0.90625	0.923077	0.911111	5	GTF2H2C, HIST2H4A, OR10G2, SCN5A, SLC24A5
0.87619	0.869565	0.873563	0.90625	0.923077	0.911111	5	CCDC27, CDCA5, GSTM1, INSC, SLC45A2
0.87619	0.869565	0.873563	0.90625	0.923077	0.911111	5	EIF1AY, OR10G2, OR2A42, SLC24A5, TRIP13
0.942857	0.753623	0.867816	1	0.923077	0.977778	5	BEGAIN, CDCA5, SCN5A, SLC24A5, TRIP13
0.92381	0.782609	0.867816	1	0.923077	0.977778	5	ABCC11, LGSN, OR10G2, OTOF, SLC24A5
0.914286	0.797101	0.867816	1	0.923077	0.977778	5	ABCC11, C1QC, EIF1AY, OR10G2, SLC24A5
0.914286	0.797101	0.867816	1	0.923077	0.977778	5	ABCC11, CDCA5, LGSN, OTOF, SLC24A5
0.895238	0.826087	0.867816	1	0.923077	0.977778	5	CDCA5, GSTM1, INSC, SLC24A5, UGT2B11
0.933333	0.768116	0.867816	0.9375	1	0.955556	5	CDCA5, GOLGA8M, NOS1AP, SLC24A5, TRIP13
0.933333	0.768116	0.867816	0.96875	0.923077	0.955556	5	ABCC11, GSTM1, NOS1AP, SLC24A5, TRIP13
0.92381	0.782609	0.867816	0.96875	0.923077	0.955556	5	INSC, LGSN, NOS1AP, OR10G2, SLC24A5
0.914286	0.797101	0.867816	0.96875	0.923077	0.955556	5	ABCC11, CDCA5, GOLGA8M, NOS1AP, SLC24A5
0.914286	0.797101	0.867816	0.96875	0.923077	0.955556	5	BEGAIN, CCDC27, LGSN, OTOF, TRIP13
0.904762	0.811594	0.867816	0.96875	0.923077	0.955556	5	CDCA5, OR2A42, SCN5A, SLC24A5, TRIP13
0.895238	0.826087	0.867816	0.96875	0.923077	0.955556	5	CCDC27, CDCA5, GSTM1, OR10G2, SLC24A5
0.895238	0.826087	0.867816	0.96875	0.923077	0.955556	5	CDCA5, GSTM1, OTOF, SLC24A5, TRIP13
0.885714	0.84058	0.867816	0.96875	0.923077	0.955556	5	CCDC27, CDCA5, GSTM1, OR10G2, SCN5A
0.933333	0.768116	0.867816	0.9375	0.923077	0.933333	5	BEGAIN, INSC, NOS1AP, SCN5A, SLC24A5
0.933333	0.768116	0.867816	0.9375	0.923077	0.933333	5	CCDC27, CDCA5, GOLGA8M, SCN5A, SLC24A5
0.933333	0.768116	0.867816	0.9375	0.923077	0.933333	5	CDCA5, GOLGA8M, OTOF, SLC24A5, TRIP13
0.933333	0.768116	0.867816	0.9375	0.923077	0.933333	5	ABCC11, CDCA5, EIF1AY, NOS1AP, SLC24A5
0.933333	0.768116	0.867816	0.9375	0.923077	0.933333	5	ABCC11, CDCA5, INSC, NOS1AP, SLC24A5
0.92381	0.782609	0.867816	0.9375	0.923077	0.933333	5	C1QC, CCDC27, GOLGA8M, OTOF, SLC45A2
0.92381	0.782609	0.867816	0.9375	0.923077	0.933333	5	C1QC, INSC, NOS1AP, OR2A42, SLC24A5
0.92381	0.782609	0.867816	0.9375	0.923077	0.933333	5	CDCA5, EIF1AY, INSC, OTOF, SLC24A5
0.92381	0.782609	0.867816	0.9375	0.923077	0.933333	5	CDCA5, EIF1AY, OTOF, SLC24A5, TRIP13
0.914286	0.797101	0.867816	0.9375	0.923077	0.933333	5	CCDC27, CDCA5, EIF1AY, GSTM1, OTOF
0.914286	0.797101	0.867816	0.9375	0.923077	0.933333	5	CCDC27, CDCA5, INSC, NMNAT2, NOS1AP
0.914286	0.797101	0.867816	0.9375	0.923077	0.933333	5	CCDC27, GOLGA8M, GSTM1, LGSN, TRIP13
0.914286	0.797101	0.867816	0.9375	0.923077	0.933333	5	LGSN, NOS1AP, OR10G2, OR2A42, SLC24A5
0.914286	0.797101	0.867816	0.9375	0.923077	0.933333	5	BEGAIN, GOLGA8M, OR2A42, SLC24A5, TRIP13
0.904762	0.811594	0.867816	0.9375	0.923077	0.933333	5	CDCA5, GOLGA8M, OR2A42, OTOF, TRIP13
0.904762	0.811594	0.867816	0.9375	0.923077	0.933333	5	GSTM1, INSC, OR10G2, OTOF, SLC24A5
0.895238	0.826087	0.867816	0.9375	0.923077	0.933333	5	BEGAIN, OR10G2, OR2A42, OTOF, SLC24A5
0.895238	0.826087	0.867816	0.9375	0.923077	0.933333	5	CCDC27, CDCA5, GSTM1, SLC24A5, UGT2B11
0.895238	0.826087	0.867816	0.9375	0.923077	0.933333	5	CDCA5, GOLGA8M, OR2A42, SLC24A5, TRIP13
0.895238	0.826087	0.867816	0.9375	0.923077	0.933333	5	CDCA5, GSTM1, NOS1AP, OR10G2, SLC24A5
0.895238	0.826087	0.867816	0.9375	0.923077	0.933333	5	BEGAIN, CCDC27, EIF1AY, LGSN, TRIP13
0.895238	0.826087	0.867816	0.9375	0.923077	0.933333	5	BEGAIN, CCDC27, LGSN, OR10G2, TRIP13
0.885714	0.84058	0.867816	0.9375	0.923077	0.933333	5	ABCC11, CCDC27, GOLGA8M, INSC, OR10G2
0.885714	0.84058	0.867816	0.9375	0.923077	0.933333	5	ABCC11, OR10G2, OR2A42, SLC24A5, TRIP13
0.87619	0.855072	0.867816	0.9375	0.923077	0.933333	5	CCDC27, CDCA5, EIF1AY, GSTM1, OR10G2
0.942857	0.753623	0.867816	0.90625	0.923077	0.911111	5	C1QC, NOS1AP, SCN5A, TRIP13, UGT2B11
0.942857	0.753623	0.867816	0.90625	0.923077	0.911111	5	CDCA5, EIF1AY, NOS1AP, SLC24A5, TRIP13
0.942857	0.753623	0.867816	0.90625	0.923077	0.911111	5	GOLGA8M, GSTM1, NOS1AP, SLC24A5, TRIP13
0.933333	0.768116	0.867816	0.90625	0.923077	0.911111	5	CDCA5, EIF1AY, INSC, NOS1AP, SLC24A5
0.933333	0.768116	0.867816	0.90625	0.923077	0.911111	5	ABCC11, CDCA5, NOS1AP, SLC24A5, TRIP13
0.92381	0.782609	0.867816	0.90625	0.923077	0.911111	5	ABCC11, CDCA5, OTOF, SCN5A, SLC24A5
0.92381	0.782609	0.867816	0.90625	0.923077	0.911111	5	ABCC11, EIF1AY, NOS1AP, OR10G2, SLC24A5
0.914286	0.797101	0.867816	0.90625	0.923077	0.911111	5	BEGAIN, OR2A42, OTOF, SLC24A5, TRIP13
0.914286	0.797101	0.867816	0.90625	0.923077	0.911111	5	CCDC27, CDCA5, EIF1AY, GSTM1, SLC24A5
0.914286	0.797101	0.867816	0.90625	0.923077	0.911111	5	EIF1AY, GSTM1, INSC, OTOF, SLC24A5
0.914286	0.797101	0.867816	0.90625	0.923077	0.911111	5	ABCC11, GSTM1, OR10G2, OTOF, SLC24A5
0.904762	0.811594	0.867816	0.90625	0.923077	0.911111	5	CCDC27, CDCA5, EIF1AY, OR10G2, SLC24A5
0.904762	0.811594	0.867816	0.90625	0.923077	0.911111	5	CCDC27, GSTM1, INSC, OR10G2, OTOF
0.904762	0.811594	0.867816	0.90625	0.923077	0.911111	5	EIF1AY, GSTM1, GTF2H2C, NOS1AP, SLC24A5
0.895238	0.826087	0.867816	0.90625	0.923077	0.911111	5	C1QC, CCDC27, CDCA5, SCN5A, TRIP13
0.895238	0.826087	0.867816	0.90625	0.923077	0.911111	5	CCDC27, CDCA5, INSC, NOS1AP, SCN5A
0.895238	0.826087	0.867816	0.90625	0.923077	0.911111	5	CCDC27, LGSN, OR10G2, OTOF, SLC24A5
0.895238	0.826087	0.867816	0.90625	0.923077	0.911111	5	CDCA5, GSTM1, OR10G2, SCN5A, SLC24A5
0.895238	0.826087	0.867816	0.90625	0.923077	0.911111	5	CDCA5, HIST2H4A, INSC, SLC24A5, TRIP13
0.895238	0.826087	0.867816	0.90625	0.923077	0.911111	5	BEGAIN, CCDC27, GSTM1, OTOF, TRIP13
0.885714	0.84058	0.867816	0.90625	0.923077	0.911111	5	CCDC27, CDCA5, GSTM1, OR10G2, OR2A42
0.885714	0.84058	0.867816	0.90625	0.923077	0.911111	5	CCDC27, EIF1AY, HIST2H4A, OR10G2, OTOF
0.885714	0.84058	0.867816	0.90625	0.923077	0.911111	5	GTF2H2C, HIST2H4A, INSC, OR10G2, SLC24A5
0.866667	0.869565	0.867816	0.90625	0.923077	0.911111	5	GSTM1, HIST2H4A, INSC, OR10G2, OR2A42
0.92381	0.768116	0.862069	1	0.923077	0.977778	5	GSTM1, INSC, NOS1AP, SLC24A5, TRIP13
0.904762	0.797101	0.862069	1	0.923077	0.977778	5	CCDC27, CDCA5, SCN5A, SLC24A5, TRIP13
0.942857	0.73913	0.862069	0.96875	0.923077	0.955556	5	ABCC11, BEGAIN, OR10G2, OTOF, TRIP13
0.914286	0.782609	0.862069	0.96875	0.923077	0.955556	5	C1QC, CCDC27, INSC, OR10G2, SLC24A5
0.914286	0.782609	0.862069	0.96875	0.923077	0.955556	5	C1QC, CCDC27, OR10G2, SCN5A, SLC24A5
0.914286	0.782609	0.862069	0.96875	0.923077	0.955556	5	BEGAIN, CCDC27, LGSN, OR10G2, OTOF
0.904762	0.797101	0.862069	0.96875	0.923077	0.955556	5	GOLGA8M, INSC, NOS1AP, OR2A42, SLC24A5
0.885714	0.826087	0.862069	0.96875	0.923077	0.955556	5	GOLGA8M, GSTM1, OR2A42, SLC24A5, TRIP13
0.866667	0.855072	0.862069	0.96875	0.923077	0.955556	5	CCDC27, CDCA5, GOLGA8M, GSTM1, SLC24A5
0.952381	0.724638	0.862069	0.9375	0.923077	0.933333	5	ABCC11, BEGAIN, EIF1AY, OTOF, SLC24A5
0.942857	0.73913	0.862069	0.9375	0.923077	0.933333	5	ABCC11, CCDC27, LGSN, OTOF, SLC24A5
0.933333	0.753623	0.862069	0.9375	0.923077	0.933333	5	ABCC11, C1QC, CCDC27, OTOF, SLC24A5
0.933333	0.753623	0.862069	0.9375	0.923077	0.933333	5	ABCC11, EIF1AY, LGSN, OTOF, SLC24A5
0.92381	0.768116	0.862069	0.9375	0.923077	0.933333	5	ABCC11, BEGAIN, NOS1AP, OR10G2, TRIP13
0.92381	0.768116	0.862069	0.9375	0.923077	0.933333	5	C1QC, CCDC27, SCN5A, SLC24A5, TRIP13
0.92381	0.768116	0.862069	0.9375	0.923077	0.933333	5	EIF1AY, NOS1AP, OR2A42, SLC24A5, TRIP13
0.92381	0.768116	0.862069	0.9375	0.923077	0.933333	5	BEGAIN, EIF1AY, NOS1AP, OTOF, TRIP13
0.914286	0.782609	0.862069	0.9375	0.923077	0.933333	5	GOLGA8M, INSC, NOS1AP, OR10G2, SLC24A5
0.914286	0.782609	0.862069	0.9375	0.923077	0.933333	5	BEGAIN, EIF1AY, OR10G2, OTOF, SLC24A5
0.904762	0.797101	0.862069	0.9375	0.923077	0.933333	5	ABCC11, BEGAIN, C1QC, CCDC27, OR10G2
0.904762	0.797101	0.862069	0.9375	0.923077	0.933333	5	CCDC27, GSTM1, NOS1AP, SLC24A5, TRIP13
0.904762	0.797101	0.862069	0.9375	0.923077	0.933333	5	ABCC11, CDCA5, EIF1AY, LGSN, SLC24A5
0.895238	0.811594	0.862069	0.9375	0.923077	0.933333	5	CCDC27, LGSN, OR10G2, OTOF, TRIP13
0.895238	0.811594	0.862069	0.9375	0.923077	0.933333	5	GOLGA8M, GTF2H2C, NOS1AP, OR10G2, SLC24A5
0.895238	0.811594	0.862069	0.9375	0.923077	0.933333	5	LGSN, OR10G2, OR2A42, OTOF, SLC24A5
0.885714	0.826087	0.862069	0.9375	0.923077	0.933333	5	ABCC11, C1QC, CCDC27, CDCA5, TRIP13
0.885714	0.826087	0.862069	0.9375	0.923077	0.933333	5	CCDC27, CDCA5, EIF1AY, GOLGA8M, TRIP13
0.933333	0.753623	0.862069	0.90625	0.923077	0.911111	5	ABCC11, INSC, NOS1AP, OR10G2, SLC24A5
0.92381	0.768116	0.862069	0.90625	0.923077	0.911111	5	C1QC, GSTM1, NOS1AP, SLC24A5, TRIP13
0.92381	0.768116	0.862069	0.90625	0.923077	0.911111	5	ABCC11, C1QC, GSTM1, SCN5A, SLC24A5
0.92381	0.768116	0.862069	0.90625	0.923077	0.911111	5	ABCC11, NOS1AP, OR10G2, OTOF, TRIP13
0.914286	0.782609	0.862069	0.90625	0.923077	0.911111	5	C1QC, CDCA5, EIF1AY, NOS1AP, SLC24A5
0.914286	0.782609	0.862069	0.90625	0.923077	0.911111	5	ABCC11, CDCA5, OR10G2, OTOF, TRIP13
0.914286	0.782609	0.862069	0.90625	0.923077	0.911111	5	BEGAIN, CCDC27, LGSN, NOS1AP, OR10G2
0.904762	0.797101	0.862069	0.90625	0.923077	0.911111	5	C1QC, GOLGA8M, OR10G2, OTOF, SLC24A5
0.904762	0.797101	0.862069	0.90625	0.923077	0.911111	5	C1QC, GSTM1, INSC, OTOF, SLC24A5
0.904762	0.797101	0.862069	0.90625	0.923077	0.911111	5	CDCA5, EIF1AY, GSTM1, NOS1AP, SLC24A5
0.904762	0.797101	0.862069	0.90625	0.923077	0.911111	5	ABCC11, BEGAIN, CCDC27, OR10G2, OTOF
0.895238	0.811594	0.862069	0.90625	0.923077	0.911111	5	CCDC27, CDCA5, EIF1AY, SLC24A5, TRIP13
0.895238	0.811594	0.862069	0.90625	0.923077	0.911111	5	CCDC27, CDCA5, GSTM1, LGSN, OTOF
0.895238	0.811594	0.862069	0.90625	0.923077	0.911111	5	ABCC11, CCDC27, CDCA5, INSC, NOS1AP
0.885714	0.826087	0.862069	0.90625	0.923077	0.911111	5	ABCC11, CCDC27, CDCA5, GSTM1, SLC24A5
0.866667	0.855072	0.862069	0.90625	0.923077	0.911111	5	EIF1AY, GSTM1, HIST2H4A, OR2A42, OTOF
0.92381	0.753623	0.856322	1	0.923077	0.977778	5	CDCA5, GOLGA8M, INSC, OR10G2, SCN5A
0.914286	0.768116	0.856322	1	0.923077	0.977778	5	BEGAIN, INSC, OR10G2, OTOF, SLC24A5
0.914286	0.768116	0.856322	1	0.923077	0.977778	5	ABCC11, EIF1AY, LGSN, OR10G2, SLC24A5
0.92381	0.753623	0.856322	0.96875	0.923077	0.955556	5	CDCA5, GSTM1, INSC, SLC24A5, TRIP13
0.92381	0.753623	0.856322	0.96875	0.923077	0.955556	5	BEGAIN, GOLGA8M, INSC, OTOF, SLC24A5
0.914286	0.768116	0.856322	0.96875	0.923077	0.955556	5	GOLGA8M, NOS1AP, OR10G2, SLC24A5, TRIP13
0.914286	0.768116	0.856322	0.96875	0.923077	0.955556	5	BEGAIN, CDCA5, INSC, OTOF, SLC24A5
0.87619	0.826087	0.856322	0.96875	0.923077	0.955556	5	CCDC27, CDCA5, GSTM1, SLC24A5, TRIP13
0.92381	0.753623	0.856322	0.9375	0.923077	0.933333	5	NMNAT2, NOS1AP, OR10G2, OTOF, TRIP13
0.92381	0.753623	0.856322	0.9375	0.923077	0.933333	5	BEGAIN, EIF1AY, INSC, OTOF, SLC24A5
0.914286	0.768116	0.856322	0.9375	0.923077	0.933333	5	BEGAIN, INSC, NOS1AP, OTOF, SLC24A5
0.914286	0.768116	0.856322	0.9375	0.923077	0.933333	5	CDCA5, INSC, OTOF, SCN5A, SLC24A5
0.914286	0.768116	0.856322	0.9375	0.923077	0.933333	5	ABCC11, C1QC, OR10G2, SCN5A, SLC24A5
0.895238	0.797101	0.856322	0.9375	0.923077	0.933333	5	ABCC11, CCDC27, CDCA5, GOLGA8M, SCN5A
0.895238	0.797101	0.856322	0.9375	0.923077	0.933333	5	ABCC11, GOLGA8M, INSC, OTOF, SLC24A5
0.87619	0.826087	0.856322	0.9375	0.923077	0.933333	5	CCDC27, CDCA5, GOLGA8M, GSTM1, UGT2B11
0.87619	0.826087	0.856322	0.9375	0.923077	0.933333	5	ABCC11, CDCA5, OR10G2, SLC24A5, TRIP13
0.92381	0.753623	0.856322	0.90625	0.923077	0.911111	5	ABCC11, LGSN, NOS1AP, SCN5A, SLC24A5
0.914286	0.768116	0.856322	0.90625	0.923077	0.911111	5	CCDC27, LGSN, OR2A42, OTOF, SLC24A5
0.914286	0.768116	0.856322	0.90625	0.923077	0.911111	5	GOLGA8M, INSC, NOS1AP, OTOF, SLC24A5
0.914286	0.768116	0.856322	0.90625	0.923077	0.911111	5	GTF2H2C, NMNAT2, NOS1AP, OTOF, TRIP13
0.904762	0.782609	0.856322	0.90625	0.923077	0.911111	5	ABCC11, C1QC, INSC, NOS1AP, SLC24A5
0.904762	0.782609	0.856322	0.90625	0.923077	0.911111	5	EIF1AY, LGSN, NOS1AP, OTOF, SLC24A5
0.904762	0.782609	0.856322	0.90625	0.923077	0.911111	5	GSTM1, LGSN, NOS1AP, OR10G2, SLC24A5
0.904762	0.782609	0.856322	0.90625	0.923077	0.911111	5	HIST2H4A, INSC, LGSN, OR10G2, OTOF
0.895238	0.797101	0.856322	0.90625	0.923077	0.911111	5	EIF1AY, GSTM1, NOS1AP, SLC24A5, TRIP13
0.895238	0.797101	0.856322	0.90625	0.923077	0.911111	5	GOLGA8M, GSTM1, GTF2H2C, OTOF, SLC24A5
0.885714	0.811594	0.856322	0.90625	0.923077	0.911111	5	CCDC27, CDCA5, GOLGA8M, NOS1AP, TRIP13
0.87619	0.826087	0.856322	0.90625	0.923077	0.911111	5	CCDC27, CDCA5, GOLGA8M, GSTM1, SCN5A
0.866667	0.84058	0.856322	0.90625	0.923077	0.911111	5	CCDC27, GSTM1, HIST2H4A, OR10G2, OTOF
0.866667	0.84058	0.856322	0.90625	0.923077	0.911111	5	GTF2H2C, HIST2H4A, OR10G2, OR2A42, OTOF
0.904762	0.768116	0.850575	1	0.923077	0.977778	5	ABCC11, CCDC27, LGSN, OR10G2, SLC24A5
0.92381	0.73913	0.850575	0.96875	0.923077	0.955556	5	BEGAIN, INSC, NOS1AP, OTOF, TRIP13
0.92381	0.73913	0.850575	0.96875	0.923077	0.955556	5	ABCC11, CDCA5, GOLGA8M, SCN5A, SLC24A5
0.914286	0.753623	0.850575	0.96875	0.923077	0.955556	5	BEGAIN, GOLGA8M, OR10G2, OTOF, SLC24A5
0.914286	0.753623	0.850575	0.96875	0.923077	0.955556	5	ABCC11, BEGAIN, INSC, OTOF, TRIP13
0.904762	0.768116	0.850575	0.96875	0.923077	0.955556	5	ABCC11, BEGAIN, CCDC27, OR10G2, TRIP13
0.904762	0.768116	0.850575	0.96875	0.923077	0.955556	5	ABCC11, GSTM1, OR10G2, SLC24A5, TRIP13
0.895238	0.782609	0.850575	0.96875	0.923077	0.955556	5	BEGAIN, C1QC, CCDC27, GOLGA8M, OR10G2
0.933333	0.724638	0.850575	0.9375	0.923077	0.933333	5	ABCC11, GOLGA8M, NOS1AP, OR10G2, TRIP13
0.933333	0.724638	0.850575	0.9375	0.923077	0.933333	5	BEGAIN, C1QC, CCDC27, EIF1AY, SLC24A5
0.914286	0.753623	0.850575	0.9375	0.923077	0.933333	5	ABCC11, C1QC, GSTM1, SLC24A5, TRIP13
0.904762	0.768116	0.850575	0.9375	0.923077	0.933333	5	CCDC27, CDCA5, OTOF, SLC24A5, TRIP13
0.895238	0.782609	0.850575	0.9375	0.923077	0.933333	5	ABCC11, CDCA5, GSTM1, SLC24A5, TRIP13
0.857143	0.84058	0.850575	0.9375	0.923077	0.933333	5	CCDC27, CDCA5, GOLGA8M, OR10G2, TRIP13
0.857143	0.84058	0.850575	0.9375	0.923077	0.933333	5	ABCC11, CCDC27, OR10G2, OR2A42, TRIP13
0.914286	0.753623	0.850575	0.90625	0.923077	0.911111	5	ABCC11, C1QC, EIF1AY, OTOF, SLC24A5
0.914286	0.753623	0.850575	0.90625	0.923077	0.911111	5	BEGAIN, EIF1AY, GOLGA8M, OTOF, SLC24A5
0.904762	0.768116	0.850575	0.90625	0.923077	0.911111	5	BEGAIN, CCDC27, EIF1AY, OTOF, SLC24A5
0.895238	0.782609	0.850575	0.90625	0.923077	0.911111	5	CCDC27, CDCA5, GOLGA8M, LGSN, OTOF
0.895238	0.782609	0.850575	0.90625	0.923077	0.911111	5	INSC, LGSN, NOS1AP, OR10G2, OR2A42
0.885714	0.797101	0.850575	0.90625	0.923077	0.911111	5	ABCC11, LGSN, OR10G2, OTOF, TRIP13
0.866667	0.826087	0.850575	0.90625	0.923077	0.911111	5	CCDC27, GSTM1, INSC, OR10G2, SLC24A5
0.904762	0.753623	0.844828	0.96875	0.923077	0.955556	5	GSTM1, NOS1AP, OR10G2, SLC24A5, TRIP13
0.87619	0.797101	0.844828	0.96875	0.923077	0.955556	5	CCDC27, CDCA5, GOLGA8M, SLC24A5, TRIP13
0.92381	0.724638	0.844828	0.9375	0.923077	0.933333	5	LGSN, NOS1AP, OR10G2, OTOF, TRIP13
0.904762	0.753623	0.844828	0.9375	0.923077	0.933333	5	ABCC11, EIF1AY, GOLGA8M, OTOF, SLC24A5
0.904762	0.753623	0.844828	0.9375	0.923077	0.933333	5	ABCC11, GSTM1, LGSN, OR10G2, SLC24A5
0.904762	0.753623	0.844828	0.9375	0.923077	0.933333	5	ABCC11, LGSN, NOS1AP, OR10G2, SLC24A5
0.895238	0.768116	0.844828	0.9375	0.923077	0.933333	5	C1QC, EIF1AY, INSC, OTOF, SLC24A5
0.895238	0.768116	0.844828	0.9375	0.923077	0.933333	5	C1QC, INSC, OR10G2, OTOF, SLC24A5
0.895238	0.768116	0.844828	0.9375	0.923077	0.933333	5	CDCA5, EIF1AY, GSTM1, SLC24A5, TRIP13
0.914286	0.73913	0.844828	0.90625	0.923077	0.911111	5	BEGAIN, EIF1AY, INSC, NOS1AP, SLC24A5
0.904762	0.753623	0.844828	0.90625	0.923077	0.911111	5	ABCC11, GSTM1, INSC, NOS1AP, OR10G2
0.895238	0.768116	0.844828	0.90625	0.923077	0.911111	5	CCDC27, EIF1AY, GSTM1, SLC24A5, TRIP13
0.885714	0.782609	0.844828	0.90625	0.923077	0.911111	5	C1QC, CCDC27, GSTM1, SLC24A5, TRIP13
0.885714	0.782609	0.844828	0.90625	0.923077	0.911111	5	BEGAIN, CCDC27, GSTM1, OR10G2, TRIP13
0.87619	0.797101	0.844828	0.90625	0.923077	0.911111	5	EIF1AY, GSTM1, OR10G2, OTOF, SLC24A5
0.87619	0.797101	0.844828	0.90625	0.923077	0.911111	5	GSTM1, GTF2H2C, HIST2H4A, OR10G2, OTOF
0.866667	0.811594	0.844828	0.90625	0.923077	0.911111	5	CCDC27, CDCA5, GSTM1, SCN5A, TRIP13
0.857143	0.826087	0.844828	0.90625	0.923077	0.911111	5	CCDC27, CDCA5, GSTM1, NMNAT2, SCN5A
0.857143	0.811594	0.83908	1	0.923077	0.977778	5	ABCC11, GOLGA8M, OR10G2, SLC24A5, TRIP13
0.92381	0.710145	0.83908	0.96875	0.923077	0.955556	5	BEGAIN, NOS1AP, OR10G2, OTOF, TRIP13
0.92381	0.710145	0.83908	0.96875	0.923077	0.955556	5	ABCC11, C1QC, LGSN, OTOF, SLC24A5
0.914286	0.724638	0.83908	0.96875	0.923077	0.955556	5	ABCC11, GOLGA8M, LGSN, OTOF, SLC24A5
0.87619	0.782609	0.83908	0.96875	0.923077	0.955556	5	ABCC11, GOLGA8M, INSC, OR10G2, SLC24A5
0.904762	0.73913	0.83908	0.9375	0.923077	0.933333	5	GOLGA8M, GSTM1, NOS1AP, OR10G2, TRIP13
0.895238	0.753623	0.83908	0.9375	0.923077	0.933333	5	LGSN, NOS1AP, OR10G2, OR2A42, OTOF
0.885714	0.768116	0.83908	0.9375	0.923077	0.933333	5	GSTM1, LGSN, OR10G2, OTOF, SLC24A5
0.885714	0.768116	0.83908	0.9375	0.923077	0.933333	5	ABCC11, GOLGA8M, NOS1AP, OR10G2, SLC24A5
0.885714	0.768116	0.83908	0.9375	0.923077	0.933333	5	BEGAIN, C1QC, CCDC27, EIF1AY, OR10G2
0.914286	0.724638	0.83908	0.90625	0.923077	0.911111	5	CDCA5, GSTM1, NOS1AP, SLC24A5, TRIP13
0.904762	0.73913	0.83908	0.90625	0.923077	0.911111	5	ABCC11, C1QC, LGSN, NOS1AP, SLC24A5
0.895238	0.753623	0.83908	0.90625	0.923077	0.911111	5	ABCC11, C1QC, GSTM1, OR10G2, SLC24A5
0.895238	0.753623	0.83908	0.90625	0.923077	0.911111	5	GSTM1, NOS1AP, OTOF, SLC45A2, TRIP13
0.885714	0.768116	0.83908	0.90625	0.923077	0.911111	5	EIF1AY, LGSN, OR2A42, OTOF, SLC24A5
0.857143	0.811594	0.83908	0.90625	0.923077	0.911111	5	CCDC27, GSTM1, OR10G2, OR2A42, TRIP13
0.87619	0.768116	0.833333	0.96875	0.923077	0.955556	5	BEGAIN, CCDC27, EIF1AY, LGSN, OR10G2
0.866667	0.782609	0.833333	0.96875	0.923077	0.955556	5	ABCC11, CCDC27, GOLGA8M, OR10G2, TRIP13
0.866667	0.782609	0.833333	0.9375	0.923077	0.933333	5	CCDC27, CDCA5, EIF1AY, GOLGA8M, GSTM1
0.857143	0.797101	0.833333	0.9375	0.923077	0.933333	5	ABCC11, CCDC27, GSTM1, OR10G2, TRIP13
0.857143	0.797101	0.833333	0.9375	0.923077	0.933333	5	BEGAIN, C1QC, CCDC27, GSTM1, OR10G2
0.904762	0.724638	0.833333	0.90625	0.923077	0.911111	5	BEGAIN, GSTM1, NOS1AP, OR10G2, TRIP13
0.895238	0.73913	0.833333	0.90625	0.923077	0.911111	5	BEGAIN, GOLGA8M, NOS1AP, OR10G2, TRIP13
0.87619	0.768116	0.833333	0.90625	0.923077	0.911111	5	C1QC, GOLGA8M, OR2A42, SLC24A5, TRIP13
0.866667	0.782609	0.833333	0.90625	0.923077	0.911111	5	CCDC27, GOLGA8M, NOS1AP, OR10G2, SLC24A5
0.87619	0.753623	0.827586	0.96875	0.923077	0.955556	5	ABCC11, C1QC, CCDC27, OR10G2, TRIP13
0.895238	0.724638	0.827586	0.9375	0.923077	0.933333	5	BEGAIN, GSTM1, OR10G2, OTOF, TRIP13
0.895238	0.724638	0.827586	0.90625	0.923077	0.911111	5	ABCC11, NMNAT2, NOS1AP, OTOF, TRIP13
0.87619	0.753623	0.827586	0.90625	0.923077	0.911111	5	C1QC, GSTM1, OR10G2, OTOF, SLC24A5
0.87619	0.753623	0.827586	0.90625	0.923077	0.911111	5	CDCA5, INSC, NMNAT2, OR10G2, SCN5A
0.87619	0.753623	0.827586	0.90625	0.923077	0.911111	5	EIF1AY, GOLGA8M, NOS1AP, OR10G2, SLC24A5
0.866667	0.768116	0.827586	0.90625	0.923077	0.911111	5	ABCC11, BEGAIN, CCDC27, LGSN, OR10G2
0.838095	0.811594	0.827586	0.90625	0.923077	0.911111	5	CCDC27, CDCA5, GSTM1, OR10G2, TRIP13
0.87619	0.73913	0.821839	0.9375	0.923077	0.933333	5	ABCC11, GOLGA8M, INSC, NOS1AP, OR10G2
0.895238	0.710145	0.821839	0.90625	0.923077	0.911111	5	GSTM1, LGSN, OR10G2, OTOF, TRIP13
0.885714	0.724638	0.821839	0.90625	0.923077	0.911111	5	ABCC11, NMNAT2, OR10G2, OTOF, TRIP13
0.847619	0.782609	0.821839	0.90625	0.923077	0.911111	5	CCDC27, CDCA5, EIF1AY, GOLGA8M, OR10G2
0.866667	0.724638	0.810345	0.9375	0.923077	0.933333	5	CCDC27, GSTM1, OR10G2, SLC24A5, TRIP13
0.885714	0.695652	0.810345	0.90625	0.923077	0.911111	5	BEGAIN, INSC, NOS1AP, OR10G2, OTOF
0.980952	0.884058	0.942529	0.96875	0.923077	0.955556	6	ABCC11, CCDC27, CDCA5, GOLGA8M, INSC, SLC24A5
0.961905	0.913043	0.942529	0.96875	0.923077	0.955556	6	ABCC11, BEGAIN, CCDC27, CDCA5, GTF2H2C, OR10G2
0.961905	0.913043	0.942529	0.96875	0.923077	0.955556	6	CCDC27, CDCA5, GSTM1, INSC, OTOF, SLC24A5
0.980952	0.956522	0.936782	1	0.923077	0.977778	6	C1QC, CCDC27, HIST2H4A, INSC, OTOF, SLC24A5
0.980952	0.956522	0.936782	1	0.923077	0.977778	6	CCDC27, CDCA5, INSC, NMNAT2, OR2A42, SLC24A5
0.990476	0.855072	0.936782	0.96875	0.923077	0.955556	6	CCDC27, CDCA5, INSC, OTOF, SLC24A5, SLC45A2
0.952381	0.913043	0.936782	0.96875	0.923077	0.955556	6	CCDC27, CDCA5, EIF1AY, GOLGA8M, INSC, SLC24A5
0.990476	0.84058	0.931034	1	0.923077	0.977778	6	CCDC27, INSC, NOS1AP, OTOF, SLC24A5, TRIP13
0.952381	0.898551	0.931034	1	0.923077	0.977778	6	C1QC, CCDC27, CDCA5, SCN5A, SLC24A5, UGT2B11
0.990476	0.84058	0.931034	0.96875	0.923077	0.955556	6	ABCC11, BEGAIN, CCDC27, OTOF, SLC24A5, TRIP13
0.971429	0.869565	0.931034	0.96875	0.923077	0.955556	6	BEGAIN, CCDC27, CDCA5, LGSN, NOS1AP, TRIP13
0.971429	0.869565	0.931034	0.96875	0.923077	0.955556	6	ABCC11, BEGAIN, CCDC27, CDCA5, EIF1AY, LGSN
0.961905	0.884058	0.931034	0.96875	0.923077	0.955556	6	ABCC11, BEGAIN, CCDC27, CDCA5, LGSN, OR10G2
0.961905	0.884058	0.931034	0.96875	0.923077	0.955556	6	CCDC27, LGSN, NOS1AP, OR2A42, OTOF, TRIP13
0.961905	0.884058	0.931034	0.96875	0.923077	0.955556	6	INSC, NMNAT2, OR2A42, OTOF, SLC24A5, TRIP13
0.952381	0.898551	0.931034	0.96875	0.923077	0.955556	6	ABCC11, CDCA5, GOLGA8M, OR2A42, SLC24A5, UGT2B11
0.952381	0.898551	0.931034	0.96875	0.923077	0.955556	6	CCDC27, CDCA5, EIF1AY, INSC, OTOF, SLC24A5
0.952381	0.898551	0.931034	0.96875	0.923077	0.955556	6	CCDC27, CDCA5, INSC, OR2A42, OTOF, TRIP13
0.952381	0.898551	0.931034	0.96875	0.923077	0.955556	6	CCDC27, GSTM1, HIST2H4A, INSC, OTOF, SLC24A5
0.942857	0.913043	0.931034	0.96875	0.923077	0.955556	6	BEGAIN, CCDC27, CDCA5, GTF2H2C, LGSN, OR10G2
0.942857	0.913043	0.931034	0.96875	0.923077	0.955556	6	CDCA5, GSTM1, INSC, OR2A42, SLC24A5, UGT2B11
0.990476	0.826087	0.925287	1	0.923077	0.977778	6	INSC, NMNAT2, NOS1AP, OTOF, SLC24A5, TRIP13
0.980952	0.84058	0.925287	1	0.923077	0.977778	6	GOLGA8M, GSTM1, NOS1AP, OTOF, SLC24A5, TRIP13
0.971429	0.855072	0.925287	1	0.923077	0.977778	6	CCDC27, CDCA5, GOLGA8M, INSC, OTOF, SLC24A5
0.971429	0.855072	0.925287	1	0.923077	0.977778	6	CCDC27, INSC, NMNAT2, OTOF, SLC24A5, TRIP13
0.971429	0.855072	0.925287	1	0.923077	0.977778	6	CDCA5, GOLGA8M, GTF2H2C, INSC, NOS1AP, SLC24A5
0.952381	0.884058	0.925287	1	0.923077	0.977778	6	CDCA5, GOLGA8M, INSC, OR2A42, SCN5A, SLC24A5
0.952381	0.884058	0.925287	1	0.923077	0.977778	6	ABCC11, CCDC27, CDCA5, INSC, OR10G2, SLC24A5
0.980952	0.84058	0.925287	0.96875	0.923077	0.955556	6	GSTM1, NMNAT2, NOS1AP, OTOF, SLC24A5, TRIP13
0.971429	0.855072	0.925287	0.96875	0.923077	0.955556	6	BEGAIN, CCDC27, NOS1AP, OTOF, SLC24A5, TRIP13
0.971429	0.855072	0.925287	0.96875	0.923077	0.955556	6	ABCC11, BEGAIN, GSTM1, OR10G2, OTOF, SLC24A5
0.971429	0.855072	0.925287	0.96875	0.923077	0.955556	6	C1QC, CCDC27, LGSN, NOS1AP, TRIP13, UGT2B11
0.971429	0.855072	0.925287	0.96875	0.923077	0.955556	6	ABCC11, BEGAIN, OR10G2, OTOF, SLC24A5, TRIP13
0.971429	0.855072	0.925287	0.96875	0.923077	0.955556	6	ABCC11, BEGAIN, OR2A42, OTOF, SLC24A5, TRIP13
0.971429	0.855072	0.925287	0.96875	0.923077	0.955556	6	CCDC27, GSTM1, INSC, NMNAT2, OTOF, TRIP13
0.971429	0.855072	0.925287	0.96875	0.923077	0.955556	6	GSTM1, HIST2H4A, INSC, OTOF, SCN5A, SLC24A5
0.961905	0.869565	0.925287	0.96875	0.923077	0.955556	6	ABCC11, BEGAIN, CCDC27, EIF1AY, OTOF, TRIP13
0.961905	0.869565	0.925287	0.96875	0.923077	0.955556	6	ABCC11, BEGAIN, CDCA5, OR10G2, OTOF, SLC24A5
0.961905	0.869565	0.925287	0.96875	0.923077	0.955556	6	BEGAIN, CCDC27, CDCA5, EIF1AY, LGSN, UGT2B11
0.961905	0.869565	0.925287	0.96875	0.923077	0.955556	6	C1QC, CCDC27, CDCA5, OR2A42, SCN5A, SLC24A5
0.961905	0.869565	0.925287	0.96875	0.923077	0.955556	6	CCDC27, CDCA5, GOLGA8M, INSC, NOS1AP, SLC24A5
0.961905	0.869565	0.925287	0.96875	0.923077	0.955556	6	CCDC27, CDCA5, GOLGA8M, INSC, SCN5A, SLC24A5
0.961905	0.869565	0.925287	0.96875	0.923077	0.955556	6	CCDC27, NOS1AP, OR10G2, OTOF, SLC24A5, TRIP13
0.961905	0.869565	0.925287	0.96875	0.923077	0.955556	6	NOS1AP, OR10G2, OTOF, SLC24A5, SLC45A2, TRIP13
0.961905	0.869565	0.925287	0.96875	0.923077	0.955556	6	ABCC11, CCDC27, CDCA5, GSTM1, LGSN, UGT2B11
0.952381	0.884058	0.925287	0.96875	0.923077	0.955556	6	ABCC11, CDCA5, GSTM1, OR2A42, SLC24A5, UGT2B11
0.952381	0.884058	0.925287	0.96875	0.923077	0.955556	6	CCDC27, CDCA5, INSC, NOS1AP, OR10G2, SLC24A5
0.952381	0.884058	0.925287	0.96875	0.923077	0.955556	6	CCDC27, HIST2H4A, INSC, OTOF, SCN5A, SLC24A5
0.952381	0.884058	0.925287	0.96875	0.923077	0.955556	6	CDCA5, INSC, NMNAT2, OR2A42, OTOF, SLC24A5
0.942857	0.898551	0.925287	0.96875	0.923077	0.955556	6	ABCC11, BEGAIN, CCDC27, CDCA5, OR10G2, SLC24A5
0.942857	0.898551	0.925287	0.96875	0.923077	0.955556	6	BEGAIN, OR10G2, OR2A42, OTOF, SLC24A5, TRIP13
0.942857	0.898551	0.925287	0.96875	0.923077	0.955556	6	CCDC27, CDCA5, GSTM1, GTF2H2C, OTOF, UGT2B11
0.942857	0.898551	0.925287	0.96875	0.923077	0.955556	6	CDCA5, EIF1AY, INSC, OR2A42, OTOF, SLC24A5
0.990476	0.811594	0.91954	1	0.923077	0.977778	6	ABCC11, BEGAIN, GSTM1, OTOF, SLC24A5, TRIP13
0.961905	0.855072	0.91954	1	0.923077	0.977778	6	ABCC11, CCDC27, INSC, LGSN, OTOF, SLC24A5
0.961905	0.855072	0.91954	1	0.923077	0.977778	6	ABCC11, GSTM1, LGSN, OTOF, SLC24A5, TRIP13
0.961905	0.855072	0.91954	1	0.923077	0.977778	6	C1QC, CCDC27, CDCA5, INSC, OR10G2, SCN5A
0.961905	0.855072	0.91954	1	0.923077	0.977778	6	ABCC11, CCDC27, CDCA5, LGSN, OR10G2, SLC24A5
0.952381	0.869565	0.91954	1	0.923077	0.977778	6	C1QC, INSC, NMNAT2, OR2A42, OTOF, SLC24A5
0.942857	0.884058	0.91954	1	0.923077	0.977778	6	ABCC11, BEGAIN, CCDC27, INSC, OR10G2, SLC24A5
0.942857	0.884058	0.91954	1	0.923077	0.977778	6	GSTM1, INSC, OR2A42, OTOF, SLC24A5, TRIP13
0.971429	0.84058	0.91954	0.96875	0.923077	0.955556	6	GOLGA8M, NOS1AP, OR10G2, OTOF, SLC24A5, TRIP13
0.971429	0.84058	0.91954	0.96875	0.923077	0.955556	6	LGSN, NOS1AP, OR2A42, OTOF, SLC24A5, TRIP13
0.961905	0.855072	0.91954	0.96875	0.923077	0.955556	6	ABCC11, BEGAIN, CCDC27, CDCA5, GOLGA8M, UGT2B11
0.961905	0.855072	0.91954	0.96875	0.923077	0.955556	6	ABCC11, OR10G2, OR2A42, OTOF, SLC24A5, TRIP13
0.961905	0.855072	0.91954	0.96875	0.923077	0.955556	6	BEGAIN, CCDC27, CDCA5, GOLGA8M, LGSN, UGT2B11
0.961905	0.855072	0.91954	0.96875	0.923077	0.955556	6	BEGAIN, CCDC27, CDCA5, NMNAT2, OTOF, TRIP13
0.961905	0.855072	0.91954	0.96875	0.923077	0.955556	6	CCDC27, CDCA5, LGSN, NOS1AP, TRIP13, UGT2B11
0.952381	0.869565	0.91954	0.96875	0.923077	0.955556	6	ABCC11, BEGAIN, C1QC, CCDC27, CDCA5, OR10G2
0.952381	0.869565	0.91954	0.96875	0.923077	0.955556	6	ABCC11, CCDC27, LGSN, NOS1AP, OR10G2, TRIP13
0.952381	0.869565	0.91954	0.96875	0.923077	0.955556	6	ABCC11, BEGAIN, CCDC27, OR10G2, SLC24A5, TRIP13
0.952381	0.869565	0.91954	0.96875	0.923077	0.955556	6	BEGAIN, CCDC27, CDCA5, EIF1AY, SCN5A, SLC24A5
0.952381	0.869565	0.91954	0.96875	0.923077	0.955556	6	BEGAIN, CCDC27, NMNAT2, OTOF, SLC24A5, TRIP13
0.952381	0.869565	0.91954	0.96875	0.923077	0.955556	6	BEGAIN, GOLGA8M, HIST2H4A, INSC, OTOF, SLC24A5
0.952381	0.869565	0.91954	0.96875	0.923077	0.955556	6	C1QC, CCDC27, CDCA5, INSC, OR10G2, OR2A42
0.952381	0.869565	0.91954	0.96875	0.923077	0.955556	6	C1QC, CCDC27, CDCA5, OTOF, SCN5A, UGT2B11
0.952381	0.869565	0.91954	0.96875	0.923077	0.955556	6	C1QC, CCDC27, HIST2H4A, INSC, LGSN, OTOF
0.952381	0.869565	0.91954	0.96875	0.923077	0.955556	6	C1QC, CCDC27, HIST2H4A, INSC, SCN5A, SLC24A5
0.952381	0.869565	0.91954	0.96875	0.923077	0.955556	6	ABCC11, CCDC27, CDCA5, INSC, OTOF, SLC45A2
0.942857	0.884058	0.91954	0.96875	0.923077	0.955556	6	ABCC11, BEGAIN, CCDC27, CDCA5, SLC24A5, UGT2B11
0.942857	0.884058	0.91954	0.96875	0.923077	0.955556	6	BEGAIN, CCDC27, CDCA5, LGSN, OR10G2, TRIP13
0.942857	0.884058	0.91954	0.96875	0.923077	0.955556	6	CCDC27, CDCA5, INSC, OR2A42, OTOF, SLC24A5
0.942857	0.884058	0.91954	0.96875	0.923077	0.955556	6	CDCA5, GTF2H2C, INSC, NOS1AP, OR10G2, SLC24A5
0.942857	0.884058	0.91954	0.96875	0.923077	0.955556	6	CDCA5, GTF2H2C, INSC, OR2A42, OTOF, SLC24A5
0.933333	0.898551	0.91954	0.96875	0.923077	0.955556	6	BEGAIN, C1QC, CCDC27, CDCA5, EIF1AY, OR10G2
0.933333	0.898551	0.91954	0.96875	0.923077	0.955556	6	BEGAIN, CCDC27, CDCA5, EIF1AY, LGSN, OTOF
0.933333	0.898551	0.91954	0.96875	0.923077	0.955556	6	BEGAIN, CCDC27, GOLGA8M, HIST2H4A, INSC, SLC24A5
0.933333	0.898551	0.91954	0.96875	0.923077	0.955556	6	C1QC, HIST2H4A, INSC, OR2A42, SLC24A5, UGT2B11
0.933333	0.898551	0.91954	0.96875	0.923077	0.955556	6	CDCA5, EIF1AY, GOLGA8M, INSC, OR2A42, SLC24A5
0.933333	0.898551	0.91954	0.96875	0.923077	0.955556	6	GOLGA8M, GSTM1, OR2A42, OTOF, SLC24A5, TRIP13
0.92381	0.913043	0.91954	0.96875	0.923077	0.955556	6	BEGAIN, C1QC, CCDC27, CDCA5, GTF2H2C, OR10G2
0.980952	0.811594	0.913793	1	0.923077	0.977778	6	ABCC11, INSC, NMNAT2, OTOF, SLC24A5, TRIP13
0.961905	0.84058	0.913793	1	0.923077	0.977778	6	CCDC27, CDCA5, GOLGA8M, INSC, OR10G2, SCN5A
0.952381	0.855072	0.913793	1	0.923077	0.977778	6	ABCC11, CDCA5, INSC, NMNAT2, OTOF, SLC24A5
0.952381	0.855072	0.913793	1	0.923077	0.977778	6	ABCC11, CDCA5, NMNAT2, OR10G2, OTOF, SLC24A5
0.952381	0.855072	0.913793	1	0.923077	0.977778	6	C1QC, CCDC27, INSC, OR2A42, OTOF, SLC24A5
0.952381	0.855072	0.913793	1	0.923077	0.977778	6	CCDC27, CDCA5, GTF2H2C, INSC, OTOF, SLC24A5
0.952381	0.855072	0.913793	1	0.923077	0.977778	6	CCDC27, CDCA5, INSC, OR10G2, SCN5A, SLC24A5
0.952381	0.855072	0.913793	1	0.923077	0.977778	6	CCDC27, GSTM1, INSC, OTOF, SLC24A5, TRIP13
0.952381	0.855072	0.913793	1	0.923077	0.977778	6	INSC, NOS1AP, OR10G2, OR2A42, SLC24A5, TRIP13
0.942857	0.869565	0.913793	1	0.923077	0.977778	6	CCDC27, INSC, LGSN, OR10G2, OR2A42, SLC24A5
0.942857	0.869565	0.913793	1	0.923077	0.977778	6	ABCC11, CCDC27, CDCA5, GOLGA8M, OR10G2, SCN5A
0.933333	0.884058	0.913793	1	0.923077	0.977778	6	C1QC, CCDC27, CDCA5, EIF1AY, OR10G2, SCN5A
0.933333	0.884058	0.913793	1	0.923077	0.977778	6	C1QC, CCDC27, CDCA5, GSTM1, SCN5A, UGT2B11
0.933333	0.884058	0.913793	1	0.923077	0.977778	6	CCDC27, CDCA5, GOLGA8M, GSTM1, INSC, SLC24A5
0.980952	0.811594	0.913793	0.96875	0.923077	0.955556	6	ABCC11, C1QC, CCDC27, INSC, OTOF, TRIP13
0.971429	0.826087	0.913793	0.96875	0.923077	0.955556	6	ABCC11, LGSN, OR10G2, OTOF, SLC24A5, TRIP13
0.971429	0.826087	0.913793	0.96875	0.923077	0.955556	6	ABCC11, NOS1AP, OR10G2, OTOF, SLC24A5, TRIP13
0.971429	0.826087	0.913793	0.96875	0.923077	0.955556	6	BEGAIN, C1QC, CCDC27, LGSN, OTOF, TRIP13
0.971429	0.826087	0.913793	0.96875	0.923077	0.955556	6	C1QC, CCDC27, INSC, OTOF, SLC24A5, SLC45A2
0.961905	0.84058	0.913793	0.96875	0.923077	0.955556	6	ABCC11, CCDC27, OR10G2, OTOF, SLC24A5, TRIP13
0.961905	0.84058	0.913793	0.96875	0.923077	0.955556	6	ABCC11, CDCA5, EIF1AY, GOLGA8M, INSC, SLC24A5
0.961905	0.84058	0.913793	0.96875	0.923077	0.955556	6	ABCC11, BEGAIN, CCDC27, INSC, OTOF, SLC24A5
0.961905	0.84058	0.913793	0.96875	0.923077	0.955556	6	ABCC11, GSTM1, GTF2H2C, INSC, OTOF, SLC24A5
0.961905	0.84058	0.913793	0.96875	0.923077	0.955556	6	BEGAIN, NMNAT2, OR2A42, OTOF, SLC24A5, TRIP13
0.961905	0.84058	0.913793	0.96875	0.923077	0.955556	6	C1QC, CCDC27, INSC, NMNAT2, OTOF, SLC24A5
0.961905	0.84058	0.913793	0.96875	0.923077	0.955556	6	C1QC, INSC, OR2A42, OTOF, SLC24A5, SLC45A2
0.961905	0.84058	0.913793	0.96875	0.923077	0.955556	6	CCDC27, EIF1AY, NOS1AP, OTOF, SLC24A5, TRIP13
0.961905	0.84058	0.913793	0.96875	0.923077	0.955556	6	CCDC27, LGSN, NOS1AP, OTOF, SLC24A5, TRIP13
0.961905	0.84058	0.913793	0.96875	0.923077	0.955556	6	CCDC27, LGSN, OR10G2, OTOF, SLC24A5, TRIP13
0.961905	0.84058	0.913793	0.96875	0.923077	0.955556	6	GTF2H2C, NOS1AP, OR10G2, OTOF, SLC24A5, SLC45A2
0.961905	0.84058	0.913793	0.96875	0.923077	0.955556	6	INSC, NOS1AP, OR2A42, OTOF, SLC24A5, TRIP13
0.952381	0.855072	0.913793	0.96875	0.923077	0.955556	6	BEGAIN, C1QC, NOS1AP, OR10G2, SLC24A5, TRIP13
0.952381	0.855072	0.913793	0.96875	0.923077	0.955556	6	BEGAIN, CCDC27, CDCA5, EIF1AY, LGSN, OR10G2
0.952381	0.855072	0.913793	0.96875	0.923077	0.955556	6	BEGAIN, CCDC27, CDCA5, EIF1AY, OR10G2, OTOF
0.952381	0.855072	0.913793	0.96875	0.923077	0.955556	6	BEGAIN, CCDC27, CDCA5, GSTM1, LGSN, UGT2B11
0.952381	0.855072	0.913793	0.96875	0.923077	0.955556	6	BEGAIN, CCDC27, LGSN, OTOF, SLC24A5, TRIP13
0.952381	0.855072	0.913793	0.96875	0.923077	0.955556	6	C1QC, CCDC27, GSTM1, OTOF, SLC24A5, TRIP13
0.952381	0.855072	0.913793	0.96875	0.923077	0.955556	6	C1QC, CCDC27, GTF2H2C, HIST2H4A, INSC, OTOF
0.952381	0.855072	0.913793	0.96875	0.923077	0.955556	6	C1QC, CCDC27, HIST2H4A, INSC, OR10G2, SLC24A5
0.952381	0.855072	0.913793	0.96875	0.923077	0.955556	6	CCDC27, CDCA5, EIF1AY, GOLGA8M, INSC, OTOF
0.952381	0.855072	0.913793	0.96875	0.923077	0.955556	6	CCDC27, GOLGA8M, GSTM1, OTOF, SLC24A5, TRIP13
0.952381	0.855072	0.913793	0.96875	0.923077	0.955556	6	CCDC27, GOLGA8M, NOS1AP, OTOF, SLC24A5, TRIP13
0.952381	0.855072	0.913793	0.96875	0.923077	0.955556	6	CCDC27, GSTM1, INSC, NOS1AP, OTOF, SLC24A5
0.952381	0.855072	0.913793	0.96875	0.923077	0.955556	6	CCDC27, GSTM1, LGSN, OTOF, SLC24A5, TRIP13
0.952381	0.855072	0.913793	0.96875	0.923077	0.955556	6	CCDC27, GSTM1, NOS1AP, OTOF, SLC24A5, TRIP13
0.952381	0.855072	0.913793	0.96875	0.923077	0.955556	6	CCDC27, INSC, LGSN, OR2A42, OTOF, SLC24A5
0.952381	0.855072	0.913793	0.96875	0.923077	0.955556	6	GSTM1, INSC, NOS1AP, OR2A42, SLC24A5, TRIP13
0.952381	0.855072	0.913793	0.96875	0.923077	0.955556	6	ABCC11, CCDC27, CDCA5, INSC, OTOF, TRIP13
0.952381	0.855072	0.913793	0.96875	0.923077	0.955556	6	ABCC11, BEGAIN, C1QC, CCDC27, INSC, OTOF
0.942857	0.869565	0.913793	0.96875	0.923077	0.955556	6	ABCC11, BEGAIN, CCDC27, CDCA5, OR10G2, TRIP13
0.942857	0.869565	0.913793	0.96875	0.923077	0.955556	6	ABCC11, CDCA5, OR2A42, SLC24A5, TRIP13, UGT2B11
0.942857	0.869565	0.913793	0.96875	0.923077	0.955556	6	C1QC, CCDC27, CDCA5, EIF1AY, NOS1AP, SLC24A5
0.942857	0.869565	0.913793	0.96875	0.923077	0.955556	6	C1QC, CCDC27, CDCA5, GOLGA8M, NOS1AP, SLC24A5
0.942857	0.869565	0.913793	0.96875	0.923077	0.955556	6	CCDC27, CDCA5, GOLGA8M, OR2A42, SLC24A5, UGT2B11
0.942857	0.869565	0.913793	0.96875	0.923077	0.955556	6	CCDC27, CDCA5, OR2A42, OTOF, SLC24A5, SLC45A2
0.942857	0.869565	0.913793	0.96875	0.923077	0.955556	6	CCDC27, GOLGA8M, GSTM1, INSC, OTOF, SLC24A5
0.942857	0.869565	0.913793	0.96875	0.923077	0.955556	6	CCDC27, GSTM1, LGSN, NOS1AP, OTOF, TRIP13
0.942857	0.869565	0.913793	0.96875	0.923077	0.955556	6	CCDC27, LGSN, NOS1AP, OR10G2, OR2A42, TRIP13
0.942857	0.869565	0.913793	0.96875	0.923077	0.955556	6	ABCC11, C1QC, CDCA5, OR2A42, SLC24A5, UGT2B11
0.942857	0.869565	0.913793	0.96875	0.923077	0.955556	6	ABCC11, CCDC27, CDCA5, EIF1AY, LGSN, OR10G2
0.942857	0.869565	0.913793	0.96875	0.923077	0.955556	6	ABCC11, CCDC27, CDCA5, EIF1AY, LGSN, TRIP13
0.942857	0.869565	0.913793	0.96875	0.923077	0.955556	6	ABCC11, CCDC27, CDCA5, INSC, OTOF, SLC24A5
0.942857	0.869565	0.913793	0.96875	0.923077	0.955556	6	ABCC11, CCDC27, CDCA5, SLC24A5, TRIP13, UGT2B11
0.933333	0.884058	0.913793	0.96875	0.923077	0.955556	6	BEGAIN, CCDC27, CDCA5, GOLGA8M, LGSN, OR10G2
0.933333	0.884058	0.913793	0.96875	0.923077	0.955556	6	BEGAIN, CDCA5, EIF1AY, INSC, OR2A42, SLC24A5
0.933333	0.884058	0.913793	0.96875	0.923077	0.955556	6	ABCC11, BEGAIN, OR10G2, OR2A42, OTOF, TRIP13
0.933333	0.884058	0.913793	0.96875	0.923077	0.955556	6	ABCC11, C1QC, CCDC27, CDCA5, EIF1AY, OR10G2
0.933333	0.884058	0.913793	0.96875	0.923077	0.955556	6	CDCA5, INSC, OR10G2, OR2A42, OTOF, SLC24A5
0.92381	0.898551	0.913793	0.96875	0.923077	0.955556	6	BEGAIN, C1QC, CCDC27, CDCA5, EIF1AY, GTF2H2C
0.92381	0.898551	0.913793	0.96875	0.923077	0.955556	6	BEGAIN, CCDC27, CDCA5, EIF1AY, LGSN, TRIP13
0.92381	0.898551	0.913793	0.96875	0.923077	0.955556	6	C1QC, CDCA5, EIF1AY, INSC, OR2A42, SLC24A5
0.914286	0.913043	0.913793	0.96875	0.923077	0.955556	6	BEGAIN, C1QC, CCDC27, CDCA5, EIF1AY, TRIP13
0.914286	0.913043	0.913793	0.96875	0.923077	0.955556	6	CCDC27, CDCA5, EIF1AY, GSTM1, INSC, SLC24A5
0.971429	0.811594	0.908046	1	0.923077	0.977778	6	GOLGA8M, INSC, NOS1AP, OTOF, SLC24A5, TRIP13
0.961905	0.826087	0.908046	1	0.923077	0.977778	6	ABCC11, CCDC27, INSC, OTOF, SLC45A2, TRIP13
0.952381	0.84058	0.908046	1	0.923077	0.977778	6	ABCC11, CCDC27, INSC, NMNAT2, OTOF, TRIP13
0.952381	0.84058	0.908046	1	0.923077	0.977778	6	ABCC11, CCDC27, LGSN, OR10G2, SLC24A5, TRIP13
0.952381	0.84058	0.908046	1	0.923077	0.977778	6	ABCC11, EIF1AY, GSTM1, LGSN, SLC24A5, TRIP13
0.952381	0.84058	0.908046	1	0.923077	0.977778	6	ABCC11, GSTM1, NOS1AP, OR10G2, SLC24A5, TRIP13
0.952381	0.84058	0.908046	1	0.923077	0.977778	6	CCDC27, CDCA5, NMNAT2, OTOF, SLC24A5, TRIP13
0.942857	0.855072	0.908046	1	0.923077	0.977778	6	CDCA5, GOLGA8M, INSC, OR2A42, OTOF, SLC24A5
0.933333	0.869565	0.908046	1	0.923077	0.977778	6	C1QC, CCDC27, CDCA5, OR10G2, SCN5A, SLC24A5
0.933333	0.869565	0.908046	1	0.923077	0.977778	6	ABCC11, CCDC27, CDCA5, INSC, OR10G2, TRIP13
0.92381	0.884058	0.908046	1	0.923077	0.977778	6	BEGAIN, INSC, OR10G2, OR2A42, SLC24A5, TRIP13
0.92381	0.884058	0.908046	1	0.923077	0.977778	6	CDCA5, GOLGA8M, INSC, OR2A42, SLC24A5, TRIP13
0.971429	0.811594	0.908046	0.96875	0.923077	0.955556	6	GSTM1, NOS1AP, OTOF, SLC24A5, SLC45A2, TRIP13
0.971429	0.811594	0.908046	0.96875	0.923077	0.955556	6	LGSN, NOS1AP, OTOF, SCN5A, SLC24A5, TRIP13
0.961905	0.826087	0.908046	0.96875	0.923077	0.955556	6	ABCC11, BEGAIN, CCDC27, GOLGA8M, INSC, OTOF
0.961905	0.826087	0.908046	0.96875	0.923077	0.955556	6	ABCC11, BEGAIN, CDCA5, LGSN, OTOF, SLC24A5
0.961905	0.826087	0.908046	0.96875	0.923077	0.955556	6	BEGAIN, GSTM1, LGSN, OTOF, SLC24A5, TRIP13
0.961905	0.826087	0.908046	0.96875	0.923077	0.955556	6	BEGAIN, GSTM1, OR10G2, OTOF, SLC24A5, TRIP13
0.961905	0.826087	0.908046	0.96875	0.923077	0.955556	6	BEGAIN, LGSN, NOS1AP, OTOF, SLC24A5, TRIP13
0.961905	0.826087	0.908046	0.96875	0.923077	0.955556	6	BEGAIN, NOS1AP, OR10G2, OTOF, SLC24A5, TRIP13
0.961905	0.826087	0.908046	0.96875	0.923077	0.955556	6	ABCC11, BEGAIN, NOS1AP, OR10G2, SLC24A5, TRIP13
0.961905	0.826087	0.908046	0.96875	0.923077	0.955556	6	CCDC27, INSC, LGSN, NOS1AP, OTOF, TRIP13
0.961905	0.826087	0.908046	0.96875	0.923077	0.955556	6	EIF1AY, LGSN, NOS1AP, OR2A42, SLC24A5, TRIP13
0.961905	0.826087	0.908046	0.96875	0.923077	0.955556	6	ABCC11, CCDC27, CDCA5, LGSN, NOS1AP, SLC24A5
0.952381	0.84058	0.908046	0.96875	0.923077	0.955556	6	ABCC11, CDCA5, INSC, OR10G2, SCN5A, SLC24A5
0.952381	0.84058	0.908046	0.96875	0.923077	0.955556	6	ABCC11, BEGAIN, CCDC27, OR10G2, OTOF, SLC24A5
0.952381	0.84058	0.908046	0.96875	0.923077	0.955556	6	ABCC11, GSTM1, INSC, LGSN, OTOF, SLC24A5
0.952381	0.84058	0.908046	0.96875	0.923077	0.955556	6	BEGAIN, C1QC, CCDC27, CDCA5, OTOF, TRIP13
0.952381	0.84058	0.908046	0.96875	0.923077	0.955556	6	BEGAIN, C1QC, CCDC27, INSC, OTOF, TRIP13
0.952381	0.84058	0.908046	0.96875	0.923077	0.955556	6	BEGAIN, CDCA5, NOS1AP, OR10G2, SCN5A, SLC24A5
0.952381	0.84058	0.908046	0.96875	0.923077	0.955556	6	BEGAIN, CDCA5, OR10G2, OTOF, SCN5A, SLC24A5
0.952381	0.84058	0.908046	0.96875	0.923077	0.955556	6	C1QC, CCDC27, CDCA5, EIF1AY, OTOF, UGT2B11
0.952381	0.84058	0.908046	0.96875	0.923077	0.955556	6	C1QC, CCDC27, CDCA5, OTOF, SLC45A2, UGT2B11
0.952381	0.84058	0.908046	0.96875	0.923077	0.955556	6	C1QC, CCDC27, GSTM1, INSC, OTOF, SLC24A5
0.952381	0.84058	0.908046	0.96875	0.923077	0.955556	6	ABCC11, BEGAIN, GSTM1, OR10G2, SLC24A5, TRIP13
0.952381	0.84058	0.908046	0.96875	0.923077	0.955556	6	CCDC27, CDCA5, INSC, OR2A42, OTOF, SLC45A2
0.952381	0.84058	0.908046	0.96875	0.923077	0.955556	6	CCDC27, GSTM1, LGSN, NOS1AP, SLC24A5, TRIP13
0.952381	0.84058	0.908046	0.96875	0.923077	0.955556	6	ABCC11, C1QC, CCDC27, INSC, OR10G2, SLC24A5
0.952381	0.84058	0.908046	0.96875	0.923077	0.955556	6	CDCA5, GOLGA8M, GSTM1, INSC, NOS1AP, SLC24A5
0.952381	0.84058	0.908046	0.96875	0.923077	0.955556	6	ABCC11, CCDC27, CDCA5, EIF1AY, GOLGA8M, SLC24A5
0.942857	0.855072	0.908046	0.96875	0.923077	0.955556	6	ABCC11, CCDC27, GOLGA8M, INSC, OTOF, SLC24A5
0.942857	0.855072	0.908046	0.96875	0.923077	0.955556	6	ABCC11, CCDC27, INSC, OR10G2, OTOF, SLC24A5
0.942857	0.855072	0.908046	0.96875	0.923077	0.955556	6	ABCC11, CDCA5, EIF1AY, NOS1AP, OR10G2, SLC24A5
0.942857	0.855072	0.908046	0.96875	0.923077	0.955556	6	ABCC11, CDCA5, GSTM1, INSC, SLC24A5, UGT2B11
0.942857	0.855072	0.908046	0.96875	0.923077	0.955556	6	ABCC11, GOLGA8M, GSTM1, INSC, OTOF, SLC24A5
0.942857	0.855072	0.908046	0.96875	0.923077	0.955556	6	ABCC11, BEGAIN, CDCA5, EIF1AY, OR2A42, SLC24A5
0.942857	0.855072	0.908046	0.96875	0.923077	0.955556	6	BEGAIN, CCDC27, NMNAT2, OR2A42, OTOF, TRIP13
0.942857	0.855072	0.908046	0.96875	0.923077	0.955556	6	BEGAIN, GSTM1, INSC, NOS1AP, SLC24A5, TRIP13
0.942857	0.855072	0.908046	0.96875	0.923077	0.955556	6	CCDC27, CDCA5, EIF1AY, GSTM1, LGSN, UGT2B11
0.942857	0.855072	0.908046	0.96875	0.923077	0.955556	6	CCDC27, CDCA5, EIF1AY, NOS1AP, OR2A42, SLC24A5
0.942857	0.855072	0.908046	0.96875	0.923077	0.955556	6	CCDC27, CDCA5, GOLGA8M, OR10G2, OR2A42, SCN5A
0.942857	0.855072	0.908046	0.96875	0.923077	0.955556	6	ABCC11, C1QC, CCDC27, CDCA5, SLC24A5, UGT2B11
0.942857	0.855072	0.908046	0.96875	0.923077	0.955556	6	CCDC27, EIF1AY, LGSN, NOS1AP, OTOF, TRIP13
0.942857	0.855072	0.908046	0.96875	0.923077	0.955556	6	CCDC27, GSTM1, INSC, OR2A42, SLC24A5, TRIP13
0.942857	0.855072	0.908046	0.96875	0.923077	0.955556	6	GSTM1, GTF2H2C, HIST2H4A, INSC, SCN5A, SLC24A5
0.942857	0.855072	0.908046	0.96875	0.923077	0.955556	6	GSTM1, LGSN, OR10G2, OTOF, SLC24A5, TRIP13
0.942857	0.855072	0.908046	0.96875	0.923077	0.955556	6	HIST2H4A, INSC, LGSN, OTOF, SCN5A, SLC24A5
0.942857	0.855072	0.908046	0.96875	0.923077	0.955556	6	ABCC11, CCDC27, CDCA5, GOLGA8M, INSC, OR10G2
0.942857	0.855072	0.908046	0.96875	0.923077	0.955556	6	ABCC11, CCDC27, CDCA5, GSTM1, INSC, SLC24A5
0.942857	0.855072	0.908046	0.96875	0.923077	0.955556	6	ABCC11, CCDC27, CDCA5, INSC, OR10G2, SLC45A2
0.933333	0.869565	0.908046	0.96875	0.923077	0.955556	6	ABCC11, CDCA5, NMNAT2, OR2A42, OTOF, SLC24A5
0.933333	0.869565	0.908046	0.96875	0.923077	0.955556	6	BEGAIN, CCDC27, CDCA5, EIF1AY, OTOF, SLC24A5
0.933333	0.869565	0.908046	0.96875	0.923077	0.955556	6	BEGAIN, CCDC27, OR10G2, OR2A42, SLC24A5, TRIP13
0.933333	0.869565	0.908046	0.96875	0.923077	0.955556	6	ABCC11, C1QC, CCDC27, CDCA5, EIF1AY, SCN5A
0.933333	0.869565	0.908046	0.96875	0.923077	0.955556	6	CCDC27, CDCA5, GSTM1, INSC, NMNAT2, OTOF
0.933333	0.869565	0.908046	0.96875	0.923077	0.955556	6	CCDC27, CDCA5, GSTM1, INSC, NOS1AP, SLC24A5
0.933333	0.869565	0.908046	0.96875	0.923077	0.955556	6	CCDC27, CDCA5, GSTM1, OTOF, SLC24A5, SLC45A2
0.933333	0.869565	0.908046	0.96875	0.923077	0.955556	6	ABCC11, C1QC, CCDC27, CDCA5, INSC, OR10G2
0.933333	0.869565	0.908046	0.96875	0.923077	0.955556	6	GSTM1, INSC, OR10G2, OR2A42, SLC24A5, TRIP13
0.933333	0.869565	0.908046	0.96875	0.923077	0.955556	6	INSC, LGSN, NMNAT2, OR2A42, OTOF, SLC24A5
0.933333	0.869565	0.908046	0.96875	0.923077	0.955556	6	INSC, NMNAT2, OR10G2, OR2A42, OTOF, SLC24A5
0.933333	0.869565	0.908046	0.96875	0.923077	0.955556	6	ABCC11, CCDC27, CDCA5, GSTM1, OR10G2, SLC24A5
0.933333	0.869565	0.908046	0.96875	0.923077	0.955556	6	ABCC11, CCDC27, CDCA5, GSTM1, SLC24A5, UGT2B11
0.933333	0.869565	0.908046	0.96875	0.923077	0.955556	6	ABCC11, CCDC27, CDCA5, LGSN, OTOF, TRIP13
0.92381	0.884058	0.908046	0.96875	0.923077	0.955556	6	BEGAIN, C1QC, CCDC27, CDCA5, EIF1AY, UGT2B11
0.92381	0.884058	0.908046	0.96875	0.923077	0.955556	6	BEGAIN, C1QC, CCDC27, CDCA5, GOLGA8M, OR10G2
0.92381	0.884058	0.908046	0.96875	0.923077	0.955556	6	CCDC27, CDCA5, NOS1AP, SLC24A5, TRIP13, UGT2B11
0.914286	0.898551	0.908046	0.96875	0.923077	0.955556	6	CCDC27, CDCA5, GOLGA8M, GSTM1, NOS1AP, SLC24A5
0.914286	0.898551	0.908046	0.96875	0.923077	0.955556	6	ABCC11, CCDC27, EIF1AY, LGSN, OTOF, TRIP13
0.904762	0.913043	0.908046	0.96875	0.923077	0.955556	6	CCDC27, CDCA5, GSTM1, GTF2H2C, OR2A42, UGT2B11
0.980952	0.782609	0.902299	1	0.923077	0.977778	6	INSC, NMNAT2, OTOF, SCN5A, SLC24A5, TRIP13
0.971429	0.797101	0.902299	1	0.923077	0.977778	6	ABCC11, GSTM1, INSC, OTOF, SLC24A5, TRIP13
0.971429	0.797101	0.902299	1	0.923077	0.977778	6	GSTM1, INSC, OTOF, SLC24A5, SLC45A2, TRIP13
0.961905	0.811594	0.902299	1	0.923077	0.977778	6	ABCC11, CDCA5, GTF2H2C, INSC, OTOF, SLC24A5
0.961905	0.811594	0.902299	1	0.923077	0.977778	6	BEGAIN, C1QC, CCDC27, NMNAT2, OTOF, TRIP13
0.961905	0.811594	0.902299	1	0.923077	0.977778	6	BEGAIN, GOLGA8M, GSTM1, OTOF, SLC24A5, TRIP13
0.961905	0.811594	0.902299	1	0.923077	0.977778	6	ABCC11, BEGAIN, GOLGA8M, OR10G2, OTOF, SLC24A5
0.961905	0.811594	0.902299	1	0.923077	0.977778	6	GSTM1, INSC, NOS1AP, OR10G2, SLC24A5, TRIP13
0.952381	0.826087	0.902299	1	0.923077	0.977778	6	ABCC11, INSC, LGSN, OR10G2, OTOF, SLC24A5
0.952381	0.826087	0.902299	1	0.923077	0.977778	6	CDCA5, INSC, NOS1AP, OR10G2, SLC24A5, TRIP13
0.952381	0.826087	0.902299	1	0.923077	0.977778	6	INSC, LGSN, NOS1AP, OR10G2, SLC24A5, TRIP13
0.942857	0.84058	0.902299	1	0.923077	0.977778	6	CCDC27, GSTM1, INSC, OTOF, SLC45A2, TRIP13
0.942857	0.84058	0.902299	1	0.923077	0.977778	6	CDCA5, GOLGA8M, OR2A42, SCN5A, SLC24A5, TRIP13
0.933333	0.855072	0.902299	1	0.923077	0.977778	6	ABCC11, BEGAIN, EIF1AY, OR10G2, SLC24A5, TRIP13
0.933333	0.855072	0.902299	1	0.923077	0.977778	6	C1QC, INSC, OR10G2, OR2A42, OTOF, SLC24A5
0.933333	0.855072	0.902299	1	0.923077	0.977778	6	CCDC27, INSC, LGSN, NMNAT2, OTOF, TRIP13
0.933333	0.855072	0.902299	1	0.923077	0.977778	6	CCDC27, LGSN, NOS1AP, OR10G2, SLC24A5, TRIP13
0.92381	0.869565	0.902299	1	0.923077	0.977778	6	ABCC11, BEGAIN, CCDC27, EIF1AY, OR10G2, SLC24A5
0.92381	0.869565	0.902299	1	0.923077	0.977778	6	C1QC, CCDC27, CDCA5, EIF1AY, INSC, SCN5A
0.914286	0.884058	0.902299	1	0.923077	0.977778	6	CCDC27, CDCA5, GSTM1, INSC, OR10G2, SLC24A5
0.980952	0.782609	0.902299	0.96875	0.923077	0.955556	6	ABCC11, BEGAIN, NMNAT2, OTOF, SLC24A5, TRIP13
0.971429	0.797101	0.902299	0.96875	0.923077	0.955556	6	ABCC11, CDCA5, GOLGA8M, INSC, OTOF, SLC24A5
0.971429	0.797101	0.902299	0.96875	0.923077	0.955556	6	ABCC11, CDCA5, GSTM1, INSC, OTOF, SLC24A5
0.971429	0.797101	0.902299	0.96875	0.923077	0.955556	6	CDCA5, GOLGA8M, INSC, OTOF, SCN5A, SLC24A5
0.971429	0.797101	0.902299	0.96875	0.923077	0.955556	6	EIF1AY, GOLGA8M, NOS1AP, OTOF, SLC24A5, TRIP13
0.971429	0.797101	0.902299	0.96875	0.923077	0.955556	6	ABCC11, BEGAIN, C1QC, NOS1AP, OR10G2, SLC24A5
0.971429	0.797101	0.902299	0.96875	0.923077	0.955556	6	ABCC11, BEGAIN, C1QC, OTOF, SLC24A5, TRIP13
0.961905	0.811594	0.902299	0.96875	0.923077	0.955556	6	ABCC11, CCDC27, INSC, NOS1AP, OTOF, TRIP13
0.961905	0.811594	0.902299	0.96875	0.923077	0.955556	6	BEGAIN, C1QC, CCDC27, LGSN, OR10G2, OTOF
0.961905	0.811594	0.902299	0.96875	0.923077	0.955556	6	BEGAIN, C1QC, GOLGA8M, OR2A42, OTOF, SLC24A5
0.961905	0.811594	0.902299	0.96875	0.923077	0.955556	6	BEGAIN, CCDC27, EIF1AY, INSC, OTOF, SLC24A5
0.961905	0.811594	0.902299	0.96875	0.923077	0.955556	6	BEGAIN, GOLGA8M, GSTM1, INSC, OTOF, SLC24A5
0.961905	0.811594	0.902299	0.96875	0.923077	0.955556	6	BEGAIN, GSTM1, OR10G2, OTOF, SCN5A, SLC24A5
0.961905	0.811594	0.902299	0.96875	0.923077	0.955556	6	BEGAIN, GSTM1, OTOF, SCN5A, SLC24A5, TRIP13
0.961905	0.811594	0.902299	0.96875	0.923077	0.955556	6	C1QC, CDCA5, EIF1AY, INSC, NOS1AP, SLC24A5
0.961905	0.811594	0.902299	0.96875	0.923077	0.955556	6	C1QC, GOLGA8M, NOS1AP, OTOF, SLC24A5, TRIP13
0.961905	0.811594	0.902299	0.96875	0.923077	0.955556	6	C1QC, INSC, NOS1AP, OR2A42, SLC24A5, TRIP13
0.961905	0.811594	0.902299	0.96875	0.923077	0.955556	6	CCDC27, GSTM1, OR10G2, OTOF, SLC24A5, TRIP13
0.961905	0.811594	0.902299	0.96875	0.923077	0.955556	6	ABCC11, C1QC, CCDC27, INSC, SCN5A, TRIP13
0.961905	0.811594	0.902299	0.96875	0.923077	0.955556	6	GSTM1, INSC, NOS1AP, OTOF, SLC24A5, TRIP13
0.961905	0.811594	0.902299	0.96875	0.923077	0.955556	6	NMNAT2, NOS1AP, OR10G2, SCN5A, SLC24A5, TRIP13
0.952381	0.826087	0.902299	0.96875	0.923077	0.955556	6	ABCC11, BEGAIN, CCDC27, LGSN, OTOF, TRIP13
0.952381	0.826087	0.902299	0.96875	0.923077	0.955556	6	ABCC11, BEGAIN, CCDC27, OR10G2, OTOF, TRIP13
0.952381	0.826087	0.902299	0.96875	0.923077	0.955556	6	ABCC11, BEGAIN, CDCA5, EIF1AY, SLC24A5, TRIP13
0.952381	0.826087	0.902299	0.96875	0.923077	0.955556	6	ABCC11, LGSN, OR2A42, OTOF, SLC24A5, TRIP13
0.952381	0.826087	0.902299	0.96875	0.923077	0.955556	6	BEGAIN, C1QC, CCDC27, OTOF, SLC45A2, TRIP13
0.952381	0.826087	0.902299	0.96875	0.923077	0.955556	6	BEGAIN, CCDC27, CDCA5, NOS1AP, SLC24A5, TRIP13
0.952381	0.826087	0.902299	0.96875	0.923077	0.955556	6	BEGAIN, CCDC27, GSTM1, NMNAT2, OTOF, TRIP13
0.952381	0.826087	0.902299	0.96875	0.923077	0.955556	6	BEGAIN, CCDC27, INSC, NOS1AP, OTOF, SLC24A5
0.952381	0.826087	0.902299	0.96875	0.923077	0.955556	6	C1QC, CCDC27, CDCA5, EIF1AY, INSC, OR2A42
0.952381	0.826087	0.902299	0.96875	0.923077	0.955556	6	C1QC, CCDC27, CDCA5, EIF1AY, SCN5A, SLC24A5
0.952381	0.826087	0.902299	0.96875	0.923077	0.955556	6	CDCA5, EIF1AY, GTF2H2C, INSC, NOS1AP, SLC24A5
0.952381	0.826087	0.902299	0.96875	0.923077	0.955556	6	CDCA5, GSTM1, INSC, NOS1AP, SLC24A5, UGT2B11
0.952381	0.826087	0.902299	0.96875	0.923077	0.955556	6	EIF1AY, GSTM1, NOS1AP, OTOF, SLC24A5, TRIP13
0.942857	0.84058	0.902299	0.96875	0.923077	0.955556	6	ABCC11, CDCA5, GSTM1, SLC24A5, TRIP13, UGT2B11
0.942857	0.84058	0.902299	0.96875	0.923077	0.955556	6	ABCC11, CDCA5, INSC, OR10G2, OTOF, SLC24A5
0.942857	0.84058	0.902299	0.96875	0.923077	0.955556	6	ABCC11, CDCA5, OR10G2, OR2A42, OTOF, SLC24A5
0.942857	0.84058	0.902299	0.96875	0.923077	0.955556	6	ABCC11, BEGAIN, CCDC27, NOS1AP, OTOF, TRIP13
0.942857	0.84058	0.902299	0.96875	0.923077	0.955556	6	BEGAIN, CCDC27, CDCA5, EIF1AY, OR2A42, SLC24A5
0.942857	0.84058	0.902299	0.96875	0.923077	0.955556	6	ABCC11, BEGAIN, CDCA5, SLC24A5, TRIP13, UGT2B11
0.942857	0.84058	0.902299	0.96875	0.923077	0.955556	6	BEGAIN, CCDC27, EIF1AY, NOS1AP, OTOF, TRIP13
0.942857	0.84058	0.902299	0.96875	0.923077	0.955556	6	BEGAIN, CCDC27, GSTM1, NOS1AP, OTOF, TRIP13
0.942857	0.84058	0.902299	0.96875	0.923077	0.955556	6	BEGAIN, INSC, OR2A42, OTOF, SLC24A5, SLC45A2
0.942857	0.84058	0.902299	0.96875	0.923077	0.955556	6	C1QC, CCDC27, GSTM1, OTOF, TRIP13, UGT2B11
0.942857	0.84058	0.902299	0.96875	0.923077	0.955556	6	C1QC, CCDC27, INSC, NOS1AP, OR2A42, SLC24A5
0.942857	0.84058	0.902299	0.96875	0.923077	0.955556	6	C1QC, GOLGA8M, INSC, OR2A42, OTOF, SLC24A5
0.942857	0.84058	0.902299	0.96875	0.923077	0.955556	6	CCDC27, CDCA5, EIF1AY, GOLGA8M, INSC, SCN5A
0.942857	0.84058	0.902299	0.96875	0.923077	0.955556	6	ABCC11, BEGAIN, OR10G2, OR2A42, OTOF, SLC24A5
0.942857	0.84058	0.902299	0.96875	0.923077	0.955556	6	CCDC27, CDCA5, EIF1AY, INSC, NOS1AP, SLC24A5
0.942857	0.84058	0.902299	0.96875	0.923077	0.955556	6	CCDC27, CDCA5, EIF1AY, INSC, SCN5A, SLC24A5
0.942857	0.84058	0.902299	0.96875	0.923077	0.955556	6	CCDC27, CDCA5, GOLGA8M, OR2A42, SCN5A, SLC24A5
0.942857	0.84058	0.902299	0.96875	0.923077	0.955556	6	ABCC11, CCDC27, CDCA5, EIF1AY, SCN5A, SLC24A5
0.942857	0.84058	0.902299	0.96875	0.923077	0.955556	6	ABCC11, BEGAIN, CCDC27, CDCA5, EIF1AY, OR10G2
0.933333	0.855072	0.902299	0.96875	0.923077	0.955556	6	ABCC11, BEGAIN, CCDC27, CDCA5, OTOF, TRIP13
0.933333	0.855072	0.902299	0.96875	0.923077	0.955556	6	ABCC11, CCDC27, INSC, LGSN, OTOF, SLC45A2
0.933333	0.855072	0.902299	0.96875	0.923077	0.955556	6	ABCC11, CCDC27, LGSN, OR10G2, OR2A42, TRIP13
0.933333	0.855072	0.902299	0.96875	0.923077	0.955556	6	ABCC11, EIF1AY, GSTM1, OTOF, SLC24A5, TRIP13
0.933333	0.855072	0.902299	0.96875	0.923077	0.955556	6	BEGAIN, INSC, OR10G2, OR2A42, OTOF, SLC24A5
0.933333	0.855072	0.902299	0.96875	0.923077	0.955556	6	C1QC, CCDC27, CDCA5, GSTM1, INSC, OTOF
0.933333	0.855072	0.902299	0.96875	0.923077	0.955556	6	C1QC, CCDC27, CDCA5, INSC, OR2A42, TRIP13
0.933333	0.855072	0.902299	0.96875	0.923077	0.955556	6	C1QC, CCDC27, CDCA5, OR2A42, OTOF, UGT2B11
0.933333	0.855072	0.902299	0.96875	0.923077	0.955556	6	C1QC, CCDC27, GSTM1, INSC, SLC24A5, TRIP13
0.933333	0.855072	0.902299	0.96875	0.923077	0.955556	6	C1QC, CCDC27, GTF2H2C, HIST2H4A, INSC, OR10G2
0.933333	0.855072	0.902299	0.96875	0.923077	0.955556	6	CCDC27, CDCA5, EIF1AY, INSC, LGSN, OTOF
0.933333	0.855072	0.902299	0.96875	0.923077	0.955556	6	CCDC27, CDCA5, INSC, OR10G2, OR2A42, SLC24A5
0.933333	0.855072	0.902299	0.96875	0.923077	0.955556	6	CCDC27, CDCA5, INSC, OR10G2, OTOF, SLC24A5
0.933333	0.855072	0.902299	0.96875	0.923077	0.955556	6	ABCC11, C1QC, CCDC27, CDCA5, OR10G2, OR2A42
0.933333	0.855072	0.902299	0.96875	0.923077	0.955556	6	ABCC11, C1QC, CCDC27, CDCA5, OR10G2, SCN5A
0.933333	0.855072	0.902299	0.96875	0.923077	0.955556	6	CDCA5, GSTM1, NOS1AP, OR10G2, SCN5A, SLC24A5
0.92381	0.869565	0.902299	0.96875	0.923077	0.955556	6	BEGAIN, C1QC, CCDC27, CDCA5, OR10G2, TRIP13
0.92381	0.869565	0.902299	0.96875	0.923077	0.955556	6	C1QC, CCDC27, CDCA5, OR10G2, SCN5A, TRIP13
0.92381	0.869565	0.902299	0.96875	0.923077	0.955556	6	C1QC, CDCA5, INSC, OR2A42, OTOF, SLC24A5
0.92381	0.869565	0.902299	0.96875	0.923077	0.955556	6	ABCC11, CCDC27, CDCA5, OR10G2, SCN5A, SLC24A5
0.914286	0.884058	0.902299	0.96875	0.923077	0.955556	6	ABCC11, C1QC, CCDC27, CDCA5, OR10G2, TRIP13
0.914286	0.884058	0.902299	0.96875	0.923077	0.955556	6	ABCC11, CCDC27, CDCA5, OR10G2, OR2A42, TRIP13
0.904762	0.898551	0.902299	0.96875	0.923077	0.955556	6	BEGAIN, CCDC27, CDCA5, GSTM1, GTF2H2C, UGT2B11
0.904762	0.898551	0.902299	0.96875	0.923077	0.955556	6	CCDC27, CDCA5, EIF1AY, GSTM1, GTF2H2C, UGT2B11
0.971429	0.782609	0.896552	1	0.923077	0.977778	6	EIF1AY, INSC, NMNAT2, OTOF, SLC24A5, TRIP13
0.952381	0.811594	0.896552	1	0.923077	0.977778	6	ABCC11, CDCA5, LGSN, NOS1AP, SLC24A5, TRIP13
0.952381	0.811594	0.896552	1	0.923077	0.977778	6	ABCC11, GOLGA8M, OR10G2, OTOF, SLC24A5, TRIP13
0.952381	0.811594	0.896552	1	0.923077	0.977778	6	BEGAIN, C1QC, CCDC27, SCN5A, SLC24A5, TRIP13
0.952381	0.811594	0.896552	1	0.923077	0.977778	6	C1QC, CCDC27, INSC, OR2A42, SLC24A5, TRIP13
0.952381	0.811594	0.896552	1	0.923077	0.977778	6	ABCC11, C1QC, CCDC27, INSC, OR10G2, TRIP13
0.952381	0.811594	0.896552	1	0.923077	0.977778	6	INSC, LGSN, NOS1AP, OTOF, SLC24A5, TRIP13
0.952381	0.811594	0.896552	1	0.923077	0.977778	6	INSC, NMNAT2, OR10G2, OTOF, SLC24A5, TRIP13
0.942857	0.826087	0.896552	1	0.923077	0.977778	6	ABCC11, CDCA5, NMNAT2, OTOF, SLC24A5, TRIP13
0.942857	0.826087	0.896552	1	0.923077	0.977778	6	BEGAIN, CCDC27, CDCA5, GOLGA8M, SLC24A5, UGT2B11
0.942857	0.826087	0.896552	1	0.923077	0.977778	6	BEGAIN, CCDC27, INSC, OTOF, SLC45A2, TRIP13
0.942857	0.826087	0.896552	1	0.923077	0.977778	6	C1QC, CDCA5, INSC, OR2A42, SCN5A, SLC24A5
0.933333	0.84058	0.896552	1	0.923077	0.977778	6	ABCC11, BEGAIN, C1QC, CCDC27, OR10G2, SLC24A5
0.933333	0.84058	0.896552	1	0.923077	0.977778	6	ABCC11, BEGAIN, EIF1AY, INSC, OR10G2, SLC24A5
0.933333	0.84058	0.896552	1	0.923077	0.977778	6	CCDC27, CDCA5, GOLGA8M, SCN5A, SLC24A5, TRIP13
0.933333	0.84058	0.896552	1	0.923077	0.977778	6	ABCC11, C1QC, CCDC27, CDCA5, GOLGA8M, SLC24A5
0.933333	0.84058	0.896552	1	0.923077	0.977778	6	ABCC11, C1QC, GTF2H2C, INSC, OTOF, SLC24A5
0.92381	0.855072	0.896552	1	0.923077	0.977778	6	ABCC11, BEGAIN, CDCA5, GSTM1, SLC24A5, TRIP13
0.914286	0.869565	0.896552	1	0.923077	0.977778	6	ABCC11, CCDC27, CDCA5, GOLGA8M, OR10G2, SLC24A5
0.904762	0.884058	0.896552	1	0.923077	0.977778	6	CCDC27, CDCA5, GSTM1, INSC, SLC24A5, UGT2B11
0.990476	0.753623	0.896552	0.96875	0.923077	0.955556	6	ABCC11, BEGAIN, NOS1AP, SCN5A, SLC24A5, TRIP13
0.980952	0.768116	0.896552	0.96875	0.923077	0.955556	6	BEGAIN, CDCA5, INSC, NOS1AP, SLC24A5, TRIP13
0.971429	0.782609	0.896552	0.96875	0.923077	0.955556	6	ABCC11, CDCA5, INSC, OTOF, SLC24A5, SLC45A2
0.971429	0.782609	0.896552	0.96875	0.923077	0.955556	6	ABCC11, C1QC, OR10G2, OTOF, SLC24A5, TRIP13
0.961905	0.797101	0.896552	0.96875	0.923077	0.955556	6	ABCC11, CDCA5, GOLGA8M, OTOF, SLC24A5, TRIP13
0.961905	0.797101	0.896552	0.96875	0.923077	0.955556	6	ABCC11, BEGAIN, CDCA5, INSC, OTOF, SLC24A5
0.961905	0.797101	0.896552	0.96875	0.923077	0.955556	6	BEGAIN, CCDC27, INSC, OTOF, SLC24A5, SLC45A2
0.961905	0.797101	0.896552	0.96875	0.923077	0.955556	6	C1QC, CCDC27, INSC, OTOF, SLC45A2, TRIP13
0.961905	0.797101	0.896552	0.96875	0.923077	0.955556	6	ABCC11, BEGAIN, INSC, LGSN, OTOF, SLC24A5
0.961905	0.797101	0.896552	0.96875	0.923077	0.955556	6	ABCC11, C1QC, CCDC27, INSC, OTOF, SLC24A5
0.961905	0.797101	0.896552	0.96875	0.923077	0.955556	6	CCDC27, LGSN, NOS1AP, OR2A42, SLC24A5, TRIP13
0.961905	0.797101	0.896552	0.96875	0.923077	0.955556	6	CDCA5, GOLGA8M, INSC, OTOF, SLC24A5, TRIP13
0.961905	0.797101	0.896552	0.96875	0.923077	0.955556	6	ABCC11, BEGAIN, C1QC, GSTM1, OTOF, SLC24A5
0.961905	0.797101	0.896552	0.96875	0.923077	0.955556	6	GSTM1, INSC, LGSN, NOS1AP, SLC24A5, TRIP13
0.961905	0.797101	0.896552	0.96875	0.923077	0.955556	6	ABCC11, C1QC, INSC, LGSN, OTOF, SLC24A5
0.952381	0.811594	0.896552	0.96875	0.923077	0.955556	6	ABCC11, CDCA5, EIF1AY, LGSN, NOS1AP, SLC24A5
0.952381	0.811594	0.896552	0.96875	0.923077	0.955556	6	ABCC11, CDCA5, GOLGA8M, OR10G2, OTOF, SLC24A5
0.952381	0.811594	0.896552	0.96875	0.923077	0.955556	6	ABCC11, CDCA5, INSC, NOS1AP, OR10G2, SLC24A5
0.952381	0.811594	0.896552	0.96875	0.923077	0.955556	6	ABCC11, BEGAIN, CDCA5, EIF1AY, SCN5A, SLC24A5
0.952381	0.811594	0.896552	0.96875	0.923077	0.955556	6	BEGAIN, C1QC, CCDC27, GOLGA8M, OR10G2, OTOF
0.952381	0.811594	0.896552	0.96875	0.923077	0.955556	6	BEGAIN, C1QC, CCDC27, INSC, OR10G2, SCN5A
0.952381	0.811594	0.896552	0.96875	0.923077	0.955556	6	C1QC, CCDC27, CDCA5, INSC, NOS1AP, SLC24A5
0.952381	0.811594	0.896552	0.96875	0.923077	0.955556	6	C1QC, GSTM1, INSC, OTOF, SLC24A5, TRIP13
0.952381	0.811594	0.896552	0.96875	0.923077	0.955556	6	CCDC27, INSC, NOS1AP, OR2A42, SLC24A5, TRIP13
0.952381	0.811594	0.896552	0.96875	0.923077	0.955556	6	ABCC11, C1QC, CDCA5, GSTM1, NOS1AP, SLC24A5
0.952381	0.811594	0.896552	0.96875	0.923077	0.955556	6	CDCA5, LGSN, NOS1AP, OTOF, SLC24A5, TRIP13
0.952381	0.811594	0.896552	0.96875	0.923077	0.955556	6	GSTM1, INSC, LGSN, OTOF, SLC24A5, TRIP13
0.952381	0.811594	0.896552	0.96875	0.923077	0.955556	6	NMNAT2, NOS1AP, OR10G2, OTOF, SLC24A5, TRIP13
0.952381	0.811594	0.896552	0.96875	0.923077	0.955556	6	ABCC11, CCDC27, CDCA5, GSTM1, LGSN, SLC24A5
0.942857	0.826087	0.896552	0.96875	0.923077	0.955556	6	ABCC11, CDCA5, GOLGA8M, GTF2H2C, SLC24A5, TRIP13
0.942857	0.826087	0.896552	0.96875	0.923077	0.955556	6	ABCC11, CDCA5, OR2A42, OTOF, SLC24A5, TRIP13
0.942857	0.826087	0.896552	0.96875	0.923077	0.955556	6	ABCC11, BEGAIN, CDCA5, OTOF, SLC24A5, TRIP13
0.942857	0.826087	0.896552	0.96875	0.923077	0.955556	6	BEGAIN, CCDC27, CDCA5, LGSN, OTOF, UGT2B11
0.942857	0.826087	0.896552	0.96875	0.923077	0.955556	6	BEGAIN, CCDC27, EIF1AY, NMNAT2, OTOF, TRIP13
0.942857	0.826087	0.896552	0.96875	0.923077	0.955556	6	BEGAIN, CCDC27, LGSN, NOS1AP, OTOF, TRIP13
0.942857	0.826087	0.896552	0.96875	0.923077	0.955556	6	BEGAIN, INSC, NOS1AP, OR2A42, SLC24A5, TRIP13
0.942857	0.826087	0.896552	0.96875	0.923077	0.955556	6	C1QC, CCDC27, GOLGA8M, HIST2H4A, INSC, OR10G2
0.942857	0.826087	0.896552	0.96875	0.923077	0.955556	6	C1QC, CCDC27, GTF2H2C, OTOF, SLC24A5, SLC45A2
0.942857	0.826087	0.896552	0.96875	0.923077	0.955556	6	C1QC, CDCA5, INSC, NOS1AP, OR10G2, SLC24A5
0.942857	0.826087	0.896552	0.96875	0.923077	0.955556	6	CCDC27, CDCA5, INSC, OTOF, SLC24A5, TRIP13
0.942857	0.826087	0.896552	0.96875	0.923077	0.955556	6	CCDC27, CDCA5, OTOF, SCN5A, SLC24A5, TRIP13
0.942857	0.826087	0.896552	0.96875	0.923077	0.955556	6	CDCA5, INSC, OR10G2, OR2A42, SCN5A, SLC24A5
0.942857	0.826087	0.896552	0.96875	0.923077	0.955556	6	EIF1AY, LGSN, NOS1AP, OR2A42, OTOF, TRIP13
0.942857	0.826087	0.896552	0.96875	0.923077	0.955556	6	EIF1AY, LGSN, NOS1AP, OTOF, SLC24A5, TRIP13
0.942857	0.826087	0.896552	0.96875	0.923077	0.955556	6	ABCC11, CCDC27, CDCA5, LGSN, OTOF, SLC24A5
0.933333	0.84058	0.896552	0.96875	0.923077	0.955556	6	ABCC11, CDCA5, EIF1AY, INSC, OR10G2, SLC24A5
0.933333	0.84058	0.896552	0.96875	0.923077	0.955556	6	ABCC11, CDCA5, EIF1AY, OR2A42, OTOF, SLC24A5
0.933333	0.84058	0.896552	0.96875	0.923077	0.955556	6	ABCC11, CDCA5, GOLGA8M, GSTM1, OTOF, SLC24A5
0.933333	0.84058	0.896552	0.96875	0.923077	0.955556	6	ABCC11, GSTM1, INSC, OR10G2, OTOF, SLC24A5
0.933333	0.84058	0.896552	0.96875	0.923077	0.955556	6	BEGAIN, C1QC, CCDC27, INSC, OR10G2, OTOF
0.933333	0.84058	0.896552	0.96875	0.923077	0.955556	6	BEGAIN, C1QC, CCDC27, OR10G2, SCN5A, SLC24A5
0.933333	0.84058	0.896552	0.96875	0.923077	0.955556	6	BEGAIN, CDCA5, NOS1AP, SLC24A5, TRIP13, UGT2B11
0.933333	0.84058	0.896552	0.96875	0.923077	0.955556	6	BEGAIN, CDCA5, OR10G2, OR2A42, OTOF, SLC24A5
0.933333	0.84058	0.896552	0.96875	0.923077	0.955556	6	C1QC, CCDC27, HIST2H4A, INSC, LGSN, OR10G2
0.933333	0.84058	0.896552	0.96875	0.923077	0.955556	6	CCDC27, CDCA5, GSTM1, LGSN, OTOF, SLC24A5
0.933333	0.84058	0.896552	0.96875	0.923077	0.955556	6	CCDC27, CDCA5, GSTM1, LGSN, OTOF, UGT2B11
0.933333	0.84058	0.896552	0.96875	0.923077	0.955556	6	CCDC27, CDCA5, INSC, LGSN, OR10G2, OTOF
0.933333	0.84058	0.896552	0.96875	0.923077	0.955556	6	ABCC11, C1QC, CCDC27, INSC, OR10G2, OTOF
0.933333	0.84058	0.896552	0.96875	0.923077	0.955556	6	CCDC27, INSC, NMNAT2, OR10G2, OTOF, SLC24A5
0.933333	0.84058	0.896552	0.96875	0.923077	0.955556	6	CDCA5, GSTM1, INSC, NOS1AP, OR10G2, SLC24A5
0.933333	0.84058	0.896552	0.96875	0.923077	0.955556	6	CDCA5, NOS1AP, OR2A42, SLC24A5, TRIP13, UGT2B11
0.933333	0.84058	0.896552	0.96875	0.923077	0.955556	6	GOLGA8M, INSC, NMNAT2, OR2A42, OTOF, SLC24A5
0.933333	0.84058	0.896552	0.96875	0.923077	0.955556	6	ABCC11, CCDC27, CDCA5, EIF1AY, OR10G2, SLC24A5
0.933333	0.84058	0.896552	0.96875	0.923077	0.955556	6	ABCC11, CCDC27, CDCA5, LGSN, OR10G2, TRIP13
0.933333	0.84058	0.896552	0.96875	0.923077	0.955556	6	ABCC11, CCDC27, CDCA5, OR10G2, OTOF, SLC45A2
0.92381	0.855072	0.896552	0.96875	0.923077	0.955556	6	ABCC11, BEGAIN, CCDC27, INSC, OTOF, TRIP13
0.92381	0.855072	0.896552	0.96875	0.923077	0.955556	6	BEGAIN, C1QC, CCDC27, CDCA5, OR10G2, UGT2B11
0.92381	0.855072	0.896552	0.96875	0.923077	0.955556	6	BEGAIN, CCDC27, CDCA5, GOLGA8M, INSC, OR10G2
0.92381	0.855072	0.896552	0.96875	0.923077	0.955556	6	BEGAIN, CCDC27, CDCA5, INSC, OR10G2, TRIP13
0.92381	0.855072	0.896552	0.96875	0.923077	0.955556	6	BEGAIN, GSTM1, INSC, OR10G2, OTOF, SLC24A5
0.92381	0.855072	0.896552	0.96875	0.923077	0.955556	6	C1QC, CCDC27, CDCA5, GSTM1, NOS1AP, SLC24A5
0.92381	0.855072	0.896552	0.96875	0.923077	0.955556	6	C1QC, INSC, OR10G2, OR2A42, SLC24A5, TRIP13
0.92381	0.855072	0.896552	0.96875	0.923077	0.955556	6	CCDC27, CDCA5, GOLGA8M, OR2A42, SLC24A5, TRIP13
0.92381	0.855072	0.896552	0.96875	0.923077	0.955556	6	CCDC27, GSTM1, INSC, OR10G2, OTOF, SLC24A5
0.92381	0.855072	0.896552	0.96875	0.923077	0.955556	6	CDCA5, EIF1AY, NOS1AP, OR10G2, OR2A42, SLC24A5
0.92381	0.855072	0.896552	0.96875	0.923077	0.955556	6	CDCA5, INSC, OR2A42, SCN5A, SLC24A5, TRIP13
0.92381	0.855072	0.896552	0.96875	0.923077	0.955556	6	CDCA5, NMNAT2, OR2A42, OTOF, SLC24A5, TRIP13
0.92381	0.855072	0.896552	0.96875	0.923077	0.955556	6	CDCA5, OR10G2, OR2A42, SCN5A, SLC24A5, TRIP13
0.92381	0.855072	0.896552	0.96875	0.923077	0.955556	6	ABCC11, BEGAIN, CCDC27, CDCA5, GOLGA8M, OR10G2
0.914286	0.869565	0.896552	0.96875	0.923077	0.955556	6	ABCC11, EIF1AY, OR10G2, OR2A42, SLC24A5, TRIP13
0.914286	0.869565	0.896552	0.96875	0.923077	0.955556	6	ABCC11, INSC, NMNAT2, OR10G2, OR2A42, TRIP13
0.914286	0.869565	0.896552	0.96875	0.923077	0.955556	6	ABCC11, LGSN, OR10G2, OR2A42, OTOF, TRIP13
0.914286	0.869565	0.896552	0.96875	0.923077	0.955556	6	CCDC27, CDCA5, GOLGA8M, NOS1AP, OR10G2, SLC24A5
0.914286	0.869565	0.896552	0.96875	0.923077	0.955556	6	CCDC27, CDCA5, GSTM1, INSC, OR10G2, SCN5A
0.914286	0.869565	0.896552	0.96875	0.923077	0.955556	6	CCDC27, CDCA5, INSC, LGSN, OR2A42, OTOF
0.904762	0.884058	0.896552	0.96875	0.923077	0.955556	6	CCDC27, CDCA5, EIF1AY, OR2A42, OTOF, TRIP13
0.980952	0.753623	0.890805	1	0.923077	0.977778	6	ABCC11, BEGAIN, GOLGA8M, OTOF, SLC24A5, TRIP13
0.961905	0.782609	0.890805	1	0.923077	0.977778	6	ABCC11, GSTM1, LGSN, NOS1AP, SLC24A5, TRIP13
0.961905	0.782609	0.890805	1	0.923077	0.977778	6	C1QC, CCDC27, GOLGA8M, INSC, OTOF, SLC24A5
0.961905	0.782609	0.890805	1	0.923077	0.977778	6	ABCC11, C1QC, CDCA5, LGSN, NOS1AP, SLC24A5
0.952381	0.797101	0.890805	1	0.923077	0.977778	6	BEGAIN, GSTM1, INSC, OTOF, SLC24A5, TRIP13
0.952381	0.797101	0.890805	1	0.923077	0.977778	6	BEGAIN, INSC, NOS1AP, OTOF, SLC24A5, TRIP13
0.952381	0.797101	0.890805	1	0.923077	0.977778	6	CCDC27, CDCA5, GOLGA8M, INSC, SLC45A2, TRIP13
0.952381	0.797101	0.890805	1	0.923077	0.977778	6	ABCC11, C1QC, CCDC27, CDCA5, INSC, TRIP13
0.942857	0.811594	0.890805	1	0.923077	0.977778	6	ABCC11, BEGAIN, CCDC27, LGSN, OR10G2, SLC24A5
0.942857	0.811594	0.890805	1	0.923077	0.977778	6	BEGAIN, C1QC, GOLGA8M, NOS1AP, OR10G2, SLC24A5
0.933333	0.826087	0.890805	1	0.923077	0.977778	6	ABCC11, CCDC27, GSTM1, NOS1AP, SLC24A5, TRIP13
0.933333	0.826087	0.890805	1	0.923077	0.977778	6	ABCC11, BEGAIN, CDCA5, OR10G2, SCN5A, SLC24A5
0.933333	0.826087	0.890805	1	0.923077	0.977778	6	C1QC, INSC, LGSN, OR2A42, OTOF, SLC24A5
0.933333	0.826087	0.890805	1	0.923077	0.977778	6	C1QC, INSC, OR2A42, OTOF, SLC24A5, TRIP13
0.933333	0.826087	0.890805	1	0.923077	0.977778	6	CDCA5, NOS1AP, OR10G2, SCN5A, SLC24A5, TRIP13
0.92381	0.84058	0.890805	1	0.923077	0.977778	6	ABCC11, BEGAIN, C1QC, CCDC27, EIF1AY, TRIP13
0.92381	0.84058	0.890805	1	0.923077	0.977778	6	BEGAIN, GOLGA8M, OR10G2, OR2A42, SLC24A5, TRIP13
0.92381	0.84058	0.890805	1	0.923077	0.977778	6	CCDC27, CDCA5, INSC, NMNAT2, OR10G2, SCN5A
0.92381	0.84058	0.890805	1	0.923077	0.977778	6	CDCA5, INSC, OR10G2, OR2A42, SLC24A5, TRIP13
0.971429	0.768116	0.890805	0.96875	0.923077	0.955556	6	C1QC, INSC, OTOF, SCN5A, SLC24A5, TRIP13
0.961905	0.782609	0.890805	0.96875	0.923077	0.955556	6	ABCC11, C1QC, CCDC27, CDCA5, SCN5A, SLC24A5
0.961905	0.782609	0.890805	0.96875	0.923077	0.955556	6	ABCC11, C1QC, GSTM1, INSC, OTOF, SLC24A5
0.952381	0.797101	0.890805	0.96875	0.923077	0.955556	6	ABCC11, BEGAIN, CCDC27, GOLGA8M, OTOF, TRIP13
0.952381	0.797101	0.890805	0.96875	0.923077	0.955556	6	ABCC11, BEGAIN, C1QC, CCDC27, OTOF, TRIP13
0.952381	0.797101	0.890805	0.96875	0.923077	0.955556	6	BEGAIN, GSTM1, INSC, NOS1AP, OTOF, SLC24A5
0.952381	0.797101	0.890805	0.96875	0.923077	0.955556	6	C1QC, CCDC27, INSC, OR10G2, OTOF, SLC24A5
0.952381	0.797101	0.890805	0.96875	0.923077	0.955556	6	CDCA5, EIF1AY, GOLGA8M, INSC, NOS1AP, SLC24A5
0.952381	0.797101	0.890805	0.96875	0.923077	0.955556	6	GOLGA8M, GSTM1, OR10G2, OTOF, SLC24A5, TRIP13
0.952381	0.797101	0.890805	0.96875	0.923077	0.955556	6	ABCC11, BEGAIN, C1QC, INSC, OTOF, SLC24A5
0.942857	0.811594	0.890805	0.96875	0.923077	0.955556	6	ABCC11, CDCA5, GOLGA8M, GSTM1, NOS1AP, SLC24A5
0.942857	0.811594	0.890805	0.96875	0.923077	0.955556	6	ABCC11, CDCA5, GOLGA8M, NOS1AP, OR10G2, SLC24A5
0.942857	0.811594	0.890805	0.96875	0.923077	0.955556	6	ABCC11, BEGAIN, CCDC27, NMNAT2, OTOF, TRIP13
0.942857	0.811594	0.890805	0.96875	0.923077	0.955556	6	BEGAIN, CCDC27, GOLGA8M, OR10G2, OTOF, SLC24A5
0.942857	0.811594	0.890805	0.96875	0.923077	0.955556	6	BEGAIN, CCDC27, INSC, NOS1AP, OTOF, TRIP13
0.942857	0.811594	0.890805	0.96875	0.923077	0.955556	6	BEGAIN, CCDC27, LGSN, OR10G2, OTOF, SLC24A5
0.942857	0.811594	0.890805	0.96875	0.923077	0.955556	6	BEGAIN, LGSN, NOS1AP, OR2A42, OTOF, TRIP13
0.942857	0.811594	0.890805	0.96875	0.923077	0.955556	6	ABCC11, BEGAIN, GSTM1, INSC, OTOF, SLC24A5
0.942857	0.811594	0.890805	0.96875	0.923077	0.955556	6	CCDC27, CDCA5, INSC, NMNAT2, SCN5A, TRIP13
0.942857	0.811594	0.890805	0.96875	0.923077	0.955556	6	CCDC27, LGSN, NOS1AP, OR10G2, OTOF, TRIP13
0.942857	0.811594	0.890805	0.96875	0.923077	0.955556	6	CDCA5, GSTM1, INSC, OTOF, SCN5A, SLC24A5
0.942857	0.811594	0.890805	0.96875	0.923077	0.955556	6	CDCA5, GSTM1, LGSN, OTOF, SLC24A5, TRIP13
0.942857	0.811594	0.890805	0.96875	0.923077	0.955556	6	GSTM1, GTF2H2C, INSC, NOS1AP, SLC24A5, TRIP13
0.942857	0.811594	0.890805	0.96875	0.923077	0.955556	6	ABCC11, CCDC27, CDCA5, SCN5A, SLC24A5, TRIP13
0.933333	0.826087	0.890805	0.96875	0.923077	0.955556	6	ABCC11, CCDC27, GOLGA8M, INSC, OR10G2, TRIP13
0.933333	0.826087	0.890805	0.96875	0.923077	0.955556	6	ABCC11, CCDC27, LGSN, OR10G2, OTOF, TRIP13
0.933333	0.826087	0.890805	0.96875	0.923077	0.955556	6	ABCC11, CDCA5, EIF1AY, OR10G2, SCN5A, SLC24A5
0.933333	0.826087	0.890805	0.96875	0.923077	0.955556	6	BEGAIN, C1QC, CCDC27, GSTM1, OTOF, TRIP13
0.933333	0.826087	0.890805	0.96875	0.923077	0.955556	6	BEGAIN, CDCA5, NOS1AP, OR10G2, SLC24A5, TRIP13
0.933333	0.826087	0.890805	0.96875	0.923077	0.955556	6	BEGAIN, EIF1AY, GSTM1, INSC, OTOF, SLC24A5
0.933333	0.826087	0.890805	0.96875	0.923077	0.955556	6	C1QC, CCDC27, CDCA5, INSC, SCN5A, TRIP13
0.933333	0.826087	0.890805	0.96875	0.923077	0.955556	6	ABCC11, BEGAIN, INSC, OR10G2, OTOF, SLC24A5
0.933333	0.826087	0.890805	0.96875	0.923077	0.955556	6	CCDC27, CDCA5, EIF1AY, INSC, NOS1AP, TRIP13
0.933333	0.826087	0.890805	0.96875	0.923077	0.955556	6	CCDC27, CDCA5, GSTM1, OR2A42, SLC24A5, UGT2B11
0.933333	0.826087	0.890805	0.96875	0.923077	0.955556	6	CCDC27, CDCA5, INSC, NOS1AP, OR10G2, TRIP13
0.933333	0.826087	0.890805	0.96875	0.923077	0.955556	6	CCDC27, CDCA5, INSC, OTOF, SCN5A, SLC24A5
0.933333	0.826087	0.890805	0.96875	0.923077	0.955556	6	CDCA5, EIF1AY, INSC, NOS1AP, OR10G2, SLC24A5
0.933333	0.826087	0.890805	0.96875	0.923077	0.955556	6	CDCA5, GSTM1, OR10G2, OTOF, SLC24A5, TRIP13
0.933333	0.826087	0.890805	0.96875	0.923077	0.955556	6	CDCA5, INSC, NOS1AP, OR2A42, SLC24A5, SLC45A2
0.933333	0.826087	0.890805	0.96875	0.923077	0.955556	6	GSTM1, LGSN, NOS1AP, OR10G2, SLC24A5, TRIP13
0.933333	0.826087	0.890805	0.96875	0.923077	0.955556	6	HIST2H4A, INSC, OR10G2, OTOF, SCN5A, SLC24A5
0.933333	0.826087	0.890805	0.96875	0.923077	0.955556	6	ABCC11, C1QC, INSC, OR10G2, OR2A42, TRIP13
0.92381	0.84058	0.890805	0.96875	0.923077	0.955556	6	ABCC11, CDCA5, GSTM1, LGSN, OTOF, SLC24A5
0.92381	0.84058	0.890805	0.96875	0.923077	0.955556	6	ABCC11, GOLGA8M, INSC, LGSN, OTOF, SLC24A5
0.92381	0.84058	0.890805	0.96875	0.923077	0.955556	6	BEGAIN, C1QC, CCDC27, CDCA5, GOLGA8M, UGT2B11
0.92381	0.84058	0.890805	0.96875	0.923077	0.955556	6	BEGAIN, CCDC27, EIF1AY, INSC, LGSN, OTOF
0.92381	0.84058	0.890805	0.96875	0.923077	0.955556	6	BEGAIN, GOLGA8M, OR10G2, OR2A42, OTOF, SLC24A5
0.92381	0.84058	0.890805	0.96875	0.923077	0.955556	6	C1QC, CCDC27, HIST2H4A, INSC, OR10G2, OTOF
0.92381	0.84058	0.890805	0.96875	0.923077	0.955556	6	C1QC, GSTM1, INSC, OR2A42, SLC24A5, UGT2B11
0.92381	0.84058	0.890805	0.96875	0.923077	0.955556	6	CCDC27, CDCA5, EIF1AY, NOS1AP, OR10G2, TRIP13
0.92381	0.84058	0.890805	0.96875	0.923077	0.955556	6	CCDC27, CDCA5, GOLGA8M, GSTM1, INSC, OTOF
0.92381	0.84058	0.890805	0.96875	0.923077	0.955556	6	ABCC11, C1QC, CCDC27, INSC, NOS1AP, TRIP13
0.92381	0.84058	0.890805	0.96875	0.923077	0.955556	6	CDCA5, EIF1AY, GOLGA8M, NOS1AP, OR2A42, SLC24A5
0.92381	0.84058	0.890805	0.96875	0.923077	0.955556	6	CDCA5, INSC, NOS1AP, OR10G2, SCN5A, SLC24A5
0.92381	0.84058	0.890805	0.96875	0.923077	0.955556	6	ABCC11, C1QC, CDCA5, OR10G2, OR2A42, SLC24A5
0.92381	0.84058	0.890805	0.96875	0.923077	0.955556	6	GSTM1, INSC, OR10G2, OR2A42, OTOF, SLC24A5
0.92381	0.84058	0.890805	0.96875	0.923077	0.955556	6	LGSN, NOS1AP, OR10G2, OR2A42, SLC24A5, TRIP13
0.92381	0.84058	0.890805	0.96875	0.923077	0.955556	6	ABCC11, C1QC, INSC, OR10G2, OR2A42, SLC24A5
0.92381	0.84058	0.890805	0.96875	0.923077	0.955556	6	ABCC11, CCDC27, CDCA5, EIF1AY, GSTM1, TRIP13
0.92381	0.84058	0.890805	0.96875	0.923077	0.955556	6	ABCC11, CCDC27, CDCA5, INSC, SCN5A, SLC45A2
0.914286	0.855072	0.890805	0.96875	0.923077	0.955556	6	C1QC, CCDC27, INSC, OR10G2, OR2A42, SLC24A5
0.914286	0.855072	0.890805	0.96875	0.923077	0.955556	6	CCDC27, CDCA5, GSTM1, OR10G2, OTOF, SLC45A2
0.914286	0.855072	0.890805	0.96875	0.923077	0.955556	6	CCDC27, CDCA5, INSC, OR2A42, SLC24A5, SLC45A2
0.914286	0.855072	0.890805	0.96875	0.923077	0.955556	6	ABCC11, C1QC, CCDC27, CDCA5, SCN5A, TRIP13
0.914286	0.855072	0.890805	0.96875	0.923077	0.955556	6	CCDC27, INSC, LGSN, NOS1AP, OR10G2, SLC24A5
0.914286	0.855072	0.890805	0.96875	0.923077	0.955556	6	CDCA5, EIF1AY, NOS1AP, OR10G2, OR2A42, TRIP13
0.914286	0.855072	0.890805	0.96875	0.923077	0.955556	6	CDCA5, EIF1AY, OR10G2, OR2A42, SLC24A5, TRIP13
0.914286	0.855072	0.890805	0.96875	0.923077	0.955556	6	CDCA5, GOLGA8M, OR10G2, OR2A42, OTOF, TRIP13
0.904762	0.869565	0.890805	0.96875	0.923077	0.955556	6	C1QC, CCDC27, CDCA5, EIF1AY, GSTM1, UGT2B11
0.904762	0.869565	0.890805	0.96875	0.923077	0.955556	6	CCDC27, CDCA5, GOLGA8M, GSTM1, OR10G2, SCN5A
0.904762	0.869565	0.890805	0.96875	0.923077	0.955556	6	ABCC11, C1QC, CCDC27, CDCA5, EIF1AY, TRIP13
0.895238	0.884058	0.890805	0.96875	0.923077	0.955556	6	C1QC, CCDC27, CDCA5, EIF1AY, NOS1AP, OR10G2
0.895238	0.884058	0.890805	0.96875	0.923077	0.955556	6	ABCC11, CCDC27, CDCA5, GSTM1, OR10G2, SCN5A
0.961905	0.768116	0.885057	1	0.923077	0.977778	6	ABCC11, INSC, NOS1AP, OTOF, SLC24A5, TRIP13
0.961905	0.768116	0.885057	1	0.923077	0.977778	6	ABCC11, BEGAIN, CDCA5, SCN5A, SLC24A5, TRIP13
0.952381	0.782609	0.885057	1	0.923077	0.977778	6	ABCC11, GSTM1, INSC, OR10G2, SLC24A5, TRIP13
0.942857	0.797101	0.885057	1	0.923077	0.977778	6	ABCC11, GSTM1, INSC, LGSN, OR10G2, SLC24A5
0.942857	0.797101	0.885057	1	0.923077	0.977778	6	ABCC11, LGSN, NOS1AP, OR10G2, SLC24A5, TRIP13
0.933333	0.811594	0.885057	1	0.923077	0.977778	6	ABCC11, CDCA5, GOLGA8M, OR10G2, SCN5A, SLC24A5
0.933333	0.811594	0.885057	1	0.923077	0.977778	6	ABCC11, CDCA5, LGSN, NOS1AP, OR10G2, SLC24A5
0.933333	0.811594	0.885057	1	0.923077	0.977778	6	CCDC27, CDCA5, GOLGA8M, OR10G2, SCN5A, SLC24A5
0.933333	0.811594	0.885057	1	0.923077	0.977778	6	ABCC11, C1QC, GSTM1, INSC, SLC24A5, TRIP13
0.92381	0.826087	0.885057	1	0.923077	0.977778	6	BEGAIN, C1QC, CCDC27, OR2A42, SLC24A5, TRIP13
0.92381	0.826087	0.885057	1	0.923077	0.977778	6	BEGAIN, CCDC27, INSC, OR10G2, OTOF, SLC24A5
0.92381	0.826087	0.885057	1	0.923077	0.977778	6	CCDC27, CDCA5, GSTM1, INSC, SLC24A5, TRIP13
0.92381	0.826087	0.885057	1	0.923077	0.977778	6	CDCA5, GSTM1, INSC, OR10G2, SCN5A, SLC24A5
0.92381	0.826087	0.885057	1	0.923077	0.977778	6	ABCC11, C1QC, CDCA5, INSC, OR10G2, SLC24A5
0.914286	0.84058	0.885057	1	0.923077	0.977778	6	ABCC11, BEGAIN, CCDC27, GOLGA8M, INSC, OR10G2
0.904762	0.855072	0.885057	1	0.923077	0.977778	6	CCDC27, CDCA5, EIF1AY, OR10G2, SCN5A, SLC24A5
0.895238	0.869565	0.885057	1	0.923077	0.977778	6	C1QC, CDCA5, INSC, OR10G2, OR2A42, SLC24A5
0.895238	0.869565	0.885057	1	0.923077	0.977778	6	CCDC27, CDCA5, EIF1AY, GSTM1, OR10G2, SCN5A
0.971429	0.753623	0.885057	0.96875	0.923077	0.955556	6	ABCC11, BEGAIN, EIF1AY, OTOF, SLC24A5, TRIP13
0.971429	0.753623	0.885057	0.96875	0.923077	0.955556	6	C1QC, GSTM1, INSC, NOS1AP, SLC24A5, TRIP13
0.971429	0.753623	0.885057	0.96875	0.923077	0.955556	6	ABCC11, BEGAIN, NOS1AP, OTOF, SLC24A5, TRIP13
0.961905	0.768116	0.885057	0.96875	0.923077	0.955556	6	C1QC, CCDC27, GOLGA8M, INSC, NOS1AP, SLC24A5
0.961905	0.768116	0.885057	0.96875	0.923077	0.955556	6	C1QC, GSTM1, OR10G2, OTOF, SLC24A5, TRIP13
0.952381	0.782609	0.885057	0.96875	0.923077	0.955556	6	BEGAIN, CCDC27, LGSN, NMNAT2, OTOF, TRIP13
0.952381	0.782609	0.885057	0.96875	0.923077	0.955556	6	BEGAIN, CDCA5, OTOF, SCN5A, SLC24A5, TRIP13
0.952381	0.782609	0.885057	0.96875	0.923077	0.955556	6	BEGAIN, EIF1AY, NOS1AP, OTOF, SLC24A5, TRIP13
0.952381	0.782609	0.885057	0.96875	0.923077	0.955556	6	CDCA5, INSC, NOS1AP, SCN5A, SLC24A5, TRIP13
0.952381	0.782609	0.885057	0.96875	0.923077	0.955556	6	CDCA5, INSC, OTOF, SCN5A, SLC24A5, TRIP13
0.952381	0.782609	0.885057	0.96875	0.923077	0.955556	6	GOLGA8M, LGSN, NOS1AP, OTOF, SLC24A5, TRIP13
0.942857	0.797101	0.885057	0.96875	0.923077	0.955556	6	ABCC11, CDCA5, GSTM1, LGSN, NOS1AP, SLC24A5
0.942857	0.797101	0.885057	0.96875	0.923077	0.955556	6	ABCC11, CDCA5, GSTM1, OTOF, SLC24A5, TRIP13
0.942857	0.797101	0.885057	0.96875	0.923077	0.955556	6	ABCC11, BEGAIN, CCDC27, GSTM1, OTOF, TRIP13
0.942857	0.797101	0.885057	0.96875	0.923077	0.955556	6	ABCC11, EIF1AY, GOLGA8M, INSC, OTOF, SLC24A5
0.942857	0.797101	0.885057	0.96875	0.923077	0.955556	6	ABCC11, GSTM1, LGSN, OR10G2, OTOF, SLC24A5
0.942857	0.797101	0.885057	0.96875	0.923077	0.955556	6	BEGAIN, CCDC27, LGSN, NMNAT2, OR10G2, TRIP13
0.942857	0.797101	0.885057	0.96875	0.923077	0.955556	6	BEGAIN, CCDC27, NOS1AP, OR10G2, OTOF, TRIP13
0.942857	0.797101	0.885057	0.96875	0.923077	0.955556	6	ABCC11, BEGAIN, EIF1AY, INSC, OTOF, SLC24A5
0.942857	0.797101	0.885057	0.96875	0.923077	0.955556	6	ABCC11, BEGAIN, GOLGA8M, NOS1AP, OR10G2, SLC24A5
0.942857	0.797101	0.885057	0.96875	0.923077	0.955556	6	C1QC, GOLGA8M, INSC, OR2A42, SLC24A5, TRIP13
0.942857	0.797101	0.885057	0.96875	0.923077	0.955556	6	CDCA5, INSC, OR10G2, OTOF, SLC24A5, TRIP13
0.942857	0.797101	0.885057	0.96875	0.923077	0.955556	6	ABCC11, CCDC27, CDCA5, GOLGA8M, SCN5A, SLC24A5
0.933333	0.811594	0.885057	0.96875	0.923077	0.955556	6	ABCC11, CDCA5, GSTM1, INSC, OR10G2, SLC24A5
0.933333	0.811594	0.885057	0.96875	0.923077	0.955556	6	ABCC11, CDCA5, OTOF, SLC24A5, TRIP13, UGT2B11
0.933333	0.811594	0.885057	0.96875	0.923077	0.955556	6	BEGAIN, CCDC27, GOLGA8M, LGSN, OTOF, TRIP13
0.933333	0.811594	0.885057	0.96875	0.923077	0.955556	6	BEGAIN, CCDC27, NMNAT2, OR10G2, OTOF, TRIP13
0.933333	0.811594	0.885057	0.96875	0.923077	0.955556	6	BEGAIN, GSTM1, NOS1AP, OR10G2, SLC24A5, TRIP13
0.933333	0.811594	0.885057	0.96875	0.923077	0.955556	6	C1QC, CCDC27, GSTM1, NOS1AP, SLC24A5, TRIP13
0.933333	0.811594	0.885057	0.96875	0.923077	0.955556	6	C1QC, GOLGA8M, INSC, NOS1AP, OR2A42, SLC24A5
0.933333	0.811594	0.885057	0.96875	0.923077	0.955556	6	CCDC27, CDCA5, EIF1AY, GOLGA8M, OR2A42, SLC24A5
0.933333	0.811594	0.885057	0.96875	0.923077	0.955556	6	CCDC27, CDCA5, EIF1AY, GSTM1, LGSN, OTOF
0.933333	0.811594	0.885057	0.96875	0.923077	0.955556	6	CCDC27, CDCA5, EIF1AY, GSTM1, OR2A42, SLC24A5
0.933333	0.811594	0.885057	0.96875	0.923077	0.955556	6	CDCA5, EIF1AY, INSC, OTOF, SCN5A, SLC24A5
0.933333	0.811594	0.885057	0.96875	0.923077	0.955556	6	ABCC11, C1QC, GOLGA8M, INSC, OTOF, SLC24A5
0.933333	0.811594	0.885057	0.96875	0.923077	0.955556	6	ABCC11, BEGAIN, C1QC, CCDC27, INSC, OR10G2
0.92381	0.826087	0.885057	0.96875	0.923077	0.955556	6	ABCC11, BEGAIN, CCDC27, EIF1AY, OR10G2, OTOF
0.92381	0.826087	0.885057	0.96875	0.923077	0.955556	6	ABCC11, CDCA5, LGSN, OR2A42, OTOF, SLC24A5
0.92381	0.826087	0.885057	0.96875	0.923077	0.955556	6	ABCC11, LGSN, NOS1AP, OR10G2, OR2A42, TRIP13
0.92381	0.826087	0.885057	0.96875	0.923077	0.955556	6	BEGAIN, CCDC27, GSTM1, INSC, OTOF, TRIP13
0.92381	0.826087	0.885057	0.96875	0.923077	0.955556	6	BEGAIN, CCDC27, GSTM1, NMNAT2, OR10G2, TRIP13
0.92381	0.826087	0.885057	0.96875	0.923077	0.955556	6	BEGAIN, CCDC27, INSC, NMNAT2, OTOF, TRIP13
0.92381	0.826087	0.885057	0.96875	0.923077	0.955556	6	BEGAIN, LGSN, OR10G2, OR2A42, OTOF, SLC24A5
0.92381	0.826087	0.885057	0.96875	0.923077	0.955556	6	ABCC11, C1QC, CCDC27, CDCA5, INSC, SCN5A
0.92381	0.826087	0.885057	0.96875	0.923077	0.955556	6	CCDC27, CDCA5, LGSN, NMNAT2, OR10G2, OTOF
0.92381	0.826087	0.885057	0.96875	0.923077	0.955556	6	CCDC27, LGSN, NMNAT2, OR10G2, OTOF, TRIP13
0.92381	0.826087	0.885057	0.96875	0.923077	0.955556	6	CDCA5, EIF1AY, GTF2H2C, INSC, OTOF, SLC24A5
0.92381	0.826087	0.885057	0.96875	0.923077	0.955556	6	CDCA5, NOS1AP, OR10G2, SLC24A5, TRIP13, UGT2B11
0.914286	0.84058	0.885057	0.96875	0.923077	0.955556	6	ABCC11, BEGAIN, CCDC27, GSTM1, OR10G2, TRIP13
0.914286	0.84058	0.885057	0.96875	0.923077	0.955556	6	BEGAIN, C1QC, CCDC27, EIF1AY, GOLGA8M, TRIP13
0.914286	0.84058	0.885057	0.96875	0.923077	0.955556	6	BEGAIN, C1QC, CCDC27, GSTM1, SLC24A5, TRIP13
0.914286	0.84058	0.885057	0.96875	0.923077	0.955556	6	BEGAIN, CCDC27, EIF1AY, LGSN, OTOF, TRIP13
0.914286	0.84058	0.885057	0.96875	0.923077	0.955556	6	BEGAIN, CCDC27, GSTM1, OR10G2, SLC24A5, TRIP13
0.914286	0.84058	0.885057	0.96875	0.923077	0.955556	6	CCDC27, CDCA5, EIF1AY, GOLGA8M, OTOF, SLC24A5
0.914286	0.84058	0.885057	0.96875	0.923077	0.955556	6	CCDC27, CDCA5, EIF1AY, OR10G2, OR2A42, SLC24A5
0.914286	0.84058	0.885057	0.96875	0.923077	0.955556	6	CCDC27, CDCA5, OR10G2, OTOF, SLC45A2, TRIP13
0.914286	0.84058	0.885057	0.96875	0.923077	0.955556	6	GOLGA8M, INSC, NOS1AP, OR10G2, OR2A42, SLC24A5
0.904762	0.855072	0.885057	0.96875	0.923077	0.955556	6	ABCC11, CCDC27, GSTM1, LGSN, OR10G2, TRIP13
0.904762	0.855072	0.885057	0.96875	0.923077	0.955556	6	ABCC11, BEGAIN, CCDC27, GOLGA8M, OR10G2, SLC24A5
0.904762	0.855072	0.885057	0.96875	0.923077	0.955556	6	BEGAIN, CCDC27, CDCA5, EIF1AY, SLC24A5, UGT2B11
0.904762	0.855072	0.885057	0.96875	0.923077	0.955556	6	CCDC27, CDCA5, GSTM1, NMNAT2, OR10G2, SCN5A
0.904762	0.855072	0.885057	0.96875	0.923077	0.955556	6	CCDC27, CDCA5, NOS1AP, OR10G2, SLC24A5, TRIP13
0.904762	0.855072	0.885057	0.96875	0.923077	0.955556	6	CDCA5, EIF1AY, GSTM1, OR10G2, SCN5A, SLC24A5
0.904762	0.855072	0.885057	0.96875	0.923077	0.955556	6	ABCC11, CCDC27, CDCA5, OR10G2, SLC24A5, TRIP13
0.961905	0.753623	0.87931	1	0.923077	0.977778	6	ABCC11, EIF1AY, GSTM1, NOS1AP, SLC24A5, TRIP13
0.961905	0.753623	0.87931	1	0.923077	0.977778	6	CDCA5, INSC, NOS1AP, OTOF, SLC24A5, TRIP13
0.933333	0.797101	0.87931	1	0.923077	0.977778	6	ABCC11, C1QC, EIF1AY, GSTM1, SLC24A5, TRIP13
0.92381	0.811594	0.87931	1	0.923077	0.977778	6	ABCC11, BEGAIN, C1QC, CCDC27, EIF1AY, OR10G2
0.914286	0.826087	0.87931	1	0.923077	0.977778	6	C1QC, CDCA5, INSC, OR2A42, SLC24A5, TRIP13
0.914286	0.826087	0.87931	1	0.923077	0.977778	6	CDCA5, GOLGA8M, NOS1AP, OR10G2, SLC24A5, TRIP13
0.904762	0.84058	0.87931	1	0.923077	0.977778	6	ABCC11, BEGAIN, CCDC27, INSC, OR10G2, TRIP13
0.961905	0.753623	0.87931	0.96875	0.923077	0.955556	6	ABCC11, LGSN, NOS1AP, OTOF, SLC24A5, TRIP13
0.961905	0.753623	0.87931	0.96875	0.923077	0.955556	6	BEGAIN, C1QC, NOS1AP, SCN5A, SLC24A5, TRIP13
0.961905	0.753623	0.87931	0.96875	0.923077	0.955556	6	BEGAIN, GOLGA8M, NOS1AP, OTOF, SLC24A5, TRIP13
0.952381	0.768116	0.87931	0.96875	0.923077	0.955556	6	BEGAIN, C1QC, CCDC27, OR10G2, SCN5A, TRIP13
0.952381	0.768116	0.87931	0.96875	0.923077	0.955556	6	C1QC, CCDC27, EIF1AY, INSC, OTOF, SLC24A5
0.952381	0.768116	0.87931	0.96875	0.923077	0.955556	6	ABCC11, BEGAIN, LGSN, OR10G2, OTOF, SLC24A5
0.952381	0.768116	0.87931	0.96875	0.923077	0.955556	6	CDCA5, GSTM1, INSC, OTOF, SLC24A5, TRIP13
0.952381	0.768116	0.87931	0.96875	0.923077	0.955556	6	CDCA5, GSTM1, NOS1AP, SLC24A5, TRIP13, UGT2B11
0.942857	0.782609	0.87931	0.96875	0.923077	0.955556	6	ABCC11, CDCA5, INSC, LGSN, NOS1AP, SLC24A5
0.942857	0.782609	0.87931	0.96875	0.923077	0.955556	6	ABCC11, CDCA5, INSC, LGSN, OTOF, SLC24A5
0.942857	0.782609	0.87931	0.96875	0.923077	0.955556	6	ABCC11, INSC, NMNAT2, OR10G2, OTOF, SLC24A5
0.942857	0.782609	0.87931	0.96875	0.923077	0.955556	6	BEGAIN, CCDC27, GOLGA8M, LGSN, OR10G2, OTOF
0.942857	0.782609	0.87931	0.96875	0.923077	0.955556	6	BEGAIN, CDCA5, GSTM1, INSC, OTOF, SLC24A5
0.942857	0.782609	0.87931	0.96875	0.923077	0.955556	6	ABCC11, BEGAIN, EIF1AY, OR10G2, OTOF, SLC24A5
0.942857	0.782609	0.87931	0.96875	0.923077	0.955556	6	BEGAIN, GOLGA8M, GSTM1, OR10G2, OTOF, SLC24A5
0.942857	0.782609	0.87931	0.96875	0.923077	0.955556	6	ABCC11, BEGAIN, GOLGA8M, INSC, OTOF, SLC24A5
0.942857	0.782609	0.87931	0.96875	0.923077	0.955556	6	CDCA5, GOLGA8M, NOS1AP, SCN5A, SLC24A5, TRIP13
0.942857	0.782609	0.87931	0.96875	0.923077	0.955556	6	CDCA5, OR10G2, OTOF, SCN5A, SLC24A5, TRIP13
0.933333	0.797101	0.87931	0.96875	0.923077	0.955556	6	ABCC11, CCDC27, GOLGA8M, INSC, OTOF, SLC45A2
0.933333	0.797101	0.87931	0.96875	0.923077	0.955556	6	ABCC11, BEGAIN, CDCA5, EIF1AY, INSC, SLC24A5
0.933333	0.797101	0.87931	0.96875	0.923077	0.955556	6	ABCC11, INSC, LGSN, NOS1AP, OR10G2, SLC24A5
0.933333	0.797101	0.87931	0.96875	0.923077	0.955556	6	BEGAIN, CDCA5, INSC, OTOF, SCN5A, SLC24A5
0.933333	0.797101	0.87931	0.96875	0.923077	0.955556	6	BEGAIN, NOS1AP, OR10G2, OR2A42, OTOF, TRIP13
0.933333	0.797101	0.87931	0.96875	0.923077	0.955556	6	ABCC11, BEGAIN, LGSN, NOS1AP, OR10G2, SLC24A5
0.933333	0.797101	0.87931	0.96875	0.923077	0.955556	6	C1QC, LGSN, NOS1AP, OR2A42, SLC24A5, TRIP13
0.933333	0.797101	0.87931	0.96875	0.923077	0.955556	6	ABCC11, C1QC, CDCA5, NOS1AP, SLC24A5, TRIP13
0.933333	0.797101	0.87931	0.96875	0.923077	0.955556	6	ABCC11, C1QC, EIF1AY, GSTM1, OR10G2, SLC24A5
0.933333	0.797101	0.87931	0.96875	0.923077	0.955556	6	ABCC11, C1QC, INSC, OR10G2, OTOF, SLC24A5
0.933333	0.797101	0.87931	0.96875	0.923077	0.955556	6	ABCC11, CCDC27, CDCA5, EIF1AY, GOLGA8M, INSC
0.933333	0.797101	0.87931	0.96875	0.923077	0.955556	6	ABCC11, CCDC27, CDCA5, EIF1AY, OTOF, SLC24A5
0.92381	0.811594	0.87931	0.96875	0.923077	0.955556	6	ABCC11, CDCA5, NOS1AP, OR10G2, SLC24A5, TRIP13
0.92381	0.811594	0.87931	0.96875	0.923077	0.955556	6	ABCC11, BEGAIN, GOLGA8M, LGSN, OTOF, SLC24A5
0.92381	0.811594	0.87931	0.96875	0.923077	0.955556	6	ABCC11, BEGAIN, C1QC, CCDC27, GOLGA8M, OR10G2
0.92381	0.811594	0.87931	0.96875	0.923077	0.955556	6	ABCC11, C1QC, OR10G2, OR2A42, OTOF, SLC24A5
0.92381	0.811594	0.87931	0.96875	0.923077	0.955556	6	ABCC11, CCDC27, CDCA5, EIF1AY, GSTM1, LGSN
0.92381	0.811594	0.87931	0.96875	0.923077	0.955556	6	ABCC11, CCDC27, CDCA5, INSC, SLC45A2, TRIP13
0.914286	0.826087	0.87931	0.96875	0.923077	0.955556	6	ABCC11, CCDC27, GOLGA8M, INSC, OR10G2, SLC24A5
0.914286	0.826087	0.87931	0.96875	0.923077	0.955556	6	ABCC11, CDCA5, EIF1AY, LGSN, OTOF, SLC24A5
0.914286	0.826087	0.87931	0.96875	0.923077	0.955556	6	ABCC11, CDCA5, EIF1AY, OR10G2, SLC24A5, TRIP13
0.914286	0.826087	0.87931	0.96875	0.923077	0.955556	6	BEGAIN, CCDC27, CDCA5, OR10G2, SCN5A, TRIP13
0.914286	0.826087	0.87931	0.96875	0.923077	0.955556	6	BEGAIN, CCDC27, GOLGA8M, LGSN, OR10G2, TRIP13
0.914286	0.826087	0.87931	0.96875	0.923077	0.955556	6	CCDC27, CDCA5, GOLGA8M, INSC, OR10G2, OTOF
0.914286	0.826087	0.87931	0.96875	0.923077	0.955556	6	CCDC27, CDCA5, GOLGA8M, INSC, SCN5A, SLC45A2
0.914286	0.826087	0.87931	0.96875	0.923077	0.955556	6	CDCA5, EIF1AY, GOLGA8M, OR2A42, OTOF, SLC24A5
0.904762	0.84058	0.87931	0.96875	0.923077	0.955556	6	BEGAIN, C1QC, OR10G2, OR2A42, OTOF, SLC24A5
0.904762	0.84058	0.87931	0.96875	0.923077	0.955556	6	BEGAIN, CCDC27, CDCA5, GSTM1, SLC24A5, UGT2B11
0.904762	0.84058	0.87931	0.96875	0.923077	0.955556	6	C1QC, CCDC27, CDCA5, INSC, OR10G2, OTOF
0.904762	0.84058	0.87931	0.96875	0.923077	0.955556	6	ABCC11, CCDC27, CDCA5, GOLGA8M, GSTM1, SLC24A5
0.952381	0.753623	0.873563	1	0.923077	0.977778	6	BEGAIN, INSC, OTOF, SCN5A, SLC24A5, SLC45A2
0.942857	0.768116	0.873563	1	0.923077	0.977778	6	C1QC, CCDC27, CDCA5, SCN5A, SLC24A5, TRIP13
0.933333	0.782609	0.873563	1	0.923077	0.977778	6	BEGAIN, CCDC27, GSTM1, OTOF, SLC45A2, TRIP13
0.933333	0.782609	0.873563	1	0.923077	0.977778	6	CDCA5, EIF1AY, GSTM1, INSC, SLC24A5, TRIP13
0.92381	0.797101	0.873563	1	0.923077	0.977778	6	ABCC11, CDCA5, GOLGA8M, GSTM1, SLC24A5, TRIP13
0.92381	0.797101	0.873563	1	0.923077	0.977778	6	ABCC11, CDCA5, GSTM1, INSC, SLC24A5, TRIP13
0.92381	0.797101	0.873563	1	0.923077	0.977778	6	CDCA5, INSC, LGSN, NMNAT2, OR10G2, SCN5A
0.952381	0.753623	0.873563	0.96875	0.923077	0.955556	6	ABCC11, CDCA5, EIF1AY, GOLGA8M, SCN5A, SLC24A5
0.942857	0.768116	0.873563	0.96875	0.923077	0.955556	6	ABCC11, BEGAIN, LGSN, OTOF, SLC24A5, TRIP13
0.942857	0.768116	0.873563	0.96875	0.923077	0.955556	6	CDCA5, GOLGA8M, OR10G2, OTOF, SLC24A5, TRIP13
0.942857	0.768116	0.873563	0.96875	0.923077	0.955556	6	ABCC11, C1QC, GSTM1, NOS1AP, SLC24A5, TRIP13
0.933333	0.782609	0.873563	0.96875	0.923077	0.955556	6	ABCC11, CDCA5, INSC, OTOF, SCN5A, SLC24A5
0.933333	0.782609	0.873563	0.96875	0.923077	0.955556	6	ABCC11, CDCA5, LGSN, OTOF, SLC24A5, TRIP13
0.933333	0.782609	0.873563	0.96875	0.923077	0.955556	6	ABCC11, EIF1AY, INSC, NOS1AP, OR10G2, SLC24A5
0.933333	0.782609	0.873563	0.96875	0.923077	0.955556	6	BEGAIN, GOLGA8M, NOS1AP, OR10G2, SLC24A5, TRIP13
0.933333	0.782609	0.873563	0.96875	0.923077	0.955556	6	CDCA5, GOLGA8M, GSTM1, OTOF, SLC24A5, TRIP13
0.933333	0.782609	0.873563	0.96875	0.923077	0.955556	6	LGSN, NOS1AP, OR10G2, OR2A42, OTOF, TRIP13
0.933333	0.782609	0.873563	0.96875	0.923077	0.955556	6	ABCC11, C1QC, GTF2H2C, LGSN, OTOF, SLC24A5
0.92381	0.797101	0.873563	0.96875	0.923077	0.955556	6	BEGAIN, CCDC27, GSTM1, OR10G2, OTOF, TRIP13
0.92381	0.797101	0.873563	0.96875	0.923077	0.955556	6	BEGAIN, CCDC27, LGSN, OR10G2, OTOF, TRIP13
0.92381	0.797101	0.873563	0.96875	0.923077	0.955556	6	CDCA5, GSTM1, INSC, SCN5A, SLC24A5, TRIP13
0.92381	0.797101	0.873563	0.96875	0.923077	0.955556	6	ABCC11, C1QC, CDCA5, INSC, OTOF, SLC24A5
0.92381	0.797101	0.873563	0.96875	0.923077	0.955556	6	ABCC11, C1QC, GSTM1, INSC, OR10G2, SLC24A5
0.914286	0.811594	0.873563	0.96875	0.923077	0.955556	6	ABCC11, GOLGA8M, GSTM1, LGSN, OTOF, SLC24A5
0.914286	0.811594	0.873563	0.96875	0.923077	0.955556	6	ABCC11, GTF2H2C, LGSN, NOS1AP, OR10G2, SLC24A5
0.914286	0.811594	0.873563	0.96875	0.923077	0.955556	6	CCDC27, CDCA5, EIF1AY, GOLGA8M, OR2A42, TRIP13
0.914286	0.811594	0.873563	0.96875	0.923077	0.955556	6	CDCA5, EIF1AY, GOLGA8M, OR2A42, SLC24A5, TRIP13
0.914286	0.811594	0.873563	0.96875	0.923077	0.955556	6	GOLGA8M, GSTM1, INSC, LGSN, OTOF, SLC24A5
0.914286	0.811594	0.873563	0.96875	0.923077	0.955556	6	ABCC11, CCDC27, CDCA5, EIF1AY, INSC, TRIP13
0.904762	0.826087	0.873563	0.96875	0.923077	0.955556	6	CCDC27, CDCA5, INSC, NOS1AP, SCN5A, TRIP13
0.904762	0.826087	0.873563	0.96875	0.923077	0.955556	6	CCDC27, GOLGA8M, GSTM1, OR2A42, SLC24A5, TRIP13
0.904762	0.826087	0.873563	0.96875	0.923077	0.955556	6	CDCA5, EIF1AY, GSTM1, OR2A42, SLC24A5, TRIP13
0.895238	0.84058	0.873563	0.96875	0.923077	0.955556	6	CCDC27, CDCA5, INSC, NMNAT2, OR10G2, OTOF
0.895238	0.84058	0.873563	0.96875	0.923077	0.955556	6	CDCA5, GOLGA8M, GSTM1, OR2A42, SLC24A5, TRIP13
0.952381	0.73913	0.867816	1	0.923077	0.977778	6	BEGAIN, EIF1AY, GOLGA8M, INSC, OTOF, SLC24A5
0.933333	0.768116	0.867816	1	0.923077	0.977778	6	ABCC11, BEGAIN, C1QC, CCDC27, OR10G2, TRIP13
0.933333	0.768116	0.867816	1	0.923077	0.977778	6	ABCC11, C1QC, LGSN, OR10G2, OTOF, SLC24A5
0.92381	0.782609	0.867816	1	0.923077	0.977778	6	BEGAIN, C1QC, CCDC27, GOLGA8M, INSC, OR10G2
0.914286	0.797101	0.867816	1	0.923077	0.977778	6	GOLGA8M, GSTM1, NOS1AP, OR10G2, SLC24A5, TRIP13
0.904762	0.811594	0.867816	1	0.923077	0.977778	6	CCDC27, GSTM1, NOS1AP, OR10G2, SLC24A5, TRIP13
0.952381	0.73913	0.867816	0.96875	0.923077	0.955556	6	ABCC11, C1QC, CCDC27, LGSN, OTOF, SLC24A5
0.942857	0.753623	0.867816	0.96875	0.923077	0.955556	6	ABCC11, CDCA5, GOLGA8M, NOS1AP, SLC24A5, TRIP13
0.942857	0.753623	0.867816	0.96875	0.923077	0.955556	6	CDCA5, GSTM1, INSC, NOS1AP, SLC24A5, TRIP13
0.942857	0.753623	0.867816	0.96875	0.923077	0.955556	6	ABCC11, C1QC, EIF1AY, LGSN, OTOF, SLC24A5
0.933333	0.768116	0.867816	0.96875	0.923077	0.955556	6	ABCC11, CCDC27, GOLGA8M, LGSN, OTOF, SLC24A5
0.933333	0.768116	0.867816	0.96875	0.923077	0.955556	6	BEGAIN, CCDC27, LGSN, NMNAT2, OR10G2, OTOF
0.933333	0.768116	0.867816	0.96875	0.923077	0.955556	6	BEGAIN, INSC, LGSN, NOS1AP, OTOF, SLC24A5
0.92381	0.782609	0.867816	0.96875	0.923077	0.955556	6	ABCC11, GOLGA8M, INSC, NOS1AP, OR10G2, SLC24A5
0.92381	0.782609	0.867816	0.96875	0.923077	0.955556	6	BEGAIN, C1QC, CCDC27, EIF1AY, INSC, SLC24A5
0.92381	0.782609	0.867816	0.96875	0.923077	0.955556	6	CDCA5, GSTM1, INSC, OR10G2, SLC24A5, TRIP13
0.92381	0.782609	0.867816	0.96875	0.923077	0.955556	6	ABCC11, C1QC, GSTM1, OR10G2, SLC24A5, TRIP13
0.914286	0.797101	0.867816	0.96875	0.923077	0.955556	6	ABCC11, CDCA5, OR10G2, SCN5A, SLC24A5, TRIP13
0.914286	0.797101	0.867816	0.96875	0.923077	0.955556	6	ABCC11, GOLGA8M, GTF2H2C, NOS1AP, OR10G2, SLC24A5
0.914286	0.797101	0.867816	0.96875	0.923077	0.955556	6	BEGAIN, C1QC, CCDC27, OR10G2, SLC24A5, TRIP13
0.914286	0.797101	0.867816	0.96875	0.923077	0.955556	6	CCDC27, CDCA5, GOLGA8M, INSC, LGSN, OTOF
0.914286	0.797101	0.867816	0.96875	0.923077	0.955556	6	CDCA5, GSTM1, NOS1AP, OR10G2, SLC24A5, TRIP13
0.904762	0.811594	0.867816	0.96875	0.923077	0.955556	6	BEGAIN, CCDC27, INSC, NMNAT2, OR10G2, OTOF
0.904762	0.811594	0.867816	0.96875	0.923077	0.955556	6	CCDC27, CDCA5, GOLGA8M, GSTM1, SCN5A, SLC24A5
0.904762	0.811594	0.867816	0.96875	0.923077	0.955556	6	CCDC27, GTF2H2C, LGSN, NOS1AP, OR10G2, SLC24A5
0.895238	0.826087	0.867816	0.96875	0.923077	0.955556	6	BEGAIN, CDCA5, INSC, OR2A42, OTOF, TRIP13
0.885714	0.84058	0.867816	0.96875	0.923077	0.955556	6	ABCC11, CDCA5, GSTM1, OR10G2, SLC24A5, TRIP13
0.87619	0.855072	0.867816	0.96875	0.923077	0.955556	6	ABCC11, CCDC27, CDCA5, GOLGA8M, OR10G2, TRIP13
0.942857	0.73913	0.862069	1	0.923077	0.977778	6	BEGAIN, GOLGA8M, INSC, OR10G2, OTOF, SLC24A5
0.933333	0.753623	0.862069	1	0.923077	0.977778	6	ABCC11, CDCA5, GOLGA8M, SCN5A, SLC24A5, TRIP13
0.914286	0.782609	0.862069	1	0.923077	0.977778	6	ABCC11, C1QC, EIF1AY, INSC, OR10G2, SLC24A5
0.904762	0.797101	0.862069	1	0.923077	0.977778	6	ABCC11, BEGAIN, CCDC27, GOLGA8M, OR10G2, TRIP13
0.942857	0.73913	0.862069	0.96875	0.923077	0.955556	6	ABCC11, BEGAIN, NOS1AP, OR10G2, OTOF, TRIP13
0.933333	0.753623	0.862069	0.96875	0.923077	0.955556	6	BEGAIN, EIF1AY, INSC, NOS1AP, OTOF, TRIP13
0.933333	0.753623	0.862069	0.96875	0.923077	0.955556	6	BEGAIN, GOLGA8M, INSC, NOS1AP, OTOF, TRIP13
0.933333	0.753623	0.862069	0.96875	0.923077	0.955556	6	EIF1AY, GSTM1, INSC, NOS1AP, SLC24A5, TRIP13
0.92381	0.768116	0.862069	0.96875	0.923077	0.955556	6	BEGAIN, CDCA5, GSTM1, SCN5A, SLC24A5, TRIP13
0.92381	0.768116	0.862069	0.96875	0.923077	0.955556	6	BEGAIN, GOLGA8M, LGSN, OR2A42, OTOF, SLC24A5
0.914286	0.782609	0.862069	0.96875	0.923077	0.955556	6	CDCA5, GSTM1, OR10G2, SCN5A, SLC24A5, TRIP13
0.904762	0.797101	0.862069	0.96875	0.923077	0.955556	6	BEGAIN, CCDC27, GSTM1, OR10G2, SLC24A5, UGT2B11
0.942857	0.724638	0.856322	1	0.923077	0.977778	6	BEGAIN, CDCA5, INSC, SCN5A, SLC24A5, TRIP13
0.914286	0.768116	0.856322	1	0.923077	0.977778	6	ABCC11, C1QC, OR10G2, SCN5A, SLC24A5, TRIP13
0.942857	0.724638	0.856322	0.96875	0.923077	0.955556	6	ABCC11, BEGAIN, C1QC, CCDC27, EIF1AY, SLC24A5
0.933333	0.73913	0.856322	0.96875	0.923077	0.955556	6	GOLGA8M, LGSN, NOS1AP, OR10G2, OTOF, TRIP13
0.933333	0.73913	0.856322	0.96875	0.923077	0.955556	6	GSTM1, GTF2H2C, NOS1AP, OTOF, SLC45A2, TRIP13
0.92381	0.753623	0.856322	0.96875	0.923077	0.955556	6	BEGAIN, CDCA5, INSC, OTOF, SLC24A5, TRIP13
0.914286	0.768116	0.856322	0.96875	0.923077	0.955556	6	CDCA5, INSC, NOS1AP, OR10G2, SCN5A, TRIP13
0.904762	0.782609	0.856322	0.96875	0.923077	0.955556	6	ABCC11, CCDC27, GSTM1, OR10G2, SLC24A5, TRIP13
0.904762	0.782609	0.856322	0.96875	0.923077	0.955556	6	ABCC11, BEGAIN, LGSN, OR10G2, OTOF, TRIP13
0.904762	0.782609	0.856322	0.96875	0.923077	0.955556	6	CCDC27, GSTM1, LGSN, OTOF, SLC45A2, TRIP13
0.895238	0.797101	0.856322	0.96875	0.923077	0.955556	6	CCDC27, CDCA5, EIF1AY, GOLGA8M, LGSN, OTOF
0.895238	0.797101	0.856322	0.96875	0.923077	0.955556	6	ABCC11, C1QC, CCDC27, OR10G2, OR2A42, TRIP13
0.885714	0.811594	0.856322	0.96875	0.923077	0.955556	6	ABCC11, CCDC27, INSC, LGSN, NMNAT2, OR10G2
0.885714	0.811594	0.856322	0.96875	0.923077	0.955556	6	CDCA5, GSTM1, INSC, NMNAT2, OR10G2, SCN5A
0.87619	0.826087	0.856322	0.96875	0.923077	0.955556	6	CCDC27, CDCA5, GSTM1, OR10G2, SLC24A5, TRIP13
0.92381	0.73913	0.850575	1	0.923077	0.977778	6	BEGAIN, GOLGA8M, LGSN, OTOF, SLC24A5, TRIP13
0.904762	0.768116	0.850575	1	0.923077	0.977778	6	CDCA5, GOLGA8M, INSC, NMNAT2, OR10G2, SCN5A
0.914286	0.753623	0.850575	0.96875	0.923077	0.955556	6	ABCC11, BEGAIN, GSTM1, OR10G2, OTOF, TRIP13
0.914286	0.753623	0.850575	0.96875	0.923077	0.955556	6	GOLGA8M, LGSN, NOS1AP, OR10G2, OTOF, SLC24A5
0.904762	0.768116	0.850575	0.96875	0.923077	0.955556	6	ABCC11, GOLGA8M, LGSN, OR10G2, OTOF, TRIP13
0.904762	0.768116	0.850575	0.96875	0.923077	0.955556	6	ABCC11, LGSN, NMNAT2, OR10G2, OTOF, TRIP13
0.904762	0.768116	0.850575	0.96875	0.923077	0.955556	6	BEGAIN, GOLGA8M, INSC, NOS1AP, OTOF, SLC24A5
0.904762	0.768116	0.850575	0.96875	0.923077	0.955556	6	ABCC11, BEGAIN, INSC, NOS1AP, OTOF, TRIP13
0.904762	0.768116	0.850575	0.96875	0.923077	0.955556	6	CDCA5, INSC, NMNAT2, OR10G2, SCN5A, TRIP13
0.904762	0.768116	0.850575	0.96875	0.923077	0.955556	6	EIF1AY, GSTM1, NOS1AP, OR10G2, SLC24A5, TRIP13
0.866667	0.826087	0.850575	0.96875	0.923077	0.955556	6	C1QC, CCDC27, CDCA5, GOLGA8M, GSTM1, UGT2B11
0.895238	0.768116	0.844828	1	0.923077	0.977778	6	ABCC11, EIF1AY, GSTM1, OR10G2, SLC24A5, TRIP13
0.933333	0.710145	0.844828	0.96875	0.923077	0.955556	6	BEGAIN, LGSN, NOS1AP, OR10G2, OTOF, TRIP13
0.914286	0.73913	0.844828	0.96875	0.923077	0.955556	6	ABCC11, LGSN, NOS1AP, OR10G2, OTOF, TRIP13
0.92381	0.710145	0.83908	0.96875	0.923077	0.955556	6	EIF1AY, LGSN, NOS1AP, OR10G2, OTOF, TRIP13
0.914286	0.724638	0.83908	0.96875	0.923077	0.955556	6	BEGAIN, NOS1AP, OR10G2, OTOF, SLC45A2, TRIP13
0.895238	0.753623	0.83908	0.96875	0.923077	0.955556	6	ABCC11, GOLGA8M, GSTM1, OR10G2, OTOF, TRIP13
0.87619	0.782609	0.83908	0.96875	0.923077	0.955556	6	GOLGA8M, GSTM1, OR10G2, OR2A42, SLC24A5, TRIP13
0.885714	0.753623	0.833333	0.96875	0.923077	0.955556	6	BEGAIN, C1QC, CCDC27, GOLGA8M, GSTM1, OR10G2
0.961905	0.898551	0.954023	1	0.923077	0.977778	7	CCDC27, INSC, NMNAT2, NOS1AP, OTOF, SLC24A5, TRIP13
0.961905	0.898551	0.954023	1	0.923077	0.977778	7	ABCC11, CCDC27, CDCA5, INSC, NMNAT2, OTOF, SLC24A5
1	0.884058	0.948276	1	0.923077	0.977778	7	CCDC27, CDCA5, GTF2H2C, INSC, OTOF, SLC24A5, SLC45A2
1	0.869565	0.948276	1	0.923077	0.977778	7	ABCC11, CCDC27, INSC, LGSN, OTOF, SLC24A5, TRIP13
0.980952	0.913043	0.948276	1	0.923077	0.977778	7	ABCC11, CCDC27, INSC, NMNAT2, OTOF, SLC24A5, TRIP13
0.961905	0.927536	0.948276	1	0.923077	0.977778	7	CCDC27, CDCA5, GSTM1, GTF2H2C, INSC, OTOF, SLC24A5
1	0.855072	0.942529	1	0.923077	0.977778	7	GTF2H2C, INSC, NMNAT2, NOS1AP, OTOF, SLC24A5, TRIP13
1	0.855072	0.942529	1	0.923077	0.977778	7	ABCC11, CCDC27, INSC, NOS1AP, OTOF, SLC24A5, TRIP13
0.990476	0.869565	0.942529	1	0.923077	0.977778	7	CCDC27, CDCA5, GSTM1, INSC, OTOF, SLC24A5, SLC45A2
0.980952	0.884058	0.942529	1	0.923077	0.977778	7	BEGAIN, CCDC27, NMNAT2, OR10G2, OTOF, SLC24A5, TRIP13
0.971429	0.898551	0.942529	1	0.923077	0.977778	7	C1QC, CCDC27, HIST2H4A, INSC, LGSN, OTOF, SLC24A5
0.971429	0.898551	0.942529	1	0.923077	0.977778	7	CCDC27, CDCA5, GTF2H2C, INSC, LGSN, OTOF, SLC24A5
0.971429	0.898551	0.942529	1	0.923077	0.977778	7	CCDC27, CDCA5, GTF2H2C, INSC, NMNAT2, OTOF, SLC24A5
0.971429	0.898551	0.942529	1	0.923077	0.977778	7	CCDC27, CDCA5, INSC, NMNAT2, OR2A42, SLC24A5, TRIP13
0.971429	0.898551	0.942529	1	0.923077	0.977778	7	CCDC27, GSTM1, INSC, NMNAT2, OTOF, SLC24A5, TRIP13
0.971429	0.898551	0.942529	1	0.923077	0.977778	7	CDCA5, GOLGA8M, INSC, OR10G2, OR2A42, SCN5A, SLC24A5
0.961905	0.913043	0.942529	1	0.923077	0.977778	7	CCDC27, CDCA5, GOLGA8M, INSC, OR2A42, OTOF, SLC24A5
0.961905	0.913043	0.942529	1	0.923077	0.977778	7	BEGAIN, CCDC27, GSTM1, INSC, OTOF, SLC24A5, TRIP13
0.952381	0.927536	0.942529	1	0.923077	0.977778	7	CDCA5, GOLGA8M, INSC, OR2A42, OTOF, SLC24A5, TRIP13
0.952381	0.927536	0.942529	1	0.923077	0.977778	7	BEGAIN, CCDC27, CDCA5, INSC, OR10G2, SCN5A, SLC24A5
0.990476	0.855072	0.936782	1	0.923077	0.977778	7	CCDC27, CDCA5, EIF1AY, GOLGA8M, INSC, OTOF, SLC24A5
0.980952	0.869565	0.936782	1	0.923077	0.977778	7	CCDC27, CDCA5, GOLGA8M, NMNAT2, OTOF, SLC24A5, TRIP13
0.980952	0.869565	0.936782	1	0.923077	0.977778	7	CCDC27, INSC, LGSN, NMNAT2, OTOF, SLC24A5, TRIP13
0.971429	0.884058	0.936782	1	0.923077	0.977778	7	CCDC27, GSTM1, INSC, OR2A42, OTOF, SLC45A2, TRIP13
0.971429	0.884058	0.936782	1	0.923077	0.977778	7	CDCA5, GOLGA8M, GSTM1, INSC, NOS1AP, SLC24A5, UGT2B11
0.971429	0.884058	0.936782	1	0.923077	0.977778	7	ABCC11, CCDC27, GSTM1, INSC, OTOF, SLC24A5, TRIP13
0.971429	0.884058	0.936782	1	0.923077	0.977778	7	BEGAIN, CCDC27, INSC, NMNAT2, OR10G2, OTOF, SLC24A5
0.971429	0.884058	0.936782	1	0.923077	0.977778	7	BEGAIN, CCDC27, INSC, NMNAT2, OTOF, SLC24A5, TRIP13
0.971429	0.884058	0.936782	1	0.923077	0.977778	7	BEGAIN, CCDC27, INSC, NOS1AP, OTOF, SLC24A5, TRIP13
0.971429	0.884058	0.936782	1	0.923077	0.977778	7	C1QC, CCDC27, CDCA5, GOLGA8M, INSC, OR2A42, SLC24A5
0.961905	0.898551	0.936782	1	0.923077	0.977778	7	CCDC27, CDCA5, GTF2H2C, INSC, NMNAT2, SLC24A5, TRIP13
0.961905	0.898551	0.936782	1	0.923077	0.977778	7	CDCA5, GOLGA8M, INSC, OR2A42, SCN5A, SLC24A5, TRIP13
0.961905	0.898551	0.936782	1	0.923077	0.977778	7	GSTM1, INSC, NMNAT2, OR2A42, OTOF, SLC24A5, TRIP13
0.961905	0.898551	0.936782	1	0.923077	0.977778	7	ABCC11, CCDC27, CDCA5, NMNAT2, OR10G2, OTOF, SLC24A5
0.961905	0.898551	0.936782	1	0.923077	0.977778	7	ABCC11, CCDC27, GSTM1, LGSN, OTOF, SLC24A5, TRIP13
0.961905	0.898551	0.936782	1	0.923077	0.977778	7	BEGAIN, C1QC, CCDC27, CDCA5, OR10G2, SCN5A, SLC24A5
0.961905	0.898551	0.936782	1	0.923077	0.977778	7	C1QC, CCDC27, CDCA5, GSTM1, SCN5A, SLC24A5, UGT2B11
0.952381	0.913043	0.936782	1	0.923077	0.977778	7	ABCC11, CCDC27, CDCA5, INSC, OR10G2, OTOF, SLC24A5
1	0.826087	0.931034	1	0.923077	0.977778	7	C1QC, CCDC27, INSC, NOS1AP, OTOF, SLC24A5, TRIP13
1	0.826087	0.931034	1	0.923077	0.977778	7	ABCC11, BEGAIN, GOLGA8M, GSTM1, OTOF, SLC24A5, TRIP13
1	0.826087	0.931034	1	0.923077	0.977778	7	EIF1AY, INSC, NMNAT2, NOS1AP, OTOF, SLC24A5, TRIP13
1	0.826087	0.931034	1	0.923077	0.977778	7	ABCC11, INSC, NMNAT2, NOS1AP, OTOF, SLC24A5, TRIP13
0.980952	0.855072	0.931034	1	0.923077	0.977778	7	CCDC27, CDCA5, INSC, NMNAT2, NOS1AP, SLC24A5, TRIP13
0.980952	0.855072	0.931034	1	0.923077	0.977778	7	ABCC11, BEGAIN, GSTM1, OR10G2, OTOF, SLC24A5, TRIP13
0.980952	0.855072	0.931034	1	0.923077	0.977778	7	CCDC27, GSTM1, INSC, LGSN, NOS1AP, SLC24A5, TRIP13
0.980952	0.855072	0.931034	1	0.923077	0.977778	7	CCDC27, INSC, LGSN, NOS1AP, OTOF, SLC24A5, TRIP13
0.980952	0.855072	0.931034	1	0.923077	0.977778	7	GSTM1, INSC, NMNAT2, NOS1AP, OTOF, SLC24A5, TRIP13
0.980952	0.855072	0.931034	1	0.923077	0.977778	7	ABCC11, CCDC27, GSTM1, INSC, LGSN, SLC24A5, TRIP13
0.980952	0.855072	0.931034	1	0.923077	0.977778	7	ABCC11, CCDC27, GSTM1, INSC, NMNAT2, OTOF, TRIP13
0.980952	0.855072	0.931034	1	0.923077	0.977778	7	BEGAIN, CCDC27, CDCA5, INSC, OTOF, SLC24A5, SLC45A2
0.971429	0.869565	0.931034	1	0.923077	0.977778	7	C1QC, INSC, NOS1AP, OR10G2, OR2A42, SLC24A5, TRIP13
0.971429	0.869565	0.931034	1	0.923077	0.977778	7	CCDC27, CDCA5, INSC, NMNAT2, OTOF, SLC24A5, TRIP13
0.971429	0.869565	0.931034	1	0.923077	0.977778	7	CCDC27, GSTM1, INSC, LGSN, OTOF, SLC24A5, TRIP13
0.971429	0.869565	0.931034	1	0.923077	0.977778	7	CCDC27, GSTM1, INSC, NOS1AP, OTOF, SLC24A5, TRIP13
0.971429	0.869565	0.931034	1	0.923077	0.977778	7	ABCC11, C1QC, CCDC27, CDCA5, INSC, SLC24A5, UGT2B11
0.971429	0.869565	0.931034	1	0.923077	0.977778	7	GOLGA8M, GSTM1, INSC, NOS1AP, OR2A42, SLC24A5, TRIP13
0.971429	0.869565	0.931034	1	0.923077	0.977778	7	ABCC11, CCDC27, CDCA5, NMNAT2, OTOF, SLC24A5, TRIP13
0.971429	0.869565	0.931034	1	0.923077	0.977778	7	ABCC11, BEGAIN, CCDC27, LGSN, OR10G2, SLC24A5, TRIP13
0.971429	0.869565	0.931034	1	0.923077	0.977778	7	BEGAIN, CCDC27, INSC, OR10G2, OTOF, SLC24A5, SLC45A2
0.971429	0.869565	0.931034	1	0.923077	0.977778	7	BEGAIN, CCDC27, LGSN, NOS1AP, SCN5A, SLC24A5, TRIP13
0.961905	0.884058	0.931034	1	0.923077	0.977778	7	C1QC, GSTM1, INSC, OR2A42, OTOF, SLC24A5, UGT2B11
0.961905	0.884058	0.931034	1	0.923077	0.977778	7	CCDC27, CDCA5, GOLGA8M, INSC, OR2A42, SCN5A, SLC24A5
0.961905	0.884058	0.931034	1	0.923077	0.977778	7	ABCC11, C1QC, CCDC27, CDCA5, OR10G2, SCN5A, SLC24A5
0.961905	0.884058	0.931034	1	0.923077	0.977778	7	GSTM1, INSC, NOS1AP, OR10G2, OR2A42, SLC24A5, TRIP13
0.961905	0.884058	0.931034	1	0.923077	0.977778	7	C1QC, CCDC27, CDCA5, OR10G2, OTOF, SCN5A, UGT2B11
0.961905	0.884058	0.931034	1	0.923077	0.977778	7	C1QC, CCDC27, GSTM1, INSC, OTOF, SLC24A5, UGT2B11
0.952381	0.898551	0.931034	1	0.923077	0.977778	7	C1QC, GSTM1, INSC, OR2A42, OTOF, SLC24A5, TRIP13
0.952381	0.898551	0.931034	1	0.923077	0.977778	7	CCDC27, CDCA5, GOLGA8M, INSC, OR10G2, OTOF, SLC24A5
0.952381	0.898551	0.931034	1	0.923077	0.977778	7	ABCC11, CCDC27, CDCA5, INSC, OR10G2, OTOF, SLC45A2
0.952381	0.898551	0.931034	1	0.923077	0.977778	7	C1QC, CCDC27, CDCA5, GSTM1, INSC, SCN5A, UGT2B11
0.942857	0.913043	0.931034	1	0.923077	0.977778	7	CCDC27, CDCA5, EIF1AY, GOLGA8M, GTF2H2C, INSC, SLC24A5
0.990476	0.826087	0.925287	1	0.923077	0.977778	7	ABCC11, C1QC, CCDC27, LGSN, OTOF, SLC24A5, TRIP13
0.990476	0.826087	0.925287	1	0.923077	0.977778	7	ABCC11, BEGAIN, CCDC27, NOS1AP, SCN5A, SLC24A5, TRIP13
0.990476	0.826087	0.925287	1	0.923077	0.977778	7	BEGAIN, LGSN, NOS1AP, OTOF, SCN5A, SLC24A5, TRIP13
0.980952	0.84058	0.925287	1	0.923077	0.977778	7	C1QC, CCDC27, INSC, NMNAT2, OTOF, SLC24A5, TRIP13
0.980952	0.84058	0.925287	1	0.923077	0.977778	7	C1QC, CCDC27, INSC, NOS1AP, SCN5A, SLC24A5, TRIP13
0.980952	0.84058	0.925287	1	0.923077	0.977778	7	ABCC11, BEGAIN, NMNAT2, OR10G2, OTOF, SLC24A5, TRIP13
0.980952	0.84058	0.925287	1	0.923077	0.977778	7	GOLGA8M, INSC, NMNAT2, NOS1AP, OTOF, SLC24A5, TRIP13
0.980952	0.84058	0.925287	1	0.923077	0.977778	7	ABCC11, C1QC, CCDC27, INSC, OTOF, SLC24A5, TRIP13
0.980952	0.84058	0.925287	1	0.923077	0.977778	7	ABCC11, CCDC27, LGSN, OR10G2, OTOF, SLC24A5, TRIP13
0.980952	0.84058	0.925287	1	0.923077	0.977778	7	BEGAIN, C1QC, CCDC27, LGSN, NOS1AP, SLC24A5, TRIP13
0.971429	0.855072	0.925287	1	0.923077	0.977778	7	C1QC, CCDC27, INSC, NMNAT2, OR2A42, OTOF, SLC24A5
0.971429	0.855072	0.925287	1	0.923077	0.977778	7	CCDC27, CDCA5, GOLGA8M, INSC, OTOF, SLC24A5, TRIP13
0.971429	0.855072	0.925287	1	0.923077	0.977778	7	CCDC27, GSTM1, INSC, OTOF, SLC24A5, SLC45A2, TRIP13
0.971429	0.855072	0.925287	1	0.923077	0.977778	7	ABCC11, C1QC, CCDC27, CDCA5, GOLGA8M, INSC, SLC24A5
0.971429	0.855072	0.925287	1	0.923077	0.977778	7	ABCC11, CCDC27, INSC, LGSN, OR10G2, OTOF, SLC24A5
0.971429	0.855072	0.925287	1	0.923077	0.977778	7	ABCC11, BEGAIN, C1QC, NOS1AP, OR10G2, SLC24A5, TRIP13
0.971429	0.855072	0.925287	1	0.923077	0.977778	7	BEGAIN, C1QC, CCDC27, GOLGA8M, LGSN, OR10G2, OTOF
0.971429	0.855072	0.925287	1	0.923077	0.977778	7	ABCC11, BEGAIN, CCDC27, INSC, LGSN, OTOF, SLC24A5
0.971429	0.855072	0.925287	1	0.923077	0.977778	7	ABCC11, BEGAIN, CCDC27, INSC, OTOF, SLC24A5, TRIP13
0.971429	0.855072	0.925287	1	0.923077	0.977778	7	BEGAIN, GSTM1, INSC, NOS1AP, OTOF, SLC24A5, TRIP13
0.961905	0.869565	0.925287	1	0.923077	0.977778	7	C1QC, CCDC27, HIST2H4A, INSC, OTOF, SLC24A5, UGT2B11
0.961905	0.869565	0.925287	1	0.923077	0.977778	7	C1QC, CDCA5, INSC, OR10G2, OR2A42, SCN5A, SLC24A5
0.961905	0.869565	0.925287	1	0.923077	0.977778	7	CCDC27, CDCA5, GSTM1, NMNAT2, OTOF, SLC24A5, TRIP13
0.961905	0.869565	0.925287	1	0.923077	0.977778	7	CCDC27, CDCA5, INSC, OTOF, SLC24A5, SLC45A2, TRIP13
0.961905	0.869565	0.925287	1	0.923077	0.977778	7	CCDC27, CDCA5, LGSN, NMNAT2, OTOF, SLC24A5, TRIP13
0.961905	0.869565	0.925287	1	0.923077	0.977778	7	ABCC11, BEGAIN, INSC, OR10G2, OTOF, SLC24A5, TRIP13
0.961905	0.869565	0.925287	1	0.923077	0.977778	7	ABCC11, CCDC27, CDCA5, INSC, LGSN, OTOF, SLC24A5
0.961905	0.869565	0.925287	1	0.923077	0.977778	7	ABCC11, CCDC27, CDCA5, INSC, OTOF, SLC45A2, TRIP13
0.961905	0.869565	0.925287	1	0.923077	0.977778	7	ABCC11, CCDC27, GSTM1, LGSN, NOS1AP, SLC24A5, TRIP13
0.961905	0.869565	0.925287	1	0.923077	0.977778	7	BEGAIN, C1QC, CCDC27, CDCA5, EIF1AY, SCN5A, SLC24A5
0.961905	0.869565	0.925287	1	0.923077	0.977778	7	BEGAIN, C1QC, CCDC27, CDCA5, OR10G2, SCN5A, UGT2B11
0.961905	0.869565	0.925287	1	0.923077	0.977778	7	BEGAIN, CCDC27, CDCA5, INSC, OR10G2, OTOF, SLC45A2
0.961905	0.869565	0.925287	1	0.923077	0.977778	7	BEGAIN, CCDC27, GOLGA8M, GSTM1, OTOF, SLC24A5, TRIP13
0.961905	0.869565	0.925287	1	0.923077	0.977778	7	BEGAIN, CCDC27, LGSN, NMNAT2, OTOF, SLC24A5, TRIP13
0.952381	0.884058	0.925287	1	0.923077	0.977778	7	C1QC, GOLGA8M, GSTM1, INSC, OR2A42, SLC24A5, TRIP13
0.952381	0.884058	0.925287	1	0.923077	0.977778	7	CCDC27, CDCA5, GOLGA8M, NMNAT2, OR10G2, OTOF, SLC24A5
0.952381	0.884058	0.925287	1	0.923077	0.977778	7	CCDC27, CDCA5, GSTM1, LGSN, NMNAT2, OTOF, SLC24A5
0.952381	0.884058	0.925287	1	0.923077	0.977778	7	CDCA5, GOLGA8M, INSC, OR10G2, OR2A42, SLC24A5, TRIP13
0.952381	0.884058	0.925287	1	0.923077	0.977778	7	GSTM1, INSC, LGSN, OR2A42, OTOF, SLC24A5, TRIP13
0.952381	0.884058	0.925287	1	0.923077	0.977778	7	BEGAIN, CDCA5, INSC, OR10G2, OR2A42, SCN5A, SLC24A5
0.952381	0.884058	0.925287	1	0.923077	0.977778	7	C1QC, CCDC27, CDCA5, GTF2H2C, INSC, OTOF, SLC24A5
0.942857	0.898551	0.925287	1	0.923077	0.977778	7	CCDC27, CDCA5, GOLGA8M, INSC, OR10G2, OR2A42, SLC24A5
0.942857	0.898551	0.925287	1	0.923077	0.977778	7	CDCA5, GOLGA8M, INSC, OR10G2, OR2A42, OTOF, SLC24A5
0.942857	0.898551	0.925287	1	0.923077	0.977778	7	INSC, NMNAT2, OR10G2, OR2A42, OTOF, SLC24A5, TRIP13
0.92381	0.927536	0.925287	1	0.923077	0.977778	7	CCDC27, CDCA5, GOLGA8M, GSTM1, INSC, SLC24A5, UGT2B11
0.990476	0.811594	0.91954	1	0.923077	0.977778	7	ABCC11, C1QC, CCDC27, GOLGA8M, OTOF, SLC24A5, TRIP13
0.980952	0.826087	0.91954	1	0.923077	0.977778	7	C1QC, GOLGA8M, INSC, NOS1AP, OR2A42, SLC24A5, TRIP13
0.980952	0.826087	0.91954	1	0.923077	0.977778	7	CCDC27, CDCA5, GOLGA8M, INSC, NOS1AP, SLC24A5, TRIP13
0.980952	0.826087	0.91954	1	0.923077	0.977778	7	ABCC11, BEGAIN, GSTM1, LGSN, OTOF, SLC24A5, TRIP13
0.980952	0.826087	0.91954	1	0.923077	0.977778	7	ABCC11, BEGAIN, GSTM1, NOS1AP, OR10G2, SLC24A5, TRIP13
0.980952	0.826087	0.91954	1	0.923077	0.977778	7	ABCC11, BEGAIN, LGSN, NOS1AP, SCN5A, SLC24A5, TRIP13
0.980952	0.826087	0.91954	1	0.923077	0.977778	7	ABCC11, GOLGA8M, GSTM1, NOS1AP, OTOF, SLC24A5, TRIP13
0.971429	0.84058	0.91954	1	0.923077	0.977778	7	C1QC, INSC, NMNAT2, OR2A42, OTOF, SLC24A5, TRIP13
0.971429	0.84058	0.91954	1	0.923077	0.977778	7	CCDC27, CDCA5, INSC, NOS1AP, OR10G2, SLC24A5, TRIP13
0.971429	0.84058	0.91954	1	0.923077	0.977778	7	CCDC27, EIF1AY, INSC, NMNAT2, OTOF, SLC24A5, TRIP13
0.971429	0.84058	0.91954	1	0.923077	0.977778	7	ABCC11, BEGAIN, GSTM1, INSC, OTOF, SLC24A5, TRIP13
0.971429	0.84058	0.91954	1	0.923077	0.977778	7	CCDC27, INSC, LGSN, NOS1AP, OR10G2, SLC24A5, TRIP13
0.971429	0.84058	0.91954	1	0.923077	0.977778	7	ABCC11, BEGAIN, LGSN, NOS1AP, OR10G2, SLC24A5, TRIP13
0.971429	0.84058	0.91954	1	0.923077	0.977778	7	GSTM1, INSC, NMNAT2, NOS1AP, OR2A42, SLC24A5, TRIP13
0.971429	0.84058	0.91954	1	0.923077	0.977778	7	ABCC11, CDCA5, LGSN, NMNAT2, OTOF, SLC24A5, TRIP13
0.971429	0.84058	0.91954	1	0.923077	0.977778	7	BEGAIN, C1QC, GSTM1, INSC, NOS1AP, SLC24A5, TRIP13
0.971429	0.84058	0.91954	1	0.923077	0.977778	7	BEGAIN, C1QC, INSC, NOS1AP, OR10G2, SLC24A5, TRIP13
0.971429	0.84058	0.91954	1	0.923077	0.977778	7	BEGAIN, CCDC27, INSC, LGSN, OTOF, SLC24A5, TRIP13
0.971429	0.84058	0.91954	1	0.923077	0.977778	7	C1QC, CCDC27, CDCA5, INSC, OR2A42, SCN5A, SLC24A5
0.961905	0.855072	0.91954	1	0.923077	0.977778	7	ABCC11, C1QC, CCDC27, CDCA5, INSC, OR10G2, TRIP13
0.961905	0.855072	0.91954	1	0.923077	0.977778	7	GOLGA8M, INSC, LGSN, NOS1AP, OR2A42, SLC24A5, TRIP13
0.961905	0.855072	0.91954	1	0.923077	0.977778	7	ABCC11, CDCA5, NMNAT2, OR10G2, OTOF, SLC24A5, TRIP13
0.961905	0.855072	0.91954	1	0.923077	0.977778	7	ABCC11, INSC, NMNAT2, OR10G2, OTOF, SLC24A5, TRIP13
0.961905	0.855072	0.91954	1	0.923077	0.977778	7	BEGAIN, C1QC, NOS1AP, OR10G2, SCN5A, SLC24A5, TRIP13
0.961905	0.855072	0.91954	1	0.923077	0.977778	7	BEGAIN, INSC, NOS1AP, OR10G2, OTOF, SLC24A5, TRIP13
0.961905	0.855072	0.91954	1	0.923077	0.977778	7	C1QC, CCDC27, CDCA5, EIF1AY, INSC, NOS1AP, SLC24A5
0.961905	0.855072	0.91954	1	0.923077	0.977778	7	C1QC, CCDC27, CDCA5, EIF1AY, INSC, SCN5A, SLC24A5
0.961905	0.855072	0.91954	1	0.923077	0.977778	7	C1QC, CCDC27, CDCA5, INSC, OR10G2, SCN5A, SLC24A5
0.952381	0.869565	0.91954	1	0.923077	0.977778	7	ABCC11, BEGAIN, EIF1AY, GSTM1, OR10G2, SLC24A5, TRIP13
0.952381	0.869565	0.91954	1	0.923077	0.977778	7	C1QC, CDCA5, GOLGA8M, INSC, OR2A42, OTOF, SLC24A5
0.952381	0.869565	0.91954	1	0.923077	0.977778	7	CCDC27, CDCA5, GOLGA8M, GTF2H2C, INSC, OTOF, SLC24A5
0.952381	0.869565	0.91954	1	0.923077	0.977778	7	CCDC27, CDCA5, GOLGA8M, INSC, OR2A42, SLC24A5, TRIP13
0.952381	0.869565	0.91954	1	0.923077	0.977778	7	ABCC11, BEGAIN, GSTM1, INSC, OR10G2, SLC24A5, TRIP13
0.952381	0.869565	0.91954	1	0.923077	0.977778	7	CCDC27, GSTM1, INSC, NOS1AP, OR2A42, SLC24A5, TRIP13
0.952381	0.869565	0.91954	1	0.923077	0.977778	7	CDCA5, GOLGA8M, OR10G2, OR2A42, SCN5A, SLC24A5, TRIP13
0.952381	0.869565	0.91954	1	0.923077	0.977778	7	ABCC11, CCDC27, CDCA5, GOLGA8M, INSC, OR10G2, SLC24A5
0.952381	0.869565	0.91954	1	0.923077	0.977778	7	ABCC11, CCDC27, CDCA5, GSTM1, LGSN, OR10G2, SLC24A5
0.952381	0.869565	0.91954	1	0.923077	0.977778	7	ABCC11, BEGAIN, CCDC27, CDCA5, OR10G2, SCN5A, SLC24A5
0.952381	0.869565	0.91954	1	0.923077	0.977778	7	ABCC11, BEGAIN, C1QC, CCDC27, INSC, OR10G2, SLC24A5
0.952381	0.869565	0.91954	1	0.923077	0.977778	7	BEGAIN, GOLGA8M, INSC, NOS1AP, OR2A42, SLC24A5, TRIP13
0.952381	0.869565	0.91954	1	0.923077	0.977778	7	C1QC, CCDC27, CDCA5, INSC, OR2A42, SLC24A5, TRIP13
0.942857	0.884058	0.91954	1	0.923077	0.977778	7	BEGAIN, CCDC27, CDCA5, GOLGA8M, GSTM1, SLC24A5, UGT2B11
0.942857	0.884058	0.91954	1	0.923077	0.977778	7	BEGAIN, CCDC27, CDCA5, GSTM1, SCN5A, SLC24A5, UGT2B11
0.990476	0.797101	0.913793	1	0.923077	0.977778	7	ABCC11, INSC, LGSN, NOS1AP, OTOF, SLC24A5, TRIP13
0.990476	0.797101	0.913793	1	0.923077	0.977778	7	BEGAIN, C1QC, INSC, NOS1AP, SCN5A, SLC24A5, TRIP13
0.980952	0.811594	0.913793	1	0.923077	0.977778	7	C1QC, CCDC27, INSC, OTOF, SCN5A, SLC24A5, TRIP13
0.980952	0.811594	0.913793	1	0.923077	0.977778	7	ABCC11, BEGAIN, GOLGA8M, OR10G2, OTOF, SLC24A5, TRIP13
0.980952	0.811594	0.913793	1	0.923077	0.977778	7	EIF1AY, GSTM1, INSC, LGSN, NOS1AP, SLC24A5, TRIP13
0.980952	0.811594	0.913793	1	0.923077	0.977778	7	ABCC11, C1QC, INSC, OTOF, SCN5A, SLC24A5, TRIP13
0.980952	0.811594	0.913793	1	0.923077	0.977778	7	ABCC11, INSC, LGSN, NMNAT2, OTOF, SLC24A5, TRIP13
0.980952	0.811594	0.913793	1	0.923077	0.977778	7	BEGAIN, C1QC, CCDC27, INSC, OTOF, SLC45A2, TRIP13
0.971429	0.826087	0.913793	1	0.923077	0.977778	7	CDCA5, GOLGA8M, GTF2H2C, INSC, NOS1AP, SLC24A5, TRIP13
0.971429	0.826087	0.913793	1	0.923077	0.977778	7	ABCC11, C1QC, CCDC27, CDCA5, EIF1AY, INSC, SLC24A5
0.971429	0.826087	0.913793	1	0.923077	0.977778	7	ABCC11, C1QC, CCDC27, CDCA5, LGSN, OTOF, SLC24A5
0.971429	0.826087	0.913793	1	0.923077	0.977778	7	GOLGA8M, GSTM1, INSC, NOS1AP, OTOF, SLC24A5, TRIP13
0.971429	0.826087	0.913793	1	0.923077	0.977778	7	INSC, NMNAT2, NOS1AP, OR10G2, OTOF, SLC24A5, TRIP13
0.971429	0.826087	0.913793	1	0.923077	0.977778	7	ABCC11, CDCA5, EIF1AY, GOLGA8M, INSC, OTOF, SLC24A5
0.971429	0.826087	0.913793	1	0.923077	0.977778	7	ABCC11, CDCA5, INSC, NOS1AP, OR10G2, SLC24A5, TRIP13
0.971429	0.826087	0.913793	1	0.923077	0.977778	7	ABCC11, EIF1AY, LGSN, NOS1AP, OR10G2, SLC24A5, TRIP13
0.971429	0.826087	0.913793	1	0.923077	0.977778	7	ABCC11, GSTM1, INSC, NMNAT2, OTOF, SLC24A5, TRIP13
0.971429	0.826087	0.913793	1	0.923077	0.977778	7	BEGAIN, INSC, NMNAT2, NOS1AP, OTOF, SLC24A5, TRIP13
0.961905	0.84058	0.913793	1	0.923077	0.977778	7	ABCC11, BEGAIN, GOLGA8M, INSC, OR10G2, OTOF, SLC24A5
0.961905	0.84058	0.913793	1	0.923077	0.977778	7	CCDC27, CDCA5, INSC, NMNAT2, OR10G2, OTOF, TRIP13
0.961905	0.84058	0.913793	1	0.923077	0.977778	7	CDCA5, GOLGA8M, INSC, OR10G2, OTOF, SCN5A, SLC24A5
0.961905	0.84058	0.913793	1	0.923077	0.977778	7	GOLGA8M, GSTM1, NOS1AP, OR10G2, OTOF, SLC24A5, TRIP13
0.961905	0.84058	0.913793	1	0.923077	0.977778	7	GSTM1, INSC, LGSN, NOS1AP, OTOF, SLC24A5, TRIP13
0.961905	0.84058	0.913793	1	0.923077	0.977778	7	INSC, LGSN, NOS1AP, OR10G2, OTOF, SLC24A5, TRIP13
0.961905	0.84058	0.913793	1	0.923077	0.977778	7	ABCC11, C1QC, CCDC27, GTF2H2C, INSC, OTOF, SLC24A5
0.961905	0.84058	0.913793	1	0.923077	0.977778	7	ABCC11, CCDC27, CDCA5, GOLGA8M, INSC, OR10G2, SCN5A
[truncated: 3,374 more rows]

## Sheet: best combinations in NP
The first phase based on 10-fold CV			The second phase based on train and test sets
Sensitivity_cv	Specificity_cv	Accuracy_cv	Sensitivity	Specificity	Accuracy	number of features	markes
0.861148	0.77707	0.822803	0.815508	0.785714	0.808	3	IFI6, MIF, NUCB1
0.837116	0.788217	0.814815	0.786096	0.849206	0.802	3	IFI44L, MIF, NUCB1
0.830441	0.785032	0.809731	0.778075	0.873016	0.802	3	IFI6, NUCB1, SAMHD1
0.814419	0.778662	0.798112	0.76738	0.920635	0.806	3	CXCL10, IFI44L, SAMHD1
0.891856	0.805732	0.852578	0.855615	0.825397	0.848	4	IFI6, LAMB3, MIF, NUCB1
0.881175	0.805732	0.846768	0.852941	0.801587	0.84	4	IFI6, MIF, NUCB1, XAF1
0.87984	0.799363	0.843137	0.839572	0.825397	0.836	4	IFI6, MIF, NUCB1, TMA7
0.869159	0.81051	0.842411	0.852941	0.825397	0.846	4	ADAM17, IFI44L, MIF, NUCB1
0.861148	0.815287	0.840232	0.842246	0.849206	0.844	4	IFI44L, IFI6, MIF, NUCB1
0.865154	0.808917	0.839506	0.818182	0.888889	0.836	4	IFI44L, IFI6, NUCB1, SAMHD1
0.883845	0.781847	0.837328	0.84492	0.825397	0.84	4	IFI6, IL1R2, MIF, NUCB1
0.87984	0.783439	0.835875	0.850267	0.81746	0.842	4	IFI6, MIF, NUCB1, TMED9
0.847797	0.821656	0.835875	0.839572	0.849206	0.842	4	IFI44L, MIF, NUCB1, TMA7
0.878505	0.783439	0.835149	0.839572	0.809524	0.832	4	ADAM17, IFI6, MIF, NUCB1
0.859813	0.80414	0.834423	0.831551	0.880952	0.844	4	IFI44L, LAMB3, MIF, NUCB1
0.851802	0.81051	0.83297	0.820856	0.873016	0.834	4	IFI44L, IL1R2, MIF, NUCB1
0.861148	0.797771	0.832244	0.828877	0.857143	0.836	4	BBS10, IFI44L, MIF, NUCB1
0.859813	0.797771	0.831518	0.842246	0.849206	0.844	4	CXCL10, IFI44L, MIF, NUCB1
0.866489	0.788217	0.830792	0.84492	0.809524	0.836	4	CXCL11, IFI6, MIF, NUCB1
0.851802	0.80414	0.830065	0.818182	0.873016	0.832	4	IFI6, NUCB1, OR1I1, TMA7
0.853138	0.800955	0.829339	0.850267	0.801587	0.838	4	IFI6, IFIT2, MIF, NUCB1
0.846462	0.807325	0.828613	0.826203	0.865079	0.836	4	CXCL11, IFI44L, MIF, NUCB1
0.838451	0.813694	0.82716	0.818182	0.904762	0.84	4	CXCL10, IFI44L, NUCB1, SAMHD1
0.853138	0.794586	0.826434	0.826203	0.849206	0.832	4	BBS10, C19orf33, IFI44L, NUCB1
0.853138	0.788217	0.823529	0.836898	0.84127	0.838	4	IFI44L, IFIT2, MIF, NUCB1
0.851802	0.788217	0.822803	0.818182	0.873016	0.832	4	IFI6, NUCB1, SAMHD1, TMA7
0.849132	0.788217	0.821351	0.807487	0.936508	0.84	4	CXCL10, IFI44L, IFI6, SAMHD1
0.863818	0.765924	0.819172	0.831551	0.849206	0.836	4	IFI6, IL1R2, NUCB1, OR1I1
0.851802	0.772293	0.815541	0.826203	0.880952	0.84	4	COPA, CXCL10, IFI44L, MIF
0.891856	0.823248	0.860566	0.855615	0.849206	0.854	5	IFI6, IL1R2, MIF, NUCB1, TMA7
0.88785	0.823248	0.858388	0.863636	0.873016	0.866	5	IFI44L, IFI6, IL1R2, MIF, NUCB1
0.894526	0.808917	0.855483	0.863636	0.857143	0.862	5	ADAM17, IFI6, LAMB3, MIF, NUCB1
0.87717	0.829618	0.855483	0.860963	0.857143	0.86	5	IFI44L, IFI6, MIF, NUCB1, TMA7
0.878505	0.824841	0.854031	0.868984	0.849206	0.864	5	IFI44L, IFI6, MIF, NUCB1, TCTEX1D4
0.87717	0.826433	0.854031	0.852941	0.857143	0.854	5	ADAM17, IFI44L, IL1R2, MIF, NUCB1
0.88518	0.813694	0.852578	0.850267	0.865079	0.854	5	CXCL10, IFI6, MIF, NUCB1, TMED9
0.889186	0.808917	0.852578	0.852941	0.849206	0.852	5	BBS10, IFI6, LAMB3, MIF, NUCB1
0.881175	0.816879	0.851852	0.858289	0.849206	0.856	5	CXCL11, IFI6, LAMB3, MIF, NUCB1
0.883845	0.813694	0.851852	0.850267	0.865079	0.854	5	IFI44L, IFI6, LAMB3, MIF, NUCB1
0.874499	0.815287	0.847495	0.863636	0.857143	0.862	5	BBS10, IFI44L, IFI6, MIF, NUCB1
0.881175	0.80414	0.846042	0.852941	0.849206	0.852	5	IFI6, IFIT2, MIF, NUCB1, TMED9
0.866489	0.815287	0.843137	0.850267	0.849206	0.85	5	CXCL11, IFI44L, IFI6, MIF, NUCB1
0.866489	0.808917	0.840232	0.855615	0.849206	0.854	5	C19orf33, IFI44L, IFI6, NUCB1, TCTEX1D4
0.862483	0.767516	0.819172	0.852941	0.849206	0.852	5	IFI44L, IL1R2, MIF, SDC1, TMA7
0.883845	0.853503	0.870007	0.850267	0.873016	0.856	6	BBS10, IFI6, NUCB1, SAMHD1, TMA7, XAF1
0.897196	0.834395	0.868555	0.850267	0.912698	0.866	6	CXCL10, IFI6, MIF, NUCB1, SAMHD1, TMED9
0.889186	0.843949	0.868555	0.850267	0.896825	0.862	6	IFI44L, IFI6, NUCB1, SAMHD1, TMA7, XAF1
0.889186	0.842357	0.867829	0.858289	0.880952	0.864	6	IFI6, MIF, NUCB1, SAMHD1, SIGLEC1, XAF1
0.894526	0.835987	0.867829	0.855615	0.888889	0.864	6	IFI44L, IFI6, IL1R2, MIF, NUCB1, OR1I1
0.893191	0.83758	0.867829	0.863636	0.849206	0.86	6	ADAM17, IFI44L, IFI6, IL1R2, MIF, NUCB1
0.903872	0.824841	0.867829	0.852941	0.857143	0.854	6	ADIRF, IFI6, IL1R2, MIF, NUCB1, TMA7
0.890521	0.839172	0.867102	0.852941	0.865079	0.856	6	IFI6, NUCB1, OR1I1, SAMHD1, SIGLEC1, XAF1
0.88518	0.842357	0.86565	0.852941	0.896825	0.864	6	CXCL11, IFI6, MIF, NUCB1, SAMHD1, XAF1
0.88251	0.845541	0.86565	0.852941	0.888889	0.862	6	IFI6, NUCB1, OR1I1, SAMHD1, TMA7, XAF1
0.893191	0.832803	0.86565	0.850267	0.873016	0.856	6	IFI6, MIF, NUCB1, SAMHD1, TMED9, XAF1
0.898531	0.823248	0.864198	0.871658	0.857143	0.868	6	IFI44L, IFI6, IFIT2, LAMB3, MIF, NUCB1
0.87984	0.845541	0.864198	0.86631	0.873016	0.868	6	IFI6, MIF, NUCB1, SAMHD1, TMA7, XAF1
0.891856	0.83121	0.864198	0.858289	0.873016	0.862	6	IFI44L, IFI6, IL1R2, MIF, NUCB1, TCTEX1D4
0.883845	0.840764	0.864198	0.852941	0.873016	0.858	6	BBS10, IFI6, MIF, NUCB1, SAMHD1, XAF1
0.890521	0.832803	0.864198	0.850267	0.880952	0.858	6	CXCL10, IFI6, MIF, NUCB1, SAMHD1, SIGLEC1
0.88785	0.834395	0.863471	0.855615	0.904762	0.868	6	IFI44L, IFI6, NUCB1, OR1I1, SAMHD1, TMED9
0.890521	0.83121	0.863471	0.852941	0.912698	0.868	6	IFI44L, IFI6, MIF, NUCB1, SAMHD1, TMED9
0.893191	0.828025	0.863471	0.855615	0.865079	0.858	6	IFI44L, IFI6, IL1R2, LAMB3, MIF, NUCB1
0.893191	0.828025	0.863471	0.852941	0.857143	0.854	6	COPA, IFI6, MIF, NUCB1, OR1I1, TMA7
0.890521	0.83121	0.863471	0.852941	0.857143	0.854	6	IFI6, IL1R2, MIF, NUCB1, OR1I1, TMA7
0.891856	0.829618	0.863471	0.850267	0.865079	0.854	6	ADIRF, IFI6, NUCB1, OR1I1, TMA7, TMED9
0.895861	0.824841	0.863471	0.852941	0.849206	0.852	6	IFI6, IL1R2, MIF, NUCB1, SDC1, TMA7
0.911883	0.805732	0.863471	0.850267	0.849206	0.85	6	COPA, IFI6, IL1R2, MIF, NUCB1, OR1I1
0.890521	0.83121	0.863471	0.850267	0.849206	0.85	6	IFI6, IL1R2, MIF, NUCB1, SIGLEC1, TMED9
0.88518	0.83758	0.863471	0.850267	0.849206	0.85	6	IFI44L, IFI6, MIF, NUCB1, SIGLEC1, TCTEX1D4
0.88785	0.832803	0.862745	0.874332	0.865079	0.872	6	IFI44L, IFI6, IL1R2, MIF, NUCB1, TMA7
0.886515	0.834395	0.862745	0.860963	0.888889	0.868	6	IFI44L, IFI6, IL1R2, MIF, NUCB1, SIGLEC1
0.889186	0.83121	0.862745	0.855615	0.896825	0.866	6	C19orf33, IFI44L, IFI6, IL1R2, NUCB1, SAMHD1
0.88785	0.832803	0.862745	0.858289	0.873016	0.862	6	IFI44L, IFI6, IL1R2, MIF, NUCB1, TMED9
0.88785	0.832803	0.862745	0.852941	0.888889	0.862	6	BBS10, IFI44L, IFI6, NUCB1, SAMHD1, TMED9
0.895861	0.823248	0.862745	0.852941	0.873016	0.858	6	CXCL10, IFI6, IL1R2, MIF, NUCB1, SAMHD1
0.895861	0.823248	0.862745	0.850267	0.880952	0.858	6	IFI6, LAMB3, MIF, NUCB1, SAMHD1, SIGLEC1
0.889186	0.83121	0.862745	0.852941	0.849206	0.852	6	IFI44L, IFI6, IL1R2, MIF, NUCB1, XAF1
0.88518	0.835987	0.862745	0.850267	0.849206	0.85	6	IFI6, LAMB3, MIF, NUCB1, TMA7, XAF1
0.87984	0.840764	0.862019	0.86631	0.880952	0.87	6	IFI44L, IFI6, MIF, NUCB1, OR1I1, TMA7
0.88785	0.83121	0.862019	0.86631	0.849206	0.862	6	IFI6, IL1R2, MIF, NUCB1, TMA7, XAF1
0.88785	0.83121	0.862019	0.860963	0.865079	0.862	6	ADAM17, IFI44L, IFI6, MIF, NUCB1, SIGLEC1
0.889186	0.829618	0.862019	0.852941	0.865079	0.856	6	COPA, IFI44L, IFI6, MIF, NUCB1, TMED9
0.894526	0.823248	0.862019	0.852941	0.849206	0.852	6	COPA, IFI6, IL1R2, MIF, NUCB1, XAF1
0.895861	0.820064	0.861293	0.863636	0.880952	0.868	6	ADIRF, IFI44L, IFI6, IL1R2, MIF, NUCB1
0.88518	0.832803	0.861293	0.858289	0.873016	0.862	6	IFI6, IL1R2, NUCB1, OR1I1, TMA7, XAF1
0.890521	0.826433	0.861293	0.852941	0.888889	0.862	6	CXCL10, IFI44L, IFI6, MIF, NUCB1, TMED9
0.889186	0.828025	0.861293	0.852941	0.880952	0.86	6	C19orf33, IFI44L, IFI6, NUCB1, SAMHD1, TMED9
0.889186	0.828025	0.861293	0.850267	0.888889	0.86	6	IFI6, IL1R2, MIF, NUCB1, SAMHD1, TMA7
0.890521	0.826433	0.861293	0.855615	0.865079	0.858	6	BBS10, IFI6, IL1R2, MIF, NUCB1, TMA7
0.894526	0.821656	0.861293	0.850267	0.880952	0.858	6	IFI6, NUCB1, OR1I1, SAMHD1, SIGLEC1, TMED9
0.878505	0.839172	0.860566	0.850267	0.912698	0.866	6	CXCL11, IFI44L, IFI6, MIF, NUCB1, SAMHD1
0.894526	0.820064	0.860566	0.863636	0.857143	0.862	6	ADAM17, IFI6, IL1R2, MIF, NUCB1, XAF1
0.883845	0.832803	0.860566	0.852941	0.888889	0.862	6	C19orf33, IFI44L, IFI6, IL1R2, NUCB1, OR1I1
0.893191	0.821656	0.860566	0.863636	0.849206	0.86	6	IFI44L, IFI6, LAMB3, MIF, NUCB1, SDC1
0.88785	0.828025	0.860566	0.860963	0.857143	0.86	6	CXCL10, IFI44L, IFI6, IL1R2, MIF, NUCB1
0.88251	0.834395	0.860566	0.860963	0.849206	0.858	6	IFI6, LAMB3, MIF, NUCB1, OR1I1, TMA7
0.881175	0.835987	0.860566	0.858289	0.857143	0.858	6	IFI44L, IFI6, MIF, NUCB1, SIGLEC1, TMA7
0.890521	0.824841	0.860566	0.852941	0.873016	0.858	6	COPA, CXCL10, IFI6, MIF, NUCB1, TMED9
0.883845	0.832803	0.860566	0.850267	0.880952	0.858	6	BBS10, IFI44L, IFI6, NUCB1, SAMHD1, TMA7
0.890521	0.824841	0.860566	0.855615	0.857143	0.856	6	BBS10, IFI6, LAMB3, MIF, NUCB1, XAF1
0.88785	0.828025	0.860566	0.850267	0.849206	0.85	6	IFI44L, IFI6, LAMB3, MIF, NUCB1, XAF1
0.886515	0.828025	0.85984	0.850267	0.920635	0.868	6	CXCL11, IFI6, LAMB3, MIF, NUCB1, SAMHD1
0.891856	0.821656	0.85984	0.86631	0.865079	0.866	6	IFI44L, IFI6, LAMB3, MIF, NUCB1, TCTEX1D4
0.88518	0.829618	0.85984	0.858289	0.865079	0.86	6	C19orf33, IFI44L, IFI6, IL1R2, MIF, NUCB1
0.886515	0.828025	0.85984	0.850267	0.888889	0.86	6	IFI44L, IFI6, IL1R2, MIF, NUCB1, SAMHD1
0.893191	0.820064	0.85984	0.855615	0.865079	0.858	6	ADAM17, CXCL11, IFI6, MIF, SAMHD1, TMED9
0.881175	0.834395	0.85984	0.850267	0.873016	0.856	6	BBS10, CXCL10, IFI6, NUCB1, SAMHD1, TMA7
0.889186	0.823248	0.859114	0.868984	0.888889	0.874	6	BBS10, IFI44L, IFI6, IL1R2, MIF, NUCB1
0.87717	0.83758	0.859114	0.850267	0.928571	0.87	6	CXCL11, IFI44L, IFI6, NUCB1, SAMHD1, TMED9
0.878505	0.835987	0.859114	0.852941	0.904762	0.866	6	IFI44L, IFI6, MIF, NUCB1, SAMHD1, TMA7
0.893191	0.818471	0.859114	0.850267	0.904762	0.864	6	ADIRF, IFI6, NUCB1, OR1I1, SAMHD1, TMA7
0.88518	0.828025	0.859114	0.860963	0.865079	0.862	6	IFI44L, IFI6, IL1R2, MIF, NUCB1, SDC1
0.878505	0.835987	0.859114	0.850267	0.888889	0.86	6	IFI44L, IFI6, MIF, NUCB1, SAMHD1, TCTEX1D4
0.875834	0.839172	0.859114	0.858289	0.857143	0.858	6	C19orf33, IFI44L, IFI6, NUCB1, OR1I1, TMA7
0.894526	0.816879	0.859114	0.858289	0.849206	0.856	6	IFI6, IFIT2, MIF, NUCB1, TMED9, XAF1
0.890521	0.821656	0.859114	0.858289	0.849206	0.856	6	ADAM17, IFI44L, IFI6, NUCB1, OR1I1, TMED9
0.889186	0.823248	0.859114	0.858289	0.849206	0.856	6	IFI6, IL1R2, MIF, NUCB1, TMA7, TMED9
0.883845	0.829618	0.859114	0.858289	0.849206	0.856	6	IFI44L, IFI6, LAMB3, MIF, NUCB1, TMA7
0.894526	0.816879	0.859114	0.855615	0.849206	0.854	6	ADIRF, IFI6, IL1R2, MIF, NUCB1, TMED9
0.878505	0.835987	0.859114	0.855615	0.849206	0.854	6	IFI6, MIF, NUCB1, OR1I1, TMA7, XAF1
0.891856	0.820064	0.859114	0.850267	0.865079	0.854	6	C19orf33, IFI6, MIF, NUCB1, SAMHD1, TMA7
0.895861	0.815287	0.859114	0.852941	0.849206	0.852	6	ADAM17, IFI6, LAMB3, MIF, NUCB1, XAF1
0.881175	0.83121	0.858388	0.860963	0.873016	0.864	6	BBS10, IFI6, MIF, NUCB1, SAMHD1, TMA7
0.886515	0.824841	0.858388	0.860963	0.849206	0.858	6	CXCL10, IFI44L, IFI6, MIF, NUCB1, XAF1
0.878505	0.834395	0.858388	0.860963	0.849206	0.858	6	C19orf33, IFI44L, IFI6, MIF, NUCB1, TCTEX1D4
0.895861	0.813694	0.858388	0.850267	0.849206	0.85	6	BBS10, C19orf33, IFI6, IL1R2, NUCB1, TIMM13
0.886515	0.824841	0.858388	0.850267	0.849206	0.85	6	IFI6, IL1R2, LAMB3, MIF, NUCB1, XAF1
0.87717	0.834395	0.857662	0.852941	0.920635	0.87	6	CXCL10, IFI44L, IFI6, IL1R2, SAMHD1, TMA7
0.871829	0.840764	0.857662	0.850267	0.904762	0.864	6	BBS10, CXCL10, IFI44L, IFI6, NUCB1, SAMHD1
0.891856	0.816879	0.857662	0.860963	0.865079	0.862	6	CXCL10, IFI44L, IFI6, LAMB3, MIF, NUCB1
0.894526	0.813694	0.857662	0.858289	0.873016	0.862	6	CXCL10, IFI6, MIF, NUCB1, TMED9, XAF1
0.88518	0.824841	0.857662	0.852941	0.888889	0.862	6	ADAM17, CXCL10, IFI6, MIF, SAMHD1, TMED9
0.886515	0.823248	0.857662	0.850267	0.896825	0.862	6	IFI6, IFIT2, MIF, NUCB1, SAMHD1, SIGLEC1
0.895861	0.812102	0.857662	0.852941	0.857143	0.854	6	ADIRF, IFI6, MIF, NUCB1, TMED9, XAF1
0.88785	0.821656	0.857662	0.852941	0.857143	0.854	6	IFI6, MIF, NUCB1, TMA7, TMED9, XAF1
0.883845	0.824841	0.856935	0.868984	0.857143	0.866	6	IFI44L, IFI6, IFIT2, IL1R2, MIF, NUCB1
0.88518	0.823248	0.856935	0.860963	0.865079	0.862	6	BBS10, CXCL11, IFI44L, IFI6, NUCB1, TMED9
0.883845	0.824841	0.856935	0.858289	0.865079	0.86	6	BBS10, C19orf33, CXCL11, IFI44L, IFI6, NUCB1
0.88785	0.820064	0.856935	0.858289	0.849206	0.856	6	IFI44L, IFI6, IFIT2, MIF, NUCB1, SDC1
0.890521	0.816879	0.856935	0.855615	0.857143	0.856	6	ADIRF, IFI6, IL1R2, NUCB1, OR1I1, TMA7
0.88785	0.820064	0.856935	0.852941	0.865079	0.856	6	IFI44L, IFI6, NUCB1, OR1I1, TCTEX1D4, TMED9
0.891856	0.815287	0.856935	0.850267	0.857143	0.852	6	CXCL11, IFI6, LAMB3, MIF, NUCB1, SDC1
0.883845	0.823248	0.856209	0.860963	0.865079	0.862	6	BBS10, IFI44L, IFI6, LAMB3, MIF, NUCB1
0.878505	0.829618	0.856209	0.860963	0.865079	0.862	6	IFI44L, IFI6, MIF, NUCB1, OR1I1, TCTEX1D4
0.88251	0.824841	0.856209	0.858289	0.873016	0.862	6	BBS10, CXCL10, IFI6, IL1R2, MIF, SAMHD1
0.886515	0.820064	0.856209	0.850267	0.896825	0.862	6	BBS10, IFI6, IL1R2, MIF, NUCB1, SAMHD1
0.883845	0.823248	0.856209	0.860963	0.857143	0.86	6	CXCL11, IFI44L, IFI6, IL1R2, MIF, NUCB1
0.889186	0.816879	0.856209	0.855615	0.873016	0.86	6	IFI6, MIF, NUCB1, SAMHD1, TMA7, TMED9
0.878505	0.829618	0.856209	0.860963	0.849206	0.858	6	ADAM17, CXCL10, IFI44L, IL1R2, MIF, NUCB1
0.893191	0.812102	0.856209	0.858289	0.857143	0.858	6	ADAM17, IFI6, LAMB3, MIF, NUCB1, OR1I1
0.88785	0.818471	0.856209	0.858289	0.857143	0.858	6	ADAM17, IFI6, IL1R2, NUCB1, OR1I1, XAF1
0.889186	0.816879	0.856209	0.855615	0.865079	0.858	6	ADIRF, IFI44L, IFI6, MIF, NUCB1, TMA7
0.899866	0.80414	0.856209	0.850267	0.865079	0.854	6	C19orf33, IFI6, NUCB1, SAMHD1, TIMM13, TMA7
0.894526	0.81051	0.856209	0.852941	0.849206	0.852	6	CXCL11, IFI6, LAMB3, MIF, NUCB1, TIMM13
0.886515	0.820064	0.856209	0.850267	0.857143	0.852	6	CXCL11, IFI6, MIF, NUCB1, TMA7, TMED9
0.878505	0.828025	0.855483	0.850267	0.904762	0.864	6	ADAM17, IFI44L, IFI6, MIF, NUCB1, SAMHD1
0.88251	0.823248	0.855483	0.863636	0.857143	0.862	6	CXCL10, IFI44L, IFI6, MIF, NUCB1, TCTEX1D4
0.886515	0.818471	0.855483	0.858289	0.873016	0.862	6	IFI6, IFIT2, MIF, NUCB1, SAMHD1, TMA7
0.87717	0.829618	0.855483	0.852941	0.888889	0.862	6	BBS10, IFI44L, IFI6, IFIT2, NUCB1, SAMHD1
0.891856	0.812102	0.855483	0.858289	0.865079	0.86	6	BBS10, IFI6, IL1R2, MIF, NUCB1, TMED9
0.88518	0.820064	0.855483	0.855615	0.873016	0.86	6	BBS10, C19orf33, IFI44L, IFI6, IL1R2, NUCB1
0.891856	0.812102	0.855483	0.852941	0.880952	0.86	6	CXCL10, IFI6, IL1R2, LAMB3, MIF, NUCB1
0.886515	0.818471	0.855483	0.858289	0.857143	0.858	6	ADAM17, BBS10, IFI6, LAMB3, MIF, NUCB1
0.88251	0.823248	0.855483	0.852941	0.873016	0.858	6	CXCL10, IFI6, IFIT2, MIF, NUCB1, TMED9
0.886515	0.818471	0.855483	0.855615	0.857143	0.856	6	ADAM17, CXCL10, IFI6, MIF, NUCB1, TMED9
0.88518	0.820064	0.855483	0.855615	0.849206	0.854	6	CXCL11, IFI6, NUCB1, OR1I1, SIGLEC1, TMED9
0.88518	0.820064	0.855483	0.852941	0.849206	0.852	6	IFI6, IL1R2, MIF, NUCB1, OR1I1, TMED9
0.875834	0.83121	0.855483	0.850267	0.857143	0.852	6	BBS10, IFI6, MIF, NUCB1, TMA7, XAF1
0.87717	0.828025	0.854757	0.860963	0.896825	0.87	6	C19orf33, IFI44L, IFI6, NUCB1, SAMHD1, TMA7
0.878505	0.826433	0.854757	0.852941	0.912698	0.868	6	BBS10, IFI44L, IFI6, MIF, NUCB1, SAMHD1
0.88518	0.818471	0.854757	0.863636	0.857143	0.862	6	COPA, IFI6, IL1R2, NUCB1, OR1I1, TMA7
0.88251	0.821656	0.854757	0.852941	0.888889	0.862	6	BBS10, C19orf33, IFI44L, IFI6, NUCB1, SAMHD1
0.87984	0.824841	0.854757	0.858289	0.857143	0.858	6	BBS10, C19orf33, IFI6, NUCB1, SAMHD1, TMA7
0.88518	0.818471	0.854757	0.855615	0.865079	0.858	6	CXCL11, IFI6, IFIT2, MIF, NUCB1, TMED9
0.88518	0.818471	0.854757	0.852941	0.865079	0.856	6	COPA, CXCL11, IFI6, MIF, NUCB1, TMED9
0.88251	0.821656	0.854757	0.852941	0.849206	0.852	6	IFI6, MIF, NUCB1, OR1I1, TMED9, XAF1
0.87984	0.824841	0.854757	0.850267	0.849206	0.85	6	ADAM17, IFI44L, IL1R2, NUCB1, OR1I1, TMED9
0.878505	0.824841	0.854031	0.877005	0.865079	0.874	6	IFI44L, IFI6, MIF, NUCB1, TCTEX1D4, TMA7
0.881175	0.821656	0.854031	0.868984	0.857143	0.866	6	BBS10, IFI44L, IFI6, MIF, NUCB1, SDC1
0.88251	0.820064	0.854031	0.863636	0.873016	0.866	6	IFI44L, IFI6, MIF, NUCB1, TCTEX1D4, TMED9
0.889186	0.812102	0.854031	0.850267	0.912698	0.866	6	ADIRF, IFI6, LAMB3, MIF, NUCB1, SAMHD1
0.883845	0.818471	0.854031	0.858289	0.880952	0.864	6	ADIRF, CXCL11, IFI6, IL1R2, MIF, SAMHD1
0.891856	0.808917	0.854031	0.858289	0.873016	0.862	6	CXCL10, IFI6, MIF, NUCB1, SAMHD1, TIMM13
0.88251	0.820064	0.854031	0.863636	0.849206	0.86	6	ADAM17, C19orf33, IFI44L, IFI6, NUCB1, TMA7
0.88251	0.820064	0.854031	0.852941	0.880952	0.86	6	IFI44L, IFI6, IL1R2, NUCB1, OR1I1, TMA7
0.88251	0.820064	0.854031	0.858289	0.857143	0.858	6	BBS10, IFI6, MIF, NUCB1, SAMHD1, SIGLEC1
0.893191	0.807325	0.854031	0.855615	0.865079	0.858	6	ADIRF, IFI6, IFIT2, NUCB1, OR1I1, TMED9
0.889186	0.812102	0.854031	0.855615	0.857143	0.856	6	ADAM17, CXCL11, IFI6, LAMB3, MIF, NUCB1
0.88251	0.820064	0.854031	0.855615	0.849206	0.854	6	C19orf33, IFI44L, IFI6, IFIT2, NUCB1, OR1I1
0.874499	0.829618	0.854031	0.852941	0.857143	0.854	6	BBS10, IFI44L, IFI6, IFIT2, MIF, NUCB1
0.889186	0.812102	0.854031	0.850267	0.857143	0.852	6	ADAM17, CXCL11, IFI6, OR1I1, SIGLEC1, TMED9
0.88251	0.820064	0.854031	0.850267	0.857143	0.852	6	ADAM17, IFI6, IL1R2, NUCB1, OR1I1, TMA7
0.881175	0.821656	0.854031	0.850267	0.857143	0.852	6	CXCL11, IFI44L, IFI6, NUCB1, OR1I1, TMA7
0.881175	0.820064	0.853304	0.852941	0.912698	0.868	6	BBS10, IFI44L, IFI6, NUCB1, OR1I1, SAMHD1
0.873164	0.829618	0.853304	0.868984	0.857143	0.866	6	BBS10, IFI44L, IFI6, MIF, NUCB1, TMA7
0.87717	0.824841	0.853304	0.863636	0.857143	0.862	6	ADAM17, BBS10, IFI44L, IFI6, MIF, NUCB1
0.88785	0.812102	0.853304	0.860963	0.865079	0.862	6	ADIRF, IFI44L, IFI6, LAMB3, MIF, NUCB1
0.88518	0.815287	0.853304	0.858289	0.857143	0.858	6	ADAM17, ADIRF, IFI44L, IFI6, MIF, NUCB1
0.88251	0.818471	0.853304	0.850267	0.880952	0.858	6	C19orf33, IFI44L, IFI6, NUCB1, SAMHD1, SDC1
0.883845	0.816879	0.853304	0.855615	0.857143	0.856	6	IFI44L, IFI6, MIF, NUCB1, SDC1, SIGLEC1
0.883845	0.816879	0.853304	0.852941	0.857143	0.854	6	ADAM17, CXCL11, IFI6, MIF, NUCB1, TMED9
0.890521	0.808917	0.853304	0.850267	0.857143	0.852	6	ADIRF, COPA, IFI6, NUCB1, OR1I1, TMA7
0.883845	0.815287	0.852578	0.855615	0.896825	0.866	6	C19orf33, IFI44L, IFI6, IFIT2, NUCB1, SAMHD1
0.870494	0.83121	0.852578	0.86631	0.849206	0.862	6	BBS10, IFI44L, LAMB3, MIF, NUCB1, XAF1
0.878505	0.821656	0.852578	0.850267	0.896825	0.862	6	CXCL10, IFI6, IL1R2, MIF, SAMHD1, TIMM13
0.88251	0.816879	0.852578	0.858289	0.849206	0.856	6	CXCL11, IFI44L, IFI6, MIF, NUCB1, XAF1
0.886515	0.812102	0.852578	0.852941	0.849206	0.852	6	ADAM17, IFI6, LAMB3, MIF, NUCB1, TMA7
0.88251	0.816879	0.852578	0.852941	0.849206	0.852	6	BBS10, IFI44L, IFI6, NUCB1, SDC1, TMED9
0.881175	0.818471	0.852578	0.850267	0.849206	0.85	6	CXCL10, IFI6, LAMB3, MIF, NUCB1, SIGLEC1
0.875834	0.824841	0.852578	0.850267	0.849206	0.85	6	ADAM17, C19orf33, IFI44L, IFI6, NUCB1, OR1I1
0.88251	0.815287	0.851852	0.868984	0.865079	0.868	6	CXCL11, IFI44L, IFI6, LAMB3, MIF, NUCB1
0.886515	0.81051	0.851852	0.868984	0.857143	0.866	6	ADAM17, CXCL10, IFI6, LAMB3, MIF, NUCB1
0.870494	0.829618	0.851852	0.868984	0.849206	0.864	6	BBS10, C19orf33, IFI44L, IFI6, NUCB1, TMA7
0.881175	0.816879	0.851852	0.858289	0.880952	0.864	6	ADIRF, IFI44L, IFI6, MIF, NUCB1, TCTEX1D4
0.878505	0.820064	0.851852	0.858289	0.880952	0.864	6	BBS10, CXCL11, IFI44L, IFI6, NUCB1, SAMHD1
0.886515	0.81051	0.851852	0.863636	0.857143	0.862	6	CXCL11, IFI44L, IFI6, MIF, NUCB1, SDC1
0.871829	0.828025	0.851852	0.863636	0.849206	0.86	6	ADAM17, CXCL11, IFI44L, IL1R2, MIF, NUCB1
0.889186	0.807325	0.851852	0.860963	0.849206	0.858	6	CXCL11, IFI6, IL1R2, MIF, NUCB1, OR1I1
0.874499	0.824841	0.851852	0.855615	0.865079	0.858	6	ADAM17, IFI44L, IL1R2, MIF, NUCB1, SDC1
0.88785	0.808917	0.851852	0.852941	0.873016	0.858	6	C19orf33, IFI6, IL1R2, NUCB1, SAMHD1, TMA7
0.87717	0.821656	0.851852	0.852941	0.873016	0.858	6	ADAM17, BBS10, IFI44L, IL1R2, MIF, NUCB1
0.875834	0.823248	0.851852	0.858289	0.849206	0.856	6	BBS10, IFI6, LAMB3, MIF, NUCB1, TMA7
0.878505	0.820064	0.851852	0.852941	0.865079	0.856	6	BBS10, IFI44L, IFI6, MIF, NUCB1, TCTEX1D4
0.869159	0.83121	0.851852	0.855615	0.849206	0.854	6	ADAM17, IFI44L, IFIT2, IL1R2, MIF, NUCB1
0.881175	0.816879	0.851852	0.852941	0.849206	0.852	6	ADAM17, CXCL11, IFI6, MIF, NUCB1, TMA7
0.88785	0.808917	0.851852	0.850267	0.857143	0.852	6	IFI6, MIF, NUCB1, OR1I1, SDC1, TMA7
0.87984	0.818471	0.851852	0.850267	0.849206	0.85	6	COPA, IFI6, NUCB1, OR1I1, TMA7, XAF1
0.87717	0.820064	0.851126	0.868984	0.857143	0.866	6	ADAM17, CXCL10, IFI6, OR1I1, TMED9, XAF1
0.878505	0.818471	0.851126	0.860963	0.857143	0.86	6	CXCL11, IFI44L, IFI6, MIF, NUCB1, TMA7
0.873164	0.824841	0.851126	0.858289	0.865079	0.86	6	BBS10, CXCL11, IFI44L, IFI6, MIF, NUCB1
0.88251	0.813694	0.851126	0.855615	0.857143	0.856	6	IFI44L, IFI6, MIF, NUCB1, SDC1, TMED9
0.88251	0.813694	0.851126	0.850267	0.873016	0.856	6	BBS10, CXCL11, IFI6, NUCB1, SAMHD1, TMA7
0.88785	0.807325	0.851126	0.855615	0.849206	0.854	6	CXCL10, IFI6, MIF, NUCB1, SDC1, TMED9
0.88785	0.807325	0.851126	0.852941	0.849206	0.852	6	ADAM17, CXCL10, IFI44L, NUCB1, OR1I1, XAF1
0.878505	0.818471	0.851126	0.850267	0.849206	0.85	6	ADAM17, IFI44L, MIF, NUCB1, SIGLEC1, XAF1
0.874499	0.821656	0.850399	0.86631	0.865079	0.866	6	CXCL11, IFI44L, IFI6, MIF, NUCB1, TCTEX1D4
0.87717	0.818471	0.850399	0.86631	0.857143	0.864	6	BBS10, IFI44L, IL1R2, MIF, NUCB1, XAF1
0.881175	0.813694	0.850399	0.850267	0.904762	0.864	6	IFI6, LAMB3, MIF, NUCB1, SAMHD1, TMED9
0.881175	0.813694	0.850399	0.860963	0.849206	0.858	6	C19orf33, IFI44L, IFI6, IFIT2, NUCB1, TCTEX1D4
0.893191	0.799363	0.850399	0.858289	0.849206	0.856	6	COPA, CXCL11, IFI6, MIF, NUCB1, SIGLEC1
0.87717	0.818471	0.850399	0.852941	0.865079	0.856	6	ADAM17, BBS10, CXCL10, IFI44L, NUCB1, TMED9
0.865154	0.832803	0.850399	0.850267	0.873016	0.856	6	ADAM17, CXCL10, IFI44L, MIF, NUCB1, SAMHD1
0.883845	0.81051	0.850399	0.855615	0.849206	0.854	6	ADAM17, CXCL11, IFI6, IL1R2, MIF, SAMHD1
0.865154	0.832803	0.850399	0.850267	0.857143	0.852	6	CXCL11, IFI44L, MIF, NUCB1, OR1I1, TMA7
0.890521	0.800955	0.849673	0.86631	0.849206	0.862	6	ADAM17, CXCL11, IFI6, MIF, NUCB1, TCTEX1D4
0.871829	0.823248	0.849673	0.860963	0.857143	0.86	6	BBS10, IFI6, NUCB1, OR1I1, SAMHD1, TMA7
0.875834	0.818471	0.849673	0.850267	0.888889	0.86	6	CXCL10, IFI44L, IL1R2, MIF, NUCB1, XAF1
0.87984	0.813694	0.849673	0.852941	0.857143	0.854	6	BBS10, IFI44L, IFI6, NUCB1, OR1I1, TMED9
0.878505	0.815287	0.849673	0.852941	0.849206	0.852	6	BBS10, C19orf33, IFI44L, IFI6, NUCB1, SDC1
0.873164	0.821656	0.849673	0.852941	0.849206	0.852	6	ADAM17, C19orf33, IFI44L, LAMB3, MIF, NUCB1
0.878505	0.815287	0.849673	0.850267	0.857143	0.852	6	CXCL10, IFI6, NUCB1, OR1I1, TMA7, XAF1
0.867824	0.826433	0.848947	0.860963	0.873016	0.864	6	BBS10, IFI44L, IFI6, MIF, NUCB1, TMED9
0.881175	0.81051	0.848947	0.858289	0.873016	0.862	6	IFI44L, IFI6, IL1R2, NUCB1, OR1I1, XAF1
0.878505	0.813694	0.848947	0.855615	0.857143	0.856	6	IFI6, IFIT2, MIF, NUCB1, OR1I1, TMED9
0.874499	0.818471	0.848947	0.850267	0.865079	0.854	6	ADAM17, C19orf33, CXCL10, IFI6, TMED9, XAF1
0.874499	0.818471	0.848947	0.852941	0.849206	0.852	6	ADAM17, CXCL10, IFI44L, MIF, NUCB1, TMED9
0.88251	0.808917	0.848947	0.850267	0.857143	0.852	6	CXCL10, CXCL11, IFI6, LAMB3, MIF, NUCB1
0.883845	0.807325	0.848947	0.850267	0.849206	0.85	6	COPA, CXCL11, IFI6, LAMB3, MIF, NUCB1
0.88251	0.808917	0.848947	0.850267	0.849206	0.85	6	IFI6, LAMB3, MIF, NUCB1, SDC1, TMED9
0.883845	0.805732	0.848221	0.863636	0.857143	0.862	6	ADAM17, CXCL10, IFI6, MIF, TMED9, XAF1
0.886515	0.802548	0.848221	0.855615	0.873016	0.86	6	ADIRF, IFI44L, IFI6, MIF, NUCB1, SDC1
0.881175	0.808917	0.848221	0.858289	0.857143	0.858	6	ADAM17, IFI44L, IFI6, NUCB1, OR1I1, SIGLEC1
0.873164	0.818471	0.848221	0.858289	0.857143	0.858	6	BBS10, IFI44L, IFI6, MIF, NUCB1, OR1I1
0.88518	0.80414	0.848221	0.850267	0.873016	0.856	6	IFI44L, IFI6, LAMB3, NUCB1, OR1I1, SDC1
0.870494	0.821656	0.848221	0.850267	0.873016	0.856	6	CXCL10, IFI6, IFIT2, IL1R2, MIF, SAMHD1
0.87717	0.813694	0.848221	0.850267	0.865079	0.854	6	ADAM17, IFI6, LAMB3, NUCB1, OR1I1, TMA7
0.870494	0.821656	0.848221	0.852941	0.849206	0.852	6	ADAM17, BBS10, C19orf33, IFI44L, IFI6, NUCB1
0.889186	0.799363	0.848221	0.850267	0.849206	0.85	6	ADAM17, C19orf33, CXCL10, IFI6, MIF, TMED9
0.87717	0.813694	0.848221	0.850267	0.849206	0.85	6	ADAM17, IFI44L, IFI6, NUCB1, OR1I1, XAF1
0.871829	0.818471	0.847495	0.850267	0.912698	0.866	6	ADAM17, C19orf33, CXCL10, IFI44L, IFI6, SAMHD1
0.88518	0.802548	0.847495	0.855615	0.873016	0.86	6	IFI44L, IFI6, IFIT2, LAMB3, NUCB1, OR1I1
0.867824	0.823248	0.847495	0.858289	0.857143	0.858	6	BBS10, C19orf33, IFI44L, IFI6, IFIT2, NUCB1
0.87717	0.812102	0.847495	0.858289	0.849206	0.856	6	ADAM17, IFI44L, IFIT2, MIF, NUCB1, XAF1
0.881175	0.807325	0.847495	0.855615	0.849206	0.854	6	IFI6, IL1R2, NUCB1, OR1I1, SDC1, TMA7
0.878505	0.81051	0.847495	0.855615	0.849206	0.854	6	BBS10, IFI6, MIF, NUCB1, SDC1, TMED9
0.869159	0.821656	0.847495	0.850267	0.857143	0.852	6	BBS10, C19orf33, CXCL10, CXCL11, IFI44L, NUCB1
0.87717	0.81051	0.846768	0.860963	0.888889	0.868	6	CXCL11, IFI44L, IFI6, LAMB3, NUCB1, OR1I1
0.870494	0.818471	0.846768	0.852941	0.857143	0.854	6	IFI44L, IL1R2, LAMB3, MIF, NUCB1, XAF1
0.875834	0.81051	0.846042	0.868984	0.849206	0.864	6	ADAM17, IFI6, IFIT2, LAMB3, NUCB1, OR1I1
0.863818	0.824841	0.846042	0.860963	0.857143	0.86	6	C19orf33, IFI44L, IFI6, NUCB1, OR1I1, TCTEX1D4
0.865154	0.823248	0.846042	0.852941	0.873016	0.858	6	BBS10, C19orf33, CXCL11, IFI44L, MIF, NUCB1
0.88518	0.799363	0.846042	0.858289	0.849206	0.856	6	BBS10, C19orf33, IFI6, IL1R2, MIF, NUCB1
0.881175	0.80414	0.846042	0.852941	0.865079	0.856	6	ADAM17, BBS10, CXCL11, IFI6, MIF, NUCB1
0.889186	0.794586	0.846042	0.852941	0.857143	0.854	6	ADAM17, ADIRF, IFI6, NUCB1, OR1I1, TMA7
0.875834	0.81051	0.846042	0.852941	0.857143	0.854	6	IFI44L, IFI6, LAMB3, NUCB1, OR1I1, TCTEX1D4
0.875834	0.81051	0.846042	0.850267	0.857143	0.852	6	ADAM17, C19orf33, CXCL10, IFI44L, MIF, NUCB1
0.869159	0.816879	0.845316	0.855615	0.857143	0.856	6	BBS10, C19orf33, CXCL10, IFI44L, IFIT2, NUCB1
0.883845	0.799363	0.845316	0.855615	0.849206	0.854	6	ADAM17, CXCL10, CXCL11, IFI6, MIF, TMED9
0.863818	0.823248	0.845316	0.855615	0.849206	0.854	6	ADAM17, CXCL11, IFI44L, LAMB3, MIF, NUCB1
0.88518	0.797771	0.845316	0.850267	0.849206	0.85	6	BBS10, COPA, CXCL11, IFI6, IL1R2, MIF
0.87984	0.80414	0.845316	0.850267	0.849206	0.85	6	ADAM17, CXCL10, IFI44L, IFI6, MIF, TMED9
0.874499	0.81051	0.845316	0.850267	0.849206	0.85	6	IFI44L, IFI6, NUCB1, OR1I1, TCTEX1D4, XAF1
0.862483	0.823248	0.84459	0.860963	0.873016	0.864	6	BBS10, C19orf33, IFI44L, IFI6, MIF, NUCB1
0.862483	0.823248	0.84459	0.852941	0.865079	0.856	6	BBS10, CXCL11, IFI44L, IFIT2, MIF, NUCB1
0.874499	0.808917	0.84459	0.852941	0.857143	0.854	6	IFI6, IFIT2, MIF, NUCB1, TCTEX1D4, TMED9
0.871829	0.812102	0.84459	0.850267	0.865079	0.854	6	BBS10, C19orf33, CXCL10, IFI44L, NUCB1, SDC1
0.873164	0.81051	0.84459	0.852941	0.849206	0.852	6	ADAM17, IFI44L, IFI6, NUCB1, OR1I1, TMA7
0.88785	0.792994	0.84459	0.850267	0.849206	0.85	6	ADAM17, COPA, CXCL10, IFI6, MIF, TMED9
0.871829	0.81051	0.843863	0.855615	0.873016	0.86	6	ADAM17, IFI44L, IL1R2, LAMB3, MIF, NUCB1
0.870494	0.812102	0.843863	0.855615	0.873016	0.86	6	ADAM17, CXCL10, IFI44L, LAMB3, MIF, NUCB1
0.869159	0.813694	0.843863	0.850267	0.880952	0.858	6	ADAM17, C19orf33, IFI44L, IFI6, NUCB1, SAMHD1
0.867824	0.815287	0.843863	0.852941	0.857143	0.854	6	ADAM17, IFI44L, IFIT2, LAMB3, MIF, NUCB1
0.878505	0.802548	0.843863	0.850267	0.857143	0.852	6	ADAM17, CXCL11, IFI6, IFIT2, OR1I1, TMED9
0.866489	0.816879	0.843863	0.850267	0.857143	0.852	6	CXCL10, IFI44L, MIF, NUCB1, TMA7, XAF1
0.87717	0.80414	0.843863	0.850267	0.849206	0.85	6	ADAM17, BBS10, IFI44L, IFI6, LAMB3, NUCB1
0.873164	0.807325	0.843137	0.858289	0.849206	0.856	6	ADAM17, IFI6, LAMB3, MIF, NUCB1, TMED9
0.869159	0.812102	0.843137	0.850267	0.865079	0.854	6	BBS10, CXCL10, IFI44L, LAMB3, NUCB1, XAF1
0.874499	0.805732	0.843137	0.852941	0.849206	0.852	6	ADAM17, BBS10, CXCL11, IFI6, LAMB3, NUCB1
0.861148	0.821656	0.843137	0.850267	0.857143	0.852	6	BBS10, C19orf33, CXCL11, IFI44L, NUCB1, TMA7
0.867824	0.813694	0.843137	0.850267	0.849206	0.85	6	IFI44L, IFI6, NUCB1, OR1I1, SIGLEC1, TMA7
0.87984	0.797771	0.842411	0.852941	0.880952	0.86	6	ADAM17, CXCL10, IFI44L, IFI6, MIF, TMA7
0.866489	0.813694	0.842411	0.858289	0.857143	0.858	6	COPA, IFI6, LAMB3, NUCB1, OR1I1, TMA7
0.866489	0.813694	0.842411	0.850267	0.857143	0.852	6	CXCL10, IFI44L, IFIT2, MIF, NUCB1, OR1I1
0.870494	0.807325	0.841685	0.855615	0.873016	0.86	6	ADAM17, CXCL10, IFI44L, MIF, TMED9, XAF1
0.88251	0.792994	0.841685	0.858289	0.849206	0.856	6	ADAM17, BBS10, CXCL11, IFI6, MIF, SAMHD1
0.865154	0.813694	0.841685	0.850267	0.873016	0.856	6	CXCL11, IFI44L, IL1R2, MIF, NUCB1, TMA7
0.870494	0.807325	0.841685	0.850267	0.865079	0.854	6	BBS10, CXCL11, IFI44L, IFI6, IL1R2, NUCB1
0.862483	0.813694	0.840232	0.850267	0.873016	0.856	6	ADAM17, C19orf33, CXCL10, IFI44L, TMED9, XAF1
0.861148	0.813694	0.839506	0.855615	0.849206	0.854	6	CXCL10, CXCL11, IFI44L, MIF, NUCB1, XAF1
0.867824	0.799363	0.836601	0.852941	0.865079	0.856	6	ADAM17, CXCL10, IFI6, MIF, TMA7, XAF1
0.873164	0.792994	0.836601	0.850267	0.849206	0.85	6	ADAM17, CXCL11, IFI6, MIF, SAMHD1, SDC1
0.87717	0.785032	0.835149	0.860963	0.857143	0.86	6	ADAM17, CXCL10, IFI44L, IFI6, IFIT2, MIF
0.867824	0.796178	0.835149	0.850267	0.873016	0.856	6	ADAM17, CXCL10, IFI44L, IFI6, MIF, SIGLEC1
0.875834	0.786624	0.835149	0.852941	0.857143	0.854	6	ADAM17, CXCL11, IFI44L, IFI6, MIF, TMA7
0.873164	0.789809	0.835149	0.852941	0.849206	0.852	6	ADAM17, CXCL10, IFI6, IFIT2, MIF, TMA7
0.869159	0.791401	0.833696	0.855615	0.857143	0.856	6	COPA, CXCL10, IFI6, LAMB3, MIF, SIGLEC1
0.865154	0.792994	0.832244	0.858289	0.857143	0.858	6	ADAM17, CXCL10, LAMB3, MIF, NUCB1, XAF1
0.863818	0.791401	0.830792	0.850267	0.865079	0.854	6	ADAM17, CXCL10, IFI6, IFIT2, OR1I1, TMA7
0.871829	0.77707	0.828613	0.850267	0.857143	0.852	6	ADAM17, BBS10, COPA, CXCL10, IFI6, MIF
0.910547	0.83758	0.877269	0.868984	0.873016	0.87	7	CXCL10, IFI6, MIF, NUCB1, SAMHD1, SIGLEC1, TMED9
0.903872	0.845541	0.877269	0.86631	0.873016	0.868	7	C19orf33, IFI6, IL1R2, NUCB1, OR1I1, TMA7, XAF1
0.901202	0.847134	0.876543	0.860963	0.873016	0.864	7	IFI6, MIF, NUCB1, SAMHD1, SIGLEC1, TMED9, XAF1
0.903872	0.842357	0.875817	0.860963	0.912698	0.874	7	COPA, CXCL11, IFI6, MIF, NUCB1, SAMHD1, TMED9
0.907877	0.83758	0.875817	0.860963	0.896825	0.87	7	CXCL10, IFI6, MIF, NUCB1, SAMHD1, TMA7, TMED9
0.901202	0.843949	0.875091	0.86631	0.873016	0.868	7	CXCL10, IFI6, NUCB1, OR1I1, SAMHD1, SIGLEC1, TMED9
0.894526	0.850318	0.874365	0.863636	0.896825	0.872	7	IFI6, LAMB3, MIF, NUCB1, SAMHD1, SIGLEC1, XAF1
0.897196	0.847134	0.874365	0.860963	0.904762	0.872	7	CXCL10, IFI6, MIF, NUCB1, SAMHD1, TMA7, XAF1
0.901202	0.842357	0.874365	0.863636	0.888889	0.87	7	ADAM17, IFI44L, IFI6, IL1R2, MIF, NUCB1, SIGLEC1
0.909212	0.832803	0.874365	0.860963	0.888889	0.868	7	CXCL11, IFI6, MIF, NUCB1, SAMHD1, SIGLEC1, TMED9
0.894526	0.850318	0.874365	0.860963	0.888889	0.868	7	IFI6, LAMB3, MIF, NUCB1, SAMHD1, TMA7, XAF1
0.883845	0.861465	0.873638	0.860963	0.888889	0.868	7	BBS10, IFI6, NUCB1, OR1I1, SAMHD1, TMA7, XAF1
0.894526	0.847134	0.872912	0.863636	0.873016	0.866	7	IFI6, MIF, NUCB1, SAMHD1, TMA7, TMED9, XAF1
0.901202	0.83758	0.872186	0.860963	0.880952	0.866	7	IFI6, IL1R2, MIF, NUCB1, SAMHD1, TMA7, TMED9
0.902537	0.835987	0.872186	0.860963	0.873016	0.864	7	ADIRF, IFI6, IL1R2, MIF, NUCB1, TMED9, XAF1
0.893191	0.845541	0.87146	0.863636	0.888889	0.87	7	C19orf33, IFI6, IL1R2, NUCB1, SAMHD1, TMA7, XAF1
0.88785	0.851911	0.87146	0.863636	0.888889	0.87	7	BBS10, IFI6, MIF, NUCB1, SAMHD1, TMA7, XAF1
0.893191	0.843949	0.870733	0.871658	0.896825	0.878	7	IFI44L, IFI6, IL1R2, MIF, NUCB1, OR1I1, TMA7
0.903872	0.83121	0.870733	0.874332	0.873016	0.874	7	CXCL10, IFI44L, IFI6, IL1R2, MIF, NUCB1, TMA7
0.894526	0.842357	0.870733	0.860963	0.896825	0.87	7	IFI44L, IFI6, MIF, NUCB1, SAMHD1, TMA7, XAF1
0.890521	0.847134	0.870733	0.863636	0.880952	0.868	7	ADIRF, IFI6, MIF, NUCB1, SAMHD1, TMA7, XAF1
0.890521	0.847134	0.870733	0.863636	0.880952	0.868	7	C19orf33, IFI44L, IFI6, IL1R2, NUCB1, OR1I1, TMA7
0.895861	0.840764	0.870733	0.860963	0.888889	0.868	7	ADIRF, IFI6, MIF, NUCB1, SAMHD1, SIGLEC1, XAF1
0.893191	0.843949	0.870733	0.86631	0.865079	0.866	7	BBS10, C19orf33, IFI6, IL1R2, NUCB1, TMA7, XAF1
0.895861	0.840764	0.870733	0.860963	0.880952	0.866	7	BBS10, IFI44L, IFI6, NUCB1, SAMHD1, SDC1, TMED9
0.895861	0.840764	0.870733	0.863636	0.865079	0.864	7	IFI44L, IFI6, IL1R2, MIF, NUCB1, TMA7, XAF1
0.88518	0.851911	0.870007	0.868984	0.873016	0.87	7	IFI6, MIF, NUCB1, OR1I1, SAMHD1, TMA7, XAF1
0.890521	0.845541	0.870007	0.863636	0.888889	0.87	7	CXCL11, IFI6, MIF, NUCB1, SAMHD1, TMED9, XAF1
0.890521	0.845541	0.870007	0.863636	0.873016	0.866	7	IFI44L, IFI6, MIF, NUCB1, OR1I1, SIGLEC1, TMA7
0.890521	0.845541	0.870007	0.860963	0.880952	0.866	7	CXCL11, IFI6, IL1R2, MIF, NUCB1, SAMHD1, XAF1
0.889186	0.845541	0.869281	0.86631	0.880952	0.87	7	ADAM17, IFI6, MIF, NUCB1, SAMHD1, TMA7, XAF1
0.891856	0.842357	0.869281	0.86631	0.873016	0.868	7	IFI6, IFIT2, MIF, NUCB1, SAMHD1, TMA7, XAF1
0.894526	0.839172	0.869281	0.860963	0.880952	0.866	7	ADAM17, IFI44L, IFI6, LAMB3, MIF, NUCB1, SIGLEC1
0.893191	0.840764	0.869281	0.860963	0.880952	0.866	7	IFI6, IL1R2, MIF, NUCB1, SAMHD1, TMA7, XAF1
0.901202	0.83121	0.869281	0.863636	0.865079	0.864	7	ADAM17, CXCL11, IFI6, IL1R2, MIF, NUCB1, XAF1
0.894526	0.83758	0.868555	0.877005	0.865079	0.874	7	IFI44L, IFI6, IFIT2, IL1R2, MIF, NUCB1, TMA7
0.895861	0.835987	0.868555	0.874332	0.873016	0.874	7	ADAM17, IFI6, IL1R2, MIF, NUCB1, TMA7, XAF1
0.889186	0.843949	0.868555	0.868984	0.888889	0.874	7	IFI44L, IFI6, NUCB1, OR1I1, SAMHD1, SDC1, TMED9
0.901202	0.829618	0.868555	0.86631	0.880952	0.87	7	ADIRF, IFI44L, IFI6, IL1R2, MIF, NUCB1, TCTEX1D4
0.899866	0.829618	0.867829	0.860963	0.904762	0.872	7	IFI6, IFIT2, LAMB3, MIF, NUCB1, SAMHD1, SIGLEC1
0.901202	0.828025	0.867829	0.860963	0.888889	0.868	7	COPA, CXCL10, IFI6, IL1R2, MIF, NUCB1, SAMHD1
0.893191	0.83758	0.867829	0.860963	0.888889	0.868	7	CXCL10, IFI44L, IFI6, IL1R2, MIF, SAMHD1, TIMM13
0.893191	0.83758	0.867829	0.86631	0.865079	0.866	7	BBS10, C19orf33, IFI6, IL1R2, MIF, NUCB1, TMA7
0.894526	0.835987	0.867829	0.860963	0.880952	0.866	7	C19orf33, IFI44L, IFI6, NUCB1, SAMHD1, SDC1, TMED9
0.893191	0.83758	0.867829	0.860963	0.865079	0.862	7	IFI44L, IFI6, IL1R2, LAMB3, MIF, NUCB1, TMA7
0.88518	0.845541	0.867102	0.863636	0.904762	0.874	7	CXCL11, IFI6, MIF, NUCB1, SAMHD1, TMA7, XAF1
0.894526	0.834395	0.867102	0.860963	0.880952	0.866	7	BBS10, IFI6, LAMB3, MIF, NUCB1, SAMHD1, SIGLEC1
0.894526	0.834395	0.867102	0.863636	0.865079	0.864	7	ADAM17, IFI6, MIF, NUCB1, SAMHD1, TMED9, XAF1
0.891856	0.83758	0.867102	0.863636	0.865079	0.864	7	IFI6, MIF, NUCB1, SAMHD1, SDC1, TMA7, XAF1
0.894526	0.834395	0.867102	0.860963	0.873016	0.864	7	COPA, CXCL10, IFI6, MIF, NUCB1, SIGLEC1, TMED9
0.889186	0.839172	0.866376	0.868984	0.888889	0.874	7	IFI44L, IFI6, IL1R2, MIF, NUCB1, OR1I1, TCTEX1D4
0.894526	0.832803	0.866376	0.871658	0.865079	0.87	7	IFI44L, IFI6, MIF, NUCB1, SDC1, TMA7, XAF1
0.894526	0.832803	0.866376	0.863636	0.888889	0.87	7	IFI6, IFIT2, MIF, NUCB1, SAMHD1, SDC1, SIGLEC1
0.895861	0.83121	0.866376	0.863636	0.873016	0.866	7	ADAM17, ADIRF, IFI44L, IFI6, MIF, NUCB1, TMED9
0.88785	0.840764	0.866376	0.863636	0.873016	0.866	7	BBS10, IFI44L, IFI6, IL1R2, MIF, NUCB1, TCTEX1D4
0.883845	0.843949	0.86565	0.863636	0.904762	0.874	7	BBS10, IFI44L, IFI6, NUCB1, OR1I1, SAMHD1, TMED9
0.898531	0.826433	0.86565	0.874332	0.865079	0.872	7	ADAM17, CXCL10, IFI6, IL1R2, MIF, NUCB1, XAF1
0.890521	0.835987	0.86565	0.860963	0.880952	0.866	7	IFI44L, IFI6, IL1R2, MIF, NUCB1, TCTEX1D4, TMED9
0.88518	0.842357	0.86565	0.860963	0.880952	0.866	7	CXCL11, IFI44L, IFI6, IL1R2, MIF, NUCB1, SAMHD1
0.897196	0.828025	0.86565	0.863636	0.865079	0.864	7	BBS10, CXCL10, IFI6, NUCB1, SAMHD1, SIGLEC1, TMED9
0.897196	0.828025	0.86565	0.860963	0.873016	0.864	7	CXCL10, IFI44L, IFI6, LAMB3, MIF, NUCB1, XAF1
0.895861	0.829618	0.86565	0.860963	0.873016	0.864	7	IFI44L, IFI6, NUCB1, SAMHD1, SIGLEC1, TMA7, XAF1
0.897196	0.828025	0.86565	0.860963	0.865079	0.862	7	ADAM17, ADIRF, IFI44L, IFI6, IL1R2, MIF, NUCB1
0.894526	0.83121	0.86565	0.860963	0.865079	0.862	7	ADAM17, IFI6, IL1R2, NUCB1, OR1I1, TMA7, XAF1
0.890521	0.835987	0.86565	0.860963	0.865079	0.862	7	CXCL11, IFI44L, IFI6, IL1R2, MIF, NUCB1, SIGLEC1
0.88518	0.840764	0.864924	0.871658	0.880952	0.874	7	BBS10, IFI44L, IFI6, IL1R2, MIF, NUCB1, TMA7
0.88785	0.83758	0.864924	0.86631	0.896825	0.874	7	BBS10, IFI44L, IFI6, MIF, NUCB1, SAMHD1, TCTEX1D4
0.897196	0.826433	0.864924	0.860963	0.904762	0.872	7	BBS10, IFI44L, IFI6, MIF, NUCB1, SAMHD1, SDC1
0.894526	0.829618	0.864924	0.868984	0.873016	0.87	7	IFI44L, IFI6, LAMB3, MIF, NUCB1, OR1I1, TCTEX1D4
0.890521	0.834395	0.864924	0.86631	0.880952	0.87	7	C19orf33, IFI44L, IFI6, IL1R2, NUCB1, SAMHD1, TMA7
0.891856	0.832803	0.864924	0.868984	0.865079	0.868	7	ADAM17, BBS10, IFI44L, IFI6, IL1R2, MIF, NUCB1
0.894526	0.829618	0.864924	0.86631	0.873016	0.868	7	IFI44L, IFI6, IL1R2, MIF, NUCB1, TCTEX1D4, TMA7
0.891856	0.832803	0.864924	0.863636	0.880952	0.868	7	IFI44L, IFI6, IL1R2, MIF, NUCB1, SIGLEC1, TMA7
0.895861	0.828025	0.864924	0.863636	0.873016	0.866	7	CXCL10, IFI44L, IFI6, IL1R2, MIF, NUCB1, OR1I1
0.893191	0.83121	0.864924	0.860963	0.865079	0.862	7	ADAM17, IFI44L, IFI6, IL1R2, LAMB3, MIF, NUCB1
0.88518	0.839172	0.864198	0.868984	0.896825	0.876	7	CXCL11, IFI44L, IFI6, MIF, NUCB1, SAMHD1, TCTEX1D4
0.894526	0.828025	0.864198	0.871658	0.880952	0.874	7	ADIRF, BBS10, IFI44L, IFI6, IL1R2, MIF, NUCB1
0.88785	0.835987	0.864198	0.863636	0.904762	0.874	7	ADAM17, BBS10, CXCL10, IFI44L, IFI6, TMED9, XAF1
0.890521	0.832803	0.864198	0.871658	0.873016	0.872	7	ADAM17, IFI44L, IFI6, IL1R2, MIF, NUCB1, XAF1
0.88785	0.835987	0.864198	0.863636	0.896825	0.872	7	IFI44L, IFI6, IFIT2, MIF, NUCB1, SAMHD1, TMA7
0.902537	0.818471	0.864198	0.860963	0.904762	0.872	7	ADIRF, CXCL11, IFI6, IL1R2, MIF, NUCB1, SAMHD1
0.88251	0.842357	0.864198	0.863636	0.888889	0.87	7	IFI44L, IFI6, MIF, NUCB1, SAMHD1, SDC1, TMA7
0.893191	0.829618	0.864198	0.86631	0.873016	0.868	7	IFI44L, IFI6, IL1R2, MIF, NUCB1, SDC1, XAF1
0.891856	0.83121	0.864198	0.860963	0.888889	0.868	7	C19orf33, IFI6, IL1R2, MIF, NUCB1, SAMHD1, TMA7
0.898531	0.823248	0.864198	0.86631	0.865079	0.866	7	ADIRF, IFI44L, IFI6, IL1R2, MIF, NUCB1, SDC1
0.893191	0.829618	0.864198	0.86631	0.865079	0.866	7	CXCL11, IFI44L, IFI6, IFIT2, LAMB3, MIF, NUCB1
0.894526	0.828025	0.864198	0.860963	0.880952	0.866	7	BBS10, CXCL10, IFI6, IL1R2, MIF, NUCB1, SAMHD1
0.891856	0.83121	0.864198	0.863636	0.865079	0.864	7	BBS10, COPA, IFI6, IL1R2, MIF, NUCB1, TMA7
0.88518	0.839172	0.864198	0.860963	0.873016	0.864	7	BBS10, IFI6, IFIT2, MIF, NUCB1, SAMHD1, XAF1
0.899866	0.820064	0.863471	0.874332	0.865079	0.872	7	CXCL10, IFI44L, IFI6, IL1R2, MIF, NUCB1, XAF1
0.897196	0.823248	0.863471	0.874332	0.865079	0.872	7	CXCL10, IFI44L, IFI6, MIF, NUCB1, TCTEX1D4, TMA7
0.886515	0.835987	0.863471	0.868984	0.865079	0.868	7	CXCL11, IFI44L, IFI6, MIF, NUCB1, OR1I1, TMA7
0.897196	0.823248	0.863471	0.86631	0.873016	0.868	7	ADIRF, IFI44L, IFI6, LAMB3, MIF, NUCB1, TCTEX1D4
0.895861	0.824841	0.863471	0.863636	0.873016	0.866	7	ADAM17, IFI6, MIF, NUCB1, SAMHD1, TMA7, TMED9
0.88785	0.834395	0.863471	0.863636	0.873016	0.866	7	ADAM17, IFI44L, IFI6, IL1R2, MIF, NUCB1, TMED9
0.898531	0.821656	0.863471	0.860963	0.880952	0.866	7	IFI44L, IFI6, MIF, NUCB1, OR1I1, SDC1, TMA7
0.891856	0.829618	0.863471	0.860963	0.880952	0.866	7	BBS10, IFI44L, IFI6, IL1R2, MIF, NUCB1, SDC1
0.894526	0.826433	0.863471	0.863636	0.865079	0.864	7	IFI6, IFIT2, MIF, NUCB1, TMA7, TMED9, XAF1
0.890521	0.83121	0.863471	0.863636	0.865079	0.864	7	C19orf33, IFI44L, IFI6, IL1R2, MIF, NUCB1, SDC1
0.893191	0.828025	0.863471	0.860963	0.873016	0.864	7	CXCL11, IFI44L, IFI6, LAMB3, MIF, NUCB1, SDC1
0.890521	0.829618	0.862745	0.877005	0.880952	0.878	7	BBS10, IFI44L, IFI6, IFIT2, IL1R2, MIF, NUCB1
0.891856	0.828025	0.862745	0.86631	0.896825	0.874	7	BBS10, IFI44L, IFI6, IL1R2, MIF, NUCB1, TMED9
0.891856	0.828025	0.862745	0.86631	0.888889	0.872	7	C19orf33, IFI44L, IFI6, IFIT2, IL1R2, NUCB1, SAMHD1
0.88785	0.832803	0.862745	0.863636	0.888889	0.87	7	IFI44L, IFI6, MIF, NUCB1, SAMHD1, TCTEX1D4, TMED9
0.890521	0.829618	0.862745	0.86631	0.873016	0.868	7	ADAM17, BBS10, IFI44L, IFI6, MIF, NUCB1, SIGLEC1
0.891856	0.828025	0.862745	0.863636	0.880952	0.868	7	ADAM17, BBS10, CXCL10, IFI44L, IFI6, NUCB1, TMED9
0.891856	0.828025	0.862745	0.860963	0.888889	0.868	7	BBS10, IFI6, MIF, NUCB1, SAMHD1, SDC1, TMED9
0.898531	0.820064	0.862745	0.860963	0.880952	0.866	7	ADIRF, IFI44L, IFI6, IFIT2, NUCB1, OR1I1, TMED9
0.88785	0.832803	0.862745	0.860963	0.880952	0.866	7	BBS10, CXCL10, IFI6, MIF, NUCB1, SAMHD1, TMA7
0.889186	0.83121	0.862745	0.863636	0.865079	0.864	7	COPA, IFI6, MIF, NUCB1, SAMHD1, TMA7, TMED9
0.88251	0.839172	0.862745	0.863636	0.865079	0.864	7	IFI44L, IFI6, MIF, NUCB1, OR1I1, TMA7, XAF1
0.897196	0.821656	0.862745	0.860963	0.873016	0.864	7	CXCL11, IFI6, IFIT2, MIF, NUCB1, SDC1, TMED9
0.893191	0.826433	0.862745	0.860963	0.873016	0.864	7	COPA, CXCL11, IFI6, MIF, NUCB1, OR1I1, TMA7
0.88785	0.832803	0.862745	0.860963	0.873016	0.864	7	C19orf33, IFI44L, IFI6, IL1R2, NUCB1, OR1I1, XAF1
0.886515	0.834395	0.862745	0.860963	0.873016	0.864	7	IFI6, MIF, NUCB1, SAMHD1, TCTEX1D4, TMA7, XAF1
0.890521	0.829618	0.862745	0.860963	0.865079	0.862	7	IFI6, IL1R2, MIF, NUCB1, OR1I1, SDC1, TMED9
0.88785	0.832803	0.862745	0.860963	0.865079	0.862	7	BBS10, IFI6, IL1R2, MIF, NUCB1, SIGLEC1, TMED9
0.87717	0.843949	0.862019	0.86631	0.912698	0.878	7	BBS10, IFI44L, IFI6, MIF, NUCB1, SAMHD1, TMA7
0.88518	0.834395	0.862019	0.874332	0.865079	0.872	7	BBS10, IFI44L, IFI6, LAMB3, MIF, NUCB1, TMA7
0.889186	0.829618	0.862019	0.868984	0.880952	0.872	7	BBS10, IFI44L, IFI6, IL1R2, MIF, NUCB1, OR1I1
0.881175	0.839172	0.862019	0.860963	0.904762	0.872	7	COPA, IFI44L, IFI6, MIF, NUCB1, SAMHD1, TMA7
0.88785	0.83121	0.862019	0.871658	0.865079	0.87	7	ADAM17, IFI44L, IFI6, IFIT2, IL1R2, MIF, NUCB1
0.88518	0.834395	0.862019	0.871658	0.865079	0.87	7	BBS10, CXCL11, IFI44L, IFI6, IFIT2, MIF, NUCB1
0.893191	0.824841	0.862019	0.868984	0.873016	0.87	7	ADIRF, IFI44L, IFI6, LAMB3, MIF, NUCB1, OR1I1
0.893191	0.824841	0.862019	0.86631	0.880952	0.87	7	CXCL10, IFI44L, IFI6, IL1R2, LAMB3, MIF, NUCB1
0.898531	0.818471	0.862019	0.863636	0.888889	0.87	7	ADAM17, ADIRF, CXCL11, IFI6, MIF, NUCB1, SAMHD1
0.893191	0.824841	0.862019	0.860963	0.896825	0.87	7	BBS10, CXCL10, IFI6, NUCB1, OR1I1, SAMHD1, TMED9
0.893191	0.824841	0.862019	0.863636	0.880952	0.868	7	COPA, CXCL10, IFI44L, IFI6, MIF, NUCB1, TCTEX1D4
0.894526	0.823248	0.862019	0.860963	0.888889	0.868	7	BBS10, CXCL11, IFI6, MIF, NUCB1, SAMHD1, TMED9
0.88785	0.83121	0.862019	0.86631	0.865079	0.866	7	ADAM17, BBS10, C19orf33, IFI6, IL1R2, NUCB1, XAF1
0.894526	0.823248	0.862019	0.863636	0.865079	0.864	7	ADAM17, IFI44L, IFI6, LAMB3, MIF, NUCB1, XAF1
0.88518	0.834395	0.862019	0.860963	0.873016	0.864	7	BBS10, IFI44L, IL1R2, MIF, NUCB1, SIGLEC1, XAF1
0.897196	0.820064	0.862019	0.860963	0.865079	0.862	7	ADAM17, CXCL11, IFI6, IL1R2, MIF, NUCB1, SAMHD1
0.889186	0.828025	0.861293	0.860963	0.920635	0.876	7	BBS10, IFI44L, IFI6, IFIT2, MIF, NUCB1, SAMHD1
0.890521	0.826433	0.861293	0.860963	0.912698	0.874	7	BBS10, CXCL11, IFI6, IL1R2, MIF, NUCB1, SAMHD1
0.893191	0.823248	0.861293	0.863636	0.896825	0.872	7	BBS10, CXCL10, IFI44L, IFI6, MIF, NUCB1, TMED9
0.88785	0.829618	0.861293	0.863636	0.896825	0.872	7	BBS10, C19orf33, IFI44L, IFI6, NUCB1, SAMHD1, TMED9
0.88518	0.832803	0.861293	0.868984	0.873016	0.87	7	BBS10, IFI44L, IL1R2, MIF, NUCB1, TCTEX1D4, XAF1
0.893191	0.823248	0.861293	0.863636	0.888889	0.87	7	C19orf33, IFI44L, IFI6, IFIT2, NUCB1, SAMHD1, SDC1
0.881175	0.83758	0.861293	0.868984	0.865079	0.868	7	IFI6, IFIT2, MIF, NUCB1, OR1I1, TMA7, TMED9
0.88785	0.829618	0.861293	0.863636	0.880952	0.868	7	BBS10, IFI6, MIF, NUCB1, SAMHD1, TMA7, TMED9
0.886515	0.83121	0.861293	0.863636	0.880952	0.868	7	C19orf33, IFI44L, IFI6, NUCB1, SAMHD1, TCTEX1D4, TMED9
0.88785	0.829618	0.861293	0.860963	0.888889	0.868	7	IFI6, LAMB3, MIF, NUCB1, SAMHD1, TMA7, TMED9
0.88251	0.835987	0.861293	0.860963	0.888889	0.868	7	IFI44L, IFI6, NUCB1, OR1I1, SAMHD1, TCTEX1D4, TMED9
0.88785	0.829618	0.861293	0.860963	0.880952	0.866	7	BBS10, C19orf33, IFI44L, IFI6, IL1R2, MIF, NUCB1
0.883845	0.834395	0.861293	0.860963	0.880952	0.866	7	IFI44L, IFI6, IL1R2, MIF, NUCB1, SDC1, TMED9
0.883845	0.834395	0.861293	0.860963	0.880952	0.866	7	ADAM17, BBS10, IFI44L, IFI6, NUCB1, SAMHD1, TMED9
0.883845	0.834395	0.861293	0.863636	0.865079	0.864	7	BBS10, C19orf33, IFI44L, IFI6, IL1R2, NUCB1, TMA7
0.893191	0.823248	0.861293	0.860963	0.873016	0.864	7	ADAM17, CXCL11, IFI6, MIF, NUCB1, SDC1, TMED9
0.893191	0.823248	0.861293	0.860963	0.865079	0.862	7	ADAM17, IFI6, IL1R2, MIF, NUCB1, OR1I1, XAF1
0.88785	0.829618	0.861293	0.860963	0.865079	0.862	7	BBS10, IFI6, IFIT2, MIF, NUCB1, SAMHD1, SIGLEC1
0.889186	0.826433	0.860566	0.860963	0.912698	0.874	7	ADAM17, ADIRF, IFI44L, IFI6, MIF, NUCB1, SAMHD1
0.886515	0.829618	0.860566	0.86631	0.888889	0.872	7	ADAM17, CXCL10, IFI6, OR1I1, SIGLEC1, TMED9, XAF1
0.88785	0.828025	0.860566	0.871658	0.865079	0.87	7	CXCL11, IFI44L, IFI6, IL1R2, MIF, NUCB1, TMA7
0.88785	0.828025	0.860566	0.868984	0.865079	0.868	7	CXCL11, IFI44L, IFI6, MIF, NUCB1, OR1I1, SDC1
0.890521	0.824841	0.860566	0.863636	0.880952	0.868	7	ADAM17, ADIRF, IFI44L, IFI6, LAMB3, MIF, NUCB1
0.87984	0.83758	0.860566	0.860963	0.888889	0.868	7	C19orf33, IFI44L, IFI6, NUCB1, SAMHD1, TCTEX1D4, TMA7
0.899866	0.813694	0.860566	0.86631	0.865079	0.866	7	IFI44L, IFI6, LAMB3, MIF, NUCB1, SDC1, TCTEX1D4
0.886515	0.829618	0.860566	0.86631	0.865079	0.866	7	BBS10, IFI44L, IFI6, IFIT2, LAMB3, MIF, NUCB1
0.893191	0.821656	0.860566	0.863636	0.873016	0.866	7	ADAM17, CXCL10, IFI44L, IFI6, MIF, NUCB1, TMED9
0.889186	0.826433	0.860566	0.863636	0.873016	0.866	7	C19orf33, IFI44L, IFI6, IFIT2, IL1R2, MIF, NUCB1
0.88518	0.83121	0.860566	0.863636	0.873016	0.866	7	BBS10, CXCL10, IFI44L, IFI6, IL1R2, NUCB1, TMA7
0.88251	0.834395	0.860566	0.860963	0.880952	0.866	7	BBS10, CXCL11, IFI44L, IFI6, MIF, NUCB1, SAMHD1
0.891856	0.823248	0.860566	0.863636	0.865079	0.864	7	ADIRF, CXCL11, IFI44L, IFI6, IL1R2, MIF, NUCB1
0.88518	0.83121	0.860566	0.860963	0.865079	0.862	7	BBS10, IFI6, IFIT2, IL1R2, MIF, NUCB1, TMA7
0.881175	0.834395	0.85984	0.871658	0.904762	0.88	7	IFI44L, IFI6, MIF, NUCB1, SAMHD1, TCTEX1D4, TMA7
0.88518	0.829618	0.85984	0.868984	0.888889	0.874	7	ADIRF, IFI44L, IFI6, MIF, NUCB1, TCTEX1D4, TMA7
0.894526	0.818471	0.85984	0.863636	0.904762	0.874	7	ADIRF, IFI6, IFIT2, IL1R2, MIF, NUCB1, SAMHD1
0.88785	0.826433	0.85984	0.86631	0.888889	0.872	7	IFI44L, IFI6, IFIT2, IL1R2, MIF, NUCB1, OR1I1
0.88251	0.832803	0.85984	0.86631	0.880952	0.87	7	BBS10, IFI6, MIF, NUCB1, OR1I1, SAMHD1, TMA7
0.88785	0.826433	0.85984	0.868984	0.865079	0.868	7	ADAM17, BBS10, IFI44L, IFI6, LAMB3, MIF, NUCB1
0.894526	0.818471	0.85984	0.86631	0.873016	0.868	7	ADAM17, CXCL10, IFI6, LAMB3, MIF, NUCB1, XAF1
0.889186	0.824841	0.85984	0.860963	0.888889	0.868	7	BBS10, IFI44L, IFI6, IL1R2, LAMB3, MIF, NUCB1
0.891856	0.821656	0.85984	0.86631	0.865079	0.866	7	ADAM17, CXCL11, IFI6, IFIT2, MIF, NUCB1, TMED9
0.894526	0.818471	0.85984	0.860963	0.880952	0.866	7	CXCL10, IFI44L, IFI6, LAMB3, MIF, NUCB1, TCTEX1D4
0.889186	0.824841	0.85984	0.860963	0.880952	0.866	7	ADAM17, ADIRF, IFI44L, IFI6, NUCB1, OR1I1, TMED9
0.88785	0.826433	0.85984	0.860963	0.880952	0.866	7	CXCL10, IFI44L, IFI6, LAMB3, MIF, NUCB1, OR1I1
0.88785	0.826433	0.85984	0.863636	0.865079	0.864	7	BBS10, IFI44L, IFI6, MIF, NUCB1, SDC1, TMED9
0.886515	0.826433	0.859114	0.868984	0.880952	0.872	7	ADAM17, BBS10, CXCL11, IFI44L, IFI6, NUCB1, TMED9
0.88251	0.83121	0.859114	0.86631	0.888889	0.872	7	BBS10, C19orf33, IFI44L, IFI6, NUCB1, SAMHD1, TMA7
0.893191	0.818471	0.859114	0.860963	0.904762	0.872	7	ADAM17, BBS10, CXCL10, IFI44L, IFI6, SIGLEC1, TMED9
0.88518	0.828025	0.859114	0.868984	0.873016	0.87	7	BBS10, C19orf33, CXCL10, IFI44L, IFI6, NUCB1, TMA7
0.890521	0.821656	0.859114	0.86631	0.880952	0.87	7	C19orf33, IFI6, IL1R2, NUCB1, OR1I1, SAMHD1, TMA7
0.894526	0.816879	0.859114	0.863636	0.880952	0.868	7	ADAM17, ADIRF, IFI6, IFIT2, MIF, NUCB1, SAMHD1
0.87984	0.834395	0.859114	0.860963	0.888889	0.868	7	ADAM17, IFI44L, IFI6, MIF, NUCB1, SAMHD1, TMA7
0.88785	0.824841	0.859114	0.86631	0.865079	0.866	7	CXCL11, IFI44L, IFI6, IL1R2, MIF, NUCB1, XAF1
0.88785	0.824841	0.859114	0.863636	0.873016	0.866	7	ADAM17, BBS10, C19orf33, IFI44L, IFI6, IL1R2, NUCB1
0.886515	0.826433	0.859114	0.863636	0.873016	0.866	7	BBS10, C19orf33, IFI6, NUCB1, OR1I1, SAMHD1, TMA7
0.881175	0.832803	0.859114	0.860963	0.873016	0.864	7	C19orf33, CXCL11, IFI44L, IFI6, NUCB1, SAMHD1, TCTEX1D4
0.890521	0.821656	0.859114	0.860963	0.865079	0.862	7	CXCL10, IFI44L, IFI6, IFIT2, MIF, NUCB1, TCTEX1D4
0.889186	0.823248	0.859114	0.860963	0.865079	0.862	7	BBS10, IFI44L, IFI6, IL1R2, NUCB1, OR1I1, TMED9
0.88251	0.829618	0.858388	0.868984	0.888889	0.874	7	IFI44L, IFI6, IFIT2, MIF, NUCB1, SAMHD1, TCTEX1D4
0.88251	0.829618	0.858388	0.86631	0.880952	0.87	7	ADAM17, C19orf33, IFI44L, IFI6, NUCB1, SAMHD1, TMA7
0.893191	0.816879	0.858388	0.86631	0.873016	0.868	7	BBS10, C19orf33, IFI44L, IFI6, IL1R2, LAMB3, NUCB1
0.889186	0.821656	0.858388	0.863636	0.880952	0.868	7	CXCL11, IFI44L, IFI6, LAMB3, MIF, NUCB1, OR1I1
0.878505	0.834395	0.858388	0.860963	0.873016	0.864	7	BBS10, IFI44L, IFI6, NUCB1, OR1I1, TMA7, TMED9
0.891856	0.818471	0.858388	0.860963	0.865079	0.862	7	ADIRF, CXCL11, IFI6, IL1R2, MIF, SAMHD1, SDC1
0.889186	0.820064	0.857662	0.874332	0.873016	0.874	7	ADAM17, CXCL10, IFI44L, IFI6, LAMB3, MIF, NUCB1
0.895861	0.812102	0.857662	0.874332	0.865079	0.872	7	ADAM17, CXCL11, IFI6, MIF, OR1I1, SAMHD1, TMED9
0.890521	0.818471	0.857662	0.860963	0.904762	0.872	7	ADAM17, ADIRF, C19orf33, IFI44L, IFI6, NUCB1, SAMHD1
0.886515	0.823248	0.857662	0.863636	0.888889	0.87	7	BBS10, C19orf33, IFI44L, IFI6, IFIT2, NUCB1, SAMHD1
0.88251	0.828025	0.857662	0.860963	0.896825	0.87	7	CXCL11, IFI44L, IFI6, NUCB1, SAMHD1, TCTEX1D4, TMA7
0.894526	0.813694	0.857662	0.868984	0.865079	0.868	7	ADAM17, CXCL10, IFI6, IL1R2, NUCB1, OR1I1, XAF1
0.890521	0.818471	0.857662	0.86631	0.873016	0.868	7	IFI44L, IFI6, LAMB3, MIF, NUCB1, TCTEX1D4, TMED9
0.87984	0.83121	0.857662	0.86631	0.865079	0.866	7	IFI44L, IFI6, MIF, NUCB1, OR1I1, SDC1, TCTEX1D4
0.88251	0.828025	0.857662	0.863636	0.873016	0.866	7	BBS10, IFI6, IFIT2, MIF, NUCB1, SAMHD1, TMA7
0.88518	0.824841	0.857662	0.863636	0.865079	0.864	7	ADAM17, CXCL10, CXCL11, IFI6, OR1I1, TMED9, XAF1
0.899866	0.805732	0.856935	0.86631	0.873016	0.868	7	ADAM17, BBS10, CXCL10, IFI6, MIF, SIGLEC1, TMED9
0.88251	0.826433	0.856935	0.863636	0.880952	0.868	7	ADAM17, COPA, IFI44L, IFI6, MIF, NUCB1, SAMHD1
0.893191	0.813694	0.856935	0.86631	0.865079	0.866	7	ADAM17, ADIRF, IFI6, IL1R2, MIF, NUCB1, XAF1
0.88251	0.826433	0.856935	0.86631	0.865079	0.866	7	BBS10, CXCL10, IFI44L, IFI6, LAMB3, MIF, NUCB1
0.886515	0.821656	0.856935	0.860963	0.880952	0.866	7	BBS10, CXCL11, IFI44L, IFI6, IFIT2, NUCB1, TMED9
0.881175	0.828025	0.856935	0.860963	0.880952	0.866	7	BBS10, IFI44L, IFI6, NUCB1, SAMHD1, TCTEX1D4, TMA7
0.886515	0.821656	0.856935	0.863636	0.865079	0.864	7	ADAM17, CXCL11, IFI6, MIF, SAMHD1, TMA7, TMED9
0.891856	0.815287	0.856935	0.860963	0.873016	0.864	7	CXCL10, IFI6, IL1R2, LAMB3, MIF, NUCB1, SDC1
0.878505	0.83121	0.856935	0.860963	0.865079	0.862	7	BBS10, C19orf33, CXCL11, IFI44L, IFI6, MIF, NUCB1
0.88785	0.818471	0.856209	0.863636	0.896825	0.872	7	ADAM17, CXCL10, IFI44L, IFI6, MIF, TMED9, XAF1
0.88785	0.818471	0.856209	0.871658	0.865079	0.87	7	ADAM17, IFI44L, IFI6, MIF, NUCB1, OR1I1, XAF1
0.87984	0.828025	0.856209	0.863636	0.888889	0.87	7	IFI44L, IFI6, MIF, NUCB1, OR1I1, TCTEX1D4, TMED9
0.87984	0.828025	0.856209	0.860963	0.896825	0.87	7	BBS10, CXCL10, IFI6, NUCB1, OR1I1, SAMHD1, SIGLEC1
0.890521	0.815287	0.856209	0.868984	0.865079	0.868	7	ADAM17, C19orf33, CXCL11, IFI6, IFIT2, OR1I1, TMED9
0.889186	0.816879	0.856209	0.860963	0.888889	0.868	7	ADAM17, C19orf33, CXCL10, IFI6, MIF, SAMHD1, TMED9
0.88518	0.821656	0.856209	0.860963	0.888889	0.868	7	BBS10, IFI44L, IFI6, IFIT2, MIF, NUCB1, SDC1
0.883845	0.823248	0.856209	0.863636	0.865079	0.864	7	BBS10, CXCL11, IFI44L, IL1R2, MIF, NUCB1, XAF1
0.889186	0.816879	0.856209	0.860963	0.865079	0.862	7	ADIRF, CXCL10, IFI44L, IFI6, MIF, NUCB1, TCTEX1D4
0.87717	0.829618	0.855483	0.874332	0.896825	0.88	7	IFI44L, IFI6, MIF, NUCB1, OR1I1, TCTEX1D4, TMA7
0.883845	0.821656	0.855483	0.874332	0.888889	0.878	7	C19orf33, IFI44L, IFI6, IFIT2, NUCB1, SAMHD1, TCTEX1D4
0.874499	0.832803	0.855483	0.877005	0.865079	0.874	7	BBS10, IFI44L, IFI6, MIF, NUCB1, OR1I1, TMA7
0.890521	0.813694	0.855483	0.874332	0.865079	0.872	7	ADAM17, ADIRF, CXCL11, IFI6, MIF, SAMHD1, TMED9
0.878505	0.828025	0.855483	0.86631	0.888889	0.872	7	ADAM17, BBS10, IFI44L, IFI6, MIF, NUCB1, SAMHD1
0.891856	0.812102	0.855483	0.863636	0.896825	0.872	7	ADAM17, CXCL10, IFI6, IL1R2, MIF, SAMHD1, TIMM13
0.88785	0.816879	0.855483	0.863636	0.880952	0.868	7	CXCL11, IFI44L, IFI6, IFIT2, LAMB3, NUCB1, OR1I1
0.883845	0.821656	0.855483	0.863636	0.873016	0.866	7	BBS10, CXCL10, IFI6, IL1R2, MIF, SAMHD1, TMA7
0.88251	0.823248	0.855483	0.863636	0.873016	0.866	7	C19orf33, CXCL10, IFI44L, IFI6, MIF, NUCB1, TCTEX1D4
0.890521	0.813694	0.855483	0.863636	0.865079	0.864	7	ADIRF, CXCL11, IFI44L, IFI6, MIF, NUCB1, TCTEX1D4
0.883845	0.821656	0.855483	0.863636	0.865079	0.864	7	BBS10, IFI44L, IFI6, MIF, NUCB1, OR1I1, SDC1
0.890521	0.813694	0.855483	0.860963	0.873016	0.864	7	ADAM17, CXCL10, CXCL11, IFI6, MIF, TMED9, XAF1
0.88785	0.816879	0.855483	0.860963	0.873016	0.864	7	CXCL10, CXCL11, IFI44L, IFI6, LAMB3, MIF, NUCB1
0.883845	0.821656	0.855483	0.860963	0.873016	0.864	7	IFI6, IFIT2, MIF, NUCB1, OR1I1, SAMHD1, TMA7
0.893191	0.808917	0.854757	0.863636	0.896825	0.872	7	ADAM17, ADIRF, IFI6, IL1R2, MIF, NUCB1, SAMHD1
0.88251	0.821656	0.854757	0.868984	0.865079	0.868	7	ADAM17, CXCL10, IFI44L, IL1R2, MIF, NUCB1, XAF1
0.88785	0.815287	0.854757	0.863636	0.873016	0.866	7	ADAM17, BBS10, CXCL11, IFI44L, IFI6, IL1R2, NUCB1
0.894526	0.807325	0.854757	0.860963	0.865079	0.862	7	ADIRF, CXCL11, IFI44L, IFI6, IL1R2, NUCB1, OR1I1
0.88518	0.816879	0.854031	0.863636	0.880952	0.868	7	ADAM17, CXCL10, IFI44L, IFI6, OR1I1, TMED9, XAF1
0.88785	0.813694	0.854031	0.863636	0.873016	0.866	7	CXCL11, IFI6, IL1R2, NUCB1, OR1I1, TMA7, XAF1
0.88251	0.820064	0.854031	0.860963	0.865079	0.862	7	BBS10, IFI44L, IFI6, LAMB3, MIF, NUCB1, OR1I1
0.87717	0.824841	0.853304	0.86631	0.865079	0.866	7	BBS10, CXCL10, IFI44L, LAMB3, MIF, NUCB1, XAF1
0.878505	0.823248	0.853304	0.863636	0.873016	0.866	7	ADAM17, CXCL10, IFI6, OR1I1, TMA7, TMED9, XAF1
0.889186	0.81051	0.853304	0.860963	0.873016	0.864	7	CXCL11, IFI44L, IFI6, IL1R2, NUCB1, OR1I1, XAF1
0.886515	0.813694	0.853304	0.860963	0.865079	0.862	7	ADAM17, BBS10, CXCL10, IFI6, MIF, TMED9, XAF1
0.893191	0.80414	0.852578	0.863636	0.865079	0.864	7	ADAM17, CXCL10, IFI6, IFIT2, MIF, TMA7, XAF1
0.881175	0.818471	0.852578	0.860963	0.873016	0.864	7	ADIRF, CXCL11, IFI6, IL1R2, MIF, SAMHD1, SIGLEC1
0.881175	0.816879	0.851852	0.86631	0.873016	0.868	7	C19orf33, IFI44L, IFI6, NUCB1, SAMHD1, SDC1, TCTEX1D4
0.88785	0.808917	0.851852	0.863636	0.873016	0.866	7	ADAM17, CXCL10, IFI44L, IFI6, NUCB1, OR1I1, XAF1
0.87984	0.818471	0.851852	0.860963	0.873016	0.864	7	ADAM17, CXCL11, IFI44L, IFI6, IL1R2, NUCB1, OR1I1
0.87717	0.821656	0.851852	0.860963	0.865079	0.862	7	BBS10, C19orf33, CXCL10, IFI44L, LAMB3, NUCB1, XAF1
0.873164	0.824841	0.851126	0.86631	0.920635	0.88	7	CXCL10, IFI6, IFIT2, IL1R2, MIF, SAMHD1, TIMM13
0.881175	0.815287	0.851126	0.86631	0.865079	0.866	7	ADAM17, CXCL10, IFI44L, IFI6, IFIT2, OR1I1, TMED9
0.881175	0.815287	0.851126	0.86631	0.865079	0.866	7	ADAM17, IFI44L, IFI6, LAMB3, NUCB1, OR1I1, TMA7
0.88518	0.81051	0.851126	0.860963	0.865079	0.862	7	ADAM17, CXCL10, IFI6, MIF, SIGLEC1, TMED9, XAF1
0.87717	0.818471	0.850399	0.863636	0.873016	0.866	7	ADAM17, CXCL11, IFI44L, LAMB3, MIF, NUCB1, XAF1
0.883845	0.808917	0.849673	0.86631	0.865079	0.866	7	ADAM17, ADIRF, IFI6, IL1R2, NUCB1, OR1I1, XAF1
0.878505	0.813694	0.848947	0.863636	0.880952	0.868	7	ADAM17, CXCL10, IFI44L, LAMB3, MIF, NUCB1, XAF1
0.88518	0.805732	0.848947	0.860963	0.880952	0.866	7	CXCL11, IFI44L, IFI6, LAMB3, NUCB1, OR1I1, SDC1
0.87717	0.813694	0.848221	0.863636	0.873016	0.866	7	BBS10, IFI44L, IFI6, IFIT2, NUCB1, OR1I1, TMED9
0.893191	0.791401	0.846768	0.86631	0.873016	0.868	7	ADAM17, COPA, CXCL10, IFI6, IFIT2, MIF, XAF1
0.88518	0.800955	0.846768	0.863636	0.873016	0.866	7	IFI44L, IFI6, IFIT2, IL1R2, LAMB3, NUCB1, OR1I1
0.869159	0.820064	0.846768	0.860963	0.880952	0.866	7	ADAM17, CXCL11, IFI44L, IL1R2, LAMB3, MIF, NUCB1
0.874499	0.812102	0.846042	0.86631	0.865079	0.866	7	BBS10, IFI44L, IFI6, IFIT2, MIF, NUCB1, TMED9
0.866489	0.820064	0.845316	0.860963	0.880952	0.866	7	ADAM17, CXCL10, CXCL11, IFI44L, LAMB3, MIF, NUCB1
0.873164	0.80414	0.841685	0.860963	0.888889	0.868	7	ADAM17, C19orf33, CXCL10, IFI44L, IFI6, OR1I1, TMA7
0.871829	0.80414	0.840959	0.863636	0.873016	0.866	7	ADAM17, C19orf33, CXCL10, IFI6, MIF, TMA7, XAF1
0.875834	0.797771	0.840232	0.860963	0.873016	0.864	7	ADAM17, ADIRF, CXCL11, IFI6, MIF, SAMHD1, SDC1
0.907877	0.848726	0.880901	0.871658	0.873016	0.872	8	COPA, CXCL10, IFI6, MIF, NUCB1, SAMHD1, SIGLEC1, TMED9
0.907877	0.839172	0.876543	0.871658	0.912698	0.882	8	COPA, CXCL11, IFI6, MIF, NUCB1, SAMHD1, SIGLEC1, TMED9
0.907877	0.839172	0.876543	0.879679	0.873016	0.878	8	BBS10, CXCL10, IFI44L, IFI6, IL1R2, MIF, NUCB1, TMA7
0.903872	0.843949	0.876543	0.874332	0.873016	0.874	8	BBS10, COPA, IFI44L, IFI6, IL1R2, MIF, NUCB1, XAF1
0.897196	0.848726	0.875091	0.871658	0.880952	0.874	8	IFI6, IL1R2, LAMB3, MIF, NUCB1, SAMHD1, TMA7, XAF1
0.905207	0.83758	0.874365	0.877005	0.880952	0.878	8	CXCL10, IFI44L, IFI6, IL1R2, MIF, NUCB1, OR1I1, TMA7
0.901202	0.842357	0.874365	0.871658	0.896825	0.878	8	CXCL10, IFI6, IFIT2, MIF, NUCB1, SAMHD1, TMA7, TMED9
0.906542	0.835987	0.874365	0.871658	0.888889	0.876	8	CXCL10, IFI6, MIF, NUCB1, SAMHD1, TCTEX1D4, TMA7, TMED9
0.899866	0.840764	0.872912	0.871658	0.880952	0.874	8	BBS10, C19orf33, CXCL10, IFI44L, IFI6, IL1R2, NUCB1, TMA7
0.890521	0.851911	0.872912	0.871658	0.880952	0.874	8	ADIRF, IFI6, MIF, NUCB1, OR1I1, SAMHD1, TMA7, XAF1
0.906542	0.832803	0.872912	0.871658	0.873016	0.872	8	ADAM17, IFI44L, IFI6, MIF, NUCB1, OR1I1, TMA7, XAF1
0.902537	0.835987	0.872186	0.879679	0.873016	0.878	8	CXCL10, IFI44L, IFI6, IL1R2, MIF, NUCB1, SDC1, TMA7
0.893191	0.847134	0.872186	0.874332	0.873016	0.874	8	IFI44L, IFI6, IL1R2, LAMB3, MIF, NUCB1, TMA7, XAF1
0.897196	0.842357	0.872186	0.871658	0.873016	0.872	8	IFI6, IL1R2, MIF, NUCB1, SAMHD1, SDC1, TMA7, XAF1
0.899866	0.83758	0.87146	0.874332	0.873016	0.874	8	ADAM17, IFI44L, IFI6, IL1R2, MIF, NUCB1, SIGLEC1, XAF1
0.894526	0.843949	0.87146	0.874332	0.873016	0.874	8	C19orf33, IFI44L, IFI6, IL1R2, NUCB1, OR1I1, TMA7, XAF1
0.893191	0.845541	0.87146	0.871658	0.873016	0.872	8	BBS10, COPA, IFI6, MIF, NUCB1, SAMHD1, TMA7, XAF1
0.897196	0.839172	0.870733	0.877005	0.873016	0.876	8	CXCL10, IFI44L, IFI6, MIF, NUCB1, OR1I1, TMA7, XAF1
0.897196	0.839172	0.870733	0.871658	0.888889	0.876	8	BBS10, C19orf33, IFI6, IL1R2, MIF, NUCB1, SAMHD1, TMA7
0.898531	0.83758	0.870733	0.874332	0.873016	0.874	8	CXCL10, IFI44L, IFI6, IL1R2, LAMB3, MIF, NUCB1, XAF1
0.894526	0.840764	0.870007	0.871658	0.912698	0.882	8	ADIRF, IFI6, IFIT2, NUCB1, OR1I1, SAMHD1, SIGLEC1, XAF1
0.891856	0.843949	0.870007	0.871658	0.912698	0.882	8	BBS10, IFI44L, IFI6, IFIT2, MIF, NUCB1, SAMHD1, TMA7
0.895861	0.839172	0.870007	0.871658	0.888889	0.876	8	CXCL10, IFI44L, IFI6, MIF, NUCB1, SAMHD1, TCTEX1D4, TMA7
0.897196	0.83758	0.870007	0.874332	0.873016	0.874	8	ADAM17, CXCL10, IFI44L, IFI6, LAMB3, MIF, NUCB1, SIGLEC1
0.897196	0.83758	0.870007	0.874332	0.873016	0.874	8	ADAM17, BBS10, IFI44L, IFI6, IL1R2, MIF, NUCB1, XAF1
0.898531	0.834395	0.869281	0.882353	0.873016	0.88	8	BBS10, IFI44L, IFI6, IL1R2, MIF, NUCB1, SDC1, XAF1
0.898531	0.834395	0.869281	0.877005	0.888889	0.88	8	ADAM17, IFI44L, IFI6, IL1R2, MIF, NUCB1, OR1I1, XAF1
0.898531	0.834395	0.869281	0.874332	0.888889	0.878	8	CXCL11, IFI44L, IFI6, IL1R2, MIF, NUCB1, OR1I1, TMA7
0.893191	0.840764	0.869281	0.871658	0.888889	0.876	8	IFI44L, IFI6, IL1R2, MIF, NUCB1, OR1I1, TMA7, XAF1
0.901202	0.83121	0.869281	0.874332	0.873016	0.874	8	CXCL10, IFI44L, IFI6, IFIT2, IL1R2, MIF, NUCB1, TMA7
0.903872	0.828025	0.869281	0.871658	0.873016	0.872	8	ADIRF, IFI44L, IFI6, LAMB3, MIF, NUCB1, OR1I1, SDC1
0.895861	0.835987	0.868555	0.879679	0.873016	0.878	8	CXCL10, IFI44L, IFI6, IL1R2, MIF, NUCB1, TMA7, XAF1
0.898531	0.832803	0.868555	0.874332	0.880952	0.876	8	CXCL11, IFI44L, IFI6, MIF, NUCB1, SAMHD1, TCTEX1D4, TMA7
0.898531	0.832803	0.868555	0.871658	0.873016	0.872	8	ADAM17, CXCL11, IFI44L, IFI6, IL1R2, MIF, NUCB1, XAF1
0.897196	0.832803	0.867829	0.879679	0.880952	0.88	8	IFI44L, IFI6, IL1R2, MIF, NUCB1, OR1I1, TCTEX1D4, XAF1
0.893191	0.83758	0.867829	0.874332	0.888889	0.878	8	IFI44L, IFI6, MIF, NUCB1, OR1I1, SAMHD1, TCTEX1D4, TMED9
0.891856	0.839172	0.867829	0.871658	0.888889	0.876	8	C19orf33, IFI44L, IFI6, IL1R2, MIF, NUCB1, SAMHD1, TMA7
0.898531	0.83121	0.867829	0.871658	0.873016	0.872	8	COPA, IFI6, MIF, NUCB1, OR1I1, SAMHD1, TMA7, TMED9
0.893191	0.835987	0.867102	0.877005	0.888889	0.88	8	IFI44L, IFI6, IFIT2, IL1R2, MIF, NUCB1, OR1I1, TMA7
0.893191	0.835987	0.867102	0.874332	0.880952	0.876	8	BBS10, IFI44L, IFI6, IFIT2, IL1R2, MIF, NUCB1, TMA7
0.88785	0.842357	0.867102	0.871658	0.880952	0.874	8	BBS10, IFI44L, IFI6, IL1R2, MIF, NUCB1, OR1I1, TMA7
0.901202	0.826433	0.867102	0.871658	0.873016	0.872	8	CXCL10, IFI44L, IFI6, IFIT2, LAMB3, MIF, NUCB1, XAF1
0.898531	0.829618	0.867102	0.871658	0.873016	0.872	8	CXCL11, IFI44L, IFI6, IL1R2, MIF, NUCB1, SIGLEC1, TMA7
0.897196	0.83121	0.867102	0.871658	0.873016	0.872	8	IFI44L, IFI6, LAMB3, MIF, NUCB1, OR1I1, SDC1, TCTEX1D4
0.901202	0.824841	0.866376	0.874332	0.896825	0.88	8	ADAM17, CXCL10, IFI44L, IFI6, IFIT2, MIF, SIGLEC1, TMED9
0.886515	0.842357	0.866376	0.871658	0.888889	0.876	8	IFI44L, IFI6, MIF, NUCB1, SAMHD1, SDC1, TCTEX1D4, TMA7
0.905207	0.820064	0.866376	0.871658	0.873016	0.872	8	ADAM17, IFI44L, IFI6, MIF, NUCB1, OR1I1, SDC1, XAF1
0.895861	0.83121	0.866376	0.871658	0.873016	0.872	8	ADAM17, ADIRF, CXCL11, IFI44L, IFI6, IL1R2, MIF, NUCB1
0.893191	0.834395	0.866376	0.871658	0.873016	0.872	8	IFI44L, IFI6, IFIT2, IL1R2, LAMB3, MIF, NUCB1, TMA7
0.891856	0.835987	0.866376	0.871658	0.873016	0.872	8	IFI44L, IFI6, MIF, NUCB1, SAMHD1, SDC1, TCTEX1D4, TMED9
0.890521	0.83758	0.866376	0.871658	0.873016	0.872	8	IFI44L, IFI6, LAMB3, MIF, NUCB1, OR1I1, TCTEX1D4, XAF1
0.894526	0.83121	0.86565	0.882353	0.873016	0.88	8	ADAM17, CXCL10, IFI44L, IFI6, IL1R2, LAMB3, MIF, NUCB1
0.890521	0.835987	0.86565	0.874332	0.896825	0.88	8	IFI44L, IFI6, IFIT2, MIF, NUCB1, SAMHD1, TCTEX1D4, TMA7
0.894526	0.83121	0.86565	0.877005	0.880952	0.878	8	ADAM17, CXCL10, IFI44L, IFI6, IFIT2, OR1I1, SIGLEC1, TMED9
0.894526	0.83121	0.86565	0.874332	0.880952	0.876	8	IFI44L, IFI6, IFIT2, IL1R2, LAMB3, MIF, NUCB1, OR1I1
0.893191	0.832803	0.86565	0.874332	0.873016	0.874	8	BBS10, IFI6, IFIT2, MIF, NUCB1, SAMHD1, SDC1, SIGLEC1
0.889186	0.83758	0.86565	0.874332	0.873016	0.874	8	ADAM17, BBS10, IFI44L, IFI6, LAMB3, MIF, NUCB1, XAF1
0.891856	0.832803	0.864924	0.879679	0.873016	0.878	8	CXCL11, IFI44L, IFI6, IL1R2, MIF, NUCB1, TMA7, XAF1
0.891856	0.832803	0.864924	0.874332	0.880952	0.876	8	ADAM17, IFI44L, IFI6, IFIT2, IL1R2, MIF, NUCB1, SIGLEC1
0.895861	0.826433	0.864198	0.871658	0.888889	0.876	8	CXCL11, IFI44L, IFI6, IL1R2, MIF, NUCB1, OR1I1, XAF1
0.88785	0.835987	0.864198	0.871658	0.888889	0.876	8	BBS10, IFI44L, IFI6, IFIT2, MIF, NUCB1, SAMHD1, TCTEX1D4
0.88785	0.835987	0.864198	0.871658	0.888889	0.876	8	CXCL11, IFI44L, IFI6, IFIT2, MIF, NUCB1, SAMHD1, TCTEX1D4
0.899866	0.821656	0.864198	0.871658	0.873016	0.872	8	ADAM17, BBS10, CXCL10, IFI44L, IFI6, IFIT2, SIGLEC1, TMED9
0.894526	0.828025	0.864198	0.871658	0.873016	0.872	8	CXCL10, CXCL11, IFI44L, IFI6, IL1R2, MIF, NUCB1, TMA7
0.890521	0.832803	0.864198	0.871658	0.873016	0.872	8	BBS10, C19orf33, CXCL10, IFI44L, IL1R2, MIF, NUCB1, XAF1
0.889186	0.834395	0.864198	0.871658	0.873016	0.872	8	CXCL11, IFI44L, IFI6, IL1R2, MIF, NUCB1, SIGLEC1, XAF1
0.893191	0.828025	0.863471	0.874332	0.888889	0.878	8	ADAM17, CXCL10, IFI44L, IFI6, LAMB3, MIF, NUCB1, XAF1
0.890521	0.83121	0.863471	0.874332	0.888889	0.878	8	ADAM17, CXCL10, IFI6, MIF, OR1I1, SIGLEC1, TMED9, XAF1
0.894526	0.826433	0.863471	0.874332	0.880952	0.876	8	ADAM17, CXCL11, IFI44L, IFI6, LAMB3, MIF, NUCB1, XAF1
0.891856	0.829618	0.863471	0.871658	0.880952	0.874	8	ADAM17, ADIRF, IFI44L, IFI6, LAMB3, MIF, NUCB1, TMA7
0.88518	0.835987	0.862745	0.871658	0.896825	0.878	8	BBS10, CXCL11, IFI44L, IFI6, MIF, NUCB1, SAMHD1, TCTEX1D4
0.890521	0.829618	0.862745	0.874332	0.880952	0.876	8	ADAM17, CXCL11, IFI44L, IFI6, IL1R2, LAMB3, MIF, NUCB1
0.889186	0.83121	0.862745	0.874332	0.873016	0.874	8	BBS10, C19orf33, IFI6, IL1R2, MIF, NUCB1, OR1I1, TMA7
0.898531	0.820064	0.862745	0.871658	0.873016	0.872	8	COPA, IFI44L, IFI6, IFIT2, LAMB3, MIF, NUCB1, TCTEX1D4
0.893191	0.826433	0.862745	0.871658	0.873016	0.872	8	CXCL11, IFI44L, IFI6, IL1R2, MIF, NUCB1, SDC1, XAF1
0.891856	0.828025	0.862745	0.871658	0.873016	0.872	8	ADIRF, BBS10, IFI44L, IFI6, IFIT2, IL1R2, MIF, NUCB1
0.88785	0.832803	0.862745	0.871658	0.873016	0.872	8	ADAM17, BBS10, IFI44L, IFI6, IFIT2, IL1R2, MIF, NUCB1
0.87984	0.840764	0.862019	0.874332	0.904762	0.882	8	BBS10, IFI44L, IFI6, MIF, NUCB1, SAMHD1, TCTEX1D4, TMA7
0.891856	0.826433	0.862019	0.874332	0.896825	0.88	8	ADAM17, BBS10, CXCL10, IFI44L, IFI6, TMA7, TMED9, XAF1
0.897196	0.820064	0.862019	0.874332	0.873016	0.874	8	ADAM17, CXCL10, IFI44L, IFI6, LAMB3, MIF, NUCB1, SDC1
0.886515	0.832803	0.862019	0.871658	0.880952	0.874	8	ADAM17, CXCL10, IFI44L, IL1R2, LAMB3, MIF, NUCB1, XAF1
0.895861	0.821656	0.862019	0.871658	0.873016	0.872	8	ADAM17, CXCL10, IFI44L, IFI6, IFIT2, LAMB3, MIF, NUCB1
0.893191	0.824841	0.862019	0.871658	0.873016	0.872	8	CXCL10, CXCL11, IFI44L, IFI6, IL1R2, MIF, NUCB1, OR1I1
0.890521	0.828025	0.862019	0.871658	0.873016	0.872	8	BBS10, IFI44L, IFI6, IL1R2, NUCB1, OR1I1, SDC1, TMED9
0.889186	0.829618	0.862019	0.871658	0.873016	0.872	8	BBS10, C19orf33, IFI6, IFIT2, NUCB1, SAMHD1, SDC1, SIGLEC1
0.88251	0.835987	0.861293	0.871658	0.904762	0.88	8	BBS10, C19orf33, IFI44L, IFI6, NUCB1, SAMHD1, TCTEX1D4, TMA7
0.883845	0.834395	0.861293	0.871658	0.896825	0.878	8	BBS10, C19orf33, CXCL11, IFI44L, IFI6, NUCB1, SAMHD1, TCTEX1D4
0.893191	0.823248	0.861293	0.874332	0.873016	0.874	8	ADAM17, BBS10, CXCL11, IFI44L, IFI6, LAMB3, MIF, NUCB1
0.895861	0.820064	0.861293	0.871658	0.880952	0.874	8	ADAM17, CXCL10, IFI44L, IFI6, IFIT2, LAMB3, NUCB1, OR1I1
0.886515	0.83121	0.861293	0.871658	0.873016	0.872	8	BBS10, C19orf33, IFI6, MIF, NUCB1, OR1I1, SAMHD1, TMA7
0.893191	0.821656	0.860566	0.874332	0.880952	0.876	8	BBS10, IFI6, IFIT2, IL1R2, MIF, NUCB1, SAMHD1, SDC1
0.883845	0.832803	0.860566	0.874332	0.873016	0.874	8	BBS10, IFI44L, IFI6, LAMB3, MIF, NUCB1, OR1I1, TMA7
0.88785	0.828025	0.860566	0.871658	0.880952	0.874	8	BBS10, C19orf33, IFI44L, IFI6, IFIT2, IL1R2, MIF, NUCB1
0.881175	0.835987	0.860566	0.871658	0.880952	0.874	8	BBS10, C19orf33, IFI44L, IFI6, MIF, NUCB1, SDC1, TMA7
0.886515	0.829618	0.860566	0.871658	0.873016	0.872	8	ADAM17, IFI44L, IFI6, IFIT2, IL1R2, MIF, NUCB1, OR1I1
0.894526	0.818471	0.85984	0.890374	0.880952	0.888	8	ADAM17, IFI44L, IFI6, LAMB3, MIF, NUCB1, TCTEX1D4, XAF1
0.893191	0.820064	0.85984	0.877005	0.880952	0.878	8	ADAM17, C19orf33, CXCL10, IFI44L, IFI6, MIF, TMED9, XAF1
0.889186	0.824841	0.85984	0.871658	0.888889	0.876	8	ADAM17, BBS10, CXCL10, IFI44L, IFI6, LAMB3, NUCB1, TMED9
0.895861	0.816879	0.85984	0.874332	0.873016	0.874	8	ADAM17, ADIRF, CXCL11, IFI44L, IFI6, LAMB3, MIF, NUCB1
0.891856	0.821656	0.85984	0.871658	0.880952	0.874	8	BBS10, CXCL10, IFI44L, IFI6, MIF, NUCB1, TCTEX1D4, TMED9
0.897196	0.813694	0.859114	0.879679	0.873016	0.878	8	ADAM17, CXCL10, IFI6, IFIT2, MIF, TMA7, TMED9, XAF1
0.88518	0.828025	0.859114	0.874332	0.880952	0.876	8	BBS10, CXCL11, IFI44L, IFI6, IFIT2, NUCB1, TMA7, TMED9
0.886515	0.826433	0.859114	0.871658	0.873016	0.872	8	ADAM17, BBS10, CXCL10, IFI44L, IFI6, LAMB3, MIF, NUCB1
0.88251	0.83121	0.859114	0.871658	0.873016	0.872	8	ADAM17, IFI44L, IFI6, LAMB3, MIF, NUCB1, OR1I1, TMA7
0.891856	0.818471	0.858388	0.874332	0.896825	0.88	8	ADAM17, BBS10, CXCL10, IFI44L, IFI6, SIGLEC1, TMED9, XAF1
0.88785	0.823248	0.858388	0.871658	0.888889	0.876	8	C19orf33, IFI44L, IFI6, IFIT2, MIF, NUCB1, SAMHD1, TCTEX1D4
0.88518	0.826433	0.858388	0.874332	0.873016	0.874	8	BBS10, IFI44L, IFIT2, IL1R2, MIF, NUCB1, TCTEX1D4, XAF1
0.88251	0.829618	0.858388	0.874332	0.873016	0.874	8	CXCL10, CXCL11, IFI44L, IFI6, IL1R2, MIF, NUCB1, SDC1
0.889186	0.820064	0.857662	0.877005	0.912698	0.886	8	ADAM17, CXCL10, IFI44L, IFI6, MIF, SIGLEC1, TMED9, XAF1
0.87717	0.834395	0.857662	0.871658	0.896825	0.878	8	IFI44L, IFI6, MIF, NUCB1, OR1I1, SAMHD1, TCTEX1D4, TMA7
0.890521	0.818471	0.857662	0.871658	0.880952	0.874	8	ADAM17, BBS10, CXCL10, IFI6, MIF, TMA7, TMED9, XAF1
0.87984	0.83121	0.857662	0.871658	0.880952	0.874	8	BBS10, C19orf33, CXCL11, IFI44L, IFI6, MIF, NUCB1, SDC1
0.886515	0.821656	0.856935	0.874332	0.888889	0.878	8	BBS10, IFI44L, IFI6, IFIT2, IL1R2, MIF, NUCB1, OR1I1
0.893191	0.813694	0.856935	0.871658	0.888889	0.876	8	ADAM17, ADIRF, CXCL11, IFI6, IFIT2, MIF, NUCB1, TMED9
0.889186	0.818471	0.856935	0.871658	0.880952	0.874	8	ADAM17, CXCL10, CXCL11, IFI44L, IFI6, LAMB3, MIF, NUCB1
0.890521	0.816879	0.856935	0.871658	0.873016	0.872	8	ADAM17, ADIRF, CXCL11, IFI6, MIF, OR1I1, SAMHD1, TMED9
0.889186	0.816879	0.856209	0.874332	0.873016	0.874	8	ADAM17, CXCL11, IFI44L, IFI6, MIF, NUCB1, OR1I1, XAF1
0.88785	0.818471	0.856209	0.871658	0.880952	0.874	8	CXCL10, CXCL11, IFI44L, IFI6, IL1R2, NUCB1, OR1I1, XAF1
0.88785	0.818471	0.856209	0.871658	0.873016	0.872	8	BBS10, CXCL10, CXCL11, IFI44L, IFI6, LAMB3, MIF, NUCB1
0.886515	0.820064	0.856209	0.871658	0.873016	0.872	8	ADAM17, CXCL10, CXCL11, IFI44L, IFI6, MIF, NUCB1, XAF1
0.883845	0.821656	0.855483	0.871658	0.880952	0.874	8	ADAM17, BBS10, CXCL10, IFI44L, IFI6, IFIT2, NUCB1, TMED9
0.894526	0.805732	0.854031	0.877005	0.873016	0.876	8	ADAM17, CXCL10, IFI44L, IFI6, IFIT2, LAMB3, MIF, TMA7
0.895861	0.799363	0.851852	0.882353	0.873016	0.88	8	ADAM17, COPA, CXCL10, IFI6, IFIT2, MIF, TMA7, XAF1
0.87717	0.820064	0.851126	0.879679	0.873016	0.878	8	BBS10, C19orf33, CXCL10, CXCL11, IFI44L, MIF, NUCB1, XAF1
0.894526	0.799363	0.851126	0.871658	0.880952	0.874	8	ADAM17, COPA, CXCL10, IFI6, IFIT2, OR1I1, TMA7, XAF1
0.886515	0.80414	0.848947	0.871658	0.873016	0.872	8	ADAM17, BBS10, COPA, CXCL10, IFI6, IFIT2, MIF, XAF1
0.883845	0.80414	0.847495	0.879679	0.880952	0.88	8	ADAM17, CXCL10, CXCL11, IFI44L, IFI6, IFIT2, MIF, TMA7
0.910547	0.855096	0.885258	0.871658	0.880952	0.874	9	CXCL10, IFI6, IL1R2, MIF, NUCB1, OR1I1, SAMHD1, SIGLEC1, TMED9
0.907877	0.855096	0.883805	0.871658	0.904762	0.88	9	CXCL11, IFI6, IFIT2, LAMB3, MIF, NUCB1, SAMHD1, TMA7, XAF1
0.913218	0.848726	0.883805	0.879679	0.873016	0.878	9	C19orf33, COPA, CXCL10, IFI6, MIF, NUCB1, SAMHD1, SIGLEC1, TMED9
0.898531	0.866242	0.883805	0.871658	0.896825	0.878	9	BBS10, IFI44L, IFI6, IL1R2, NUCB1, OR1I1, SAMHD1, TMA7, TMED9
0.909212	0.851911	0.883079	0.871658	0.880952	0.874	9	COPA, CXCL10, IFI6, MIF, NUCB1, OR1I1, SAMHD1, SIGLEC1, TMED9
0.910547	0.848726	0.882353	0.871658	0.896825	0.878	9	BBS10, CXCL11, IFI6, IL1R2, MIF, NUCB1, SAMHD1, SIGLEC1, TMED9
0.897196	0.86465	0.882353	0.871658	0.896825	0.878	9	BBS10, IFI44L, IFI6, NUCB1, OR1I1, SAMHD1, SDC1, TMA7, TMED9
0.907877	0.851911	0.882353	0.874332	0.880952	0.876	9	BBS10, CXCL10, IFI6, IL1R2, MIF, NUCB1, SAMHD1, SIGLEC1, TMED9
0.909212	0.848726	0.881627	0.877005	0.873016	0.876	9	ADAM17, CXCL11, IFI6, IL1R2, MIF, NUCB1, SIGLEC1, TMED9, XAF1
0.905207	0.853503	0.881627	0.874332	0.880952	0.876	9	C19orf33, CXCL10, IFI44L, IFI6, IL1R2, MIF, NUCB1, OR1I1, TMA7
0.907877	0.848726	0.880901	0.871658	0.928571	0.886	9	COPA, CXCL11, IFI44L, IFI6, MIF, NUCB1, SAMHD1, TCTEX1D4, TMED9
0.907877	0.848726	0.880901	0.874332	0.888889	0.878	9	BBS10, COPA, CXCL10, IFI6, MIF, NUCB1, SAMHD1, TMA7, TMED9
0.895861	0.863057	0.880901	0.871658	0.896825	0.878	9	BBS10, IFI44L, IFI6, IL1R2, MIF, NUCB1, SAMHD1, TMA7, TMED9
0.903872	0.853503	0.880901	0.871658	0.888889	0.876	9	ADIRF, IFI6, IL1R2, MIF, NUCB1, SAMHD1, SIGLEC1, TCTEX1D4, TMED9
0.901202	0.856688	0.880901	0.871658	0.888889	0.876	9	IFI44L, IFI6, IL1R2, NUCB1, OR1I1, SAMHD1, SDC1, TMA7, TMED9
0.898531	0.859873	0.880901	0.871658	0.888889	0.876	9	BBS10, C19orf33, CXCL11, IFI6, IL1R2, NUCB1, SAMHD1, TMA7, XAF1
0.909212	0.845541	0.880174	0.871658	0.920635	0.884	9	CXCL11, IFI44L, IFI6, LAMB3, MIF, NUCB1, SAMHD1, TCTEX1D4, TMED9
0.905207	0.850318	0.880174	0.874332	0.904762	0.882	9	C19orf33, CXCL11, IFI6, IL1R2, NUCB1, OR1I1, SAMHD1, TMA7, XAF1
0.897196	0.859873	0.880174	0.871658	0.904762	0.88	9	BBS10, CXCL11, IFI6, IL1R2, MIF, NUCB1, SAMHD1, TMA7, XAF1
0.903872	0.851911	0.880174	0.874332	0.888889	0.878	9	C19orf33, COPA, IFI6, IL1R2, MIF, NUCB1, SAMHD1, TMA7, XAF1
0.895861	0.861465	0.880174	0.871658	0.888889	0.876	9	BBS10, COPA, IFI6, LAMB3, MIF, NUCB1, SAMHD1, TMA7, XAF1
0.903872	0.851911	0.880174	0.871658	0.873016	0.872	9	ADIRF, IFI6, IL1R2, MIF, NUCB1, OR1I1, SIGLEC1, TMED9, XAF1
0.895861	0.859873	0.879448	0.877005	0.896825	0.882	9	BBS10, IFI44L, IFI6, MIF, NUCB1, SAMHD1, SDC1, TMA7, TMED9
0.905207	0.847134	0.878722	0.882353	0.873016	0.88	9	COPA, CXCL10, IFI6, MIF, NUCB1, SAMHD1, SDC1, SIGLEC1, TMED9
0.899866	0.853503	0.878722	0.874332	0.888889	0.878	9	C19orf33, COPA, IFI6, IL1R2, NUCB1, OR1I1, SAMHD1, TMA7, XAF1
0.895861	0.85828	0.878722	0.871658	0.896825	0.878	9	ADIRF, BBS10, C19orf33, IFI6, IL1R2, NUCB1, SAMHD1, TMA7, XAF1
0.895861	0.85828	0.878722	0.871658	0.888889	0.876	9	BBS10, C19orf33, IFI44L, IFI6, IL1R2, NUCB1, SAMHD1, TMA7, TMED9
0.895861	0.856688	0.877996	0.879679	0.880952	0.88	9	BBS10, C19orf33, IFI6, IL1R2, MIF, NUCB1, SAMHD1, TMA7, XAF1
0.911883	0.83758	0.877996	0.871658	0.896825	0.878	9	ADIRF, COPA, CXCL11, IFI6, IL1R2, MIF, NUCB1, OR1I1, SAMHD1
0.901202	0.850318	0.877996	0.871658	0.896825	0.878	9	C19orf33, COPA, IFI44L, IFI6, IL1R2, MIF, NUCB1, SAMHD1, TMA7
0.899866	0.851911	0.877996	0.871658	0.888889	0.876	9	CXCL11, IFI6, IL1R2, MIF, NUCB1, SAMHD1, TCTEX1D4, TMA7, XAF1
0.911883	0.83758	0.877996	0.871658	0.880952	0.874	9	CXCL10, IFI6, IL1R2, MIF, NUCB1, SAMHD1, SIGLEC1, TCTEX1D4, TMED9
0.901202	0.848726	0.877269	0.882353	0.888889	0.884	9	BBS10, C19orf33, IFI44L, IFI6, IL1R2, NUCB1, OR1I1, TMA7, XAF1
0.897196	0.853503	0.877269	0.871658	0.904762	0.88	9	BBS10, C19orf33, IFI44L, IFI6, NUCB1, OR1I1, SAMHD1, TMA7, TMED9
0.906542	0.842357	0.877269	0.874332	0.880952	0.876	9	CXCL11, IFI6, IL1R2, MIF, NUCB1, SAMHD1, SIGLEC1, TCTEX1D4, TMED9
0.905207	0.843949	0.877269	0.871658	0.880952	0.874	9	CXCL10, CXCL11, IFI6, MIF, NUCB1, OR1I1, SAMHD1, SIGLEC1, TMED9
0.903872	0.845541	0.877269	0.871658	0.880952	0.874	9	BBS10, CXCL11, IFI6, MIF, NUCB1, OR1I1, SAMHD1, SIGLEC1, TMED9
0.902537	0.847134	0.877269	0.871658	0.880952	0.874	9	BBS10, COPA, CXCL11, IFI44L, IFI6, IL1R2, MIF, NUCB1, XAF1
0.899866	0.850318	0.877269	0.871658	0.880952	0.874	9	C19orf33, IFI6, IL1R2, LAMB3, MIF, NUCB1, SAMHD1, TMA7, XAF1
0.907877	0.840764	0.877269	0.871658	0.873016	0.872	9	CXCL11, IFI6, MIF, NUCB1, OR1I1, SAMHD1, SDC1, SIGLEC1, TMED9
0.898531	0.851911	0.877269	0.871658	0.873016	0.872	9	ADAM17, IFI6, MIF, NUCB1, OR1I1, SAMHD1, TMA7, TMED9, XAF1
0.909212	0.83758	0.876543	0.882353	0.873016	0.88	9	CXCL10, IFI44L, IFI6, IL1R2, LAMB3, MIF, NUCB1, TCTEX1D4, XAF1
0.893191	0.856688	0.876543	0.877005	0.888889	0.88	9	BBS10, C19orf33, IFI6, IL1R2, NUCB1, OR1I1, SAMHD1, TMA7, XAF1
0.909212	0.83758	0.876543	0.871658	0.904762	0.88	9	ADAM17, CXCL11, IFI6, MIF, NUCB1, SAMHD1, TCTEX1D4, TMA7, TMED9
0.903872	0.843949	0.876543	0.871658	0.888889	0.876	9	COPA, IFI6, IL1R2, MIF, NUCB1, SAMHD1, SDC1, TMA7, TMED9
0.905207	0.842357	0.876543	0.871658	0.880952	0.874	9	ADAM17, IFI44L, IFI6, IL1R2, MIF, NUCB1, OR1I1, SIGLEC1, XAF1
0.902537	0.845541	0.876543	0.871658	0.873016	0.872	9	BBS10, COPA, CXCL10, IFI44L, IFI6, IL1R2, MIF, NUCB1, XAF1
0.895861	0.853503	0.876543	0.871658	0.873016	0.872	9	BBS10, IFI44L, IFI6, IFIT2, IL1R2, MIF, NUCB1, SAMHD1, TMA7
0.910547	0.834395	0.875817	0.871658	0.912698	0.882	9	BBS10, COPA, CXCL11, IFI6, MIF, NUCB1, OR1I1, SAMHD1, TMED9
0.893191	0.855096	0.875817	0.871658	0.912698	0.882	9	BBS10, IFI44L, IFI6, MIF, NUCB1, OR1I1, SAMHD1, TMA7, TMED9
0.906542	0.839172	0.875817	0.879679	0.873016	0.878	9	BBS10, CXCL10, IFI44L, IFI6, IL1R2, MIF, NUCB1, OR1I1, TMA7
0.899866	0.847134	0.875817	0.877005	0.880952	0.878	9	COPA, IFI6, IL1R2, LAMB3, MIF, NUCB1, SAMHD1, TMA7, XAF1
0.901202	0.845541	0.875817	0.874332	0.888889	0.878	9	CXCL10, IFI6, IFIT2, MIF, NUCB1, SAMHD1, SIGLEC1, TCTEX1D4, TMED9
0.897196	0.850318	0.875817	0.871658	0.888889	0.876	9	C19orf33, IFI44L, IFI6, IL1R2, MIF, NUCB1, OR1I1, TMA7, XAF1
0.895861	0.851911	0.875817	0.871658	0.888889	0.876	9	BBS10, IFI44L, IFI6, MIF, NUCB1, SAMHD1, SDC1, TMA7, XAF1
0.898531	0.848726	0.875817	0.871658	0.880952	0.874	9	BBS10, C19orf33, IFI44L, IFI6, IFIT2, IL1R2, NUCB1, SAMHD1, TMA7
0.898531	0.848726	0.875817	0.871658	0.880952	0.874	9	C19orf33, IFI6, IL1R2, MIF, NUCB1, OR1I1, SAMHD1, TMA7, XAF1
0.895861	0.851911	0.875817	0.871658	0.880952	0.874	9	C19orf33, IFI6, IL1R2, NUCB1, OR1I1, SAMHD1, TCTEX1D4, TMA7, XAF1
0.907877	0.83758	0.875817	0.871658	0.873016	0.872	9	IFI44L, IFI6, IL1R2, LAMB3, MIF, NUCB1, OR1I1, TCTEX1D4, XAF1
0.906542	0.839172	0.875817	0.871658	0.873016	0.872	9	ADAM17, BBS10, IFI44L, IFI6, IL1R2, MIF, NUCB1, SIGLEC1, XAF1
0.897196	0.848726	0.875091	0.874332	0.880952	0.876	9	BBS10, C19orf33, IFI44L, IFI6, NUCB1, SAMHD1, SDC1, TMA7, TMED9
0.903872	0.840764	0.875091	0.871658	0.888889	0.876	9	BBS10, COPA, CXCL11, IFI44L, IFI6, IL1R2, MIF, NUCB1, TMED9
0.902537	0.842357	0.875091	0.871658	0.888889	0.876	9	BBS10, CXCL10, IFI6, MIF, NUCB1, SAMHD1, SDC1, TMA7, TMED9
0.901202	0.843949	0.875091	0.874332	0.873016	0.874	9	ADAM17, ADIRF, IFI6, IL1R2, MIF, NUCB1, SIGLEC1, TMED9, XAF1
0.898531	0.847134	0.875091	0.871658	0.873016	0.872	9	IFI6, IL1R2, LAMB3, MIF, NUCB1, SAMHD1, SIGLEC1, TCTEX1D4, TMED9
0.905207	0.83758	0.874365	0.877005	0.888889	0.88	9	CXCL10, IFI44L, IFI6, IL1R2, MIF, NUCB1, OR1I1, SDC1, TMA7
0.901202	0.842357	0.874365	0.871658	0.904762	0.88	9	ADIRF, CXCL11, IFI6, LAMB3, MIF, NUCB1, SAMHD1, TMA7, XAF1
0.897196	0.847134	0.874365	0.877005	0.880952	0.878	9	BBS10, C19orf33, CXCL11, IFI44L, IFI6, NUCB1, SAMHD1, TCTEX1D4, TMA7
0.897196	0.847134	0.874365	0.874332	0.888889	0.878	9	COPA, IFI44L, IFI6, IL1R2, MIF, NUCB1, OR1I1, SAMHD1, TMA7
0.899866	0.843949	0.874365	0.871658	0.896825	0.878	9	IFI44L, IFI6, IFIT2, MIF, NUCB1, SAMHD1, TCTEX1D4, TMA7, TMED9
0.895861	0.848726	0.874365	0.871658	0.896825	0.878	9	ADAM17, IFI44L, IFI6, LAMB3, MIF, NUCB1, SAMHD1, TMA7, TMED9
0.895861	0.848726	0.874365	0.877005	0.873016	0.876	9	IFI6, IL1R2, MIF, NUCB1, SAMHD1, TCTEX1D4, TMA7, TMED9, XAF1
0.902537	0.840764	0.874365	0.874332	0.880952	0.876	9	ADAM17, C19orf33, CXCL10, IFI44L, IFI6, IFIT2, OR1I1, SIGLEC1, TMED9
0.898531	0.845541	0.874365	0.871658	0.888889	0.876	9	ADAM17, IFI44L, IFI6, IL1R2, MIF, NUCB1, OR1I1, TMA7, XAF1
0.894526	0.850318	0.874365	0.871658	0.888889	0.876	9	BBS10, C19orf33, IFI44L, IFI6, IL1R2, NUCB1, OR1I1, SAMHD1, TMA7
0.903872	0.839172	0.874365	0.871658	0.873016	0.872	9	ADAM17, C19orf33, IFI44L, IFI6, IL1R2, MIF, NUCB1, TMA7, XAF1
0.902537	0.840764	0.874365	0.871658	0.873016	0.872	9	ADAM17, COPA, IFI44L, IFI6, IL1R2, MIF, NUCB1, SAMHD1, TMA7
0.906542	0.834395	0.873638	0.882353	0.873016	0.88	9	CXCL10, IFI44L, IFI6, IL1R2, MIF, NUCB1, OR1I1, TCTEX1D4, XAF1
0.897196	0.845541	0.873638	0.874332	0.896825	0.88	9	ADIRF, C19orf33, IFI6, IL1R2, MIF, NUCB1, SAMHD1, TMA7, XAF1
0.903872	0.83758	0.873638	0.871658	0.904762	0.88	9	COPA, CXCL11, IFI44L, IFI6, IL1R2, MIF, NUCB1, OR1I1, SAMHD1
0.903872	0.83758	0.873638	0.871658	0.896825	0.878	9	C19orf33, COPA, CXCL11, IFI44L, IFI6, IL1R2, NUCB1, SAMHD1, TMA7
0.898531	0.843949	0.873638	0.871658	0.896825	0.878	9	IFI44L, IFI6, IFIT2, LAMB3, MIF, NUCB1, SAMHD1, TCTEX1D4, TMA7
0.893191	0.850318	0.873638	0.877005	0.873016	0.876	9	BBS10, C19orf33, IFI44L, IFI6, IL1R2, MIF, NUCB1, TMA7, XAF1
0.902537	0.839172	0.873638	0.871658	0.888889	0.876	9	ADAM17, ADIRF, CXCL11, IFI6, MIF, NUCB1, SAMHD1, SIGLEC1, XAF1
0.895861	0.847134	0.873638	0.871658	0.888889	0.876	9	BBS10, CXCL10, IFI6, IFIT2, NUCB1, OR1I1, SAMHD1, SIGLEC1, TMED9
0.893191	0.850318	0.873638	0.871658	0.888889	0.876	9	COPA, IFI6, IFIT2, MIF, NUCB1, SAMHD1, TCTEX1D4, TMA7, TMED9
0.899866	0.842357	0.873638	0.871658	0.880952	0.874	9	C19orf33, CXCL11, IFI44L, IFI6, NUCB1, SAMHD1, TCTEX1D4, TMA7, TMED9
0.894526	0.848726	0.873638	0.871658	0.880952	0.874	9	C19orf33, CXCL11, IFI6, MIF, NUCB1, OR1I1, SAMHD1, TMA7, XAF1
0.889186	0.855096	0.873638	0.871658	0.880952	0.874	9	BBS10, COPA, IFI44L, IFI6, MIF, NUCB1, SAMHD1, TMA7, XAF1
0.906542	0.834395	0.873638	0.871658	0.873016	0.872	9	C19orf33, CXCL10, IFI44L, IFI6, IL1R2, MIF, NUCB1, TCTEX1D4, TMA7
0.898531	0.842357	0.872912	0.874332	0.888889	0.878	9	C19orf33, IFI6, IL1R2, MIF, NUCB1, SAMHD1, SDC1, TMA7, XAF1
0.899866	0.840764	0.872912	0.871658	0.896825	0.878	9	IFI44L, IFI6, IFIT2, NUCB1, OR1I1, SAMHD1, TCTEX1D4, TMA7, TMED9
0.895861	0.845541	0.872912	0.871658	0.896825	0.878	9	COPA, CXCL11, IFI6, IL1R2, MIF, NUCB1, OR1I1, SAMHD1, XAF1
0.891856	0.850318	0.872912	0.871658	0.896825	0.878	9	BBS10, IFI44L, IFI6, LAMB3, MIF, NUCB1, SAMHD1, TMA7, TMED9
0.895861	0.845541	0.872912	0.874332	0.880952	0.876	9	IFI44L, IFI6, MIF, NUCB1, OR1I1, SAMHD1, SDC1, TMA7, XAF1
0.903872	0.835987	0.872912	0.871658	0.888889	0.876	9	CXCL10, IFI44L, IFI6, IL1R2, LAMB3, MIF, NUCB1, OR1I1, XAF1
0.901202	0.839172	0.872912	0.871658	0.888889	0.876	9	C19orf33, CXCL11, IFI44L, IFI6, MIF, NUCB1, SAMHD1, TCTEX1D4, TMA7
0.897196	0.843949	0.872912	0.874332	0.873016	0.874	9	ADIRF, IFI44L, IFI6, IFIT2, LAMB3, MIF, NUCB1, OR1I1, TMA7
0.894526	0.847134	0.872912	0.874332	0.873016	0.874	9	ADAM17, BBS10, IFI44L, IFI6, IL1R2, MIF, NUCB1, TMA7, XAF1
0.907877	0.83121	0.872912	0.871658	0.880952	0.874	9	CXCL10, IFI44L, IFI6, IL1R2, MIF, NUCB1, OR1I1, SDC1, XAF1
0.897196	0.843949	0.872912	0.871658	0.880952	0.874	9	COPA, IFI6, IL1R2, MIF, NUCB1, SAMHD1, SDC1, TMA7, XAF1
0.894526	0.847134	0.872912	0.871658	0.880952	0.874	9	BBS10, C19orf33, IFI44L, IFI6, IL1R2, MIF, NUCB1, SAMHD1, TMA7
0.899866	0.839172	0.872186	0.885027	0.880952	0.884	9	ADAM17, CXCL10, IFI44L, IFI6, IL1R2, LAMB3, MIF, NUCB1, XAF1
0.893191	0.847134	0.872186	0.871658	0.920635	0.884	9	BBS10, C19orf33, COPA, IFI44L, IFI6, IFIT2, NUCB1, SAMHD1, TMED9
0.893191	0.847134	0.872186	0.874332	0.904762	0.882	9	BBS10, C19orf33, CXCL10, IFI44L, IFI6, NUCB1, SAMHD1, TCTEX1D4, TMA7
0.897196	0.842357	0.872186	0.871658	0.912698	0.882	9	ADIRF, IFI6, IFIT2, NUCB1, OR1I1, SAMHD1, SDC1, SIGLEC1, XAF1
0.903872	0.834395	0.872186	0.877005	0.888889	0.88	9	ADAM17, CXCL10, IFI44L, IFI6, IFIT2, MIF, OR1I1, SIGLEC1, TMED9
0.901202	0.83758	0.872186	0.874332	0.888889	0.878	9	CXCL11, IFI44L, IFI6, LAMB3, MIF, NUCB1, OR1I1, TMA7, XAF1
0.898531	0.840764	0.872186	0.874332	0.888889	0.878	9	IFI44L, IFI6, IL1R2, MIF, NUCB1, OR1I1, SDC1, TMA7, XAF1
0.893191	0.847134	0.872186	0.874332	0.888889	0.878	9	BBS10, C19orf33, IFI6, IFIT2, NUCB1, OR1I1, SAMHD1, TMA7, TMED9
0.899866	0.839172	0.872186	0.877005	0.873016	0.876	9	CXCL10, IFI44L, IFI6, IL1R2, LAMB3, MIF, NUCB1, SIGLEC1, XAF1
0.898531	0.840764	0.872186	0.877005	0.873016	0.876	9	ADAM17, CXCL10, IFI44L, IFI6, IL1R2, MIF, NUCB1, SIGLEC1, XAF1
0.898531	0.840764	0.872186	0.874332	0.880952	0.876	9	BBS10, COPA, CXCL10, IFI6, MIF, NUCB1, TCTEX1D4, TMED9, XAF1
0.895861	0.843949	0.872186	0.874332	0.880952	0.876	9	BBS10, IFI44L, IFI6, IFIT2, MIF, NUCB1, SAMHD1, SDC1, TMA7
0.899866	0.839172	0.872186	0.871658	0.888889	0.876	9	BBS10, IFI6, LAMB3, MIF, NUCB1, SAMHD1, SDC1, TMA7, TMED9
0.894526	0.845541	0.872186	0.871658	0.888889	0.876	9	C19orf33, IFI44L, IFI6, IL1R2, MIF, NUCB1, OR1I1, SAMHD1, TMA7
0.894526	0.845541	0.872186	0.871658	0.888889	0.876	9	IFI6, IL1R2, LAMB3, MIF, NUCB1, OR1I1, SAMHD1, TMA7, XAF1
0.893191	0.847134	0.872186	0.871658	0.888889	0.876	9	BBS10, IFI44L, IFI6, IFIT2, MIF, NUCB1, SAMHD1, TCTEX1D4, TMA7
0.897196	0.842357	0.872186	0.871658	0.880952	0.874	9	COPA, CXCL11, IFI6, IFIT2, IL1R2, MIF, NUCB1, SAMHD1, XAF1
0.905207	0.832803	0.872186	0.871658	0.873016	0.872	9	ADAM17, C19orf33, CXCL10, IFI6, IFIT2, MIF, SIGLEC1, TMED9, XAF1
0.897196	0.842357	0.872186	0.871658	0.873016	0.872	9	ADAM17, ADIRF, IFI6, MIF, NUCB1, SAMHD1, SDC1, SIGLEC1, XAF1
0.897196	0.842357	0.872186	0.871658	0.873016	0.872	9	COPA, CXCL11, IFI6, IL1R2, MIF, NUCB1, TMA7, TMED9, XAF1
0.897196	0.842357	0.872186	0.871658	0.873016	0.872	9	CXCL11, IFI44L, IFI6, MIF, NUCB1, OR1I1, SAMHD1, TCTEX1D4, TMA7
0.907877	0.828025	0.87146	0.882353	0.873016	0.88	9	BBS10, CXCL10, CXCL11, IFI44L, IFI6, IL1R2, MIF, NUCB1, TMA7
0.898531	0.839172	0.87146	0.871658	0.904762	0.88	9	ADIRF, IFI44L, IFI6, IFIT2, MIF, NUCB1, SAMHD1, TCTEX1D4, TMA7
0.893191	0.845541	0.87146	0.879679	0.873016	0.878	9	ADAM17, IFI44L, IFI6, IFIT2, IL1R2, MIF, NUCB1, SIGLEC1, TMA7
0.901202	0.835987	0.87146	0.874332	0.888889	0.878	9	CXCL10, CXCL11, IFI6, MIF, NUCB1, SAMHD1, TCTEX1D4, TMA7, TMED9
0.897196	0.840764	0.87146	0.874332	0.888889	0.878	9	ADAM17, C19orf33, COPA, IFI6, IL1R2, NUCB1, OR1I1, TMA7, XAF1
0.899866	0.83758	0.87146	0.871658	0.896825	0.878	9	ADAM17, CXCL10, IFI44L, IFI6, IL1R2, LAMB3, MIF, NUCB1, SIGLEC1
0.895861	0.842357	0.87146	0.871658	0.896825	0.878	9	IFI44L, IFI6, IFIT2, MIF, NUCB1, OR1I1, SAMHD1, TCTEX1D4, TMA7
0.903872	0.832803	0.87146	0.874332	0.880952	0.876	9	CXCL10, IFI44L, IFI6, LAMB3, MIF, NUCB1, OR1I1, TCTEX1D4, XAF1
0.894526	0.843949	0.87146	0.874332	0.880952	0.876	9	BBS10, CXCL11, IFI44L, IFI6, MIF, NUCB1, SAMHD1, TCTEX1D4, TMA7
0.902537	0.834395	0.87146	0.871658	0.888889	0.876	9	CXCL10, IFI6, MIF, NUCB1, SAMHD1, SDC1, TCTEX1D4, TMA7, TMED9
0.894526	0.843949	0.87146	0.871658	0.888889	0.876	9	IFI44L, IFI6, MIF, NUCB1, OR1I1, SAMHD1, SDC1, TCTEX1D4, TMED9
0.901202	0.835987	0.87146	0.874332	0.873016	0.874	9	CXCL11, IFI44L, IFI6, MIF, NUCB1, SAMHD1, SDC1, TCTEX1D4, TMA7
0.899866	0.83758	0.87146	0.874332	0.873016	0.874	9	ADAM17, IFI44L, IFI6, IFIT2, IL1R2, MIF, NUCB1, OR1I1, TMA7
0.899866	0.83758	0.87146	0.871658	0.880952	0.874	9	C19orf33, COPA, CXCL10, IFI44L, IFI6, MIF, NUCB1, TMED9, XAF1
0.895861	0.842357	0.87146	0.871658	0.880952	0.874	9	IFI6, IL1R2, MIF, NUCB1, OR1I1, SAMHD1, SDC1, TMA7, XAF1
0.894526	0.843949	0.87146	0.871658	0.880952	0.874	9	ADAM17, ADIRF, C19orf33, IFI44L, IFI6, NUCB1, SAMHD1, SDC1, TMED9
0.906542	0.829618	0.87146	0.871658	0.873016	0.872	9	ADIRF, IFI44L, IFI6, IL1R2, MIF, NUCB1, OR1I1, TCTEX1D4, XAF1
0.899866	0.83758	0.87146	0.871658	0.873016	0.872	9	ADIRF, IFI44L, IFI6, IFIT2, IL1R2, MIF, NUCB1, TMA7, XAF1
0.898531	0.839172	0.87146	0.871658	0.873016	0.872	9	IFI44L, IFI6, IFIT2, IL1R2, MIF, NUCB1, SAMHD1, TCTEX1D4, TMA7
0.897196	0.840764	0.87146	0.871658	0.873016	0.872	9	BBS10, C19orf33, CXCL10, IFI44L, IFI6, IL1R2, NUCB1, OR1I1, TMA7
0.903872	0.83121	0.870733	0.885027	0.880952	0.884	9	ADAM17, BBS10, CXCL10, IFI6, IFIT2, MIF, SIGLEC1, TMED9, XAF1
0.895861	0.840764	0.870733	0.879679	0.880952	0.88	9	ADAM17, IFI44L, IFI6, LAMB3, MIF, NUCB1, OR1I1, TMA7, XAF1
0.894526	0.842357	0.870733	0.871658	0.904762	0.88	9	ADIRF, C19orf33, IFI44L, IFI6, IFIT2, NUCB1, SAMHD1, TCTEX1D4, TMED9
0.905207	0.829618	0.870733	0.879679	0.873016	0.878	9	BBS10, C19orf33, CXCL11, IFI44L, IFI6, IL1R2, NUCB1, SDC1, XAF1
0.898531	0.83758	0.870733	0.871658	0.896825	0.878	9	C19orf33, CXCL10, IFI44L, IFI6, MIF, NUCB1, SAMHD1, TCTEX1D4, TMA7
0.901202	0.834395	0.870733	0.877005	0.873016	0.876	9	BBS10, CXCL10, IFI44L, IFI6, IFIT2, IL1R2, MIF, NUCB1, TMA7
0.901202	0.834395	0.870733	0.874332	0.880952	0.876	9	ADAM17, IFI44L, IFI6, IFIT2, LAMB3, MIF, NUCB1, OR1I1, XAF1
0.899866	0.835987	0.870733	0.871658	0.880952	0.874	9	BBS10, C19orf33, COPA, IFI6, IL1R2, MIF, NUCB1, SAMHD1, TMA7
0.897196	0.839172	0.870733	0.871658	0.880952	0.874	9	CXCL10, IFI44L, IFI6, MIF, NUCB1, SAMHD1, SDC1, TCTEX1D4, TMA7
0.902537	0.832803	0.870733	0.871658	0.873016	0.872	9	ADAM17, BBS10, C19orf33, CXCL10, IFI6, IFIT2, SIGLEC1, TMED9, XAF1
0.88785	0.850318	0.870733	0.871658	0.873016	0.872	9	BBS10, IFI44L, IFI6, IL1R2, MIF, NUCB1, TMA7, TMED9, XAF1
0.905207	0.828025	0.870007	0.874332	0.912698	0.884	9	C19orf33, COPA, CXCL10, IFI6, IFIT2, IL1R2, MIF, NUCB1, SAMHD1
0.898531	0.835987	0.870007	0.885027	0.873016	0.882	9	ADAM17, IFI44L, IFI6, IFIT2, LAMB3, MIF, NUCB1, OR1I1, TMA7
0.899866	0.834395	0.870007	0.879679	0.880952	0.88	9	CXCL10, IFI44L, IFI6, IL1R2, LAMB3, MIF, NUCB1, SDC1, XAF1
0.898531	0.835987	0.870007	0.879679	0.880952	0.88	9	ADAM17, CXCL10, IFI44L, IFI6, LAMB3, MIF, NUCB1, SIGLEC1, XAF1
0.893191	0.842357	0.870007	0.879679	0.873016	0.878	9	ADIRF, BBS10, CXCL11, IFI44L, IFI6, IL1R2, MIF, NUCB1, TMA7
0.901202	0.832803	0.870007	0.877005	0.880952	0.878	9	ADAM17, BBS10, CXCL10, IFI44L, IFI6, IL1R2, MIF, NUCB1, XAF1
0.898531	0.835987	0.870007	0.871658	0.896825	0.878	9	BBS10, C19orf33, IFI6, IFIT2, IL1R2, MIF, NUCB1, SAMHD1, TMA7
0.898531	0.835987	0.870007	0.874332	0.880952	0.876	9	ADAM17, BBS10, C19orf33, CXCL10, CXCL11, IFI44L, IFI6, TMED9, XAF1
0.897196	0.83758	0.870007	0.874332	0.880952	0.876	9	ADAM17, CXCL10, IFI44L, IFI6, IFIT2, LAMB3, MIF, NUCB1, SIGLEC1
0.88518	0.851911	0.870007	0.871658	0.888889	0.876	9	BBS10, IFI44L, IFI6, IFIT2, IL1R2, NUCB1, OR1I1, SAMHD1, TMA7
0.903872	0.829618	0.870007	0.874332	0.873016	0.874	9	BBS10, C19orf33, CXCL10, IFI44L, IFI6, IL1R2, MIF, NUCB1, TCTEX1D4
0.901202	0.832803	0.870007	0.874332	0.873016	0.874	9	CXCL10, IFI44L, IFI6, IFIT2, IL1R2, MIF, NUCB1, SDC1, TMA7
0.895861	0.839172	0.870007	0.874332	0.873016	0.874	9	ADAM17, IFI44L, IFI6, LAMB3, NUCB1, OR1I1, SIGLEC1, TCTEX1D4, XAF1
0.895861	0.839172	0.870007	0.874332	0.873016	0.874	9	CXCL10, CXCL11, IFI44L, IFI6, MIF, NUCB1, OR1I1, TMA7, XAF1
0.893191	0.842357	0.870007	0.874332	0.873016	0.874	9	C19orf33, CXCL11, IFI6, MIF, NUCB1, SAMHD1, TCTEX1D4, TMA7, XAF1
0.897196	0.83758	0.870007	0.871658	0.880952	0.874	9	ADAM17, ADIRF, C19orf33, IFI44L, IFI6, IFIT2, NUCB1, SAMHD1, TMA7
0.897196	0.83758	0.870007	0.871658	0.880952	0.874	9	C19orf33, CXCL10, IFI44L, IFI6, MIF, NUCB1, TCTEX1D4, TMED9, XAF1
0.891856	0.843949	0.870007	0.871658	0.880952	0.874	9	BBS10, COPA, IFI6, MIF, NUCB1, SAMHD1, SDC1, TMA7, TMED9
0.889186	0.847134	0.870007	0.871658	0.880952	0.874	9	BBS10, C19orf33, IFI44L, IFI6, IL1R2, MIF, NUCB1, OR1I1, TMA7
0.905207	0.828025	0.870007	0.871658	0.873016	0.872	9	ADAM17, CXCL10, IFI6, IL1R2, LAMB3, MIF, NUCB1, OR1I1, XAF1
0.899866	0.834395	0.870007	0.871658	0.873016	0.872	9	ADAM17, ADIRF, IFI44L, IFI6, MIF, NUCB1, OR1I1, TMA7, XAF1
0.898531	0.835987	0.870007	0.871658	0.873016	0.872	9	ADAM17, CXCL11, IFI6, IL1R2, MIF, NUCB1, TCTEX1D4, TMED9, XAF1
0.898531	0.835987	0.870007	0.871658	0.873016	0.872	9	ADIRF, BBS10, CXCL10, IFI44L, IFI6, IL1R2, MIF, NUCB1, TMA7
0.897196	0.83758	0.870007	0.871658	0.873016	0.872	9	ADAM17, ADIRF, IFI44L, IFI6, MIF, NUCB1, OR1I1, SIGLEC1, XAF1
0.893191	0.842357	0.870007	0.871658	0.873016	0.872	9	CXCL11, IFI6, MIF, NUCB1, OR1I1, SAMHD1, TCTEX1D4, TMA7, XAF1
0.891856	0.843949	0.870007	0.871658	0.873016	0.872	9	ADAM17, CXCL10, IFI44L, IFI6, IL1R2, MIF, NUCB1, SDC1, TMA7
0.891856	0.842357	0.869281	0.877005	0.896825	0.882	9	BBS10, CXCL11, IFI44L, IFI6, MIF, NUCB1, OR1I1, TMA7, TMED9
0.898531	0.834395	0.869281	0.879679	0.880952	0.88	9	ADAM17, CXCL10, IFI44L, IFI6, LAMB3, MIF, NUCB1, OR1I1, SIGLEC1
0.894526	0.839172	0.869281	0.877005	0.880952	0.878	9	ADAM17, ADIRF, BBS10, IFI44L, IFI6, IL1R2, MIF, NUCB1, TMA7
0.898531	0.834395	0.869281	0.871658	0.896825	0.878	9	ADIRF, CXCL11, IFI6, IFIT2, NUCB1, OR1I1, SDC1, SIGLEC1, TMED9
0.895861	0.83758	0.869281	0.871658	0.896825	0.878	9	ADIRF, C19orf33, IFI6, IFIT2, NUCB1, OR1I1, SAMHD1, SIGLEC1, XAF1
0.899866	0.832803	0.869281	0.877005	0.873016	0.876	9	IFI44L, IFI6, IFIT2, IL1R2, MIF, NUCB1, SDC1, TMA7, XAF1
0.893191	0.840764	0.869281	0.877005	0.873016	0.876	9	BBS10, C19orf33, IFI44L, IFI6, IL1R2, MIF, NUCB1, TCTEX1D4, TMA7
0.898531	0.834395	0.869281	0.874332	0.880952	0.876	9	ADAM17, IFI44L, IFI6, IFIT2, IL1R2, MIF, NUCB1, OR1I1, XAF1
0.894526	0.839172	0.869281	0.874332	0.880952	0.876	9	ADAM17, BBS10, IFI44L, IFI6, IL1R2, MIF, NUCB1, TMA7, TMED9
0.903872	0.828025	0.869281	0.871658	0.888889	0.876	9	C19orf33, CXCL10, CXCL11, IFI6, IFIT2, MIF, NUCB1, SAMHD1, TMED9
0.902537	0.829618	0.869281	0.874332	0.873016	0.874	9	CXCL10, IFI44L, IFI6, IL1R2, MIF, NUCB1, SDC1, TMA7, XAF1
0.893191	0.840764	0.869281	0.874332	0.873016	0.874	9	ADAM17, BBS10, IFI44L, IFI6, IL1R2, LAMB3, MIF, NUCB1, XAF1
0.901202	0.83121	0.869281	0.871658	0.880952	0.874	9	BBS10, C19orf33, COPA, CXCL10, IFI6, IL1R2, MIF, NUCB1, SAMHD1
0.895861	0.83758	0.869281	0.871658	0.880952	0.874	9	BBS10, C19orf33, IFI44L, IFI6, IL1R2, MIF, NUCB1, SDC1, XAF1
0.902537	0.829618	0.869281	0.871658	0.873016	0.872	9	C19orf33, IFI6, IFIT2, IL1R2, MIF, NUCB1, SAMHD1, TCTEX1D4, TMA7
0.902537	0.829618	0.869281	0.871658	0.873016	0.872	9	CXCL10, IFI44L, IFI6, IFIT2, IL1R2, LAMB3, MIF, NUCB1, TMA7
0.897196	0.835987	0.869281	0.871658	0.873016	0.872	9	ADAM17, ADIRF, IFI44L, IFI6, IFIT2, LAMB3, MIF, NUCB1, TMA7
0.897196	0.835987	0.869281	0.871658	0.873016	0.872	9	BBS10, CXCL11, IFI44L, IFI6, IL1R2, MIF, NUCB1, SDC1, TMED9
0.894526	0.839172	0.869281	0.871658	0.873016	0.872	9	BBS10, C19orf33, CXCL10, IFI44L, IFI6, IFIT2, IL1R2, NUCB1, TMA7
0.893191	0.839172	0.868555	0.879679	0.880952	0.88	9	CXCL11, IFI44L, IFI6, MIF, NUCB1, OR1I1, SIGLEC1, TMA7, XAF1
0.901202	0.829618	0.868555	0.877005	0.888889	0.88	9	ADAM17, BBS10, CXCL11, IFI44L, IFI6, LAMB3, NUCB1, SDC1, TMED9
0.895861	0.835987	0.868555	0.874332	0.888889	0.878	9	COPA, IFI6, LAMB3, MIF, NUCB1, SAMHD1, SDC1, TMA7, TMED9
0.901202	0.829618	0.868555	0.871658	0.896825	0.878	9	ADAM17, CXCL11, IFI6, IFIT2, MIF, NUCB1, SAMHD1, SDC1, SIGLEC1
0.906542	0.823248	0.868555	0.877005	0.873016	0.876	9	ADAM17, C19orf33, CXCL10, IFI6, IFIT2, OR1I1, TMA7, TMED9, XAF1
0.903872	0.826433	0.868555	0.877005	0.873016	0.876	9	ADAM17, CXCL11, IFI44L, IFI6, IFIT2, LAMB3, MIF, NUCB1, XAF1
0.907877	0.821656	0.868555	0.874332	0.880952	0.876	9	ADAM17, ADIRF, COPA, CXCL11, IFI6, IL1R2, MIF, NUCB1, SAMHD1
0.905207	0.824841	0.868555	0.874332	0.873016	0.874	9	ADAM17, CXCL10, IFI6, IFIT2, MIF, SIGLEC1, TMA7, TMED9, XAF1
0.902537	0.828025	0.868555	0.874332	0.873016	0.874	9	BBS10, CXCL10, IFI44L, IFI6, MIF, NUCB1, TCTEX1D4, TMA7, TMED9
0.898531	0.832803	0.868555	0.874332	0.873016	0.874	9	ADAM17, BBS10, C19orf33, CXCL10, IFI6, IFIT2, OR1I1, SIGLEC1, TMED9
0.898531	0.832803	0.868555	0.874332	0.873016	0.874	9	IFI44L, IFI6, LAMB3, MIF, NUCB1, OR1I1, SDC1, TCTEX1D4, TMA7
0.897196	0.834395	0.868555	0.874332	0.873016	0.874	9	ADIRF, IFI44L, IFI6, LAMB3, MIF, NUCB1, OR1I1, SDC1, TMA7
0.890521	0.842357	0.868555	0.874332	0.873016	0.874	9	ADAM17, C19orf33, IFI44L, IFI6, IL1R2, MIF, NUCB1, TCTEX1D4, TMA7
0.901202	0.829618	0.868555	0.871658	0.880952	0.874	9	BBS10, CXCL10, IFI44L, IFI6, IL1R2, MIF, NUCB1, SDC1, TMED9
0.898531	0.832803	0.868555	0.871658	0.880952	0.874	9	ADAM17, BBS10, C19orf33, IFI44L, IFI6, IFIT2, IL1R2, NUCB1, XAF1
0.898531	0.832803	0.868555	0.871658	0.880952	0.874	9	ADAM17, IFI6, IFIT2, MIF, NUCB1, OR1I1, SAMHD1, SDC1, SIGLEC1
0.897196	0.834395	0.868555	0.871658	0.880952	0.874	9	ADAM17, C19orf33, IFI44L, IFI6, MIF, NUCB1, OR1I1, TCTEX1D4, XAF1
0.897196	0.834395	0.868555	0.871658	0.880952	0.874	9	BBS10, C19orf33, IFI6, MIF, NUCB1, OR1I1, SAMHD1, TMA7, TMED9
0.895861	0.835987	0.868555	0.871658	0.880952	0.874	9	CXCL11, IFI44L, IFI6, IFIT2, MIF, NUCB1, SAMHD1, TCTEX1D4, TMA7
0.909212	0.820064	0.868555	0.871658	0.873016	0.872	9	ADAM17, C19orf33, CXCL10, IFI6, IFIT2, OR1I1, SDC1, TMED9, XAF1
0.905207	0.824841	0.868555	0.871658	0.873016	0.872	9	ADAM17, BBS10, C19orf33, CXCL10, IFI6, MIF, OR1I1, SIGLEC1, TMED9
0.897196	0.834395	0.868555	0.871658	0.873016	0.872	9	CXCL10, IFI44L, IFI6, IL1R2, LAMB3, MIF, NUCB1, OR1I1, TMA7
0.891856	0.840764	0.868555	0.871658	0.873016	0.872	9	BBS10, COPA, IFI6, MIF, NUCB1, OR1I1, SAMHD1, TMA7, TMED9
0.898531	0.83121	0.867829	0.885027	0.888889	0.886	9	CXCL10, IFI44L, IFI6, IL1R2, MIF, NUCB1, OR1I1, TMA7, XAF1
0.898531	0.83121	0.867829	0.885027	0.873016	0.882	9	CXCL10, CXCL11, IFI44L, IFI6, LAMB3, MIF, NUCB1, TCTEX1D4, XAF1
0.906542	0.821656	0.867829	0.882353	0.873016	0.88	9	ADAM17, BBS10, CXCL10, IFI6, IFIT2, MIF, SIGLEC1, TMA7, TMED9
0.899866	0.829618	0.867829	0.882353	0.873016	0.88	9	BBS10, CXCL11, IFI44L, IFI6, IL1R2, MIF, NUCB1, SDC1, XAF1
0.886515	0.845541	0.867829	0.877005	0.880952	0.878	9	BBS10, IFI44L, IFI6, IFIT2, MIF, NUCB1, TMA7, TMED9, XAF1
0.893191	0.83758	0.867829	0.874332	0.888889	0.878	9	IFI44L, IFI6, IFIT2, IL1R2, LAMB3, MIF, NUCB1, OR1I1, TMA7
0.894526	0.835987	0.867829	0.871658	0.896825	0.878	9	ADAM17, BBS10, COPA, CXCL10, IFI44L, IFI6, SIGLEC1, TMED9, XAF1
0.893191	0.83758	0.867829	0.871658	0.896825	0.878	9	BBS10, C19orf33, COPA, IFI44L, IFI6, IL1R2, NUCB1, SAMHD1, TMA7
0.893191	0.83758	0.867829	0.874332	0.880952	0.876	9	ADAM17, C19orf33, IFI44L, IFI6, IL1R2, MIF, NUCB1, TCTEX1D4, XAF1
0.893191	0.83758	0.867829	0.874332	0.880952	0.876	9	BBS10, C19orf33, IFI44L, IFI6, IL1R2, NUCB1, OR1I1, SDC1, XAF1
0.902537	0.826433	0.867829	0.871658	0.888889	0.876	9	ADIRF, CXCL11, IFI44L, IFI6, IFIT2, LAMB3, MIF, NUCB1, OR1I1
0.903872	0.824841	0.867829	0.874332	0.873016	0.874	9	ADAM17, CXCL10, CXCL11, IFI6, IFIT2, MIF, OR1I1, SIGLEC1, TMED9
0.890521	0.840764	0.867829	0.874332	0.873016	0.874	9	ADIRF, BBS10, IFI44L, IFI6, IL1R2, MIF, NUCB1, TMA7, XAF1
0.898531	0.83121	0.867829	0.871658	0.880952	0.874	9	ADAM17, C19orf33, IFI44L, IFI6, IFIT2, NUCB1, SAMHD1, TCTEX1D4, TMA7
0.897196	0.832803	0.867829	0.871658	0.880952	0.874	9	ADAM17, BBS10, CXCL10, IFI44L, IFI6, OR1I1, TMA7, TMED9, XAF1
0.893191	0.83758	0.867829	0.871658	0.880952	0.874	9	BBS10, C19orf33, IFI44L, IFI6, MIF, NUCB1, SAMHD1, TCTEX1D4, TMED9
0.899866	0.829618	0.867829	0.871658	0.873016	0.872	9	ADAM17, BBS10, C19orf33, CXCL10, IFI44L, IFI6, IFIT2, TMED9, XAF1
0.897196	0.832803	0.867829	0.871658	0.873016	0.872	9	ADAM17, C19orf33, IFI6, IFIT2, NUCB1, OR1I1, SAMHD1, TCTEX1D4, TMA7
0.895861	0.834395	0.867829	0.871658	0.873016	0.872	9	ADAM17, CXCL10, CXCL11, IFI6, MIF, OR1I1, SIGLEC1, TMED9, XAF1
0.894526	0.835987	0.867829	0.871658	0.873016	0.872	9	ADAM17, IFI44L, IFI6, IL1R2, MIF, NUCB1, SIGLEC1, TMA7, XAF1
0.894526	0.835987	0.867829	0.871658	0.873016	0.872	9	BBS10, IFI6, IFIT2, MIF, NUCB1, OR1I1, SAMHD1, SDC1, SIGLEC1
0.88785	0.843949	0.867829	0.871658	0.873016	0.872	9	ADAM17, BBS10, C19orf33, IFI44L, IFI6, IL1R2, LAMB3, NUCB1, TMA7
0.897196	0.83121	0.867102	0.879679	0.880952	0.88	9	ADAM17, BBS10, CXCL10, CXCL11, IFI44L, IFI6, SIGLEC1, TMED9, XAF1
0.893191	0.835987	0.867102	0.879679	0.880952	0.88	9	CXCL11, IFI44L, IFI6, MIF, NUCB1, OR1I1, SDC1, TMA7, XAF1
0.899866	0.828025	0.867102	0.877005	0.888889	0.88	9	ADAM17, CXCL10, IFI44L, IFI6, IFIT2, IL1R2, LAMB3, MIF, NUCB1
0.890521	0.839172	0.867102	0.874332	0.896825	0.88	9	BBS10, IFI44L, IFI6, IL1R2, MIF, NUCB1, OR1I1, TMA7, TMED9
0.894526	0.834395	0.867102	0.879679	0.873016	0.878	9	ADAM17, ADIRF, BBS10, CXCL11, IFI44L, IFI6, IL1R2, MIF, NUCB1
0.893191	0.835987	0.867102	0.879679	0.873016	0.878	9	ADAM17, ADIRF, BBS10, IFI44L, IFI6, LAMB3, MIF, NUCB1, TMA7
0.898531	0.829618	0.867102	0.877005	0.880952	0.878	9	CXCL10, IFI44L, IFI6, IL1R2, MIF, NUCB1, OR1I1, SIGLEC1, XAF1
0.894526	0.834395	0.867102	0.877005	0.880952	0.878	9	IFI44L, IFI6, IFIT2, MIF, NUCB1, SAMHD1, SDC1, TCTEX1D4, TMA7
0.88518	0.845541	0.867102	0.877005	0.880952	0.878	9	BBS10, CXCL11, IFI44L, IFI6, IL1R2, MIF, NUCB1, SDC1, TMA7
0.881175	0.850318	0.867102	0.877005	0.880952	0.878	9	IFI6, IFIT2, MIF, NUCB1, OR1I1, SAMHD1, TCTEX1D4, TMA7, XAF1
0.895861	0.832803	0.867102	0.871658	0.896825	0.878	9	ADAM17, BBS10, C19orf33, CXCL10, IFI44L, IFI6, MIF, TMED9, XAF1
0.901202	0.826433	0.867102	0.877005	0.873016	0.876	9	ADIRF, CXCL11, IFI44L, IFI6, IL1R2, MIF, NUCB1, OR1I1, XAF1
0.898531	0.829618	0.867102	0.877005	0.873016	0.876	9	ADIRF, CXCL11, IFI44L, IFI6, IL1R2, LAMB3, MIF, NUCB1, XAF1
0.901202	0.826433	0.867102	0.874332	0.880952	0.876	9	ADAM17, ADIRF, CXCL10, IFI44L, IFI6, IFIT2, LAMB3, MIF, NUCB1
0.890521	0.839172	0.867102	0.874332	0.880952	0.876	9	BBS10, C19orf33, IFI44L, IFI6, IFIT2, IL1R2, MIF, NUCB1, TCTEX1D4
0.897196	0.83121	0.867102	0.871658	0.888889	0.876	9	C19orf33, COPA, IFI44L, IFI6, IFIT2, IL1R2, NUCB1, SAMHD1, TMA7
0.895861	0.832803	0.867102	0.871658	0.888889	0.876	9	ADAM17, CXCL10, CXCL11, IFI44L, IFI6, IL1R2, LAMB3, MIF, NUCB1
0.894526	0.834395	0.867102	0.871658	0.888889	0.876	9	BBS10, IFI44L, IFI6, IL1R2, MIF, NUCB1, OR1I1, SDC1, TMED9
0.893191	0.835987	0.867102	0.871658	0.888889	0.876	9	ADIRF, C19orf33, CXCL11, IFI6, MIF, NUCB1, SAMHD1, TMA7, XAF1
0.890521	0.839172	0.867102	0.871658	0.888889	0.876	9	C19orf33, IFI44L, IFI6, IFIT2, IL1R2, NUCB1, OR1I1, TMA7, XAF1
0.897196	0.83121	0.867102	0.874332	0.873016	0.874	9	ADAM17, CXCL11, IFI44L, IFI6, LAMB3, MIF, NUCB1, SIGLEC1, XAF1
0.893191	0.835987	0.867102	0.874332	0.873016	0.874	9	ADAM17, CXCL11, IFI44L, IFI6, IL1R2, MIF, NUCB1, OR1I1, TMA7
0.906542	0.820064	0.867102	0.871658	0.880952	0.874	9	ADAM17, ADIRF, BBS10, CXCL11, IFI6, MIF, NUCB1, SAMHD1, SIGLEC1
0.895861	0.832803	0.867102	0.871658	0.873016	0.872	9	CXCL11, IFI44L, IFI6, MIF, NUCB1, SAMHD1, TCTEX1D4, TMA7, XAF1
0.893191	0.835987	0.867102	0.871658	0.873016	0.872	9	ADAM17, BBS10, IFI6, IFIT2, MIF, NUCB1, SAMHD1, TMA7, XAF1
0.891856	0.835987	0.866376	0.879679	0.920635	0.89	9	ADAM17, CXCL10, IFI44L, IFI6, IFIT2, MIF, SIGLEC1, TMED9, XAF1
0.902537	0.823248	0.866376	0.879679	0.904762	0.886	9	ADAM17, BBS10, CXCL10, IFI44L, IFI6, SIGLEC1, TMA7, TMED9, XAF1
0.897196	0.829618	0.866376	0.877005	0.904762	0.884	9	ADAM17, CXCL10, CXCL11, IFI44L, IFI6, MIF, SIGLEC1, TMED9, XAF1
0.893191	0.834395	0.866376	0.885027	0.873016	0.882	9	ADAM17, BBS10, CXCL11, IFI44L, IFI6, IL1R2, LAMB3, MIF, NUCB1
0.891856	0.835987	0.866376	0.885027	0.873016	0.882	9	IFI44L, IFI6, IL1R2, MIF, NUCB1, OR1I1, TCTEX1D4, TMA7, XAF1
0.898531	0.828025	0.866376	0.879679	0.888889	0.882	9	ADAM17, CXCL10, IFI44L, IFI6, IL1R2, MIF, NUCB1, OR1I1, XAF1
0.907877	0.816879	0.866376	0.877005	0.888889	0.88	9	ADAM17, BBS10, CXCL10, IFI6, IFIT2, MIF, TMA7, TMED9, XAF1
0.903872	0.821656	0.866376	0.877005	0.888889	0.88	9	CXCL10, IFI44L, IFI6, IFIT2, IL1R2, MIF, NUCB1, OR1I1, XAF1
0.897196	0.829618	0.866376	0.877005	0.888889	0.88	9	ADIRF, BBS10, IFI6, IFIT2, MIF, NUCB1, SAMHD1, SDC1, SIGLEC1
0.898531	0.828025	0.866376	0.874332	0.896825	0.88	9	ADAM17, CXCL10, IFI44L, IFI6, MIF, OR1I1, SIGLEC1, TMED9, XAF1
0.901202	0.824841	0.866376	0.871658	0.904762	0.88	9	ADAM17, ADIRF, IFI44L, IFI6, IFIT2, MIF, NUCB1, SAMHD1, TCTEX1D4
0.893191	0.834395	0.866376	0.871658	0.904762	0.88	9	BBS10, C19orf33, IFI6, IL1R2, MIF, NUCB1, OR1I1, SAMHD1, TMA7
0.898531	0.828025	0.866376	0.879679	0.873016	0.878	9	ADAM17, BBS10, CXCL10, IFI44L, IFI6, IL1R2, LAMB3, MIF, NUCB1
0.894526	0.832803	0.866376	0.877005	0.880952	0.878	9	ADAM17, C19orf33, CXCL11, IFI44L, IFI6, IL1R2, LAMB3, MIF, NUCB1
0.893191	0.834395	0.866376	0.877005	0.880952	0.878	9	BBS10, CXCL11, IFI44L, IFI6, IFIT2, IL1R2, MIF, NUCB1, SDC1
0.906542	0.818471	0.866376	0.877005	0.873016	0.876	9	ADAM17, BBS10, COPA, CXCL10, IFI6, IFIT2, MIF, SIGLEC1, TMED9
0.899866	0.826433	0.866376	0.877005	0.873016	0.876	9	ADAM17, ADIRF, CXCL11, IFI44L, IFI6, IFIT2, IL1R2, MIF, NUCB1
0.897196	0.829618	0.866376	0.877005	0.873016	0.876	9	ADAM17, CXCL11, IFI44L, IFI6, IFIT2, IL1R2, LAMB3, MIF, NUCB1
0.895861	0.83121	0.866376	0.877005	0.873016	0.876	9	BBS10, COPA, CXCL10, IFI44L, IFI6, MIF, NUCB1, TCTEX1D4, XAF1
0.895861	0.83121	0.866376	0.877005	0.873016	0.876	9	CXCL10, CXCL11, IFI44L, IFI6, IL1R2, MIF, NUCB1, TMA7, XAF1
0.894526	0.832803	0.866376	0.877005	0.873016	0.876	9	ADAM17, CXCL11, IFI44L, IFI6, NUCB1, OR1I1, SIGLEC1, TMA7, XAF1
0.895861	0.83121	0.866376	0.874332	0.880952	0.876	9	ADAM17, C19orf33, CXCL10, IFI44L, IFI6, IL1R2, LAMB3, MIF, NUCB1
0.894526	0.832803	0.866376	0.874332	0.880952	0.876	9	ADAM17, ADIRF, CXCL10, IFI44L, IFI6, IL1R2, LAMB3, MIF, NUCB1
0.889186	0.839172	0.866376	0.871658	0.888889	0.876	9	IFI44L, IFI6, IL1R2, MIF, NUCB1, OR1I1, SIGLEC1, TMA7, XAF1
0.897196	0.829618	0.866376	0.874332	0.873016	0.874	9	ADAM17, IFI44L, IFI6, IFIT2, MIF, NUCB1, OR1I1, SDC1, XAF1
0.895861	0.83121	0.866376	0.874332	0.873016	0.874	9	ADAM17, BBS10, CXCL11, IFI44L, IFI6, IL1R2, MIF, NUCB1, TMED9
0.889186	0.839172	0.866376	0.874332	0.873016	0.874	9	BBS10, IFI44L, IFI6, IFIT2, IL1R2, LAMB3, MIF, NUCB1, TMA7
0.903872	0.821656	0.866376	0.871658	0.880952	0.874	9	CXCL10, IFI44L, IFI6, IFIT2, LAMB3, MIF, NUCB1, SDC1, XAF1
0.901202	0.824841	0.866376	0.871658	0.880952	0.874	9	ADAM17, CXCL11, IFI44L, IFI6, LAMB3, MIF, NUCB1, OR1I1, XAF1
0.897196	0.829618	0.866376	0.871658	0.880952	0.874	9	ADAM17, BBS10, CXCL10, IFI44L, IFI6, IFIT2, TMA7, TMED9, XAF1
0.891856	0.835987	0.866376	0.871658	0.880952	0.874	9	BBS10, C19orf33, IFI6, IFIT2, NUCB1, OR1I1, SAMHD1, SDC1, SIGLEC1
0.903872	0.820064	0.86565	0.882353	0.873016	0.88	9	ADAM17, CXCL10, IFI44L, IFI6, IFIT2, LAMB3, MIF, SIGLEC1, TMA7
0.890521	0.835987	0.86565	0.874332	0.896825	0.88	9	ADAM17, IFI44L, IFI6, LAMB3, MIF, NUCB1, SAMHD1, TCTEX1D4, TMA7
0.886515	0.840764	0.86565	0.871658	0.904762	0.88	9	BBS10, IFI44L, IFI6, IFIT2, MIF, NUCB1, OR1I1, SAMHD1, TMA7
0.897196	0.828025	0.86565	0.877005	0.880952	0.878	9	BBS10, IFI6, IFIT2, IL1R2, MIF, NUCB1, OR1I1, SAMHD1, SDC1
0.897196	0.828025	0.86565	0.874332	0.880952	0.876	9	CXCL10, IFI44L, IFI6, IFIT2, IL1R2, MIF, NUCB1, TMA7, XAF1
0.893191	0.832803	0.86565	0.874332	0.880952	0.876	9	CXCL10, CXCL11, IFI44L, IFI6, IL1R2, LAMB3, MIF, NUCB1, XAF1
0.901202	0.823248	0.86565	0.871658	0.888889	0.876	9	ADAM17, ADIRF, CXCL11, IFI44L, IFI6, LAMB3, MIF, NUCB1, XAF1
0.898531	0.826433	0.86565	0.871658	0.888889	0.876	9	BBS10, CXCL10, IFI44L, IFI6, IFIT2, IL1R2, MIF, NUCB1, SDC1
0.897196	0.828025	0.86565	0.871658	0.888889	0.876	9	ADAM17, BBS10, CXCL10, IFI44L, IFI6, LAMB3, MIF, NUCB1, XAF1
0.889186	0.83758	0.86565	0.871658	0.888889	0.876	9	BBS10, C19orf33, IFI44L, IFI6, NUCB1, SAMHD1, SDC1, TCTEX1D4, TMED9
0.901202	0.823248	0.86565	0.874332	0.873016	0.874	9	ADAM17, CXCL10, IFI6, IFIT2, MIF, OR1I1, SIGLEC1, TMA7, TMED9
0.895861	0.829618	0.86565	0.874332	0.873016	0.874	9	ADAM17, CXCL10, IFI44L, IFI6, IFIT2, OR1I1, SIGLEC1, TMA7, TMED9
0.890521	0.835987	0.86565	0.874332	0.873016	0.874	9	BBS10, IFI6, IFIT2, IL1R2, LAMB3, MIF, NUCB1, SAMHD1, TMA7
0.899866	0.824841	0.86565	0.871658	0.880952	0.874	9	ADAM17, CXCL10, IFI44L, IFI6, LAMB3, MIF, NUCB1, OR1I1, SDC1
0.894526	0.83121	0.86565	0.871658	0.880952	0.874	9	BBS10, COPA, CXCL10, CXCL11, IFI6, MIF, NUCB1, SAMHD1, SIGLEC1
0.893191	0.832803	0.86565	0.871658	0.880952	0.874	9	ADAM17, ADIRF, BBS10, IFI44L, IFI6, IL1R2, LAMB3, MIF, NUCB1
0.890521	0.835987	0.86565	0.871658	0.880952	0.874	9	ADAM17, BBS10, IFI44L, IFI6, IFIT2, MIF, NUCB1, SAMHD1, TMA7
0.897196	0.828025	0.86565	0.871658	0.873016	0.872	9	ADAM17, IFI6, IL1R2, MIF, NUCB1, OR1I1, TCTEX1D4, TMA7, XAF1
0.894526	0.83121	0.86565	0.871658	0.873016	0.872	9	ADAM17, C19orf33, CXCL11, IFI44L, IFI6, MIF, NUCB1, OR1I1, XAF1
0.891856	0.834395	0.86565	0.871658	0.873016	0.872	9	BBS10, C19orf33, IFI44L, IFI6, IL1R2, MIF, NUCB1, SDC1, TCTEX1D4
0.901202	0.821656	0.864924	0.882353	0.880952	0.882	9	ADAM17, C19orf33, CXCL10, IFI44L, IFI6, MIF, SIGLEC1, TMED9, XAF1
0.881175	0.845541	0.864924	0.874332	0.904762	0.882	9	BBS10, C19orf33, IFI44L, IFI6, MIF, NUCB1, SAMHD1, TCTEX1D4, TMA7
0.894526	0.829618	0.864924	0.882353	0.873016	0.88	9	ADAM17, CXCL11, IFI44L, IFI6, IL1R2, MIF, NUCB1, TMA7, XAF1
0.891856	0.832803	0.864924	0.882353	0.873016	0.88	9	BBS10, CXCL11, IFI44L, IFI6, IL1R2, LAMB3, MIF, NUCB1, XAF1
0.901202	0.821656	0.864924	0.879679	0.880952	0.88	9	ADAM17, CXCL10, IFI44L, IFI6, IFIT2, LAMB3, MIF, NUCB1, SDC1
0.894526	0.829618	0.864924	0.879679	0.873016	0.878	9	ADAM17, ADIRF, BBS10, CXCL10, IFI44L, IFI6, IL1R2, MIF, NUCB1
0.897196	0.826433	0.864924	0.877005	0.880952	0.878	9	ADAM17, BBS10, CXCL10, IFI44L, IFI6, LAMB3, MIF, NUCB1, TMED9
0.893191	0.83121	0.864924	0.877005	0.880952	0.878	9	BBS10, CXCL11, IFI44L, IFI6, IL1R2, MIF, NUCB1, TMA7, TMED9
0.901202	0.821656	0.864924	0.877005	0.873016	0.876	9	ADAM17, C19orf33, CXCL10, IFI44L, IFI6, IFIT2, MIF, TMED9, XAF1
0.897196	0.826433	0.864924	0.877005	0.873016	0.876	9	CXCL10, IFI44L, IFI6, IFIT2, IL1R2, LAMB3, MIF, NUCB1, XAF1
0.893191	0.83121	0.864924	0.874332	0.880952	0.876	9	ADAM17, IFI44L, IFI6, IFIT2, MIF, NUCB1, SAMHD1, TCTEX1D4, TMA7
0.893191	0.83121	0.864924	0.874332	0.880952	0.876	9	ADAM17, IFI6, IFIT2, IL1R2, MIF, NUCB1, OR1I1, TMA7, XAF1
0.902537	0.820064	0.864924	0.871658	0.888889	0.876	9	ADAM17, ADIRF, IFI6, IFIT2, MIF, NUCB1, SAMHD1, TCTEX1D4, TMA7
0.899866	0.823248	0.864924	0.871658	0.888889	0.876	9	ADAM17, BBS10, C19orf33, CXCL10, IFI44L, IFI6, SIGLEC1, TMED9, XAF1
0.88785	0.83758	0.864924	0.871658	0.888889	0.876	9	BBS10, IFI44L, IFI6, IFIT2, MIF, NUCB1, OR1I1, SAMHD1, TCTEX1D4
0.894526	0.829618	0.864924	0.874332	0.873016	0.874	9	BBS10, CXCL10, IFI44L, IFI6, IFIT2, MIF, NUCB1, OR1I1, TMED9
0.897196	0.826433	0.864924	0.871658	0.880952	0.874	9	ADAM17, BBS10, CXCL10, IFI44L, IFI6, LAMB3, NUCB1, OR1I1, TMED9
0.897196	0.826433	0.864924	0.871658	0.880952	0.874	9	CXCL10, IFI44L, IFI6, IL1R2, LAMB3, NUCB1, OR1I1, TMA7, XAF1
0.895861	0.828025	0.864924	0.871658	0.880952	0.874	9	BBS10, C19orf33, CXCL11, IFI6, IFIT2, IL1R2, MIF, NUCB1, SAMHD1
0.893191	0.83121	0.864924	0.871658	0.880952	0.874	9	IFI6, IFIT2, MIF, NUCB1, OR1I1, SAMHD1, SDC1, TCTEX1D4, TMA7
0.891856	0.832803	0.864924	0.871658	0.880952	0.874	9	BBS10, C19orf33, IFI44L, IFI6, NUCB1, OR1I1, SAMHD1, TCTEX1D4, TMED9
0.899866	0.823248	0.864924	0.871658	0.873016	0.872	9	ADAM17, IFI44L, IFI6, IFIT2, IL1R2, LAMB3, MIF, NUCB1, OR1I1
0.894526	0.829618	0.864924	0.871658	0.873016	0.872	9	ADAM17, ADIRF, BBS10, IFI44L, IFI6, LAMB3, MIF, NUCB1, SDC1
0.890521	0.834395	0.864924	0.871658	0.873016	0.872	9	BBS10, IFI44L, IFI6, IFIT2, MIF, NUCB1, OR1I1, TMED9, XAF1
0.890521	0.832803	0.864198	0.887701	0.873016	0.884	9	ADAM17, IFI44L, IFI6, IL1R2, LAMB3, MIF, NUCB1, TMA7, XAF1
0.88785	0.835987	0.864198	0.882353	0.880952	0.882	9	ADAM17, IFI44L, IFI6, IL1R2, LAMB3, MIF, NUCB1, OR1I1, TMA7
0.891856	0.83121	0.864198	0.874332	0.896825	0.88	9	ADAM17, CXCL10, IFI44L, IFI6, OR1I1, SIGLEC1, TMA7, TMED9, XAF1
0.890521	0.832803	0.864198	0.871658	0.904762	0.88	9	BBS10, C19orf33, CXCL11, IFI44L, IFI6, IFIT2, NUCB1, SAMHD1, TCTEX1D4
0.895861	0.826433	0.864198	0.879679	0.873016	0.878	9	ADAM17, CXCL10, IFI44L, IFI6, LAMB3, NUCB1, OR1I1, TMA7, XAF1
0.890521	0.832803	0.864198	0.874332	0.888889	0.878	9	BBS10, CXCL11, IFI44L, IFI6, IFIT2, MIF, NUCB1, SAMHD1, TCTEX1D4
0.893191	0.829618	0.864198	0.871658	0.896825	0.878	9	ADAM17, COPA, CXCL11, IFI44L, IFI6, MIF, OR1I1, SAMHD1, TMED9
0.891856	0.83121	0.864198	0.871658	0.896825	0.878	9	ADAM17, BBS10, COPA, CXCL10, IFI44L, IFI6, LAMB3, NUCB1, TMED9
0.890521	0.832803	0.864198	0.874332	0.880952	0.876	9	C19orf33, IFI44L, IFI6, MIF, NUCB1, SAMHD1, SDC1, TCTEX1D4, TMED9
0.901202	0.820064	0.864198	0.871658	0.888889	0.876	9	CXCL10, CXCL11, IFI44L, IFI6, IL1R2, MIF, NUCB1, OR1I1, XAF1
0.901202	0.820064	0.864198	0.871658	0.888889	0.876	9	ADAM17, ADIRF, CXCL10, IFI44L, IFI6, LAMB3, MIF, NUCB1, SDC1
0.889186	0.834395	0.864198	0.871658	0.888889	0.876	9	BBS10, IFI44L, IFI6, IFIT2, IL1R2, MIF, NUCB1, SDC1, TMA7
0.894526	0.828025	0.864198	0.874332	0.873016	0.874	9	CXCL11, IFI44L, IFI6, IL1R2, MIF, NUCB1, SDC1, TMA7, XAF1
0.893191	0.829618	0.864198	0.871658	0.880952	0.874	9	ADAM17, BBS10, IFI44L, IFI6, IFIT2, LAMB3, MIF, NUCB1, SIGLEC1
0.898531	0.823248	0.864198	0.871658	0.873016	0.872	9	ADAM17, BBS10, IFI44L, IFI6, IFIT2, IL1R2, LAMB3, MIF, NUCB1
0.893191	0.829618	0.864198	0.871658	0.873016	0.872	9	ADAM17, CXCL11, IFI44L, IFI6, IL1R2, LAMB3, MIF, NUCB1, XAF1
0.891856	0.83121	0.864198	0.871658	0.873016	0.872	9	ADAM17, BBS10, C19orf33, IFI6, IFIT2, IL1R2, NUCB1, TMA7, XAF1
0.890521	0.832803	0.864198	0.871658	0.873016	0.872	9	ADAM17, BBS10, CXCL10, IFI44L, IFI6, MIF, NUCB1, SDC1, TMED9
0.894526	0.826433	0.863471	0.885027	0.888889	0.886	9	ADAM17, IFI44L, IFI6, LAMB3, MIF, NUCB1, OR1I1, TCTEX1D4, XAF1
0.889186	0.832803	0.863471	0.887701	0.873016	0.884	9	ADAM17, BBS10, CXCL11, IFI44L, IFI6, IFIT2, IL1R2, MIF, NUCB1
0.903872	0.815287	0.863471	0.879679	0.896825	0.884	9	ADAM17, CXCL10, IFI44L, IFI6, MIF, SIGLEC1, TCTEX1D4, TMED9, XAF1
0.901202	0.818471	0.863471	0.882353	0.873016	0.88	9	ADAM17, BBS10, CXCL10, CXCL11, IFI6, IFIT2, MIF, SIGLEC1, TMED9
0.894526	0.826433	0.863471	0.879679	0.880952	0.88	9	IFI44L, IFI6, IFIT2, IL1R2, MIF, NUCB1, OR1I1, TCTEX1D4, XAF1
0.897196	0.823248	0.863471	0.874332	0.888889	0.878	9	BBS10, CXCL10, IFI44L, IFI6, IFIT2, MIF, NUCB1, TCTEX1D4, TMED9
0.893191	0.828025	0.863471	0.871658	0.896825	0.878	9	ADAM17, CXCL10, IFI44L, IFI6, LAMB3, MIF, NUCB1, TCTEX1D4, TMED9
0.88785	0.834395	0.863471	0.871658	0.896825	0.878	9	BBS10, CXCL11, IFI44L, IFI6, MIF, NUCB1, OR1I1, SAMHD1, TCTEX1D4
0.895861	0.824841	0.863471	0.877005	0.873016	0.876	9	CXCL11, IFI44L, IFI6, LAMB3, MIF, NUCB1, SDC1, TMA7, XAF1
0.890521	0.83121	0.863471	0.877005	0.873016	0.876	9	BBS10, CXCL11, IFI44L, IFI6, LAMB3, MIF, NUCB1, SDC1, XAF1
0.894526	0.826433	0.863471	0.874332	0.880952	0.876	9	ADAM17, BBS10, C19orf33, CXCL10, IFI44L, IFI6, TMA7, TMED9, XAF1
0.898531	0.821656	0.863471	0.871658	0.888889	0.876	9	ADAM17, CXCL10, IFI44L, IFI6, IFIT2, LAMB3, MIF, NUCB1, OR1I1
0.897196	0.823248	0.863471	0.874332	0.873016	0.874	9	ADAM17, CXCL11, IFI44L, IFI6, MIF, NUCB1, OR1I1, TMA7, XAF1
0.890521	0.83121	0.863471	0.874332	0.873016	0.874	9	BBS10, IFI44L, IFI6, IFIT2, MIF, NUCB1, TCTEX1D4, TMA7, TMED9
0.899866	0.820064	0.863471	0.871658	0.880952	0.874	9	ADAM17, C19orf33, COPA, CXCL10, CXCL11, IFI6, MIF, TMED9, XAF1
0.895861	0.824841	0.863471	0.871658	0.880952	0.874	9	ADAM17, C19orf33, CXCL10, IFI44L, IFI6, MIF, TMA7, TMED9, XAF1
0.894526	0.826433	0.863471	0.871658	0.880952	0.874	9	ADAM17, CXCL10, IFI44L, IFI6, IL1R2, MIF, NUCB1, TCTEX1D4, XAF1
0.897196	0.823248	0.863471	0.871658	0.873016	0.872	9	CXCL10, CXCL11, IFI44L, IFI6, IL1R2, LAMB3, MIF, NUCB1, TMA7
0.891856	0.829618	0.863471	0.871658	0.873016	0.872	9	ADAM17, BBS10, IFI44L, IFI6, LAMB3, MIF, NUCB1, OR1I1, XAF1
0.889186	0.832803	0.863471	0.871658	0.873016	0.872	9	ADAM17, IFI44L, IFI6, IL1R2, MIF, NUCB1, SDC1, TCTEX1D4, XAF1
0.889186	0.832803	0.863471	0.871658	0.873016	0.872	9	BBS10, IFI44L, IFIT2, IL1R2, LAMB3, MIF, NUCB1, TCTEX1D4, XAF1
0.899866	0.818471	0.862745	0.874332	0.928571	0.888	9	ADIRF, C19orf33, IFI6, IFIT2, IL1R2, MIF, NUCB1, OR1I1, SAMHD1
0.903872	0.813694	0.862745	0.885027	0.873016	0.882	9	ADAM17, BBS10, CXCL10, IFI44L, IFI6, IFIT2, MIF, SIGLEC1, TMED9
0.893191	0.826433	0.862745	0.882353	0.873016	0.88	9	CXCL10, CXCL11, IFI44L, IFI6, IFIT2, IL1R2, MIF, NUCB1, TMA7
0.886515	0.834395	0.862745	0.877005	0.888889	0.88	9	IFI44L, IFI6, IFIT2, IL1R2, MIF, NUCB1, OR1I1, TMA7, XAF1
0.891856	0.828025	0.862745	0.877005	0.880952	0.878	9	ADAM17, IFI44L, IFI6, IL1R2, LAMB3, MIF, NUCB1, TCTEX1D4, XAF1
0.886515	0.834395	0.862745	0.877005	0.880952	0.878	9	BBS10, C19orf33, IFI44L, IFI6, NUCB1, SAMHD1, TCTEX1D4, TMA7, TMED9
0.898531	0.820064	0.862745	0.874332	0.888889	0.878	9	ADAM17, ADIRF, BBS10, IFI6, IFIT2, MIF, NUCB1, SAMHD1, SIGLEC1
0.891856	0.828025	0.862745	0.877005	0.873016	0.876	9	ADAM17, CXCL10, IFI44L, IFI6, IFIT2, NUCB1, OR1I1, TMA7, XAF1
0.893191	0.826433	0.862745	0.874332	0.880952	0.876	9	ADAM17, COPA, IFI44L, IFI6, LAMB3, MIF, NUCB1, TCTEX1D4, XAF1
0.897196	0.821656	0.862745	0.871658	0.888889	0.876	9	ADAM17, CXCL10, IFI44L, IFI6, IFIT2, MIF, SDC1, SIGLEC1, TMED9
0.894526	0.824841	0.862745	0.871658	0.888889	0.876	9	ADAM17, CXCL11, IFI44L, IFI6, IL1R2, LAMB3, MIF, NUCB1, OR1I1
0.886515	0.834395	0.862745	0.871658	0.888889	0.876	9	ADAM17, COPA, IFI44L, IFI6, MIF, NUCB1, SAMHD1, TCTEX1D4, TMA7
0.894526	0.824841	0.862745	0.874332	0.873016	0.874	9	CXCL10, CXCL11, IFI6, IL1R2, MIF, NUCB1, OR1I1, TMA7, XAF1
0.893191	0.826433	0.862745	0.874332	0.873016	0.874	9	ADAM17, CXCL11, IFI44L, IFI6, IL1R2, LAMB3, MIF, NUCB1, SDC1
0.88251	0.839172	0.862745	0.874332	0.873016	0.874	9	ADAM17, BBS10, IFI44L, IFI6, LAMB3, MIF, NUCB1, OR1I1, TMA7
0.895861	0.823248	0.862745	0.871658	0.880952	0.874	9	BBS10, C19orf33, IFI6, IFIT2, IL1R2, MIF, NUCB1, SAMHD1, SDC1
0.897196	0.821656	0.862745	0.871658	0.873016	0.872	9	BBS10, CXCL11, IFI44L, IFI6, IL1R2, LAMB3, MIF, NUCB1, TCTEX1D4
0.895861	0.823248	0.862745	0.871658	0.873016	0.872	9	CXCL10, IFI44L, IFI6, IFIT2, IL1R2, MIF, NUCB1, SDC1, XAF1
0.894526	0.824841	0.862745	0.871658	0.873016	0.872	9	ADAM17, BBS10, C19orf33, CXCL10, IFI6, MIF, TMA7, TMED9, XAF1
0.893191	0.826433	0.862745	0.871658	0.873016	0.872	9	ADAM17, BBS10, CXCL10, IFI6, MIF, SDC1, SIGLEC1, TMED9, XAF1
0.889186	0.83121	0.862745	0.871658	0.873016	0.872	9	BBS10, C19orf33, IFI6, IFIT2, IL1R2, MIF, NUCB1, SDC1, TMA7
0.88785	0.832803	0.862745	0.871658	0.873016	0.872	9	ADAM17, BBS10, CXCL10, IFI44L, IFI6, IFIT2, NUCB1, SDC1, TMED9
0.889186	0.829618	0.862019	0.879679	0.896825	0.884	9	CXCL11, IFI44L, IFI6, IL1R2, MIF, NUCB1, OR1I1, TMA7, XAF1
0.899866	0.816879	0.862019	0.877005	0.896825	0.882	9	ADAM17, BBS10, CXCL10, IFI44L, IFI6, MIF, SIGLEC1, TMED9, XAF1
0.897196	0.820064	0.862019	0.874332	0.904762	0.882	9	ADAM17, ADIRF, C19orf33, IFI44L, IFI6, IFIT2, NUCB1, SAMHD1, SDC1
0.898531	0.818471	0.862019	0.877005	0.888889	0.88	9	ADAM17, BBS10, CXCL10, CXCL11, IFI44L, IFI6, IFIT2, NUCB1, TMED9
0.88785	0.83121	0.862019	0.871658	0.904762	0.88	9	ADAM17, CXCL10, CXCL11, IFI44L, IFI6, OR1I1, SIGLEC1, TMED9, XAF1
0.890521	0.828025	0.862019	0.877005	0.880952	0.878	9	ADAM17, IFI44L, IFI6, IL1R2, MIF, NUCB1, TCTEX1D4, TMA7, XAF1
0.902537	0.813694	0.862019	0.874332	0.888889	0.878	9	ADAM17, COPA, CXCL10, IFI6, IFIT2, MIF, OR1I1, SIGLEC1, XAF1
0.897196	0.820064	0.862019	0.874332	0.880952	0.876	9	ADAM17, CXCL11, IFI44L, IFI6, LAMB3, MIF, NUCB1, TCTEX1D4, XAF1
0.895861	0.821656	0.862019	0.874332	0.880952	0.876	9	CXCL10, CXCL11, IFI44L, IFI6, IL1R2, MIF, NUCB1, SDC1, TMA7
0.899866	0.816879	0.862019	0.871658	0.888889	0.876	9	ADAM17, BBS10, C19orf33, CXCL10, IFI6, MIF, SDC1, SIGLEC1, TMED9
0.895861	0.821656	0.862019	0.871658	0.888889	0.876	9	ADAM17, BBS10, CXCL10, IFI44L, IFI6, MIF, OR1I1, SIGLEC1, TMED9
0.899866	0.816879	0.862019	0.874332	0.873016	0.874	9	COPA, CXCL10, IFI6, IFIT2, IL1R2, MIF, NUCB1, TMA7, XAF1
0.895861	0.821656	0.862019	0.874332	0.873016	0.874	9	ADAM17, COPA, CXCL10, IFI6, IFIT2, MIF, OR1I1, SIGLEC1, TMED9
0.890521	0.828025	0.862019	0.874332	0.873016	0.874	9	ADIRF, BBS10, CXCL11, IFI44L, IFI6, IFIT2, IL1R2, MIF, NUCB1
0.899866	0.816879	0.862019	0.871658	0.880952	0.874	9	ADAM17, BBS10, CXCL10, IFI44L, IFI6, IFIT2, SDC1, SIGLEC1, TMED9
0.898531	0.818471	0.862019	0.871658	0.880952	0.874	9	ADAM17, ADIRF, CXCL11, IFI6, IFIT2, MIF, NUCB1, SDC1, TMED9
0.898531	0.818471	0.862019	0.871658	0.880952	0.874	9	ADAM17, CXCL10, IFI44L, IFI6, IL1R2, LAMB3, MIF, TMA7, XAF1
0.895861	0.821656	0.862019	0.871658	0.880952	0.874	9	CXCL10, CXCL11, IFI44L, IFI6, IL1R2, NUCB1, OR1I1, TMA7, XAF1
0.891856	0.826433	0.862019	0.871658	0.880952	0.874	9	ADAM17, C19orf33, CXCL10, CXCL11, IFI44L, IFI6, LAMB3, MIF, NUCB1
0.894526	0.823248	0.862019	0.871658	0.873016	0.872	9	BBS10, C19orf33, IFI6, MIF, NUCB1, SAMHD1, TCTEX1D4, TMA7, TMED9
0.894526	0.823248	0.862019	0.871658	0.873016	0.872	9	BBS10, CXCL10, IFI44L, IFI6, LAMB3, MIF, NUCB1, OR1I1, SDC1
0.890521	0.828025	0.862019	0.871658	0.873016	0.872	9	C19orf33, CXCL10, CXCL11, IFI44L, IFI6, LAMB3, MIF, NUCB1, TCTEX1D4
0.894526	0.821656	0.861293	0.885027	0.873016	0.882	9	ADAM17, ADIRF, IFI44L, IFI6, LAMB3, MIF, NUCB1, TCTEX1D4, XAF1
0.899866	0.815287	0.861293	0.877005	0.896825	0.882	9	ADAM17, ADIRF, IFI6, IFIT2, IL1R2, MIF, NUCB1, OR1I1, SAMHD1
0.901202	0.813694	0.861293	0.879679	0.873016	0.878	9	ADAM17, C19orf33, COPA, CXCL10, IFI44L, IFI6, IFIT2, MIF, TMA7
0.898531	0.816879	0.861293	0.877005	0.873016	0.876	9	ADAM17, C19orf33, CXCL10, IFI44L, IFI6, IFIT2, MIF, TMA7, TMED9
0.903872	0.81051	0.861293	0.874332	0.880952	0.876	9	ADAM17, ADIRF, CXCL11, IFI6, IL1R2, MIF, NUCB1, OR1I1, SAMHD1
0.893191	0.823248	0.861293	0.874332	0.880952	0.876	9	ADAM17, BBS10, CXCL10, IFI44L, IFI6, SIGLEC1, TCTEX1D4, TMED9, XAF1
0.890521	0.826433	0.861293	0.874332	0.880952	0.876	9	CXCL10, CXCL11, IFI44L, IFI6, IFIT2, LAMB3, MIF, NUCB1, OR1I1
0.893191	0.823248	0.861293	0.871658	0.888889	0.876	9	ADAM17, CXCL10, CXCL11, IFI44L, IFI6, IL1R2, MIF, NUCB1, XAF1
0.889186	0.828025	0.861293	0.871658	0.888889	0.876	9	ADAM17, C19orf33, CXCL10, CXCL11, IFI44L, IFI6, MIF, TMED9, XAF1
0.878505	0.840764	0.861293	0.871658	0.888889	0.876	9	BBS10, IFI44L, IFI6, MIF, NUCB1, OR1I1, SAMHD1, TCTEX1D4, TMA7
0.897196	0.818471	0.861293	0.874332	0.873016	0.874	9	C19orf33, CXCL10, IFI44L, IFI6, IL1R2, LAMB3, MIF, TMA7, XAF1
0.893191	0.823248	0.861293	0.874332	0.873016	0.874	9	ADAM17, BBS10, CXCL10, IFI44L, IFI6, IFIT2, LAMB3, NUCB1, OR1I1
0.890521	0.826433	0.861293	0.874332	0.873016	0.874	9	ADAM17, C19orf33, CXCL10, IFI44L, IFI6, MIF, NUCB1, TCTEX1D4, XAF1
0.902537	0.812102	0.861293	0.871658	0.873016	0.872	9	CXCL10, IFI44L, IFI6, IL1R2, MIF, OR1I1, SDC1, TMA7, XAF1
0.893191	0.823248	0.861293	0.871658	0.873016	0.872	9	BBS10, C19orf33, IFI6, IL1R2, MIF, NUCB1, OR1I1, SDC1, TMA7
0.891856	0.824841	0.861293	0.871658	0.873016	0.872	9	IFI44L, IFI6, IFIT2, IL1R2, LAMB3, MIF, NUCB1, SDC1, XAF1
0.894526	0.820064	0.860566	0.885027	0.880952	0.884	9	ADAM17, BBS10, CXCL10, IFI44L, IFI6, OR1I1, SIGLEC1, TMED9, XAF1
0.895861	0.818471	0.860566	0.882353	0.888889	0.884	9	ADAM17, IFI44L, IFI6, LAMB3, MIF, NUCB1, TCTEX1D4, TMA7, XAF1
0.883845	0.832803	0.860566	0.882353	0.880952	0.882	9	BBS10, IFI44L, IFI6, IFIT2, IL1R2, MIF, NUCB1, OR1I1, TMA7
0.901202	0.812102	0.860566	0.879679	0.873016	0.878	9	ADAM17, BBS10, C19orf33, CXCL10, IFI44L, IFI6, IFIT2, SIGLEC1, TMED9
0.897196	0.816879	0.860566	0.874332	0.888889	0.878	9	BBS10, C19orf33, CXCL10, IFI44L, IFI6, IFIT2, IL1R2, LAMB3, NUCB1
0.890521	0.824841	0.860566	0.877005	0.873016	0.876	9	ADAM17, CXCL10, IFI44L, IFI6, LAMB3, MIF, NUCB1, TCTEX1D4, XAF1
0.897196	0.816879	0.860566	0.874332	0.880952	0.876	9	ADAM17, BBS10, CXCL10, IFI44L, IFI6, LAMB3, NUCB1, OR1I1, XAF1
0.893191	0.821656	0.860566	0.874332	0.880952	0.876	9	ADAM17, BBS10, C19orf33, IFI44L, IFI6, IFIT2, LAMB3, MIF, NUCB1
0.88518	0.83121	0.860566	0.871658	0.888889	0.876	9	BBS10, IFI44L, IFI6, IL1R2, MIF, NUCB1, SDC1, TCTEX1D4, TMED9
0.897196	0.816879	0.860566	0.874332	0.873016	0.874	9	ADAM17, C19orf33, COPA, CXCL10, IFI44L, IFI6, IFIT2, MIF, OR1I1
0.897196	0.816879	0.860566	0.874332	0.873016	0.874	9	ADAM17, C19orf33, COPA, CXCL10, IFI44L, IFI6, MIF, SIGLEC1, TMA7
0.891856	0.823248	0.860566	0.874332	0.873016	0.874	9	ADAM17, BBS10, CXCL11, IFI44L, IFI6, LAMB3, MIF, NUCB1, XAF1
0.891856	0.823248	0.860566	0.874332	0.873016	0.874	9	ADAM17, CXCL10, IFI6, IFIT2, MIF, OR1I1, SDC1, SIGLEC1, TMED9
0.890521	0.824841	0.860566	0.874332	0.873016	0.874	9	ADAM17, CXCL11, IFI44L, IFI6, IFIT2, MIF, NUCB1, OR1I1, XAF1
0.891856	0.823248	0.860566	0.871658	0.880952	0.874	9	CXCL10, CXCL11, IFI44L, IFI6, IFIT2, LAMB3, MIF, NUCB1, XAF1
0.88518	0.83121	0.860566	0.871658	0.880952	0.874	9	ADAM17, CXCL10, CXCL11, IFI44L, LAMB3, MIF, NUCB1, OR1I1, XAF1
0.894526	0.820064	0.860566	0.871658	0.873016	0.872	9	ADAM17, CXCL10, IFI44L, IFI6, IL1R2, LAMB3, MIF, NUCB1, TCTEX1D4
0.88785	0.828025	0.860566	0.871658	0.873016	0.872	9	ADAM17, CXCL10, CXCL11, IFI6, MIF, OR1I1, TCTEX1D4, TMED9, XAF1
0.894526	0.818471	0.85984	0.877005	0.888889	0.88	9	ADAM17, ADIRF, C19orf33, IFI44L, IFI6, IFIT2, NUCB1, SAMHD1, TCTEX1D4
0.894526	0.818471	0.85984	0.879679	0.873016	0.878	9	ADAM17, BBS10, CXCL10, IFI6, IFIT2, MIF, OR1I1, SIGLEC1, TMED9
0.894526	0.818471	0.85984	0.877005	0.880952	0.878	9	ADAM17, ADIRF, CXCL11, IFI44L, IFI6, IL1R2, MIF, NUCB1, SDC1
0.88518	0.829618	0.85984	0.877005	0.880952	0.878	9	BBS10, IFI44L, IFI6, IFIT2, MIF, NUCB1, OR1I1, SDC1, TMA7
0.891856	0.821656	0.85984	0.874332	0.880952	0.876	9	ADAM17, CXCL10, CXCL11, IFI44L, IFI6, IFIT2, LAMB3, MIF, NUCB1
0.898531	0.813694	0.85984	0.871658	0.888889	0.876	9	ADAM17, BBS10, C19orf33, COPA, CXCL10, IFI6, IFIT2, TMA7, XAF1
0.88518	0.829618	0.85984	0.871658	0.888889	0.876	9	ADAM17, CXCL10, IFI44L, IL1R2, LAMB3, MIF, NUCB1, SDC1, XAF1
0.894526	0.818471	0.85984	0.874332	0.873016	0.874	9	ADIRF, BBS10, CXCL11, IFI44L, IFI6, IL1R2, MIF, NUCB1, OR1I1
0.897196	0.815287	0.85984	0.871658	0.880952	0.874	9	CXCL10, CXCL11, IFI44L, IFI6, LAMB3, MIF, NUCB1, TCTEX1D4, TMA7
0.890521	0.823248	0.85984	0.871658	0.873016	0.872	9	ADAM17, ADIRF, BBS10, IFI44L, IFI6, LAMB3, MIF, NUCB1, TMED9
0.88785	0.826433	0.85984	0.871658	0.873016	0.872	9	BBS10, C19orf33, CXCL10, IFI44L, IFIT2, IL1R2, MIF, NUCB1, XAF1
0.893191	0.818471	0.859114	0.882353	0.888889	0.884	9	ADAM17, CXCL10, IFI44L, IFI6, MIF, SDC1, SIGLEC1, TMED9, XAF1
0.898531	0.812102	0.859114	0.877005	0.880952	0.878	9	ADAM17, CXCL10, CXCL11, IFI6, IFIT2, MIF, TMA7, TMED9, XAF1
0.895861	0.815287	0.859114	0.877005	0.880952	0.878	9	ADAM17, ADIRF, CXCL10, CXCL11, IFI44L, IFI6, LAMB3, MIF, NUCB1
0.893191	0.818471	0.859114	0.877005	0.873016	0.876	9	CXCL10, CXCL11, IFI44L, IFI6, IFIT2, IL1R2, MIF, NUCB1, OR1I1
0.889186	0.823248	0.859114	0.874332	0.880952	0.876	9	ADAM17, CXCL10, CXCL11, IFI44L, IFI6, IFIT2, OR1I1, SDC1, TMED9
0.88518	0.828025	0.859114	0.871658	0.888889	0.876	9	BBS10, CXCL11, IFI44L, IL1R2, LAMB3, MIF, NUCB1, SDC1, XAF1
0.899866	0.81051	0.859114	0.871658	0.880952	0.874	9	ADAM17, BBS10, CXCL10, IFI44L, IFI6, MIF, SDC1, SIGLEC1, TMED9
0.894526	0.816879	0.859114	0.871658	0.880952	0.874	9	ADAM17, CXCL10, IFI44L, IFI6, IFIT2, MIF, TMA7, TMED9, XAF1
0.88518	0.828025	0.859114	0.871658	0.880952	0.874	9	C19orf33, CXCL11, IFI44L, IFI6, IFIT2, MIF, NUCB1, SAMHD1, TCTEX1D4
0.889186	0.823248	0.859114	0.871658	0.873016	0.872	9	ADAM17, C19orf33, IFI44L, IFI6, IFIT2, MIF, NUCB1, SAMHD1, TCTEX1D4
0.889186	0.823248	0.859114	0.871658	0.873016	0.872	9	BBS10, CXCL11, IFI44L, IFI6, IFIT2, LAMB3, MIF, NUCB1, OR1I1
0.893191	0.816879	0.858388	0.879679	0.873016	0.878	9	BBS10, CXCL10, CXCL11, IFI44L, IFI6, LAMB3, MIF, NUCB1, SDC1
0.87717	0.835987	0.858388	0.877005	0.880952	0.878	9	BBS10, C19orf33, IFI44L, IFI6, MIF, NUCB1, OR1I1, SDC1, TMA7
0.889186	0.821656	0.858388	0.877005	0.873016	0.876	9	ADAM17, BBS10, CXCL10, CXCL11, IFI44L, IFI6, LAMB3, MIF, NUCB1
0.890521	0.820064	0.858388	0.874332	0.880952	0.876	9	ADAM17, CXCL10, CXCL11, IFI44L, IFI6, LAMB3, MIF, NUCB1, OR1I1
0.893191	0.816879	0.858388	0.871658	0.888889	0.876	9	ADAM17, BBS10, CXCL10, IFI44L, IFI6, MIF, TMA7, TMED9, XAF1
0.88785	0.823248	0.858388	0.874332	0.873016	0.874	9	ADAM17, BBS10, COPA, CXCL10, IFI6, MIF, TMA7, TMED9, XAF1
0.886515	0.824841	0.858388	0.871658	0.880952	0.874	9	ADAM17, IFI44L, IFI6, IL1R2, NUCB1, OR1I1, TCTEX1D4, TMA7, XAF1
0.88785	0.821656	0.857662	0.877005	0.896825	0.882	9	ADAM17, CXCL10, CXCL11, IFI44L, IFI6, LAMB3, MIF, NUCB1, XAF1
0.891856	0.816879	0.857662	0.877005	0.873016	0.876	9	ADAM17, CXCL10, CXCL11, IFI6, IFIT2, MIF, SDC1, TMED9, XAF1
0.88251	0.828025	0.857662	0.871658	0.888889	0.876	9	ADAM17, CXCL10, CXCL11, IFI44L, IL1R2, LAMB3, MIF, NUCB1, XAF1
0.895861	0.812102	0.857662	0.874332	0.873016	0.874	9	ADAM17, BBS10, CXCL10, IFI6, MIF, SDC1, TMA7, TMED9, XAF1
0.881175	0.829618	0.857662	0.874332	0.873016	0.874	9	BBS10, C19orf33, IFI44L, IFIT2, IL1R2, LAMB3, MIF, NUCB1, XAF1
0.890521	0.818471	0.857662	0.871658	0.880952	0.874	9	ADAM17, CXCL10, IFI44L, IFI6, MIF, TCTEX1D4, TMA7, TMED9, XAF1
0.88251	0.828025	0.857662	0.871658	0.880952	0.874	9	ADAM17, BBS10, CXCL11, IFI44L, IFIT2, LAMB3, MIF, NUCB1, XAF1
0.889186	0.820064	0.857662	0.871658	0.873016	0.872	9	BBS10, CXCL10, CXCL11, IFI44L, IFI6, LAMB3, MIF, NUCB1, OR1I1
0.890521	0.816879	0.856935	0.877005	0.873016	0.876	9	ADAM17, BBS10, CXCL10, IFI44L, IFI6, LAMB3, MIF, NUCB1, OR1I1
0.88785	0.820064	0.856935	0.877005	0.873016	0.876	9	ADIRF, BBS10, IFI44L, IFI6, IFIT2, IL1R2, MIF, NUCB1, OR1I1
0.881175	0.828025	0.856935	0.877005	0.873016	0.876	9	ADAM17, BBS10, C19orf33, IFI44L, IFI6, IFIT2, IL1R2, NUCB1, TCTEX1D4
0.894526	0.812102	0.856935	0.871658	0.873016	0.872	9	ADAM17, CXCL10, IFI44L, IFI6, IFIT2, IL1R2, MIF, TMA7, XAF1
0.890521	0.816879	0.856935	0.871658	0.873016	0.872	9	ADAM17, CXCL10, IFI44L, IFI6, LAMB3, MIF, NUCB1, TCTEX1D4, TMA7
0.891856	0.813694	0.856209	0.877005	0.873016	0.876	9	ADAM17, CXCL10, CXCL11, IFI44L, IFI6, LAMB3, MIF, NUCB1, SDC1
0.88518	0.821656	0.856209	0.877005	0.873016	0.876	9	ADAM17, BBS10, C19orf33, IFI44L, IFI6, IFIT2, NUCB1, OR1I1, XAF1
0.891856	0.813694	0.856209	0.871658	0.888889	0.876	9	CXCL10, IFI44L, IFI6, IFIT2, IL1R2, LAMB3, NUCB1, OR1I1, XAF1
0.886515	0.820064	0.856209	0.874332	0.873016	0.874	9	ADAM17, BBS10, CXCL10, CXCL11, IFI44L, IFI6, MIF, NUCB1, OR1I1
0.88785	0.818471	0.856209	0.871658	0.873016	0.872	9	ADAM17, BBS10, CXCL10, CXCL11, IFI44L, IFI6, LAMB3, NUCB1, OR1I1
0.88785	0.816879	0.855483	0.871658	0.873016	0.872	9	BBS10, CXCL10, CXCL11, IFI44L, IFI6, MIF, NUCB1, TCTEX1D4, TMED9
0.890521	0.812102	0.854757	0.882353	0.888889	0.884	9	ADAM17, BBS10, COPA, CXCL10, IFI6, IFIT2, MIF, TMA7, XAF1
0.88251	0.821656	0.854757	0.874332	0.873016	0.874	9	ADAM17, CXCL10, CXCL11, IFI44L, IFIT2, LAMB3, MIF, NUCB1, XAF1
0.88785	0.815287	0.854757	0.871658	0.873016	0.872	9	ADAM17, CXCL10, CXCL11, IFI44L, IFI6, IFIT2, MIF, SDC1, TMED9
0.87984	0.824841	0.854757	0.871658	0.873016	0.872	9	ADAM17, BBS10, IFI44L, IFI6, IFIT2, IL1R2, MIF, NUCB1, OR1I1
0.894526	0.805732	0.854031	0.882353	0.880952	0.882	9	ADAM17, C19orf33, CXCL10, CXCL11, IFI6, IFIT2, MIF, TMA7, XAF1
0.894526	0.805732	0.854031	0.879679	0.880952	0.88	9	ADAM17, COPA, CXCL10, IFI6, IFIT2, MIF, OR1I1, TMA7, XAF1
0.893191	0.807325	0.854031	0.879679	0.873016	0.878	9	ADAM17, CXCL10, IFI44L, IFI6, IFIT2, LAMB3, MIF, OR1I1, TMA7
0.878505	0.824841	0.854031	0.871658	0.896825	0.878	9	ADAM17, BBS10, CXCL10, CXCL11, IFI6, IFIT2, MIF, SAMHD1, TMA7
0.88251	0.820064	0.854031	0.871658	0.873016	0.872	9	ADAM17, BBS10, CXCL10, CXCL11, IFI44L, IFI6, MIF, NUCB1, SDC1
0.891856	0.807325	0.853304	0.877005	0.880952	0.878	9	ADAM17, CXCL10, CXCL11, IFI44L, IFI6, IFIT2, MIF, SIGLEC1, TMA7
0.893191	0.802548	0.851852	0.885027	0.896825	0.888	9	ADAM17, COPA, CXCL10, CXCL11, IFI6, IFIT2, MIF, OR1I1, XAF1
0.883845	0.813694	0.851852	0.874332	0.873016	0.874	9	ADAM17, BBS10, CXCL10, IFI44L, IFI6, LAMB3, NUCB1, TCTEX1D4, TMED9
0.881175	0.816879	0.851852	0.871658	0.873016	0.872	9	ADAM17, BBS10, CXCL11, IFI44L, IFI6, IFIT2, IL1R2, NUCB1, OR1I1
0.889186	0.805732	0.851126	0.871658	0.873016	0.872	9	ADAM17, BBS10, CXCL10, CXCL11, IFI44L, IFI6, IFIT2, MIF, TMA7
0.893191	0.799363	0.850399	0.877005	0.888889	0.88	9	ADAM17, COPA, CXCL10, CXCL11, IFI6, IFIT2, MIF, TMA7, XAF1
0.88785	0.80414	0.849673	0.874332	0.880952	0.876	9	ADAM17, BBS10, C19orf33, COPA, CXCL10, IFI6, IFIT2, MIF, XAF1
0.890521	0.800955	0.849673	0.871658	0.873016	0.872	9	ADAM17, CXCL10, CXCL11, IFI44L, IFI6, IFIT2, MIF, SIGLEC1, XAF1
0.891856	0.794586	0.847495	0.877005	0.873016	0.876	9	ADAM17, COPA, CXCL11, IFI6, IFIT2, MIF, OR1I1, TMA7, XAF1
0.88785	0.797771	0.846768	0.885027	0.873016	0.882	9	ADAM17, BBS10, COPA, CXCL10, CXCL11, IFI6, IFIT2, MIF, XAF1
0.883845	0.794586	0.843137	0.877005	0.873016	0.876	9	ADAM17, BBS10, COPA, CXCL10, IFI6, IFIT2, MIF, OR1I1, TMA7
