# Supplementary material for: Identifying novel host-based diagnostic biomarker panels for COVID-19: a whole-blood/nasopharyngeal transcriptome meta-analysis
Source: Mol Med. 2022 Aug 3;28:86. doi: 10.1186/s10020-022-00513-5 (PMC9347150; doi:10.1186/s10020-022-00513-5)
Supplement: Supplementary file 7 — Additional file 7: Table S6. The significant GO terms and enriched pathways for LASSO features of WB and NP samples. [file 10020_2022_513_MOESM7_ESM.xlsx]

## Sheet: features_WB
The GO terms and enriched pathways for LASSO features of WB samples
marker	best_markers	Term	type	tissue	group	Genes
LGSN	YES	actin cytoskeleton	CC_up	blood	HC	MYBPH,MYO7A,MYO10,CEACAM8,CEACAM6,NFASC,SLC28A3,S100P,MYLK3,SCNN1A,NAV3,KCNN3,FGF13,MYO18B,CNR1,NOTCH3,CA4,SORBS2,LCT,TEK,LGSN,SH3PXD2B,LIPC,PARVA,TRPV4,LIMCH1,MYO15A,TNNT3,MYO16
LGSN	YES	actin filament	CC_up	blood	HC	MYO7A,MYO10,CEACAM8,CEACAM6,NFASC,SLC28A3,S100P,NAV3,KCNN3,FGF13,MYO18B,CA4,LCT,TEK,LGSN,LIPC,TRPV4,LIMCH1,MYO15A,MYO16
NOS1AP	YES	actin filament-based movement	BP_up	blood	HC	TRPM4,MYO7A,SCN1B,SCN5A,FGF13,APBB2,PARVA,LIMCH1,MYO15A,TNNT3,MYO16,NOS1AP
SCN5A	NO	actin filament-based movement	BP_up	blood	HC	TRPM4,MYO7A,SCN1B,SCN5A,FGF13,APBB2,PARVA,LIMCH1,MYO15A,TNNT3,MYO16,NOS1AP
NOS1AP	YES	actin-mediated cell contraction	BP_up	blood	HC	TRPM4,SCN1B,SCN5A,FGF13,PARVA,LIMCH1,TNNT3,NOS1AP
SCN5A	NO	actin-mediated cell contraction	BP_up	blood	HC	TRPM4,SCN1B,SCN5A,FGF13,PARVA,LIMCH1,TNNT3,NOS1AP
NOS1AP	YES	action potential	BP_up	blood	HC	TRPM4,NFASC,SCN1B,SCN5A,KCNMA1,FGF13,CNR1,CACNA1A,CACNA1E,NTSR1,NOS1AP
SCN5A	NO	action potential	BP_up	blood	HC	TRPM4,NFASC,SCN1B,SCN5A,KCNMA1,FGF13,CNR1,CACNA1A,CACNA1E,NTSR1,NOS1AP
ABCC11	YES	adenyl nucleotide binding	MF_up	blood	HC	EPHB2,TRPM4,NMNAT2,PDE2A,TDRD9,MYO7A,ABCA13,MYO10,CMPK2,TRIP13,BMX,MYLK3,ATP2C2,NAV3,ALPK3,AK4,MAP3K15,MYO18B,PLK1,PIF1,OPLAH,KIFC1,RAD51,ADCY4,DNAH10,UBE2C,KSR2,ABCC11,OAS3,TEK,PKMYT1,KIF20A,ORC1,CHD5,OASL,DGKI,TRPV4,CDK1,CDC6,KIF18B,MYO15A,POLQ,MYO16,AURKB
NMNAT2	YES	adenyl nucleotide binding	MF_up	blood	HC	EPHB2,TRPM4,NMNAT2,PDE2A,TDRD9,MYO7A,ABCA13,MYO10,CMPK2,TRIP13,BMX,MYLK3,ATP2C2,NAV3,ALPK3,AK4,MAP3K15,MYO18B,PLK1,PIF1,OPLAH,KIFC1,RAD51,ADCY4,DNAH10,UBE2C,KSR2,ABCC11,OAS3,TEK,PKMYT1,KIF20A,ORC1,CHD5,OASL,DGKI,TRPV4,CDK1,CDC6,KIF18B,MYO15A,POLQ,MYO16,AURKB
TRIP13	YES	adenyl nucleotide binding	MF_up	blood	HC	EPHB2,TRPM4,NMNAT2,PDE2A,TDRD9,MYO7A,ABCA13,MYO10,CMPK2,TRIP13,BMX,MYLK3,ATP2C2,NAV3,ALPK3,AK4,MAP3K15,MYO18B,PLK1,PIF1,OPLAH,KIFC1,RAD51,ADCY4,DNAH10,UBE2C,KSR2,ABCC11,OAS3,TEK,PKMYT1,KIF20A,ORC1,CHD5,OASL,DGKI,TRPV4,CDK1,CDC6,KIF18B,MYO15A,POLQ,MYO16,AURKB
ABCC11	YES	adenyl ribonucleotide binding	MF_up	blood	HC	EPHB2,TRPM4,NMNAT2,PDE2A,TDRD9,MYO7A,ABCA13,MYO10,CMPK2,TRIP13,BMX,MYLK3,ATP2C2,NAV3,ALPK3,AK4,MAP3K15,MYO18B,PLK1,PIF1,OPLAH,KIFC1,RAD51,ADCY4,DNAH10,UBE2C,KSR2,ABCC11,OAS3,TEK,PKMYT1,KIF20A,ORC1,CHD5,OASL,DGKI,TRPV4,CDK1,CDC6,KIF18B,MYO15A,POLQ,MYO16,AURKB
NMNAT2	YES	adenyl ribonucleotide binding	MF_up	blood	HC	EPHB2,TRPM4,NMNAT2,PDE2A,TDRD9,MYO7A,ABCA13,MYO10,CMPK2,TRIP13,BMX,MYLK3,ATP2C2,NAV3,ALPK3,AK4,MAP3K15,MYO18B,PLK1,PIF1,OPLAH,KIFC1,RAD51,ADCY4,DNAH10,UBE2C,KSR2,ABCC11,OAS3,TEK,PKMYT1,KIF20A,ORC1,CHD5,OASL,DGKI,TRPV4,CDK1,CDC6,KIF18B,MYO15A,POLQ,MYO16,AURKB
TRIP13	YES	adenyl ribonucleotide binding	MF_up	blood	HC	EPHB2,TRPM4,NMNAT2,PDE2A,TDRD9,MYO7A,ABCA13,MYO10,CMPK2,TRIP13,BMX,MYLK3,ATP2C2,NAV3,ALPK3,AK4,MAP3K15,MYO18B,PLK1,PIF1,OPLAH,KIFC1,RAD51,ADCY4,DNAH10,UBE2C,KSR2,ABCC11,OAS3,TEK,PKMYT1,KIF20A,ORC1,CHD5,OASL,DGKI,TRPV4,CDK1,CDC6,KIF18B,MYO15A,POLQ,MYO16,AURKB
GSTM1	YES	antioxidant activity	MF_down	blood	HC	GSTM1,HBA1,HBB,HBG2
ABCC11	YES	apical part of cell	CC_up	blood	HC	MYO7A,CEACAM8,CEACAM6,KL,OTOF,IFITM3,INSC,SCNN1A,KCNMA1,CA4,SORBS2,ABCC11,BIRC5,LCT,TEK,KIAA1614,SLC5A11,TRPV4,SLC14A2,TRPV5
INSC	YES	apical part of cell	CC_up	blood	HC	MYO7A,CEACAM8,CEACAM6,KL,OTOF,IFITM3,INSC,SCNN1A,KCNMA1,CA4,SORBS2,ABCC11,BIRC5,LCT,TEK,KIAA1614,SLC5A11,TRPV4,SLC14A2,TRPV5
OTOF	YES	apical part of cell	CC_up	blood	HC	MYO7A,CEACAM8,CEACAM6,KL,OTOF,IFITM3,INSC,SCNN1A,KCNMA1,CA4,SORBS2,ABCC11,BIRC5,LCT,TEK,KIAA1614,SLC5A11,TRPV4,SLC14A2,TRPV5
ABCC11	YES	apical plasma membrane	CC_up	blood	HC	MYO7A,CEACAM8,CEACAM6,KL,SCNN1A,KCNMA1,CA4,SORBS2,ABCC11,BIRC5,LCT,TEK,KIAA1614,SLC5A11,TRPV4,SLC14A2,TRPV5
ABCC11	YES	ATP binding	MF_up	blood	HC	EPHB2,TRPM4,NMNAT2,TDRD9,MYO7A,ABCA13,MYO10,CMPK2,TRIP13,BMX,MYLK3,ATP2C2,NAV3,ALPK3,AK4,MAP3K15,MYO18B,PLK1,PIF1,OPLAH,KIFC1,RAD51,ADCY4,DNAH10,UBE2C,KSR2,ABCC11,OAS3,TEK,PKMYT1,KIF20A,ORC1,CHD5,OASL,DGKI,TRPV4,CDK1,CDC6,KIF18B,MYO15A,POLQ,MYO16,AURKB
NMNAT2	YES	ATP binding	MF_up	blood	HC	EPHB2,TRPM4,NMNAT2,TDRD9,MYO7A,ABCA13,MYO10,CMPK2,TRIP13,BMX,MYLK3,ATP2C2,NAV3,ALPK3,AK4,MAP3K15,MYO18B,PLK1,PIF1,OPLAH,KIFC1,RAD51,ADCY4,DNAH10,UBE2C,KSR2,ABCC11,OAS3,TEK,PKMYT1,KIF20A,ORC1,CHD5,OASL,DGKI,TRPV4,CDK1,CDC6,KIF18B,MYO15A,POLQ,MYO16,AURKB
TRIP13	YES	ATP binding	MF_up	blood	HC	EPHB2,TRPM4,NMNAT2,TDRD9,MYO7A,ABCA13,MYO10,CMPK2,TRIP13,BMX,MYLK3,ATP2C2,NAV3,ALPK3,AK4,MAP3K15,MYO18B,PLK1,PIF1,OPLAH,KIFC1,RAD51,ADCY4,DNAH10,UBE2C,KSR2,ABCC11,OAS3,TEK,PKMYT1,KIF20A,ORC1,CHD5,OASL,DGKI,TRPV4,CDK1,CDC6,KIF18B,MYO15A,POLQ,MYO16,AURKB
ABCC11	YES	ATP hydrolysis activity	MF_up	blood	HC	TDRD9,MYO7A,ABCA13,MYO10,TRIP13,ATP2C2,NAV3,PIF1,KIFC1,RAD51,DNAH10,ABCC11,KIF20A,ORC1,CHD5,CDC6,KIF18B,MYO15A,POLQ,AGRN,MYO16
TRIP13	YES	ATP hydrolysis activity	MF_up	blood	HC	TDRD9,MYO7A,ABCA13,MYO10,TRIP13,ATP2C2,NAV3,PIF1,KIFC1,RAD51,DNAH10,ABCC11,KIF20A,ORC1,CHD5,CDC6,KIF18B,MYO15A,POLQ,AGRN,MYO16
NOS1AP	YES	blood circulation	BP_up	blood	HC	TRPM4,PDE2A,CES1,CXCL10,CEACAM8,CEACAM6,KL,MYLK3,KCND1,SCN1B,SCN5A,SCNN1A,KCNMA1,SERPING1,FGF13,CNR1,NOTCH3,CACNA1E,NTSR1,SUCNR1,TEK,OLR1,LIMS2,TRPV4,AGRN,NOS1AP
SCN5A	NO	blood circulation	BP_up	blood	HC	TRPM4,PDE2A,CES1,CXCL10,CEACAM8,CEACAM6,KL,MYLK3,KCND1,SCN1B,SCN5A,SCNN1A,KCNMA1,SERPING1,FGF13,CNR1,NOTCH3,CACNA1E,NTSR1,SUCNR1,TEK,OLR1,LIMS2,TRPV4,AGRN,NOS1AP
NOS1AP	YES	calcium channel complex	CC_up	blood	HC	PKD1L1,CACNA1A,CACNA1E,TRPV5,NOS1AP
SCN5A	NO	calmodulin binding	MF_up	blood	HC	TRPM4,MYO7A,MYO10,CEACAM8,CEACAM6,SCN5A,KCNN3,IQGAP3,CACNA1A,RGS16,TRPV4,MYO15A,TRPV5
SLC45A2	YES	carbohydrate:cation symporter activity	MF_up	blood	HC	SLC5A9,SLC5A11,SLC45A2
GSTM1	YES	carboxylic acid binding	MF_down	blood	HC	GSTM1,SNCA,UGT2B11,PTGDR2
UGT2B11	NO	carboxylic acid binding	MF_down	blood	HC	GSTM1,SNCA,UGT2B11,PTGDR2
NOS1AP	YES	cation channel complex	CC_up	blood	HC	TRPM4,PKD1L1,KCND1,SCN1B,SCN5A,SCNN1A,KCNMA1,CACNA1A,CACNA1E,TRPV5,NOS1AP
SCN5A	NO	cation channel complex	CC_up	blood	HC	TRPM4,PKD1L1,KCND1,SCN1B,SCN5A,SCNN1A,KCNMA1,CACNA1A,CACNA1E,TRPV5,NOS1AP
NOS1AP	YES	cation transmembrane transport	BP_up	blood	HC	EPHB2,TRPM4,PDE2A,CXCL10,PKD1L1,WNT5B,KCND1,HECW2,SCN1B,ATP2C2,SCN5A,SCNN1A,KCNMA1,KCNN3,AK4,FGF13,MMP9,CACNA1A,CACNA1E,TCN1,TCN2,NTSR1,SLC1A3,RPH3A,SLC6A12,SLC6A13,TRPV4,CDK1,AGRN,TRPV5,NOS1AP
SCN5A	NO	cation transmembrane transport	BP_up	blood	HC	EPHB2,TRPM4,PDE2A,CXCL10,PKD1L1,WNT5B,KCND1,HECW2,SCN1B,ATP2C2,SCN5A,SCNN1A,KCNMA1,KCNN3,AK4,FGF13,MMP9,CACNA1A,CACNA1E,TCN1,TCN2,NTSR1,SLC1A3,RPH3A,SLC6A12,SLC6A13,TRPV4,CDK1,AGRN,TRPV5,NOS1AP
SLC45A2	YES	cation transmembrane transporter activity	MF_up	blood	HC	TRPM4,PKD1L1,SLC28A3,KCND1,SCN1B,ATP2C2,SCN5A,SCNN1A,KCNMA1,KCNN3,FGF13,CNR1,CACNA1A,CACNA1E,SLC5A9,SLC1A3,SLC5A11,SLC6A12,SLC6A13,TRPV4,SLC45A2,TRPV5
SCN5A	NO	cation transmembrane transporter activity	MF_up	blood	HC	TRPM4,PKD1L1,SLC28A3,KCND1,SCN1B,ATP2C2,SCN5A,SCNN1A,KCNMA1,KCNN3,FGF13,CNR1,CACNA1A,CACNA1E,SLC5A9,SLC1A3,SLC5A11,SLC6A12,SLC6A13,TRPV4,SLC45A2,TRPV5
NOS1AP	YES	cation transport	BP_up	blood	HC	EPHB2,TRPM4,PDE2A,CXCL10,PKD1L1,WNT5B,KCND1,HECW2,SCN1B,ATP2C2,SCN5A,SCNN1A,KCNMA1,KCNN3,AK4,FGF13,MMP9,CNR1,CACNA1A,CACNA1E,TCN1,TCN2,NTSR1,SLC5A9,SLC1A3,RPH3A,SLC5A11,SLC6A12,SLC6A13,SERPINE1,TRPV4,CDK1,AGRN,TRPV5,NOS1AP
SCN5A	NO	cation transport	BP_up	blood	HC	EPHB2,TRPM4,PDE2A,CXCL10,PKD1L1,WNT5B,KCND1,HECW2,SCN1B,ATP2C2,SCN5A,SCNN1A,KCNMA1,KCNN3,AK4,FGF13,MMP9,CNR1,CACNA1A,CACNA1E,TCN1,TCN2,NTSR1,SLC5A9,SLC1A3,RPH3A,SLC5A11,SLC6A12,SLC6A13,SERPINE1,TRPV4,CDK1,AGRN,TRPV5,NOS1AP
CDCA5	YES	Cell Cycle	pathway	blood	HC	HJURP,MCM10,RRM2,CDC45,TYMS,PLK1,RAD51,GTSE1,UBE2C,BIRC5,CCNA2,PKMYT1,KIF20A,SPC24,ORC1,CCNB2,CDK1,CDC6,CDC20,CLSPN,CDC25A,ESPL1,SKA1,CDCA5,AURKB
TRIP13	YES	cell cycle checkpoint signaling	BP_up	blood	HC	E2F7,TRIP13,CDC45,PLK1,TICRR,GTSE1,BIRC5,E2F8,ORC1,CDK1,CDC6,CDC20,CLSPN,AURKB
CDCA5	YES	cell cycle phase transition	BP_up	blood	HC	E2F7,MCM10,RRM2,TRIP13,CDC45,TYMS,HECW2,PLK1,IQGAP3,TICRR,GTSE1,UBE2C,BIRC5,E2F8,CCNA2,PKMYT1,ORC1,CCNB2,CDK1,CDC6,CDC20,CLSPN,CDC25A,ESPL1,CDCA5,MYO16,AURKB
TRIP13	YES	cell cycle phase transition	BP_up	blood	HC	E2F7,MCM10,RRM2,TRIP13,CDC45,TYMS,HECW2,PLK1,IQGAP3,TICRR,GTSE1,UBE2C,BIRC5,E2F8,CCNA2,PKMYT1,ORC1,CCNB2,CDK1,CDC6,CDC20,CLSPN,CDC25A,ESPL1,CDCA5,MYO16,AURKB
CDCA5	YES	cell cycle process	BP_up	blood	HC	TDRD9,E2F7,MCM10,RRM2,TRIP13,CDC45,TYMS,SLC26A8,INSC,HECW2,DHCR24,PLSCR2,PLK1,KLHDC8B,IQGAP3,KIFC1,RAD51,TICRR,GTSE1,UBE2C,APBB2,BIRC5,KIAA1614,E2F8,SPAG5,CCNA2,CEP55,PKMYT1,KIF20A,ORC1,GOLGA8M,CCNB2,CDK1,CDC6,CDC20,CLSPN,KIF18B,CDC25A,ESPL1,SKA1,CDCA5,TRPV5,MYO16,AURKB
GOLGA8M	YES	cell cycle process	BP_up	blood	HC	TDRD9,E2F7,MCM10,RRM2,TRIP13,CDC45,TYMS,SLC26A8,INSC,HECW2,DHCR24,PLSCR2,PLK1,KLHDC8B,IQGAP3,KIFC1,RAD51,TICRR,GTSE1,UBE2C,APBB2,BIRC5,KIAA1614,E2F8,SPAG5,CCNA2,CEP55,PKMYT1,KIF20A,ORC1,GOLGA8M,CCNB2,CDK1,CDC6,CDC20,CLSPN,KIF18B,CDC25A,ESPL1,SKA1,CDCA5,TRPV5,MYO16,AURKB
INSC	YES	cell cycle process	BP_up	blood	HC	TDRD9,E2F7,MCM10,RRM2,TRIP13,CDC45,TYMS,SLC26A8,INSC,HECW2,DHCR24,PLSCR2,PLK1,KLHDC8B,IQGAP3,KIFC1,RAD51,TICRR,GTSE1,UBE2C,APBB2,BIRC5,KIAA1614,E2F8,SPAG5,CCNA2,CEP55,PKMYT1,KIF20A,ORC1,GOLGA8M,CCNB2,CDK1,CDC6,CDC20,CLSPN,KIF18B,CDC25A,ESPL1,SKA1,CDCA5,TRPV5,MYO16,AURKB
TRIP13	YES	cell cycle process	BP_up	blood	HC	TDRD9,E2F7,MCM10,RRM2,TRIP13,CDC45,TYMS,SLC26A8,INSC,HECW2,DHCR24,PLSCR2,PLK1,KLHDC8B,IQGAP3,KIFC1,RAD51,TICRR,GTSE1,UBE2C,APBB2,BIRC5,KIAA1614,E2F8,SPAG5,CCNA2,CEP55,PKMYT1,KIF20A,ORC1,GOLGA8M,CCNB2,CDK1,CDC6,CDC20,CLSPN,KIF18B,CDC25A,ESPL1,SKA1,CDCA5,TRPV5,MYO16,AURKB
CDCA5	YES	Cell Cycle, Mitotic	pathway	blood	HC	MCM10,RRM2,CDC45,TYMS,PLK1,GTSE1,UBE2C,BIRC5,CCNA2,PKMYT1,KIF20A,SPC24,ORC1,CCNB2,CDK1,CDC6,CDC20,CDC25A,ESPL1,SKA1,CDCA5,AURKB
CDCA5	YES	cell division	BP_up	blood	HC	CDCA3,E2F7,MDK,CDC45,CDCA2,INSC,FGF13,PLK1,KLHDC8B,NOTCH3,KIFC1,RAD51,UBE2C,BIRC5,E2F8,SPAG5,CCNA2,CEP55,KIF20A,SPC24,GOLGA8M,HMCN1,CCNB2,CDK1,CDC6,CDC20,KIF18B,CDC25A,ESPL1,SKA1,CDCA5,AURKB
GOLGA8M	YES	cell division	BP_up	blood	HC	CDCA3,E2F7,MDK,CDC45,CDCA2,INSC,FGF13,PLK1,KLHDC8B,NOTCH3,KIFC1,RAD51,UBE2C,BIRC5,E2F8,SPAG5,CCNA2,CEP55,KIF20A,SPC24,GOLGA8M,HMCN1,CCNB2,CDK1,CDC6,CDC20,KIF18B,CDC25A,ESPL1,SKA1,CDCA5,AURKB
INSC	YES	cell division	BP_up	blood	HC	CDCA3,E2F7,MDK,CDC45,CDCA2,INSC,FGF13,PLK1,KLHDC8B,NOTCH3,KIFC1,RAD51,UBE2C,BIRC5,E2F8,SPAG5,CCNA2,CEP55,KIF20A,SPC24,GOLGA8M,HMCN1,CCNB2,CDK1,CDC6,CDC20,KIF18B,CDC25A,ESPL1,SKA1,CDCA5,AURKB
GSTM1	YES	cellular detoxification	BP_down	blood	HC	GSTM1,HBA1,HBB,HBG2
GSTM1	YES	cellular oxidant detoxification	BP_down	blood	HC	GSTM1,HBA1,HBB,HBG2
NMNAT2	YES	cellular response to oxygen-containing compound	BP_up	blood	HC	TRPM4,NMNAT2,PDE2A,GBP6,MZB1,INHBB,CES1,CXCL10,CEACAM8,CMPK2,CEACAM6,WNT5B,DEFA4,JUN,KL,ALDH1A2,FBN1,BPI,PTPRN2,SCNN1A,PYCR1,PLSCR2,MMP9,RAD51,MPO,CARD17,CACNA1A,CACNA1E,ADCY4,SORBS2,CAMP,BIRC5,SLC1A3,CCNA2,SERPINE1,SOCS1,CDK1,LY6E,CDC6,AGRN,PDCD1LG2
GSTM1	YES	cellular response to toxic substance	BP_down	blood	HC	GSTM1,HBA1,HBB,HBG2
CDCA5	YES	chromosomal region	CC_up	blood	HC	HJURP,PLK1,PIF1,RAD51,BIRC5,SPAG5,KIF20A,SPC24,ORC1,CDK1,SKA1,CDCA5,AURKB
CDCA5	YES	chromosome segregation	BP_up	blood	HC	HJURP,TRIP13,CDCA2,HECW2,PLSCR2,PLK1,KLHDC8B,KIFC1,UBE2C,BIRC5,SPAG5,CEP55,CDC6,CDC20,KIF18B,ESPL1,SKA1,CDCA5,AURKB
TRIP13	YES	chromosome segregation	BP_up	blood	HC	HJURP,TRIP13,CDCA2,HECW2,PLSCR2,PLK1,KLHDC8B,KIFC1,UBE2C,BIRC5,SPAG5,CEP55,CDC6,CDC20,KIF18B,ESPL1,SKA1,CDCA5,AURKB
TRIP13	YES	chromosome separation	BP_up	blood	HC	TRIP13,HECW2,PLSCR2,PLK1,UBE2C,BIRC5,CDC6,CDC20,ESPL1,AURKB
CDCA5	YES	chromosome, centromeric region	CC_up	blood	HC	HJURP,PLK1,BIRC5,SPAG5,KIF20A,SPC24,SKA1,CDCA5,AURKB
NOS1AP	YES	circulatory system process	BP_up	blood	HC	TRPM4,PDE2A,CES1,CXCL10,CEACAM8,CEACAM6,KL,MYLK3,KCND1,SCN1B,SCN5A,SCNN1A,KCNMA1,SERPING1,FGF13,CNR1,NOTCH3,CACNA1E,NTSR1,SUCNR1,TEK,SLC1A3,OLR1,LIMS2,SLC6A13,TRPV4,AGRN,NOS1AP
SCN5A	NO	circulatory system process	BP_up	blood	HC	TRPM4,PDE2A,CES1,CXCL10,CEACAM8,CEACAM6,KL,MYLK3,KCND1,SCN1B,SCN5A,SCNN1A,KCNMA1,SERPING1,FGF13,CNR1,NOTCH3,CACNA1E,NTSR1,SUCNR1,TEK,SLC1A3,OLR1,LIMS2,SLC6A13,TRPV4,AGRN,NOS1AP
CDCA5	YES	Cohesin complex - Cornelia de Lange syndrome	pathway	blood	HC	PLK1,CDK1,ESPL1,CDCA5,AURKB
C1QC	YES	collagen-containing extracellular matrix	CC_up	blood	HC	C1QB;COL27A1;WNT5B;SERPINE1;COL23A1;MMP8;MMP9;CILP;MDK;SERPING1;HMCN1;AGRN;ELANE;S100A8;C1QC;FBN1
C1QC	YES	collagen-containing extracellular matrix	CC_up	blood	HC	MDK,WNT5B,S100A8,FBN1,SERPING1,C1QB,C1QC,PLSCR2,MMP8,MMP9,CILP,ADAMTS2,COL27A1,COL23A1,HMCN1,SERPINE1,ELANE,AGRN
GOLGA8M	YES	cytoskeletal protein binding	MF_up	blood	HC	MYO7A,MYO10,CEACAM8,CEACAM6,S100A8,INSC,SCN5A,SCNN1A,NAV3,KCNMA1,FGF13,MYO18B,PLK1,IQGAP3,KIFC1,SORBS2,GTSE1,BIRC5,SPAG5,KIF20A,SPATC1,GOLGA8M,PARVA,DAAM2,TRPV4,LIMCH1,KIF18B,MYO15A,TNNT3,SKA1,MYO16
INSC	YES	cytoskeletal protein binding	MF_up	blood	HC	MYO7A,MYO10,CEACAM8,CEACAM6,S100A8,INSC,SCN5A,SCNN1A,NAV3,KCNMA1,FGF13,MYO18B,PLK1,IQGAP3,KIFC1,SORBS2,GTSE1,BIRC5,SPAG5,KIF20A,SPATC1,GOLGA8M,PARVA,DAAM2,TRPV4,LIMCH1,KIF18B,MYO15A,TNNT3,SKA1,MYO16
SCN5A	NO	cytoskeletal protein binding	MF_up	blood	HC	MYO7A,MYO10,CEACAM8,CEACAM6,S100A8,INSC,SCN5A,SCNN1A,NAV3,KCNMA1,FGF13,MYO18B,PLK1,IQGAP3,KIFC1,SORBS2,GTSE1,BIRC5,SPAG5,KIF20A,SPATC1,GOLGA8M,PARVA,DAAM2,TRPV4,LIMCH1,KIF18B,MYO15A,TNNT3,SKA1,MYO16
C1QC	YES	defense response to other organism	BP_up	blood	HC	USP18,GBP6,CXCL10,CEACAM8,CEACAM6,HMGB3,CRISP3,TRIM6,SIGLEC15,DEFA4,S100A8,BPI,HP,IFITM3,SERPING1,C1QB,C1QC,IFI44L,PLSCR2,KIR2DL3,KIR2DL4,MPO,CD177,CAMP,SIGLEC14,MUC16,OAS3,IFI27,BATF2,IFIT3,APOBEC3B,RNASE1,RNASE2,RSAD2,ISG15,SERPINE1,OASL,ELANE,SOCS1,IFI6,MARCO,IL27
GSTM1	YES	detoxification	BP_down	blood	HC	GSTM1,HBA1,HBB,HBG2
TRIP13	YES	E2F Targets	pathway	blood	HC	RRM2;CDCA3;SPAG5;PLK1;HMGB3;CDC25A;AURKB;CDC20;CCNB2;KIF18B;ESPL1;CDK1;BIRC5;TRIP13;SPC24;E2F8
EIF1AY	YES	erythrocyte development	BP_down	blood	HC	HBB,EPB42,FECH,EIF1AY
EIF1AY	YES	erythrocyte differentiation	BP_down	blood	HC	HBB,EPB42,FECH,EIF1AY
EIF1AY	YES	erythrocyte homeostasis	BP_down	blood	HC	HBB,EPB42,FECH,EIF1AY
EIF1AY	YES	erythrocyte maturation	BP_down	blood	HC	EPB42,FECH,EIF1AY
OTOF	YES	exocytic process	BP_up	blood	HC	ABCA13,CEACAM8,GPR84,CEACAM6,NFASC,CRISP3,CHIT1,GGH,DEFA4,S100A8,S100P,SERPINB10,TXNDC5,BPI,OTOF,PTPRN2,HP,SERPING1,EXOC3L1,MMP8,MMP9,CNR1,MPO,CACNA1A,TCN1,CD177,CAMP,OLFM4,SIGLEC14,OLR1,RNASE2,SERPINE1,ELANE,DGKI,TNFAIP6
OTOF	YES	exocytosis	BP_up	blood	HC	ABCA13,CEACAM8,GPR84,CEACAM6,NFASC,CRISP3,CHIT1,GGH,DEFA4,S100A8,S100P,SERPINB10,TXNDC5,BPI,OTOF,PTPRN2,HP,SERPING1,EXOC3L1,MMP8,MMP9,CNR1,MPO,CACNA1A,TCN1,CD177,CAMP,OLFM4,SIGLEC14,OLR1,RNASE2,SERPINE1,ELANE,DGKI,TNFAIP6
NOS1AP	YES	export from cell	BP_up	blood	HC	ILDR2,TRPM4,INHBB,ABCA13,CEACAM8,GPR84,CEACAM6,NFASC,CRISP3,CHIT1,GGH,DEFA4,S100A8,S100P,SERPINB10,TXNDC5,BPI,OTOF,PTPRN2,HP,SERPING1,EXOC3L1,MMP8,MMP9,CNR1,MPO,CACNA1A,CACNA1E,TCN1,CD177,CAMP,NTSR1,OLFM4,SIGLEC14,BIRC5,SUCNR1,SLC1A3,OLR1,RPH3A,RNASE2,RSAD2,SERPINE1,ELANE,DGKI,TRPV4,TNFAIP6,LY6E,AGRN,NOS1AP
OTOF	YES	export from cell	BP_up	blood	HC	ILDR2,TRPM4,INHBB,ABCA13,CEACAM8,GPR84,CEACAM6,NFASC,CRISP3,CHIT1,GGH,DEFA4,S100A8,S100P,SERPINB10,TXNDC5,BPI,OTOF,PTPRN2,HP,SERPING1,EXOC3L1,MMP8,MMP9,CNR1,MPO,CACNA1A,CACNA1E,TCN1,CD177,CAMP,NTSR1,OLFM4,SIGLEC14,BIRC5,SUCNR1,SLC1A3,OLR1,RPH3A,RNASE2,RSAD2,SERPINE1,ELANE,DGKI,TRPV4,TNFAIP6,LY6E,AGRN,NOS1AP
C1QC	YES	external encapsulating structure	CC_up	blood	HC	CRISP3,MDK,WNT5B,LRRC3,S100A8,OLFML2A,FBN1,SERPING1,C1QB,C1QC,PLSCR2,MMP8,MMP9,MMP19,LRRN1,CILP,ADAMTS2,COL27A1,COL23A1,HMCN1,SERPINE1,ELANE,AGRN,MARCO
C1QC	YES	extracellular matrix	CC_up	blood	HC	CRISP3,MDK,WNT5B,LRRC3,S100A8,OLFML2A,FBN1,SERPING1,C1QB,C1QC,PLSCR2,MMP8,MMP9,MMP19,LRRN1,CILP,ADAMTS2,COL27A1,COL23A1,HMCN1,SERPINE1,ELANE,AGRN,MARCO
GSTM1	YES	fatty acid binding	MF_down	blood	HC	GSTM1,SNCA
TRIP13	YES	female gamete generation	BP_up	blood	HC	INHBB,INSL3,MDK,TRIP13,PLK1,MMP19,BIRC5,KIF20A,CCNB2,CDK1,TNFAIP6,CDC20
TRIP13	YES	female meiotic nuclear division	BP_up	blood	HC	TRIP13,PLK1,BIRC5,KIF20A,CCNB2
EIF1AY	YES	hemoglobin biosynthetic process	BP_down	blood	HC	FECH,EIF1AY
EIF1AY	YES	hemoglobin metabolic process	BP_down	blood	HC	EPB42,FECH,EIF1AY
ABCC11	YES	hydrolase activity, acting on acid anhydrides	MF_up	blood	HC	RAB19,GBP6,TDRD9,MYO7A,ABCA13,RAPGEF5,MYO10,TBC1D8B,TRIP13,JUN,ATP2C2,NAV3,ARHGAP29,MYO18B,DOCK6,IQGAP3,PIF1,KIFC1,RAD51,DOCK1,CILP,DNAH10,ARHGAP23,RGL3,ABCC11,RGS16,KIF20A,ORC1,CHD5,DGKI,ADPRHL1,CDC6,KIF18B,MYO15A,POLQ,AGRN,MYO16
TRIP13	YES	hydrolase activity, acting on acid anhydrides	MF_up	blood	HC	RAB19,GBP6,TDRD9,MYO7A,ABCA13,RAPGEF5,MYO10,TBC1D8B,TRIP13,JUN,ATP2C2,NAV3,ARHGAP29,MYO18B,DOCK6,IQGAP3,PIF1,KIFC1,RAD51,DOCK1,CILP,DNAH10,ARHGAP23,RGL3,ABCC11,RGS16,KIF20A,ORC1,CHD5,DGKI,ADPRHL1,CDC6,KIF18B,MYO15A,POLQ,AGRN,MYO16
ABCC11	YES	hydrolase activity, acting on acid anhydrides, in phosphorus-containing anhydrides	MF_up	blood	HC	RAB19,GBP6,TDRD9,MYO7A,ABCA13,RAPGEF5,MYO10,TBC1D8B,TRIP13,JUN,ATP2C2,NAV3,ARHGAP29,MYO18B,DOCK6,IQGAP3,PIF1,KIFC1,RAD51,DOCK1,CILP,DNAH10,ARHGAP23,RGL3,ABCC11,RGS16,KIF20A,ORC1,CHD5,DGKI,ADPRHL1,CDC6,KIF18B,MYO15A,POLQ,AGRN,MYO16
TRIP13	YES	hydrolase activity, acting on acid anhydrides, in phosphorus-containing anhydrides	MF_up	blood	HC	RAB19,GBP6,TDRD9,MYO7A,ABCA13,RAPGEF5,MYO10,TBC1D8B,TRIP13,JUN,ATP2C2,NAV3,ARHGAP29,MYO18B,DOCK6,IQGAP3,PIF1,KIFC1,RAD51,DOCK1,CILP,DNAH10,ARHGAP23,RGL3,ABCC11,RGS16,KIF20A,ORC1,CHD5,DGKI,ADPRHL1,CDC6,KIF18B,MYO15A,POLQ,AGRN,MYO16
C1QC	YES	immune effector process	BP_up	blood	HC	TRPM4,GBP6,MZB1,ABCA13,CXCL10,MYO10,CEACAM8,GPR84,CEACAM6,NFASC,CRISP3,CHIT1,TRIM6,MDK,GGH,DEFA4,S100A8,S100P,SERPINB10,TXNDC5,BPI,PTPRN2,HP,IFITM3,SERPING1,C1QB,C1QC,IFI44L,PLSCR2,KIR2DL3,KIR2DL4,MMP8,MMP9,MPO,DOCK1,TCN1,CD177,CAMP,OLFM4,SIGLEC14,OAS3,SUCNR1,TEK,IFI27,IFIT3,OLR1,APOBEC3B,RNASE1,RNASE2,RSAD2,ISG15,OASL,ELANE,TNFAIP6,IFI6,IL27
C1QC	YES	innate immune response	BP_up	blood	HC	USP18,GBP6,CEACAM8,CEACAM6,HMGB3,CRISP3,TRIM6,SIGLEC15,DEFA4,S100A8,BPI,IFITM3,SERPING1,C1QB,C1QC,PLSCR2,KIR2DL3,KIR2DL4,CD177,CAMP,SIGLEC14,MUC16,OAS3,IFI27,IFIT3,APOBEC3B,RNASE2,RSAD2,ISG15,OASL,SOCS1,IFI6,MARCO,IL27
C1QC	YES	Innate Immune System	pathway	blood	HC	ABCA13,MYO10,CEACAM8,GPR84,CEACAM6,NFASC,CRISP3,CHIT1,SIGLEC15,GGH,DEFA4,S100A8,JUN,S100P,KL,SERPINB10,FCER1A,TXNDC5,BPI,PTPRN2,HP,C1QB,C1QC,MMP8,MMP9,MPO,DOCK1,ADCY4,TCN1,CD177,CAMP,KSR2,OLFM4,SIGLEC14,MUC16,TEK,OLR1,RNASE2,ISG15,ELANE,SOCS1,TNFAIP6,HBB,IL5RA
NOS1AP	YES	inorganic cation transmembrane transport	BP_up	blood	HC	TRPM4,PDE2A,CXCL10,PKD1L1,WNT5B,KCND1,HECW2,SCN1B,ATP2C2,SCN5A,SCNN1A,KCNMA1,KCNN3,AK4,FGF13,CACNA1A,CACNA1E,TCN1,TCN2,NTSR1,SLC1A3,SLC6A12,SLC6A13,TRPV4,CDK1,AGRN,TRPV5,NOS1AP
SCN5A	NO	inorganic cation transmembrane transport	BP_up	blood	HC	KCND1;SLC6A13;SLC6A12;CACNA1A;SLC1A3;ATP2C2;TRPV4;SCNN1A;TRPV5;KCNN3;SCN5A;SCN1B;TRPM4
SCN5A	NO	inorganic cation transmembrane transport	BP_up	blood	HC	TRPM4,PDE2A,CXCL10,PKD1L1,WNT5B,KCND1,HECW2,SCN1B,ATP2C2,SCN5A,SCNN1A,KCNMA1,KCNN3,AK4,FGF13,CACNA1A,CACNA1E,TCN1,TCN2,NTSR1,SLC1A3,SLC6A12,SLC6A13,TRPV4,CDK1,AGRN,TRPV5,NOS1AP
SLC45A2	YES	inorganic cation transmembrane transporter activity	MF_up	blood	HC	TRPM4,PKD1L1,SLC28A3,KCND1,SCN1B,ATP2C2,SCN5A,SCNN1A,KCNMA1,KCNN3,FGF13,CNR1,CACNA1A,CACNA1E,SLC5A9,SLC1A3,SLC5A11,SLC6A12,SLC6A13,TRPV4,SLC45A2,TRPV5
SCN5A	NO	inorganic cation transmembrane transporter activity	MF_up	blood	HC	TRPM4,PKD1L1,SLC28A3,KCND1,SCN1B,ATP2C2,SCN5A,SCNN1A,KCNMA1,KCNN3,FGF13,CNR1,CACNA1A,CACNA1E,SLC5A9,SLC1A3,SLC5A11,SLC6A12,SLC6A13,TRPV4,SLC45A2,TRPV5
NOS1AP	YES	inorganic ion transmembrane transport	BP_up	blood	HC	TRPM4,PDE2A,CXCL10,PKD1L1,WNT5B,SLC26A8,KCND1,HECW2,SCN1B,ATP2C2,SCN5A,SCNN1A,KCNMA1,KCNN3,AK4,FGF13,CACNA1A,CACNA1E,TCN1,TCN2,NTSR1,SLC1A3,SLC6A12,SLC6A13,TRPV4,CDK1,AGRN,TRPV5,NOS1AP
SCN5A	NO	inorganic ion transmembrane transport	BP_up	blood	HC	TRPM4,PDE2A,CXCL10,PKD1L1,WNT5B,SLC26A8,KCND1,HECW2,SCN1B,ATP2C2,SCN5A,SCNN1A,KCNMA1,KCNN3,AK4,FGF13,CACNA1A,CACNA1E,TCN1,TCN2,NTSR1,SLC1A3,SLC6A12,SLC6A13,TRPV4,CDK1,AGRN,TRPV5,NOS1AP
ABCC11	YES	integral component of plasma membrane	CC_up	blood	HC	EPHB2,TRPM4,CEACAM8,SLCO4A1,GPR84,CEACAM6,NFASC,SLC28A3,ITGA7,ITGAD,PTH2R,MS4A4A,SLC26A8,KL,PTPRG,KCND1,PTPRN2,SCN1B,BTN1A1,SCN5A,SCNN1A,SORCS2,KCNMA1,BAMBI,PLSCR2,KIR2DL3,KIR2DL4,TNFSF15,CNR1,NOTCH3,CACNA1A,CACNA1E,ADCY4,NTSR1,ABCC11,LCT,TEK,SLC1A3,OLR1,SLC6A12,SLC6A13,TRPV4,CDH4,MARCO,TRPV5,NOS1AP
NOS1AP	YES	integral component of plasma membrane	CC_up	blood	HC	EPHB2,TRPM4,CEACAM8,SLCO4A1,GPR84,CEACAM6,NFASC,SLC28A3,ITGA7,ITGAD,PTH2R,MS4A4A,SLC26A8,KL,PTPRG,KCND1,PTPRN2,SCN1B,BTN1A1,SCN5A,SCNN1A,SORCS2,KCNMA1,BAMBI,PLSCR2,KIR2DL3,KIR2DL4,TNFSF15,CNR1,NOTCH3,CACNA1A,CACNA1E,ADCY4,NTSR1,ABCC11,LCT,TEK,SLC1A3,OLR1,SLC6A12,SLC6A13,TRPV4,CDH4,MARCO,TRPV5,NOS1AP
SCN5A	NO	integral component of plasma membrane	CC_up	blood	HC	EPHB2,TRPM4,CEACAM8,SLCO4A1,GPR84,CEACAM6,NFASC,SLC28A3,ITGA7,ITGAD,PTH2R,MS4A4A,SLC26A8,KL,PTPRG,KCND1,PTPRN2,SCN1B,BTN1A1,SCN5A,SCNN1A,SORCS2,KCNMA1,BAMBI,PLSCR2,KIR2DL3,KIR2DL4,TNFSF15,CNR1,NOTCH3,CACNA1A,CACNA1E,ADCY4,NTSR1,ABCC11,LCT,TEK,SLC1A3,OLR1,SLC6A12,SLC6A13,TRPV4,CDH4,MARCO,TRPV5,NOS1AP
ABCC11	YES	intrinsic component of plasma membrane	CC_up	blood	HC	EPHB2,TRPM4,CEACAM8,SLCO4A1,GPR84,CEACAM6,NFASC,SLC28A3,ITGA7,ITGAD,PTH2R,MS4A4A,SLC26A8,KL,PTPRG,KCND1,PTPRN2,SCN1B,BTN1A1,SCN5A,SCNN1A,SORCS2,KCNMA1,BAMBI,PLSCR2,KIR2DL3,KIR2DL4,TNFSF15,CNR1,NOTCH3,CA4,CACNA1A,CACNA1E,ADCY4,CD177,NTSR1,ABCC11,LCT,TEK,SLC1A3,OLR1,SLC6A12,SLC6A13,TRPV4,CDH4,MARCO,TRPV5,NOS1AP
NOS1AP	YES	intrinsic component of plasma membrane	CC_up	blood	HC	EPHB2,TRPM4,CEACAM8,SLCO4A1,GPR84,CEACAM6,NFASC,SLC28A3,ITGA7,ITGAD,PTH2R,MS4A4A,SLC26A8,KL,PTPRG,KCND1,PTPRN2,SCN1B,BTN1A1,SCN5A,SCNN1A,SORCS2,KCNMA1,BAMBI,PLSCR2,KIR2DL3,KIR2DL4,TNFSF15,CNR1,NOTCH3,CA4,CACNA1A,CACNA1E,ADCY4,CD177,NTSR1,ABCC11,LCT,TEK,SLC1A3,OLR1,SLC6A12,SLC6A13,TRPV4,CDH4,MARCO,TRPV5,NOS1AP
SCN5A	NO	intrinsic component of plasma membrane	CC_up	blood	HC	EPHB2,TRPM4,CEACAM8,SLCO4A1,GPR84,CEACAM6,NFASC,SLC28A3,ITGA7,ITGAD,PTH2R,MS4A4A,SLC26A8,KL,PTPRG,KCND1,PTPRN2,SCN1B,BTN1A1,SCN5A,SCNN1A,SORCS2,KCNMA1,BAMBI,PLSCR2,KIR2DL3,KIR2DL4,TNFSF15,CNR1,NOTCH3,CA4,CACNA1A,CACNA1E,ADCY4,CD177,NTSR1,ABCC11,LCT,TEK,SLC1A3,OLR1,SLC6A12,SLC6A13,TRPV4,CDH4,MARCO,TRPV5,NOS1AP
SCN5A	NO	lateral plasma membrane	CC_up	blood	HC	CEACAM8,CEACAM6,SCN5A,FGF13,IQGAP3,TACSTD2
C1QC	YES	leukocyte mediated immunity	BP_up	blood	HC	TRPM4,GBP6,ABCA13,CEACAM8,GPR84,CEACAM6,NFASC,CRISP3,CHIT1,GGH,DEFA4,S100A8,S100P,SERPINB10,TXNDC5,BPI,PTPRN2,HP,SERPING1,C1QB,C1QC,KIR2DL3,KIR2DL4,MMP8,MMP9,MPO,TCN1,CD177,CAMP,OLFM4,SIGLEC14,OLR1,RNASE2,RSAD2,ELANE,TNFAIP6
GOLGA8M	YES	meiotic cell cycle	BP_up	blood	HC	TDRD9,TRIP13,SLC26A8,PLK1,RAD51,BIRC5,PKMYT1,KIF20A,GOLGA8M,CCNB2,CDK1,CDC20,CDC25A,ESPL1
TRIP13	YES	meiotic cell cycle	BP_up	blood	HC	TDRD9,TRIP13,SLC26A8,PLK1,RAD51,BIRC5,PKMYT1,KIF20A,GOLGA8M,CCNB2,CDK1,CDC20,CDC25A,ESPL1
GOLGA8M	YES	meiotic cell cycle process	BP_up	blood	HC	TDRD9,TRIP13,SLC26A8,PLK1,RAD51,BIRC5,PKMYT1,KIF20A,GOLGA8M,CCNB2,CDK1,CDC20,CDC25A,ESPL1
TRIP13	YES	meiotic cell cycle process	BP_up	blood	HC	TDRD9,TRIP13,SLC26A8,PLK1,RAD51,BIRC5,PKMYT1,KIF20A,GOLGA8M,CCNB2,CDK1,CDC20,CDC25A,ESPL1
GOLGA8M	YES	meiotic nuclear division	BP_up	blood	HC	TDRD9,TRIP13,SLC26A8,PLK1,RAD51,BIRC5,PKMYT1,KIF20A,GOLGA8M,CCNB2,CDK1,CDC20,CDC25A,ESPL1
TRIP13	YES	meiotic nuclear division	BP_up	blood	HC	TDRD9,TRIP13,SLC26A8,PLK1,RAD51,BIRC5,PKMYT1,KIF20A,GOLGA8M,CCNB2,CDK1,CDC20,CDC25A,ESPL1
GOLGA8M	YES	meiotic spindle organization	BP_up	blood	HC	BIRC5,GOLGA8M,CCNB2,CDK1,ESPL1
SLC24A5	YES	melanin biosynthetic process	BP_down	blood	HC	SLC24A5,PMEL
SLC24A5	YES	melanin metabolic process	BP_down	blood	HC	SLC24A5,PMEL
SCN5A	NO	membrane depolarization	BP_up	blood	HC	TRPM4,JUN,SCN1B,SCN5A,CACNA1A,CACNA1E,NTSR1,IFI6
SCN5A	NO	membrane depolarization during bundle of His cell action potential	BP_up	blood	HC	TRPM4,SCN5A
SCN5A	NO	membrane depolarization during Purkinje myocyte cell action potential	BP_up	blood	HC	TRPM4,SCN1B,SCN5A
OTOF	YES	membrane fusion	BP_up	blood	HC	ABCA13,CXCL10,CEACAM8,GPR84,CEACAM6,NFASC,CRISP3,CHIT1,GGH,DEFA4,S100A8,S100P,SERPINB10,TXNDC5,BPI,OTOF,PTPRN2,HP,SERPING1,EXOC3L1,MMP8,MMP9,CNR1,MPO,DOCK1,CACNA1A,TCN1,CD177,CAMP,OLFM4,SIGLEC14,GCM1,OLR1,RNASE2,SERPINE1,ELANE,DGKI,TNFAIP6
SCN5A	NO	metal ion transmembrane transporter activity	MF_up	blood	HC	TRPM4,PKD1L1,SLC28A3,KCND1,SCN1B,ATP2C2,SCN5A,SCNN1A,KCNMA1,KCNN3,FGF13,CNR1,CACNA1A,CACNA1E,SLC5A9,SLC1A3,SLC5A11,SLC6A12,SLC6A13,TRPV4,TRPV5
CDCA5	YES	metaphase plate congression	BP_up	blood	HC	KIFC1,BIRC5,SPAG5,CEP55,CDCA5,AURKB
TRIP13	YES	metaphase/anaphase transition of cell cycle	BP_up	blood	HC	TRIP13,HECW2,PLK1,UBE2C,BIRC5,CDC6,CDC20,ESPL1,AURKB
TRIP13	YES	metaphase/anaphase transition of mitotic cell cycle	BP_up	blood	HC	TRIP13,HECW2,PLK1,UBE2C,BIRC5,CDC6,CDC20,ESPL1,AURKB
GOLGA8M	YES	microtubule binding	MF_up	blood	HC	S100A8,NAV3,FGF13,PLK1,KIFC1,GTSE1,BIRC5,SPAG5,KIF20A,GOLGA8M,TRPV4,KIF18B,SKA1
GOLGA8M	YES	microtubule-based process	BP_up	blood	HC	CFAP251,DZIP1L,TTC26,SLC26A8,INSC,NAV3,FGF13,PLSCR2,PLK1,KIFC1,CACNA1E,DNAH10,GTSE1,BIRC5,KIAA1614,SPAG5,KIF20A,ORC1,ROPN1L,GOLGA8M,CCNB2,AP3B2,PARVA,TRPV4,CDK1,CDC20,KIF18B,ESPL1,SKA1,AGRN,HYDIN,AURKB
INSC	YES	microtubule-based process	BP_up	blood	HC	CFAP251,DZIP1L,TTC26,SLC26A8,INSC,NAV3,FGF13,PLSCR2,PLK1,KIFC1,CACNA1E,DNAH10,GTSE1,BIRC5,KIAA1614,SPAG5,KIF20A,ORC1,ROPN1L,GOLGA8M,CCNB2,AP3B2,PARVA,TRPV4,CDK1,CDC20,KIF18B,ESPL1,SKA1,AGRN,HYDIN,AURKB
CDCA5	YES	mitotic cell cycle	BP_up	blood	HC	E2F7,MCM10,RRM2,TRIP13,CDC45,TYMS,INSC,HECW2,PLK1,KLHDC8B,IQGAP3,KIFC1,RAD51,TICRR,GTSE1,UBE2C,BIRC5,E2F8,SPAG5,CCNA2,CEP55,PKMYT1,KIF20A,ORC1,GOLGA8M,CCNB2,CDK1,CDC6,CDC20,CLSPN,KIF18B,CDC25A,ESPL1,SKA1,CDCA5,MYO16,AURKB
GOLGA8M	YES	mitotic cell cycle	BP_up	blood	HC	E2F7,MCM10,RRM2,TRIP13,CDC45,TYMS,INSC,HECW2,PLK1,KLHDC8B,IQGAP3,KIFC1,RAD51,TICRR,GTSE1,UBE2C,BIRC5,E2F8,SPAG5,CCNA2,CEP55,PKMYT1,KIF20A,ORC1,GOLGA8M,CCNB2,CDK1,CDC6,CDC20,CLSPN,KIF18B,CDC25A,ESPL1,SKA1,CDCA5,MYO16,AURKB
INSC	YES	mitotic cell cycle	BP_up	blood	HC	E2F7,MCM10,RRM2,TRIP13,CDC45,TYMS,INSC,HECW2,PLK1,KLHDC8B,IQGAP3,KIFC1,RAD51,TICRR,GTSE1,UBE2C,BIRC5,E2F8,SPAG5,CCNA2,CEP55,PKMYT1,KIF20A,ORC1,GOLGA8M,CCNB2,CDK1,CDC6,CDC20,CLSPN,KIF18B,CDC25A,ESPL1,SKA1,CDCA5,MYO16,AURKB
TRIP13	YES	mitotic cell cycle	BP_up	blood	HC	E2F7,MCM10,RRM2,TRIP13,CDC45,TYMS,INSC,HECW2,PLK1,KLHDC8B,IQGAP3,KIFC1,RAD51,TICRR,GTSE1,UBE2C,BIRC5,E2F8,SPAG5,CCNA2,CEP55,PKMYT1,KIF20A,ORC1,GOLGA8M,CCNB2,CDK1,CDC6,CDC20,CLSPN,KIF18B,CDC25A,ESPL1,SKA1,CDCA5,MYO16,AURKB
TRIP13	YES	mitotic cell cycle checkpoint signaling	BP_up	blood	HC	E2F7,TRIP13,PLK1,TICRR,GTSE1,BIRC5,E2F8,ORC1,CDK1,CDC6,CDC20,CLSPN,AURKB
CDCA5	YES	mitotic cell cycle phase transition	BP_up	blood	HC	E2F7,MCM10,RRM2,TRIP13,CDC45,TYMS,HECW2,PLK1,IQGAP3,TICRR,GTSE1,UBE2C,BIRC5,E2F8,CCNA2,PKMYT1,ORC1,CCNB2,CDK1,CDC6,CDC20,CLSPN,CDC25A,ESPL1,CDCA5,MYO16,AURKB
TRIP13	YES	mitotic cell cycle phase transition	BP_up	blood	HC	E2F7,MCM10,RRM2,TRIP13,CDC45,TYMS,HECW2,PLK1,IQGAP3,TICRR,GTSE1,UBE2C,BIRC5,E2F8,CCNA2,PKMYT1,ORC1,CCNB2,CDK1,CDC6,CDC20,CLSPN,CDC25A,ESPL1,CDCA5,MYO16,AURKB
CDCA5	YES	mitotic cell cycle process	BP_up	blood	HC	E2F7,MCM10,RRM2,TRIP13,CDC45,TYMS,INSC,HECW2,PLK1,KLHDC8B,IQGAP3,KIFC1,RAD51,TICRR,GTSE1,UBE2C,BIRC5,E2F8,SPAG5,CCNA2,CEP55,PKMYT1,KIF20A,ORC1,GOLGA8M,CCNB2,CDK1,CDC6,CDC20,CLSPN,KIF18B,CDC25A,ESPL1,SKA1,CDCA5,MYO16,AURKB
GOLGA8M	YES	mitotic cell cycle process	BP_up	blood	HC	E2F7,MCM10,RRM2,TRIP13,CDC45,TYMS,INSC,HECW2,PLK1,KLHDC8B,IQGAP3,KIFC1,RAD51,TICRR,GTSE1,UBE2C,BIRC5,E2F8,SPAG5,CCNA2,CEP55,PKMYT1,KIF20A,ORC1,GOLGA8M,CCNB2,CDK1,CDC6,CDC20,CLSPN,KIF18B,CDC25A,ESPL1,SKA1,CDCA5,MYO16,AURKB
INSC	YES	mitotic cell cycle process	BP_up	blood	HC	E2F7,MCM10,RRM2,TRIP13,CDC45,TYMS,INSC,HECW2,PLK1,KLHDC8B,IQGAP3,KIFC1,RAD51,TICRR,GTSE1,UBE2C,BIRC5,E2F8,SPAG5,CCNA2,CEP55,PKMYT1,KIF20A,ORC1,GOLGA8M,CCNB2,CDK1,CDC6,CDC20,CLSPN,KIF18B,CDC25A,ESPL1,SKA1,CDCA5,MYO16,AURKB
TRIP13	YES	mitotic cell cycle process	BP_up	blood	HC	E2F7,MCM10,RRM2,TRIP13,CDC45,TYMS,INSC,HECW2,PLK1,KLHDC8B,IQGAP3,KIFC1,RAD51,TICRR,GTSE1,UBE2C,BIRC5,E2F8,SPAG5,CCNA2,CEP55,PKMYT1,KIF20A,ORC1,GOLGA8M,CCNB2,CDK1,CDC6,CDC20,CLSPN,KIF18B,CDC25A,ESPL1,SKA1,CDCA5,MYO16,AURKB
CDCA5	YES	mitotic metaphase plate congression	BP_up	blood	HC	KIFC1,BIRC5,CEP55,CDCA5,AURKB
CDCA5	YES	mitotic nuclear division	BP_up	blood	HC	E2F7,MCM10,RRM2,TRIP13,CDC45,TYMS,INSC,HECW2,PLK1,KLHDC8B,IQGAP3,KIFC1,RAD51,TICRR,GTSE1,UBE2C,BIRC5,E2F8,SPAG5,CCNA2,CEP55,PKMYT1,KIF20A,ORC1,GOLGA8M,CCNB2,CDK1,CDC6,CDC20,CLSPN,KIF18B,CDC25A,ESPL1,SKA1,CDCA5,MYO16,AURKB
GOLGA8M	YES	mitotic nuclear division	BP_up	blood	HC	E2F7,MCM10,RRM2,TRIP13,CDC45,TYMS,INSC,HECW2,PLK1,KLHDC8B,IQGAP3,KIFC1,RAD51,TICRR,GTSE1,UBE2C,BIRC5,E2F8,SPAG5,CCNA2,CEP55,PKMYT1,KIF20A,ORC1,GOLGA8M,CCNB2,CDK1,CDC6,CDC20,CLSPN,KIF18B,CDC25A,ESPL1,SKA1,CDCA5,MYO16,AURKB
INSC	YES	mitotic nuclear division	BP_up	blood	HC	E2F7,MCM10,RRM2,TRIP13,CDC45,TYMS,INSC,HECW2,PLK1,KLHDC8B,IQGAP3,KIFC1,RAD51,TICRR,GTSE1,UBE2C,BIRC5,E2F8,SPAG5,CCNA2,CEP55,PKMYT1,KIF20A,ORC1,GOLGA8M,CCNB2,CDK1,CDC6,CDC20,CLSPN,KIF18B,CDC25A,ESPL1,SKA1,CDCA5,MYO16,AURKB
TRIP13	YES	mitotic nuclear division	BP_up	blood	HC	E2F7,MCM10,RRM2,TRIP13,CDC45,TYMS,INSC,HECW2,PLK1,KLHDC8B,IQGAP3,KIFC1,RAD51,TICRR,GTSE1,UBE2C,BIRC5,E2F8,SPAG5,CCNA2,CEP55,PKMYT1,KIF20A,ORC1,GOLGA8M,CCNB2,CDK1,CDC6,CDC20,CLSPN,KIF18B,CDC25A,ESPL1,SKA1,CDCA5,MYO16,AURKB
CDCA5	YES	Mitotic Prometaphase	pathway	blood	HC	PLK1,BIRC5,SPC24,CCNB2,CDK1,CDC20,SKA1,CDCA5,AURKB
CDCA5	YES	mitotic sister chromatid segregation	BP_up	blood	HC	KIF18B;ESPL1;SPAG5;KIFC1;CDCA5;PLK1;CDK1;CEP55
CDCA5	YES	mitotic sister chromatid segregation	BP_up	blood	HC	TRIP13,HECW2,PLK1,KIFC1,UBE2C,BIRC5,SPAG5,CEP55,CDC6,CDC20,KIF18B,ESPL1,CDCA5,AURKB
TRIP13	YES	mitotic sister chromatid segregation	BP_up	blood	HC	TRIP13,HECW2,PLK1,KIFC1,UBE2C,BIRC5,SPAG5,CEP55,CDC6,CDC20,KIF18B,ESPL1,CDCA5,AURKB
TRIP13	YES	mitotic sister chromatid separation	BP_up	blood	HC	TRIP13,HECW2,PLK1,UBE2C,BIRC5,CDC6,CDC20,ESPL1,AURKB
GOLGA8M	YES	mitotic spindle	CC_up	blood	HC	HECW2,PLK1,KIFC1,SPAG5,GOLGA8M,CDK1,CDC6,KIF18B,ESPL1,SKA1,AURKB
GOLGA8M	YES	mitotic spindle assembly	BP_up	blood	HC	PLK1,KIFC1,BIRC5,GOLGA8M,CDC20,AURKB
TRIP13	YES	mitotic spindle assembly checkpoint signaling	BP_up	blood	HC	TRIP13,PLK1,BIRC5,CDC20,AURKB
TRIP13	YES	mitotic spindle checkpoint signaling	BP_up	blood	HC	TRIP13,PLK1,BIRC5,CDC20,AURKB
GSTM1	YES	monocarboxylic acid binding	MF_down	blood	HC	GSTM1,SNCA,UGT2B11
UGT2B11	NO	monocarboxylic acid binding	MF_down	blood	HC	GSTM1,SNCA,UGT2B11
ABCC11	YES	monocarboxylic acid transmembrane transporter activity	MF_up	blood	HC	CEACAM8,CEACAM6,ABCC11,SLC1A3,SLC6A12,SLC6A13
EIF1AY	YES	myeloid cell development	BP_down	blood	HC	HBB,EPB42,FECH,EIF1AY
TRIP13	YES	negative regulation of cell cycle	BP_up	blood	HC	E2F7,RRM2,TRIP13,CDC45,DHCR24,PLK1,RAD51,TICRR,GTSE1,APBB2,BIRC5,E2F8,ORC1,CDK1,CDC6,CDC20,CLSPN,ESPL1,TRPV5,MYO16,AURKB
TRIP13	YES	negative regulation of cell cycle phase transition	BP_up	blood	HC	E2F7,TRIP13,PLK1,TICRR,GTSE1,BIRC5,E2F8,ORC1,CDK1,CDC6,CDC20,CLSPN,MYO16,AURKB
TRIP13	YES	negative regulation of cell cycle process	BP_up	blood	HC	E2F7,RRM2,TRIP13,PLK1,RAD51,TICRR,GTSE1,BIRC5,E2F8,ORC1,CDK1,CDC6,CDC20,CLSPN,ESPL1,TRPV5,MYO16,AURKB
TRIP13	YES	negative regulation of chromosome organization	BP_up	blood	HC	TRIP13,PLK1,PIF1,BIRC5,CDC20,ESPL1,AURKB
TRIP13	YES	negative regulation of chromosome segregation	BP_up	blood	HC	TRIP13,PLK1,BIRC5,CDC20,AURKB
TRIP13	YES	negative regulation of chromosome separation	BP_up	blood	HC	TRIP13,PLK1,BIRC5,CDC20,AURKB
TRIP13	YES	negative regulation of metaphase/anaphase transition of cell cycle	BP_up	blood	HC	TRIP13,PLK1,BIRC5,CDC20,AURKB
TRIP13	YES	negative regulation of mitotic cell cycle	BP_up	blood	HC	E2F7,TRIP13,PLK1,TICRR,GTSE1,BIRC5,E2F8,ORC1,CDK1,CDC6,CDC20,CLSPN,MYO16,AURKB
TRIP13	YES	negative regulation of mitotic cell cycle phase transition	BP_up	blood	HC	E2F7,TRIP13,PLK1,TICRR,GTSE1,BIRC5,E2F8,ORC1,CDK1,CDC6,CDC20,CLSPN,MYO16,AURKB
TRIP13	YES	negative regulation of mitotic metaphase/anaphase transition	BP_up	blood	HC	TRIP13,PLK1,BIRC5,CDC20,AURKB
TRIP13	YES	negative regulation of mitotic nuclear division	BP_up	blood	HC	TRIP13,PLK1,BIRC5,CDC20,AURKB
TRIP13	YES	negative regulation of mitotic sister chromatid segregation	BP_up	blood	HC	TRIP13,PLK1,BIRC5,CDC20,AURKB
TRIP13	YES	negative regulation of mitotic sister chromatid separation	BP_up	blood	HC	TRIP13,PLK1,BIRC5,CDC20,AURKB
TRIP13	YES	negative regulation of sister chromatid segregation	BP_up	blood	HC	TRIP13,PLK1,BIRC5,CDC20,AURKB
CDCA5	YES	nuclear chromosome segregation	BP_up	blood	HC	TRIP13,HECW2,PLK1,KLHDC8B,KIFC1,UBE2C,BIRC5,SPAG5,CEP55,CDC6,CDC20,KIF18B,ESPL1,CDCA5,AURKB
TRIP13	YES	nuclear chromosome segregation	BP_up	blood	HC	TRIP13,HECW2,PLK1,KLHDC8B,KIFC1,UBE2C,BIRC5,SPAG5,CEP55,CDC6,CDC20,KIF18B,ESPL1,CDCA5,AURKB
CDCA5	YES	nuclear division	BP_up	blood	HC	TDRD9,E2F7,MCM10,RRM2,TRIP13,CDC45,TYMS,SLC26A8,INSC,HECW2,PLK1,KLHDC8B,IQGAP3,KIFC1,RAD51,TICRR,GTSE1,UBE2C,BIRC5,E2F8,SPAG5,CCNA2,CEP55,PKMYT1,KIF20A,ORC1,GOLGA8M,CCNB2,CDK1,CDC6,CDC20,CLSPN,KIF18B,CDC25A,ESPL1,SKA1,CDCA5,MYO16,AURKB
GOLGA8M	YES	nuclear division	BP_up	blood	HC	TDRD9,E2F7,MCM10,RRM2,TRIP13,CDC45,TYMS,SLC26A8,INSC,HECW2,PLK1,KLHDC8B,IQGAP3,KIFC1,RAD51,TICRR,GTSE1,UBE2C,BIRC5,E2F8,SPAG5,CCNA2,CEP55,PKMYT1,KIF20A,ORC1,GOLGA8M,CCNB2,CDK1,CDC6,CDC20,CLSPN,KIF18B,CDC25A,ESPL1,SKA1,CDCA5,MYO16,AURKB
INSC	YES	nuclear division	BP_up	blood	HC	TDRD9,E2F7,MCM10,RRM2,TRIP13,CDC45,TYMS,SLC26A8,INSC,HECW2,PLK1,KLHDC8B,IQGAP3,KIFC1,RAD51,TICRR,GTSE1,UBE2C,BIRC5,E2F8,SPAG5,CCNA2,CEP55,PKMYT1,KIF20A,ORC1,GOLGA8M,CCNB2,CDK1,CDC6,CDC20,CLSPN,KIF18B,CDC25A,ESPL1,SKA1,CDCA5,MYO16,AURKB
TRIP13	YES	nuclear division	BP_up	blood	HC	TDRD9,E2F7,MCM10,RRM2,TRIP13,CDC45,TYMS,SLC26A8,INSC,HECW2,PLK1,KLHDC8B,IQGAP3,KIFC1,RAD51,TICRR,GTSE1,UBE2C,BIRC5,E2F8,SPAG5,CCNA2,CEP55,PKMYT1,KIF20A,ORC1,GOLGA8M,CCNB2,CDK1,CDC6,CDC20,CLSPN,KIF18B,CDC25A,ESPL1,SKA1,CDCA5,MYO16,AURKB
ABCC11	YES	nucleoside-triphosphatase activity	MF_up	blood	HC	RAB19,GBP6,TDRD9,MYO7A,ABCA13,RAPGEF5,MYO10,TBC1D8B,TRIP13,JUN,ATP2C2,NAV3,ARHGAP29,MYO18B,DOCK6,IQGAP3,PIF1,KIFC1,RAD51,DOCK1,DNAH10,ARHGAP23,RGL3,ABCC11,RGS16,KIF20A,ORC1,CHD5,DGKI,ADPRHL1,CDC6,KIF18B,MYO15A,POLQ,AGRN,MYO16
TRIP13	YES	nucleoside-triphosphatase activity	MF_up	blood	HC	RAB19,GBP6,TDRD9,MYO7A,ABCA13,RAPGEF5,MYO10,TBC1D8B,TRIP13,JUN,ATP2C2,NAV3,ARHGAP29,MYO18B,DOCK6,IQGAP3,PIF1,KIFC1,RAD51,DOCK1,DNAH10,ARHGAP23,RGL3,ABCC11,RGS16,KIF20A,ORC1,CHD5,DGKI,ADPRHL1,CDC6,KIF18B,MYO15A,POLQ,AGRN,MYO16
CDCA5	YES	organelle fission	BP_up	blood	HC	TDRD9,E2F7,MCM10,RRM2,TRIP13,CDC45,TYMS,SLC26A8,INSC,HECW2,PLK1,KLHDC8B,IQGAP3,KIFC1,RAD51,TICRR,GTSE1,UBE2C,BIRC5,E2F8,SPAG5,CCNA2,CEP55,PKMYT1,KIF20A,ORC1,GOLGA8M,CCNB2,CDK1,CDC6,CDC20,CLSPN,KIF18B,CDC25A,ESPL1,SKA1,CDCA5,MYO16,AURKB
GOLGA8M	YES	organelle fission	BP_up	blood	HC	TDRD9,E2F7,MCM10,RRM2,TRIP13,CDC45,TYMS,SLC26A8,INSC,HECW2,PLK1,KLHDC8B,IQGAP3,KIFC1,RAD51,TICRR,GTSE1,UBE2C,BIRC5,E2F8,SPAG5,CCNA2,CEP55,PKMYT1,KIF20A,ORC1,GOLGA8M,CCNB2,CDK1,CDC6,CDC20,CLSPN,KIF18B,CDC25A,ESPL1,SKA1,CDCA5,MYO16,AURKB
INSC	YES	organelle fission	BP_up	blood	HC	TDRD9,E2F7,MCM10,RRM2,TRIP13,CDC45,TYMS,SLC26A8,INSC,HECW2,PLK1,KLHDC8B,IQGAP3,KIFC1,RAD51,TICRR,GTSE1,UBE2C,BIRC5,E2F8,SPAG5,CCNA2,CEP55,PKMYT1,KIF20A,ORC1,GOLGA8M,CCNB2,CDK1,CDC6,CDC20,CLSPN,KIF18B,CDC25A,ESPL1,SKA1,CDCA5,MYO16,AURKB
TRIP13	YES	organelle fission	BP_up	blood	HC	TDRD9,E2F7,MCM10,RRM2,TRIP13,CDC45,TYMS,SLC26A8,INSC,HECW2,PLK1,KLHDC8B,IQGAP3,KIFC1,RAD51,TICRR,GTSE1,UBE2C,BIRC5,E2F8,SPAG5,CCNA2,CEP55,PKMYT1,KIF20A,ORC1,GOLGA8M,CCNB2,CDK1,CDC6,CDC20,CLSPN,KIF18B,CDC25A,ESPL1,SKA1,CDCA5,MYO16,AURKB
OTOF	YES	organelle fusion	BP_up	blood	HC	ABCA13,CEACAM8,GPR84,CEACAM6,NFASC,CRISP3,CHIT1,GGH,DEFA4,S100A8,S100P,SERPINB10,TXNDC5,BPI,OTOF,PTPRN2,HP,SERPING1,EXOC3L1,MMP8,MMP9,CNR1,MPO,CACNA1A,TCN1,CD177,CAMP,OLFM4,SIGLEC14,OLR1,RNASE2,SERPINE1,ELANE,DGKI,CDK1,TNFAIP6
OTOF	YES	organelle membrane fusion	BP_up	blood	HC	ABCA13,CEACAM8,GPR84,CEACAM6,NFASC,CRISP3,CHIT1,GGH,DEFA4,S100A8,S100P,SERPINB10,TXNDC5,BPI,OTOF,PTPRN2,HP,SERPING1,EXOC3L1,MMP8,MMP9,CNR1,MPO,CACNA1A,TCN1,CD177,CAMP,OLFM4,SIGLEC14,OLR1,RNASE2,SERPINE1,ELANE,DGKI,TNFAIP6
UGT2B11	NO	organic acid binding	MF_down	blood	HC	SNCA,HBA1,UGT2B11,HBB,HBG2
GSTM1	YES	oxidoreductase activity, acting on peroxide as acceptor	MF_down	blood	HC	GSTM1,HBA1,HBB,HBG2
GSTM1	YES	peroxidase activity	MF_down	blood	HC	GSTM1,HBA1,HBB,HBG2
SLC24A5	YES	phenol-containing compound biosynthetic process	BP_down	blood	HC	SLC24A5,PMEL,SNCA
SLC24A5	YES	pigment biosynthetic process	BP_down	blood	HC	SLC24A5,PMEL,FECH
SLC24A5	YES	pigment metabolic process	BP_down	blood	HC	SLC24A5,PMEL,FECH
GOLGA8M	YES	polymeric cytoskeletal fiber	CC_up	blood	HC	CFAP251,MYO7A,MYO10,DZIP1L,CEACAM8,CEACAM6,NFASC,SLC28A3,S100P,SCNN1A,NAV3,KCNN3,FGF13,MYO18B,PLK1,KIFC1,CA4,DNAH10,GTSE1,BIRC5,LCT,TEK,LGSN,SPAG5,KIF20A,GOLGA8M,LIPC,TRPV4,LIMCH1,CDK1,KIF18B,MYO15A,SKA1,HYDIN,MYO16,AURKB
LGSN	YES	polymeric cytoskeletal fiber	CC_up	blood	HC	CFAP251,MYO7A,MYO10,DZIP1L,CEACAM8,CEACAM6,NFASC,SLC28A3,S100P,SCNN1A,NAV3,KCNN3,FGF13,MYO18B,PLK1,KIFC1,CA4,DNAH10,GTSE1,BIRC5,LCT,TEK,LGSN,SPAG5,KIF20A,GOLGA8M,LIPC,TRPV4,LIMCH1,CDK1,KIF18B,MYO15A,SKA1,HYDIN,MYO16,AURKB
CDCA5	YES	positive regulation of cell cycle phase transition	BP_up	blood	HC	UBE2C,BIRC5,CDK1,CDC6,CDC25A,ESPL1,CDCA5
CDCA5	YES	positive regulation of cell cycle process	BP_up	blood	HC	E2F7,PLSCR2,GTSE1,UBE2C,BIRC5,E2F8,SPAG5,ORC1,CDK1,CDC6,CDC20,CDC25A,ESPL1,CDCA5,AURKB
CDCA5	YES	positive regulation of exit from mitosis	BP_up	blood	HC	UBE2C,BIRC5,CDCA5
CDCA5	YES	positive regulation of mitotic cell cycle phase transition	BP_up	blood	HC	UBE2C,BIRC5,CDK1,CDC6,CDC25A,ESPL1,CDCA5
ABCC11	YES	purine ribonucleoside triphosphate binding	MF_up	blood	HC	EPHB2,RAB19,TRPM4,NMNAT2,GBP6,TDRD9,MYO7A,ABCA13,MYO10,CMPK2,TRIP13,BMX,MYLK3,ATP2C2,NAV3,ALPK3,AK4,IFI44L,MAP3K15,MYO18B,PLK1,PIF1,OPLAH,KIFC1,RAD51,ADCY4,DNAH10,UBE2C,KSR2,IFI44,ABCC11,OAS3,TEK,PKMYT1,KIF20A,ORC1,CHD5,OASL,DGKI,TRPV4,CDK1,CDC6,KIF18B,MYO15A,POLQ,MYO16,AURKB
NMNAT2	YES	purine ribonucleoside triphosphate binding	MF_up	blood	HC	EPHB2,RAB19,TRPM4,NMNAT2,GBP6,TDRD9,MYO7A,ABCA13,MYO10,CMPK2,TRIP13,BMX,MYLK3,ATP2C2,NAV3,ALPK3,AK4,IFI44L,MAP3K15,MYO18B,PLK1,PIF1,OPLAH,KIFC1,RAD51,ADCY4,DNAH10,UBE2C,KSR2,IFI44,ABCC11,OAS3,TEK,PKMYT1,KIF20A,ORC1,CHD5,OASL,DGKI,TRPV4,CDK1,CDC6,KIF18B,MYO15A,POLQ,MYO16,AURKB
TRIP13	YES	purine ribonucleoside triphosphate binding	MF_up	blood	HC	EPHB2,RAB19,TRPM4,NMNAT2,GBP6,TDRD9,MYO7A,ABCA13,MYO10,CMPK2,TRIP13,BMX,MYLK3,ATP2C2,NAV3,ALPK3,AK4,IFI44L,MAP3K15,MYO18B,PLK1,PIF1,OPLAH,KIFC1,RAD51,ADCY4,DNAH10,UBE2C,KSR2,IFI44,ABCC11,OAS3,TEK,PKMYT1,KIF20A,ORC1,CHD5,OASL,DGKI,TRPV4,CDK1,CDC6,KIF18B,MYO15A,POLQ,MYO16,AURKB
ABCC11	YES	purine ribonucleotide binding	MF_up	blood	HC	EPHB2,RAB19,TRPM4,NMNAT2,PDE2A,GBP6,TDRD9,MYO7A,ABCA13,MYO10,CMPK2,TRIP13,BMX,MYLK3,ATP2C2,NAV3,ALPK3,AK4,IFI44L,MAP3K15,MYO18B,PLK1,PIF1,OPLAH,KIFC1,RAD51,ADCY4,DNAH10,UBE2C,KSR2,IFI44,ABCC11,OAS3,TEK,PKMYT1,KIF20A,ORC1,CHD5,OASL,DGKI,TRPV4,CDK1,CDC6,KIF18B,MYO15A,POLQ,MYO16,AURKB
NMNAT2	YES	purine ribonucleotide binding	MF_up	blood	HC	EPHB2,RAB19,TRPM4,NMNAT2,PDE2A,GBP6,TDRD9,MYO7A,ABCA13,MYO10,CMPK2,TRIP13,BMX,MYLK3,ATP2C2,NAV3,ALPK3,AK4,IFI44L,MAP3K15,MYO18B,PLK1,PIF1,OPLAH,KIFC1,RAD51,ADCY4,DNAH10,UBE2C,KSR2,IFI44,ABCC11,OAS3,TEK,PKMYT1,KIF20A,ORC1,CHD5,OASL,DGKI,TRPV4,CDK1,CDC6,KIF18B,MYO15A,POLQ,MYO16,AURKB
TRIP13	YES	purine ribonucleotide binding	MF_up	blood	HC	EPHB2,RAB19,TRPM4,NMNAT2,PDE2A,GBP6,TDRD9,MYO7A,ABCA13,MYO10,CMPK2,TRIP13,BMX,MYLK3,ATP2C2,NAV3,ALPK3,AK4,IFI44L,MAP3K15,MYO18B,PLK1,PIF1,OPLAH,KIFC1,RAD51,ADCY4,DNAH10,UBE2C,KSR2,IFI44,ABCC11,OAS3,TEK,PKMYT1,KIF20A,ORC1,CHD5,OASL,DGKI,TRPV4,CDK1,CDC6,KIF18B,MYO15A,POLQ,MYO16,AURKB
SCN5A	NO	Purkinje myocyte action potential	BP_up	blood	HC	TRPM4,SCN1B,SCN5A
SCN5A	NO	Purkinje myocyte to ventricular cardiac muscle cell communication	BP_up	blood	HC	TRPM4,SCN1B,SCN5A
SCN5A	NO	Purkinje myocyte to ventricular cardiac muscle cell signaling	BP_up	blood	HC	TRPM4,SCN1B,SCN5A
ABCC11	YES	pyrophosphatase activity	MF_up	blood	HC	RAB19,GBP6,TDRD9,MYO7A,ABCA13,RAPGEF5,MYO10,TBC1D8B,TRIP13,JUN,ATP2C2,NAV3,ARHGAP29,MYO18B,DOCK6,IQGAP3,PIF1,KIFC1,RAD51,DOCK1,CILP,DNAH10,ARHGAP23,RGL3,ABCC11,RGS16,KIF20A,ORC1,CHD5,DGKI,ADPRHL1,CDC6,KIF18B,MYO15A,POLQ,AGRN,MYO16
TRIP13	YES	pyrophosphatase activity	MF_up	blood	HC	RAB19,GBP6,TDRD9,MYO7A,ABCA13,RAPGEF5,MYO10,TBC1D8B,TRIP13,JUN,ATP2C2,NAV3,ARHGAP29,MYO18B,DOCK6,IQGAP3,PIF1,KIFC1,RAD51,DOCK1,CILP,DNAH10,ARHGAP23,RGL3,ABCC11,RGS16,KIF20A,ORC1,CHD5,DGKI,ADPRHL1,CDC6,KIF18B,MYO15A,POLQ,AGRN,MYO16
OTOF	YES	regulated exocytosis	BP_up	blood	HC	ABCA13,CEACAM8,GPR84,CEACAM6,NFASC,CRISP3,CHIT1,GGH,DEFA4,S100A8,S100P,SERPINB10,TXNDC5,BPI,OTOF,PTPRN2,HP,SERPING1,MMP8,MMP9,CNR1,MPO,CACNA1A,TCN1,CD177,CAMP,OLFM4,SIGLEC14,OLR1,RNASE2,SERPINE1,ELANE,DGKI,TNFAIP6
NOS1AP	YES	regulation of action potential	BP_up	blood	HC	TRPM4,SCN5A,FGF13,CNR1,NTSR1,NOS1AP
SCN5A	NO	regulation of action potential	BP_up	blood	HC	TRPM4,SCN5A,FGF13,CNR1,NTSR1,NOS1AP
CDCA5	YES	regulation of cell cycle phase transition	BP_up	blood	HC	E2F7,TRIP13,HECW2,PLK1,TICRR,GTSE1,UBE2C,BIRC5,E2F8,ORC1,CDK1,CDC6,CDC20,CLSPN,CDC25A,ESPL1,CDCA5,MYO16,AURKB
TRIP13	YES	regulation of cell cycle phase transition	BP_up	blood	HC	E2F7,TRIP13,HECW2,PLK1,TICRR,GTSE1,UBE2C,BIRC5,E2F8,ORC1,CDK1,CDC6,CDC20,CLSPN,CDC25A,ESPL1,CDCA5,MYO16,AURKB
CDCA5	YES	regulation of cell cycle process	BP_up	blood	HC	E2F7,RRM2,TRIP13,HECW2,PLSCR2,PLK1,RAD51,TICRR,GTSE1,UBE2C,BIRC5,E2F8,SPAG5,PKMYT1,KIF20A,ORC1,CDK1,CDC6,CDC20,CLSPN,CDC25A,ESPL1,CDCA5,TRPV5,MYO16,AURKB
TRIP13	YES	regulation of cell cycle process	BP_up	blood	HC	E2F7,RRM2,TRIP13,HECW2,PLSCR2,PLK1,RAD51,TICRR,GTSE1,UBE2C,BIRC5,E2F8,SPAG5,PKMYT1,KIF20A,ORC1,CDK1,CDC6,CDC20,CLSPN,CDC25A,ESPL1,CDCA5,TRPV5,MYO16,AURKB
TRIP13	YES	regulation of chromosome segregation	BP_up	blood	HC	TRIP13,HECW2,PLSCR2,PLK1,UBE2C,BIRC5,CDC6,CDC20,ESPL1,AURKB
TRIP13	YES	regulation of chromosome separation	BP_up	blood	HC	TRIP13,HECW2,PLSCR2,PLK1,UBE2C,BIRC5,CDC6,CDC20,ESPL1,AURKB
EIF1AY	YES	regulation of hemoglobin biosynthetic process	BP_down	blood	HC	FECH,EIF1AY
SLC24A5	YES	regulation of melanin biosynthetic process	BP_down	blood	HC	SLC24A5,PMEL
SCN5A	NO	regulation of membrane depolarization	BP_up	blood	HC	TRPM4,SCN1B,SCN5A,NTSR1,IFI6
BEGAIN	YES	regulation of membrane potential	BP_up	blood	HC	TRPM4,NFASC,JUN,SCN1B,SCN5A,KCNMA1,PYCR1,FGF13,CNR1,BEGAIN,CACNA1A,CACNA1E,NTSR1,DGKI,TRPV4,IFI6,AGRN,NOS1AP
NOS1AP	YES	regulation of membrane potential	BP_up	blood	HC	TRPM4,NFASC,JUN,SCN1B,SCN5A,KCNMA1,PYCR1,FGF13,CNR1,BEGAIN,CACNA1A,CACNA1E,NTSR1,DGKI,TRPV4,IFI6,AGRN,NOS1AP
SCN5A	NO	regulation of membrane potential	BP_up	blood	HC	TRPM4,NFASC,JUN,SCN1B,SCN5A,KCNMA1,PYCR1,FGF13,CNR1,BEGAIN,CACNA1A,CACNA1E,NTSR1,DGKI,TRPV4,IFI6,AGRN,NOS1AP
TRIP13	YES	regulation of metaphase/anaphase transition of cell cycle	BP_up	blood	HC	TRIP13,HECW2,PLK1,UBE2C,BIRC5,CDC6,CDC20,ESPL1,AURKB
CDCA5	YES	regulation of mitotic cell cycle phase transition	BP_up	blood	HC	E2F7,TRIP13,HECW2,PLK1,TICRR,GTSE1,UBE2C,BIRC5,E2F8,ORC1,CDK1,CDC6,CDC20,CLSPN,CDC25A,ESPL1,CDCA5,MYO16,AURKB
TRIP13	YES	regulation of mitotic cell cycle phase transition	BP_up	blood	HC	E2F7,TRIP13,HECW2,PLK1,TICRR,GTSE1,UBE2C,BIRC5,E2F8,ORC1,CDK1,CDC6,CDC20,CLSPN,CDC25A,ESPL1,CDCA5,MYO16,AURKB
TRIP13	YES	regulation of mitotic metaphase/anaphase transition	BP_up	blood	HC	TRIP13,HECW2,PLK1,UBE2C,BIRC5,CDC6,CDC20,ESPL1,AURKB
TRIP13	YES	regulation of mitotic sister chromatid segregation	BP_up	blood	HC	TRIP13,PLK1,BIRC5,CDC20,AURKB
TRIP13	YES	regulation of mitotic sister chromatid separation	BP_up	blood	HC	TRIP13,HECW2,PLK1,UBE2C,BIRC5,CDC6,CDC20,ESPL1,AURKB
SLC24A5	YES	regulation of secondary metabolic process	BP_down	blood	HC	SLC24A5,PMEL
SLC24A5	YES	regulation of secondary metabolite biosynthetic process	BP_down	blood	HC	SLC24A5,PMEL
TRIP13	YES	regulation of sister chromatid segregation	BP_up	blood	HC	TRIP13,HECW2,PLK1,UBE2C,BIRC5,CDC6,CDC20,ESPL1,AURKB
SCN5A	NO	regulation of sodium ion transmembrane transport	BP_up	blood	HC	HECW2,SCN1B,SCN5A,FGF13,TRPV4,AGRN
SCN5A	NO	regulation of striated muscle contraction	BP_up	blood	HC	MYBPH,TRPM4,SCN5A,FGF13,TRPV4,TNNT3,AGRN
CDCA5	YES	Resolution of Sister Chromatid Cohesion	pathway	blood	HC	PLK1,BIRC5,SPC24,CCNB2,CDK1,CDC20,SKA1,CDCA5,AURKB
OTOF	YES	response to auditory stimulus	BP_up	blood	HC	CXCL10,MDK,KIAA0319,OTOF,KCNMA1,SLC1A3
SCN5A	NO	response to inorganic substance	BP_up	blood	HC	PDE2A,INHBB,A3GALT2,GGH,S100A8,JUN,HP,SCN5A,KCNMA1,PYCR1,PLSCR2,MMP9,RAD51,MPO,SUCNR1,LCT,SLC1A3,OLR1,CCNA2,LIPC,SERPINE1,CDK1,CPNE4,SLC14A2,TRPV5
OTOF	YES	response to mechanical stimulus	BP_up	blood	HC	PDE2A,MYO7A,CXCL10,PKD1L1,MDK,KIAA0319,JUN,OTOF,KCNMA1,MMP9,MPO,SLC1A3,SERPINE1,TRPV4
SCN5A	NO	response to metal ion	BP_up	blood	HC	INHBB,A3GALT2,GGH,S100A8,JUN,HP,SCN5A,KCNMA1,PLSCR2,MMP9,RAD51,SUCNR1,LCT,LIPC,SERPINE1,CDK1,CPNE4,TRPV5
GSTM1	YES	response to toxic substance	BP_down	blood	HC	GSTM1,HBA1,HBB,HBG2,FECH
SLC24A5	YES	secondary metabolite biosynthetic process	BP_down	blood	HC	SLC24A5,PMEL
NOS1AP	YES	secretion	BP_up	blood	HC	ILDR2,TRPM4,INHBB,CES1,ABCA13,CEACAM8,GPR84,CEACAM6,NFASC,CRISP3,CHIT1,GGH,DEFA4,S100A8,S100P,SERPINB10,TXNDC5,BPI,OTOF,PTPRN2,HP,KCNMA1,SERPING1,EXOC3L1,MMP8,MMP9,CNR1,MPO,CACNA1A,CACNA1E,TCN1,CD177,CAMP,NTSR1,OLFM4,SIGLEC14,BIRC5,SUCNR1,SLC1A3,OLR1,RPH3A,RNASE2,RSAD2,SERPINE1,ELANE,DGKI,TRPV4,TNFAIP6,LY6E,NOS1AP
OTOF	YES	secretion	BP_up	blood	HC	ILDR2,TRPM4,INHBB,CES1,ABCA13,CEACAM8,GPR84,CEACAM6,NFASC,CRISP3,CHIT1,GGH,DEFA4,S100A8,S100P,SERPINB10,TXNDC5,BPI,OTOF,PTPRN2,HP,KCNMA1,SERPING1,EXOC3L1,MMP8,MMP9,CNR1,MPO,CACNA1A,CACNA1E,TCN1,CD177,CAMP,NTSR1,OLFM4,SIGLEC14,BIRC5,SUCNR1,SLC1A3,OLR1,RPH3A,RNASE2,RSAD2,SERPINE1,ELANE,DGKI,TRPV4,TNFAIP6,LY6E,NOS1AP
NOS1AP	YES	secretion by cell	BP_up	blood	HC	ILDR2,TRPM4,INHBB,ABCA13,CEACAM8,GPR84,CEACAM6,NFASC,CRISP3,CHIT1,GGH,DEFA4,S100A8,S100P,SERPINB10,TXNDC5,BPI,OTOF,PTPRN2,HP,SERPING1,EXOC3L1,MMP8,MMP9,CNR1,MPO,CACNA1A,CACNA1E,TCN1,CD177,CAMP,NTSR1,OLFM4,SIGLEC14,BIRC5,SUCNR1,SLC1A3,OLR1,RPH3A,RNASE2,RSAD2,SERPINE1,ELANE,DGKI,TRPV4,TNFAIP6,LY6E,NOS1AP
OTOF	YES	secretion by cell	BP_up	blood	HC	ILDR2,TRPM4,INHBB,ABCA13,CEACAM8,GPR84,CEACAM6,NFASC,CRISP3,CHIT1,GGH,DEFA4,S100A8,S100P,SERPINB10,TXNDC5,BPI,OTOF,PTPRN2,HP,SERPING1,EXOC3L1,MMP8,MMP9,CNR1,MPO,CACNA1A,CACNA1E,TCN1,CD177,CAMP,NTSR1,OLFM4,SIGLEC14,BIRC5,SUCNR1,SLC1A3,OLR1,RPH3A,RNASE2,RSAD2,SERPINE1,ELANE,DGKI,TRPV4,TNFAIP6,LY6E,NOS1AP
OTOF	YES	secretory vesicle	CC_up	blood	HC	ABCA13,CEACAM8,FSTL4,GPR84,CEACAM6,NFASC,CRISP3,CHIT1,GGH,DEFA4,S100A8,TEX22,S100P,SERPINB10,TXNDC5,BPI,OTOF,PTPRN2,HP,SCNN1A,SERPING1,EXOC3L1,MMP8,MMP9,CA4,MPO,TCN1,CD177,CAMP,OLFM4,SIGLEC14,OLR1,RPH3A,RNASE2,SERPINE1,ELANE,DGKI,TNFAIP6
CDCA5	YES	sister chromatid segregation	BP_up	blood	HC	TRIP13,HECW2,PLK1,KIFC1,UBE2C,BIRC5,SPAG5,CEP55,CDC6,CDC20,KIF18B,ESPL1,CDCA5,AURKB
TRIP13	YES	sister chromatid segregation	BP_up	blood	HC	TRIP13,HECW2,PLK1,KIFC1,UBE2C,BIRC5,SPAG5,CEP55,CDC6,CDC20,KIF18B,ESPL1,CDCA5,AURKB
SCN5A	NO	sodium channel complex	CC_up	blood	HC	SCNN1A;SCN5A;SCN1B;TRPM4
SCN5A	NO	sodium channel complex	CC_up	blood	HC	TRPM4,SCN1B,SCN5A,SCNN1A
SCN5A	NO	sodium ion transmembrane transport	BP_up	blood	HC	TRPM4,HECW2,SCN1B,SCN5A,SCNN1A,FGF13,SLC6A12,SLC6A13,TRPV4,AGRN
SCN5A	NO	sodium ion transmembrane transporter activity	MF_up	blood	HC	SLC28A3,SCN1B,SCN5A,SCNN1A,FGF13,SLC5A9,SLC1A3,SLC5A11,SLC6A12,SLC6A13
SCN5A	NO	sodium ion transport	BP_up	blood	HC	SLC5A9;SCNN1A;SLC6A13;SLC6A12;SCN5A;FGF13;SCN1B
SCN5A	NO	sodium ion transport	BP_up	blood	HC	TRPM4,HECW2,SCN1B,SCN5A,SCNN1A,FGF13,SLC5A9,SLC5A11,SLC6A12,SLC6A13,TRPV4,AGRN
SLC45A2	YES	solute:cation symporter activity	MF_up	blood	HC	SLC28A3,SLC5A9,SLC1A3,SLC5A11,SLC6A12,SLC6A13,SLC45A2
GOLGA8M	YES	spindle	CC_up	blood	HC	HECW2,PLK1,KIFC1,BIRC5,SPAG5,KIF20A,GOLGA8M,SHCBP1,CDK1,CDC6,CDC20,KIF18B,ESPL1,SKA1,AURKB
GOLGA8M	YES	spindle assembly	BP_up	blood	HC	PLK1,KIFC1,BIRC5,SPAG5,KIF20A,GOLGA8M,CCNB2,CDC20,AURKB
TRIP13	YES	spindle assembly checkpoint signaling	BP_up	blood	HC	TRIP13,PLK1,BIRC5,CDC20,AURKB
TRIP13	YES	spindle checkpoint signaling	BP_up	blood	HC	TRIP13,PLK1,BIRC5,CDC20,AURKB
GOLGA8M	YES	spindle organization	BP_up	blood	HC	PLK1,KIFC1,BIRC5,SPAG5,KIF20A,GOLGA8M,CCNB2,CDK1,CDC20,ESPL1,AURKB
GOLGA8M	YES	supramolecular fiber	CC_up	blood	HC	MYBPH,CFAP251,MYO7A,MYO10,DZIP1L,CEACAM8,CEACAM6,NFASC,SLC28A3,S100P,FBN1,SCN5A,SCNN1A,NAV3,KCNN3,FGF13,MYO18B,PLK1,KIFC1,CA4,SORBS2,DNAH10,COL27A1,GTSE1,BIRC5,LCT,TEK,LGSN,SPAG5,KIF20A,GOLGA8M,LIPC,PARVA,TRPV4,LIMCH1,CDK1,KIF18B,MYO15A,TNNT3,SKA1,HYDIN,MYO16,NOS1AP,AURKB
LGSN	YES	supramolecular fiber	CC_up	blood	HC	MYBPH,CFAP251,MYO7A,MYO10,DZIP1L,CEACAM8,CEACAM6,NFASC,SLC28A3,S100P,FBN1,SCN5A,SCNN1A,NAV3,KCNN3,FGF13,MYO18B,PLK1,KIFC1,CA4,SORBS2,DNAH10,COL27A1,GTSE1,BIRC5,LCT,TEK,LGSN,SPAG5,KIF20A,GOLGA8M,LIPC,PARVA,TRPV4,LIMCH1,CDK1,KIF18B,MYO15A,TNNT3,SKA1,HYDIN,MYO16,NOS1AP,AURKB
NOS1AP	YES	supramolecular fiber	CC_up	blood	HC	MYBPH,CFAP251,MYO7A,MYO10,DZIP1L,CEACAM8,CEACAM6,NFASC,SLC28A3,S100P,FBN1,SCN5A,SCNN1A,NAV3,KCNN3,FGF13,MYO18B,PLK1,KIFC1,CA4,SORBS2,DNAH10,COL27A1,GTSE1,BIRC5,LCT,TEK,LGSN,SPAG5,KIF20A,GOLGA8M,LIPC,PARVA,TRPV4,LIMCH1,CDK1,KIF18B,MYO15A,TNNT3,SKA1,HYDIN,MYO16,NOS1AP,AURKB
SCN5A	NO	supramolecular fiber	CC_up	blood	HC	MYBPH,CFAP251,MYO7A,MYO10,DZIP1L,CEACAM8,CEACAM6,NFASC,SLC28A3,S100P,FBN1,SCN5A,SCNN1A,NAV3,KCNN3,FGF13,MYO18B,PLK1,KIFC1,CA4,SORBS2,DNAH10,COL27A1,GTSE1,BIRC5,LCT,TEK,LGSN,SPAG5,KIF20A,GOLGA8M,LIPC,PARVA,TRPV4,LIMCH1,CDK1,KIF18B,MYO15A,TNNT3,SKA1,HYDIN,MYO16,NOS1AP,AURKB
GOLGA8M	YES	supramolecular polymer	CC_up	blood	HC	MYBPH,CFAP251,MYO7A,MYO10,DZIP1L,CEACAM8,CEACAM6,NFASC,SLC28A3,S100P,FBN1,SCN5A,SCNN1A,NAV3,KCNN3,FGF13,MYO18B,PLK1,KIFC1,CA4,SORBS2,DNAH10,COL27A1,GTSE1,BIRC5,LCT,TEK,LGSN,SPAG5,KIF20A,GOLGA8M,LIPC,PARVA,TRPV4,LIMCH1,CDK1,KIF18B,MYO15A,TNNT3,SKA1,HYDIN,MYO16,NOS1AP,AURKB
LGSN	YES	supramolecular polymer	CC_up	blood	HC	MYBPH,CFAP251,MYO7A,MYO10,DZIP1L,CEACAM8,CEACAM6,NFASC,SLC28A3,S100P,FBN1,SCN5A,SCNN1A,NAV3,KCNN3,FGF13,MYO18B,PLK1,KIFC1,CA4,SORBS2,DNAH10,COL27A1,GTSE1,BIRC5,LCT,TEK,LGSN,SPAG5,KIF20A,GOLGA8M,LIPC,PARVA,TRPV4,LIMCH1,CDK1,KIF18B,MYO15A,TNNT3,SKA1,HYDIN,MYO16,NOS1AP,AURKB
NOS1AP	YES	supramolecular polymer	CC_up	blood	HC	MYBPH,CFAP251,MYO7A,MYO10,DZIP1L,CEACAM8,CEACAM6,NFASC,SLC28A3,S100P,FBN1,SCN5A,SCNN1A,NAV3,KCNN3,FGF13,MYO18B,PLK1,KIFC1,CA4,SORBS2,DNAH10,COL27A1,GTSE1,BIRC5,LCT,TEK,LGSN,SPAG5,KIF20A,GOLGA8M,LIPC,PARVA,TRPV4,LIMCH1,CDK1,KIF18B,MYO15A,TNNT3,SKA1,HYDIN,MYO16,NOS1AP,AURKB
SCN5A	NO	supramolecular polymer	CC_up	blood	HC	MYBPH,CFAP251,MYO7A,MYO10,DZIP1L,CEACAM8,CEACAM6,NFASC,SLC28A3,S100P,FBN1,SCN5A,SCNN1A,NAV3,KCNN3,FGF13,MYO18B,PLK1,KIFC1,CA4,SORBS2,DNAH10,COL27A1,GTSE1,BIRC5,LCT,TEK,LGSN,SPAG5,KIF20A,GOLGA8M,LIPC,PARVA,TRPV4,LIMCH1,CDK1,KIF18B,MYO15A,TNNT3,SKA1,HYDIN,MYO16,NOS1AP,AURKB
OTOF	YES	vesicle fusion	BP_up	blood	HC	ABCA13,CEACAM8,GPR84,CEACAM6,NFASC,CRISP3,CHIT1,GGH,DEFA4,S100A8,S100P,SERPINB10,TXNDC5,BPI,OTOF,PTPRN2,HP,SERPING1,EXOC3L1,MMP8,MMP9,CNR1,MPO,CACNA1A,TCN1,CD177,CAMP,OLFM4,SIGLEC14,OLR1,RNASE2,SERPINE1,ELANE,DGKI,TNFAIP6
OTOF	YES	vesicle fusion to plasma membrane	BP_up	blood	HC	ABCA13,CEACAM8,GPR84,CEACAM6,NFASC,CRISP3,CHIT1,GGH,DEFA4,S100A8,S100P,SERPINB10,TXNDC5,BPI,OTOF,PTPRN2,HP,SERPING1,EXOC3L1,MMP8,MMP9,CNR1,MPO,CACNA1A,TCN1,CD177,CAMP,OLFM4,SIGLEC14,OLR1,RNASE2,SERPINE1,ELANE,DGKI,TNFAIP6
GTF2H2C	YES	vesicle organization	BP_up	blood	HC	MYO7A,CES1,ABCA13,CEACAM8,GPR84,CEACAM6,NFASC,CRISP3,CHIT1,GGH,DEFA4,S100A8,S100P,SERPINB10,TXNDC5,BPI,OTOF,PTPRN2,HP,IFITM3,SERPING1,EXOC3L1,MMP8,MMP9,CNR1,NOTCH3,MPO,DOCK1,CACNA1A,GTF2H2C,TCN1,CD177,CAMP,OLFM4,SIGLEC14,OLR1,RNASE2,LIPC,SERPINE1,ELANE,DGKI,SIGLEC1,TNFAIP6,MARCO
OTOF	YES	vesicle organization	BP_up	blood	HC	MYO7A,CES1,ABCA13,CEACAM8,GPR84,CEACAM6,NFASC,CRISP3,CHIT1,GGH,DEFA4,S100A8,S100P,SERPINB10,TXNDC5,BPI,OTOF,PTPRN2,HP,IFITM3,SERPING1,EXOC3L1,MMP8,MMP9,CNR1,NOTCH3,MPO,DOCK1,CACNA1A,GTF2H2C,TCN1,CD177,CAMP,OLFM4,SIGLEC14,OLR1,RNASE2,LIPC,SERPINE1,ELANE,DGKI,SIGLEC1,TNFAIP6,MARCO
SCN5A	NO	voltage-gated sodium channel activity involved in cardiac muscle cell action potential	MF_up	blood	HC	SCN1B,SCN5A
SCN5A	NO	voltage-gated sodium channel activity involved in Purkinje myocyte action potential	MF_up	blood	HC	SCN1B,SCN5A
GSTM1	YES	xenobiotic catabolic process	BP_down	blood	HC	GSTM1,UGT2B11
UGT2B11	NO	xenobiotic catabolic process	BP_down	blood	HC	GSTM1,UGT2B11

## Sheet: features_NP
The GO terms and enriched pathways for LASSO features of NP samples
Features	best_markers	Term	type	tissue	group	Genes
COPA	YES	bounding membrane of organelle	CC_down	NP	non-viral	SLC48A1;SLC35B3;SCARB2;GALNT11;STEAP3;ST6GALNAC2;CHPF;PROS1;SPPL2B;XYLT2;ATP2A3;HS6ST1;NDST2;SCAMP5;LFNG;LAMP1;ANPEP;ADGRE3;DSE;AP1S1;QSOX1;CNGA4;TMEM38B;WLS;ATP6V0B;TMED9;CHPF2;WNT5A;VPS37C;CASK;NOSIP;POMGNT1;ARFGAP1;F5;SERPINB6;RAB33B;TPST1;ADAM17;LMBRD1;PICK1;KDELR3;SHANK3;VPS28;CFTR;ST6GALNAC6;NOTCH3;COPA;MRLN;GOSR2;VPS4A;ITPR1;FURIN;ATP2C2;FUT1;APH1B;LMAN2;TMEM67;PDGFC;ST3GAL4;ATP6V0A4;CD59;…
COPA	YES	bounding membrane of organelle	CC_down	NP	other_viral	SLC35B3;SCARB2;GPSM1;COPA;NOTCH1;NCF4;TCIRG1;IRAK2;DSE;RAB24;ITGAX;NLRP3;SCARF1;CD177;RHBDF1;TMED9;AP3D1;TAP1;VPS37B;LILRB3;IGF2R;EHD1;ADAM17;LMBRD1;COL7A1;IRF7;PLEKHM2;MYD88;HBEGF
COPA	YES	cell body	CC_down	NP	HC	ACHE,ACVRL1,ADA,SLC12A5,CCR2,ADRA2A,RPTOR,SORCS2,KLHL14,ALK,PITPNM2,HCN3,CPNE5,AQP1,SPTBN4,UNC5C,MTNR1A,KIF1A,CACNA1H,CACNA1G,C4BPA,BSN,NOS1,CACNA1A,CACNA1C,CAMK2B,ENTPD2,NEURL1,PCSK1,PCSK2,ENPP1,DLGAP3,TRPM5,CLCN2,CABP1,COPA,CPE,NMNAT3,PPP1CA,RIN1,CSNK1E,TRPM4,RELN,CYP11A1,CYP17A1,GRIN3A,RAC3,DPP6,DRD4,RBP1,DVL1,GLRX2,UBXN1,LPAR1,CNNM1,EFNA2,FBXO31,TNK2,ENDOG,SEZ6,GLRX5,ESR1,S100A5,RAPGEF3,PPP1R…
COPA	YES	coated vesicle	CC_down	NP	non-viral	F5,FZD4,INPP5F,LMBRD1,ATP7A,USE1,YIF1A,REEP6,LMAN2,KDELR3,TMED1,OCRL,SYT2,CD9,FURIN,SCARB2,CD59,CFTR,VPS16,AP1S1,CLTB,VWF,COPA,SLC2A8,WNT5A,CD207,GOSR2,NECAP1,IGF2R,TMED9,KIAA0319,DVL1,DVL2,AP1M2,BCAP31,IER3IP1,GOLGA8B
COPA	YES	COPI-mediated anterograde transport	pathways	NP	other_viral	COG6,ANK3,ARCN1,ARF4,DYNLL1,NAPG,COPB2,COPA,DYNLL2,TMED9,COG7,TMED7,DCTN4,BET1,SPTBN5,COG2,COPG1,COPG2,DCTN6,TMED10
COPA	YES	cytoplasmic vesicle membrane	CC_down	NP	other_viral	LPCAT1,ACRBP,VAMP5,TRPM2,CEACAM3,TCIRG1,DYSF,ITGAM,ADAM8,ITGAX,STK10,STX4,RAB24,OTOF,NBEAL2,PLAUR,TAP1,LILRB3,ADGRG3,COPA,CD177,HBEGF,FPR2,HIP1R,PRRT2,NFAM1,MMP25,SCARF1,IGF2R,SLC11A1,SLC18A1,SCARB2,TNK2,DGAT1,MCEMP1
COPA	YES	endoplasmic reticulum membrane	CC_down	NP	HC	POMT2;RYR1;VKORC1L1;RYR2;FAAH;PIGT;PGAP3;GPAA1;ATP2A3;PIGZ;ATP2A2;MYRFL;ATP2A1;FMN2;JPH1;TM7SF2;ABHD12;SDR16C5;JPH3;SMPD4;GRM6;ZC3H12A;SLC39A7;SEC61B;SLC37A4;BOK;CERS3;RHBDF1;SFTPB;CERS5;DGAT1;CYP4A11;COPZ2;MOGS;POMGNT2;CTAGE1;DPM3;LMBRD1;ILVBL;TLR9;SLC27A4;PTGES;NOTCH3;COPA;NECAB3;ABCB6;HTRA2;FITM2;GDPD3;MOSPD3;LTC4S;AGPAT2;LMF2;PTGS1;CYP17A1;AGPAT4;GJC1;PTDSS2;NCLN;ADGRG6;RDH14;CDIPT;PEX16;SDF2…
COPA	YES	endoplasmic reticulum membrane	CC_down	NP	non-viral	SCARB2;ERO1B;VKORC1L1;PIGT;PGAP3;PIGN;TUSC3;GPAA1;PROS1;LPCAT1;ATP2A3;ZDHHC1;IER3IP1;USE1;PIGX;TM7SF2;SDR16C5;POFUT2;SPTLC1;CYP2D6;SEC61B;SLC37A4;TMEM38B;LBR;TMEM14A;TMED9;ALG6;ALG5;CYP4A11;DNAJB12;MOGS;CYBA;CYP2A6;POR;LMBRD1;CYP2U1;ILVBL;ULK1;KDELR3;PIGG;SLC27A2;CFTR;NOTCH3;COPA;SAMD8;MRLN;RETSAT;ATL1;GOSR2;ITPR1;DNAJC25;UBE2J2;AGPAT2;PLD2;DNAJB2;CYB5R1;HSD11B2;EBP;NCLN;CYP2A13;LMAN2;TMEM67;CD59…
COPA	YES	endoplasmic reticulum membrane	CC_down	NP	non-viral	CLN8,ABCC4,LPCAT1,ZFYVE27,ABHD12B,RPS28,WLS,MRLN,ULK1,DEGS2,POMK,FKBP2,LRRC8E,FMO5,TMEM14A,AGPAT2,SPTLC1,CLSTN1,PIGT,G6PC3,TMEM208,EBP,REEP4,KDSR,ATP2A3,LMBRD1,SLC37A4,CYB5R1,SPAST,GPAA1,GALNT2,SLC39A1,USE1,SQLE,LPCAT4,BAX,SRP9,SEC11C,SSR4,PGRMC1,GRAMD4,YIF1A,PNPLA6,REEP6,EBPL,SEC61B,LMAN2,POFUT2,ILVBL,NOTCH3,SLC27A2,KDELR3,TMED1,CREB3L4,GUCY2C,FURIN,SCARB2,TM7SF2,CD59,CYP2U1,RPL35,PNPLA7,MAN1B1,…
COPA	YES	endoplasmic reticulum subcompartment	CC_down	NP	non-viral	CLN8,ABCC4,LPCAT1,ZFYVE27,ABHD12B,RPS28,WLS,MRLN,ULK1,DEGS2,POMK,FKBP2,LRRC8E,FMO5,TMEM14A,AGPAT2,SPTLC1,CLSTN1,PIGT,G6PC3,TMEM208,EBP,REEP4,KDSR,ATP2A3,LMBRD1,SLC37A4,CYB5R1,SPAST,GPAA1,GALNT2,SLC39A1,USE1,SQLE,LPCAT4,BAX,SRP9,SEC11C,SSR4,PGRMC1,GRAMD4,YIF1A,PNPLA6,REEP6,EBPL,SEC61B,LMAN2,POFUT2,ILVBL,NOTCH3,SLC27A2,KDELR3,TMED1,CREB3L4,GUCY2C,FURIN,SCARB2,TM7SF2,CD59,CYP2U1,RPL35,PNPLA7,MAN1B1,…
COPA	YES	ER to Golgi Anterograde Transport	pathways	NP	other_viral	COG6,ANK3,MCFD2,ARCN1,ARF4,DYNLL1,NAPG,COPB2,COL7A1,COPA,PPP6C,DYNLL2,TMED9,COG7,TMED7,SAR1B,CNIH1,DCTN4,BET1,SPTBN5,COG2,COPG1,COPG2,DCTN6,ANKRD28,TMED10,LMAN1
COPA	YES	Golgi apparatus	CC_down	NP	non-viral	LPCAT1,ASIC1,MIF4GD,ST6GALNAC6,WLS,F2R,F5,ABCA7,SCAMP5,FGFR3,MMP14,SDC1,TPST1,CIB1,IFT20,NDST2,RABAC1,POMGNT1,ZNF622,ST3GAL4,JAKMIP3,CLSTN1,ST6GALNAC2,TRIM3,ARF5,AKR7A2,STK16,HABP4,ARL3,MAPK15,GALNT11,ARFGAP1,CHID1,FUT1,STX10,SDCBP2,SH3RF3,TRAPPC2L,B3GALT4,B3GALNT1,ATP7A,WWOX,GALNT2,USE1,INPP5K,GAS6,TNFRSF10D,GAL3ST2,UNC45A,GNPTG,XYLT2,BMP1,MMP24,YIF1A,SULF2,ACSBG1,A4GALT,MYDGF,LMAN2,PDGFC,POFUT2…
COPA	YES	Golgi apparatus subcompartment	CC_down	NP	non-viral	LPCAT1,ST6GALNAC6,WLS,F5,ABCA7,SCAMP5,TPST1,IFT20,NDST2,POMGNT1,ST3GAL4,CLSTN1,ST6GALNAC2,AKR7A2,ARL3,GALNT11,ARFGAP1,CHID1,FUT1,STX10,TRAPPC2L,B3GALT4,B3GALNT1,ATP7A,GALNT2,INPP5K,GAL3ST2,GNPTG,XYLT2,MMP24,YIF1A,SULF2,A4GALT,LMAN2,PDGFC,NOTCH3,KDELR3,IFT27,SLC11A2,TMEM115,RER1,OCRL,CREB3L4,SLC35A3,ZDHHC23,ABCA5,TMEM87B,FURIN,SCARB2,CD59,PGAP3,LYPLA2,PACSIN3,ATP8B1,ZDHHC8,YIPF2,AP1S1,CBY1,HS6ST1,…
COPA	YES	Golgi membrane	CC_down	NP	non-viral	SLC35B3;SCARB2;GALNT11;ST6GALNAC2;CHPF;PROS1;XYLT2;HS6ST1;HID1;NDST2;SCAMP5;LFNG;MMP24;DSE;AP1S1;QSOX1;ATP7A;WLS;TMED9;CHPF2;NOSIP;POMGNT1;ARFGAP1;RAB33B;GOLGA8B;TPST1;ADAM17;PICK1;KDELR3;ST6GALNAC6;NOTCH3;COPA;GOSR2;FURIN;ATP2C2;FUT1;STX10;LMAN2;PDGFC;ST3GAL4;CD59;AP1M2;B3GALNT1;SLC35A3;GALNT2;B3GALT4;IGF2R;IFT20;ZDHHC9;TMEM115;IFT27
COPA	YES	Golgi membrane	CC_down	NP	non-viral	LPCAT1,ST6GALNAC6,WLS,F5,ABCA7,SCAMP5,TPST1,IFT20,NDST2,POMGNT1,ST3GAL4,CLSTN1,ST6GALNAC2,ARL3,GALNT11,ARFGAP1,FUT1,STX10,TRAPPC2L,B3GALT4,B3GALNT1,GALNT2,GAL3ST2,GNPTG,XYLT2,MMP24,YIF1A,A4GALT,LMAN2,PDGFC,NOTCH3,KDELR3,IFT27,TMEM115,RER1,CREB3L4,SLC35A3,ZDHHC23,ABCA5,TMEM87B,FURIN,SCARB2,CD59,PGAP3,ZDHHC8,AP1S1,HS6ST1,CHPF2,ITM2B,CNGA4,DSE,PICK1,COPA,NDFIP2,HID1,GOSR2,UNC50,ABCG1,IGF2R,TMED9,PRO…
COPA	YES	Golgi-associated vesicle	CC_down	NP	non-viral	STK16,ATP7A,USE1,LMAN2,KDELR3,OCRL,FURIN,CFTR,AP1S1,CLTB,ITM2B,CNGA4,COPA,IGF2R,TMED9,SPPL2B,CHIC2
COPA	YES	Golgi-to-ER retrograde transport	pathways	NP	other_viral	KIF6,ARCN1,ARF4,DYNLL1,NAPG,KIFC2,PAFAH1B3,COPB2,RAB3GAP2,COPA,DYNLL2,TMED9,RAB6A,TMED7,DCTN4,KIF27,COPG1,KIF21A,COPG2,KIFAP3,NBAS,DCTN6,KIF21B,TMED10,KIF2A
COPA	YES	intracellular protein transport	BP_down	NP	non-viral	RABEP2,MKKS,RAB19,ABCC4,MAGOH,ACAA1,RPLP1,CCNO,RPS21,RPS28,WLS,CNTROB,ACOX3,RAPGEF3,STRADA,NME5,TIMM44,AGAP3,THOC7,CIB1,TBC1D3L,SLC25A6,IFT20,CAMSAP3,SIRT7,TMEM107,SLC1A1,ARF5,ARL3,MAPK15,GALNT11,SSNA1,PRICKLE2,NINL,B9D1,AGK,CEP131,STX10,BBC3,GIPC1,CATIP,VPS4A,INPP5K,GAS6,BAX,SRP9,TYSND1,TMEM80,BCS1L,DMAP1,RRS1,VAMP1,TSPO,SEC61B,SLC27A2,TMED1,IFT27,CACNB1,CACNB3,RAB17,NOL3,RER1,CAT,OAZ2,OCRL,CBLB…
COPA	YES	Intra-Golgi and retrograde Golgi-to-ER traffic	pathways	NP	other_viral	COG6,KIF6,ARCN1,ARF4,ARL1,DYNLL1,NAPG,KIFC2,PAFAH1B3,COPB2,VAMP3,RAB3GAP2,COPA,RAB36,DYNLL2,TMED9,RAB6A,COG7,TMED7,DCTN4,COG2,KIF27,COPG1,KIF21A,COPG2,KIFAP3,NBAS,DCTN6,KIF21B,TMED10,NAA35,SCOC,IGF2R,KIF2A
COPA	YES	Membrane Trafficking	pathways	NP	other_viral	AP2B1,COG6,KIF6,ANK3,MCFD2,COPS3,ARCN1,ARF4,ARL1,DYNLL1,RAB11A,NAPG,NEDD8,CCZ1B,CALM1,CALM2,HIP1R,KIFC2,SH3D19,SCARB2,PAFAH1B3,COPB2,CHM,COPS2,TRIP10,VAMP3,PIK3C2A,RAB3GAP2,CLTC,COL7A1,UBQLN1,COPA,RAB36,PPP6C,DYNLL2,TMED9,GAPVD1,TBC1D8B,C2CD5,BLOC1S6,RAB4A,RAB6A,RAB27B,COG7,TMED7,VPS37B,SAR1B,CNIH1,COPS4,DCTN4,STAM2,BET1,RPS27A,SPTBN5,GJD3,COG2,KIF27,COPG1,KIF21A,VTA1,COPG2,VPS25,RAB14,DENND4C,KI…
COPA	YES	Metabolism of proteins	pathways	NP	other_viral	SEH1L,RAB22A,TIMM23,NUP54,COG6,ADGRF5,OGT,ANK3,MCFD2,SPCS1,MUC15,APC,CBX4,PIAS1,ARCN1,ARF4,N6AMT1,DYNLL1,EIF3C,EIF3F,EIF3H,MUC5AC,GALNT4,RAB11A,NAPG,FPGT,RPL10A,NEDD8,RAB24,SPHK1,NFKBIA,IL33,CALM1,CALM2,NUP88,SEMA5A,RPL14,ALG10B,USP14,USP2,CCT6A,CDC34,CETN2,COPB2,PFDN5,CHM,PGM3,RPL23,PIGA,PLAUR,ADAMTSL4,COL7A1,COPA,PMPCB,TNIP2,BRCC3,SLC30A7,RAB36,CS,CSF2RB,NUP155,PPP6C,CSNK2A2,CSNK2B,NUS1,DYNLL2,…
COPA	YES	neuron projection	CC_down	NP	HC	ABCA4,MORN4,ACHE,ACVRL1,LMTK3,GPRIN1,ADA,SLC12A5,FZD1,CCR2,PRR12,ADRA2A,RPTOR,SORCS2,AK1,IGSF9,NLGN2,KLHL14,ALDOC,ALK,KLC3,HCN3,AP3B1,CPNE5,AQP1,AR,SPTBN4,MT3,UNC5C,SAMD14,MYC,ATP6V0A1,MYO1C,KIF1A,SPHK1,CACNA1H,CACNA1G,BSN,NOS1,DAGLA,CACNA1A,CACNA1C,CAMK2B,BRSK2,NEURL1,ARHGAP33,PCSK1,PCSK2,ENPP1,CHRNB2,CHRNE,DLGAP3,TRPM5,CLCN2,PIN1,FSCN2,CNGB1,HOMER3,CABP1,COPA,FAT3,CPE,NMNAT3,PPP1CA,RIN1,CSNK1E,…
COPA	YES	nuclear outer membrane-endoplasmic reticulum membrane network	CC_down	NP	non-viral	CLN8,ABCC4,LPCAT1,ZFYVE27,ABHD12B,RPS28,WLS,MRLN,ULK1,DEGS2,POMK,FKBP2,LRRC8E,FMO5,TMEM14A,AGPAT2,SPTLC1,CLSTN1,PIGT,G6PC3,TMEM208,EBP,REEP4,KDSR,ATP2A3,LMBRD1,SLC37A4,CYB5R1,SPAST,GPAA1,GALNT2,SLC39A1,USE1,SQLE,LPCAT4,BAX,SRP9,SEC11C,SSR4,PGRMC1,GRAMD4,YIF1A,PNPLA6,REEP6,EBPL,SEC61B,LMAN2,POFUT2,ILVBL,NOTCH3,SLC27A2,BICD2,KDELR3,TMED1,CREB3L4,GUCY2C,FURIN,SCARB2,TM7SF2,CD59,CYP2U1,RPL35,PNPLA7,M…
COPA	YES	organelle subcompartment	CC_down	NP	non-viral	CLN8,ABCC4,LPCAT1,ZFYVE27,ABHD12B,RPS28,ST6GALNAC6,WLS,F5,ABCA7,MRLN,SCAMP5,ULK1,DEGS2,POMK,FKBP2,LRRC8E,TPST1,FMO5,IFT20,TMEM14A,AGPAT2,NDST2,SPTLC1,POMGNT1,ST3GAL4,CLSTN1,ST6GALNAC2,AKR7A2,ARL3,PIGT,G6PC3,TMEM208,GALNT11,ARFGAP1,EBP,CHID1,FUT1,REEP4,KDSR,STX10,ATP2A3,LMBRD1,TRAPPC2L,SLC37A4,CYB5R1,B3GALT4,B3GALNT1,ATP7A,SPAST,GPAA1,GALNT2,SLC39A1,USE1,INPP5K,SQLE,LPCAT4,BAX,SRP9,SEC11C,GAL3ST2,…
COPA	YES	secretion	BP_down	NP	other_viral	LPCAT1,HK3,INHBA,TRPM2,CEACAM3,GATA2,TCIRG1,ITGAM,ADAM8,ITGAX,CHRNB2,ADM,S100A9,STK10,KCNG2,S100A12,HCAR3,SAA1,STX4,RAB24,OTOF,CANT1,SPHK1,AGER,NBEAL2,FES,CCL2,PLAUR,CCL8,BIN2,FGR,MMP9,HSPA1A,HSPA6,NOTCH1,FERMT3,CACNA1E,FLNA,LILRB3,ADGRG3,RHBDF1,RHBDF2,COPA,CD177,FFAR2,FPR2,C1orf35,HIP1R,PRRT2,PPFIA3,NFAM1,PDIA4,MMP25,SLC6A4,PIM3,OSM,IGF2R,SLC11A1,PHPT1,SLC18A1,PLEKHO2,ZBED6,PRKCD,SDF4,TNF,TNFAIP…
COPA	YES	secretory vesicle	CC_down	NP	other_viral	LPCAT1,HK3,FSTL3,ACRBP,TRPM2,CEACAM3,TCIRG1,ITGAM,ADAM8,ITGAX,S100A9,STK10,S100A12,STX4,RAB24,OTOF,CANT1,SPHK1,NBEAL2,PLAUR,BIN2,FGR,MMP9,HSPA1A,IL4I1,HSPA6,NOTCH1,FERMT3,LILRB3,ADGRG3,COPA,CD177,FPR2,C1orf35,PRRT2,PPFIA3,NFAM1,MMP25,IGF2R,SLC11A1,SLC18A1,PLEKHO2,TMED9,PRKCD,TNF,TNFAIP6,HBB,STX11,DGAT1,MCEMP1
COPA	YES	vesicle membrane	CC_down	NP	other_viral	LPCAT1,ACRBP,VAMP5,TRPM2,CEACAM3,TCIRG1,DYSF,ITGAM,ADAM8,ITGAX,STK10,STX4,RAB24,OTOF,NBEAL2,PLAUR,TAP1,LILRB3,ADGRG3,COPA,CD177,HBEGF,FPR2,HIP1R,PRRT2,NFAM1,MMP25,SCARF1,IGF2R,SLC11A1,SLC18A1,SCARB2,TNK2,DGAT1,MCEMP1
COPA	YES	Vesicle-mediated transport	pathways	NP	other_viral	AP2B1,COG6,KIF6,ANK3,MCFD2,COPS3,ARCN1,ARF4,SCARF1,ARL1,DYNLL1,RAB11A,NAPG,NEDD8,CCZ1B,CALM1,CALM2,HIP1R,KIFC2,CD36,SH3D19,SCARB2,PAFAH1B3,COPB2,CHM,COPS2,TRIP10,VAMP3,PIK3C2A,RAB3GAP2,CLTC,COL4A1,COL4A2,COL7A1,UBQLN1,COPA,RAB36,PPP6C,DYNLL2,TMED9,GAPVD1,TBC1D8B,C2CD5,BLOC1S6,RAB4A,RAB6A,RAB27B,COG7,TMED7,VPS37B,SAR1B,CNIH1,COPS4,DCTN4,STAM2,BET1,RPS27A,SPTBN5,SAA1,GJD3,COG2,KIF27,COPG1,KIF21A,VT…
CXCL10	YES	adenylate cyclase-activating G protein-coupled receptor signaling pathway	BP_up	NP	non-viral	CXCL10;CXCL9;CXCL11
CXCL10	YES	adenylate cyclase-modulating G protein-coupled receptor signaling pathway	BP_up	NP	non-viral	CXCL10;CXCL9;CXCL11;RGS1
CXCL10	YES	antimicrobial humoral immune response mediated by antimicrobial peptide	BP_up	NP	non-viral	CXCL10;CXCL9;CXCL11
CXCL10	YES	antiviral innate immune response	BP_up	NP	HC	CXCL10;DDX58;MX1;IFIT1
CXCL10	YES	antiviral innate immune response	BP_up	NP	non-viral	CXCL10;OAS1;DDX58;MX1;IFIT1
CXCL10	YES	blood circulation	BP_up	NP	non-viral	CXCL10;STAT1;SERPING1
CXCL10	YES	cell activation	BP_up	NP	non-viral	CFH,CYLD,CXCL10,GIMAP5,PSMA2,B2M,HSPH1,GAPT,HMGB1,IRF1,NBN,CD46,BCL2A1,SAMSN1,KMT2E,PGAM1,GDI2,S100A11,PTPRC,FCGR3A,BST2,MNDA,PLSCR1,HSP90AA1,HSP90AB1,SELL,IKZF3,PILRB,CAST,CASP1,LCP2,IFI16,ZBTB1,OLR1,YWHAZ,EEF1A1,KLRK1,MYL12A,SLFN12L,RSAD2,NAMPT,EGR1,TNFSF13B,FTH1,SLAMF7,CTSS,IL7R,SOS1
CXCL10	YES	cell activation	BP_up	NP	HC	CFH,CYLD,CXCL10,GIMAP5,PSMA2,B2M,HSPH1,GAPT,HMGB1,IRF1,NBN,CD46,BCL2A1,SAMSN1,KMT2E,PGAM1,GDI2,S100A11,PTPRC,FCGR3A,BST2,MNDA,PLSCR1,HSP90AA1,HSP90AB1,SELL,IKZF3,PILRB,CAST,CASP1,LCP2,IFI16,ZBTB1,OLR1,YWHAZ,EEF1A1,KLRK1,MYL12A,SLFN12L,RSAD2,NAMPT,EGR1,TNFSF13B,FTH1,SLAMF7,CTSS,IL7R,SOS1
CXCL10	YES	cell killing	BP_up	NP	non-viral	CFH,CXCL10,GIMAP5,B2M,PTPRC,CXCL9,CXCL11,HSP90AB1,HTN1,HTN3,KLRK1,SLAMF7,IL7R
CXCL10	YES	cell killing	BP_up	NP	HC	CFH,CXCL10,GIMAP5,B2M,PTPRC,CXCL9,CXCL11,HSP90AB1,HTN1,HTN3,KLRK1,SLAMF7,IL7R
CXCL10	YES	cellular response to biotic stimulus	BP_up	NP	non-viral	CFH,HIF1A,CXCL10,B2M,CMPK2,GBP1,GBP2,HMGB1,GBP3,CARD16,STAT1,FCGR3A,CXCL9,CXCL11,PLSCR1,CHMP5,CASP1,KMO,KLRK1,TXNIP
CXCL10	YES	cellular response to biotic stimulus	BP_up	NP	HC	CFH,HIF1A,CXCL10,B2M,CMPK2,GBP1,GBP2,HMGB1,GBP3,CARD16,STAT1,FCGR3A,CXCL9,CXCL11,PLSCR1,CHMP5,CASP1,KMO,KLRK1,TXNIP
CXCL10	YES	cellular response to chemokine	BP_up	NP	non-viral	CCR1;CXCL10;CXCL9;CXCL11
CXCL10	YES	cellular response to cytokine stimulus	BP_up	NP	HC	OPRD1;NFAT5;IFIT1;HIF1A;HSP90B1;IFI16;UBC;TPR;CCL4;CASP1;RPS27A;GBP2;GBP1;GBP4;GBP3;GBP5;EGR1;HSP90AA1;PNPT1;STAT1;YWHAZ;CXCL10;IRF1;MNDA;SOS1
CXCL10	YES	cellular response to cytokine stimulus	BP_up	NP	non-viral	CCR1;GBP5;CXCL10;IFITM2;OAS1;STAT1;MNDA;IFIT1;GBP1;GBP4
CXCL10	YES	cellular response to cytokine stimulus	BP_up	NP	non-viral	CFH,CYLD,TPR,USP18,HSP90B1,SP100,HIF1A,SLK,DDX58,CXCL10,BCLAF1,PSMA2,PSMA4,B2M,GBP1,GBP2,HMGB1,IRF1,GBP3,TRIM34,CARD16,RPS27A,TRIM22,STAT1,CREBRF,ZBP1,IRF9,PNPT1,UBC,PTPRC,GBP4,GBP5,IFITM3,BST2,CXCL9,CCL4,PARP9,KIF5B,CXCL11,MNDA,PLSCR1,HSP90AA1,HSP90AB1,CASP1,CASP4,IFITM1,BIRC3,OAS2,OAS3,PARP14,SKP1,IFI16,IFI27,IFIT2,PIAS1,IFIT1,IFIT3,YWHAZ,KMO,OPRD1,RSAD2,ISG15,EGR1,TNFSF13B,EIF4A2,OASL,OTUD4,EL…
CXCL10	YES	cellular response to cytokine stimulus	BP_up	NP	HC	CFH,CYLD,TPR,USP18,HSP90B1,SP100,HIF1A,SLK,DDX58,CXCL10,BCLAF1,PSMA2,PSMA4,B2M,GBP1,GBP2,HMGB1,IRF1,GBP3,TRIM34,CARD16,RPS27A,TRIM22,STAT1,CREBRF,ZBP1,IRF9,PNPT1,UBC,PTPRC,GBP4,GBP5,IFITM3,BST2,CXCL9,CCL4,PARP9,KIF5B,CXCL11,MNDA,PLSCR1,HSP90AA1,HSP90AB1,CASP1,CASP4,IFITM1,BIRC3,OAS2,OAS3,PARP14,SKP1,IFI16,IFI27,IFIT2,PIAS1,IFIT1,IFIT3,YWHAZ,KMO,OPRD1,RSAD2,ISG15,EGR1,TNFSF13B,EIF4A2,OASL,OTUD4,EL…
CXCL10	YES	cellular response to lipid	BP_up	NP	non-viral	CFH,HIF1A,CXCL10,B2M,CMPK2,GBP1,GBP2,HMGB1,IRF1,GBP3,CARD16,HNRNPA1,STAT1,HNRNPK,CREBRF,FCGR3A,CXCL9,CXCL11,PLSCR1,NPM1,NTRK3,CHMP5,CASP1,REST,KMO,KLRK1,USP8,EGR1,EIF4E
CXCL10	YES	cellular response to lipid	BP_up	NP	HC	CFH,HIF1A,CXCL10,B2M,CMPK2,GBP1,GBP2,HMGB1,IRF1,GBP3,CARD16,HNRNPA1,STAT1,HNRNPK,CREBRF,FCGR3A,CXCL9,CXCL11,PLSCR1,NPM1,NTRK3,CHMP5,CASP1,REST,KMO,KLRK1,USP8,EGR1,EIF4E
CXCL10	YES	cellular response to lipopolysaccharide	BP_up	NP	non-viral	CXCL10;CXCL9;CXCL11
CXCL10	YES	cellular response to lipopolysaccharide	BP_up	NP	non-viral	CFH,HIF1A,CXCL10,B2M,CMPK2,GBP1,GBP2,HMGB1,GBP3,CARD16,STAT1,FCGR3A,CXCL9,CXCL11,PLSCR1,CHMP5,CASP1,KMO,KLRK1
CXCL10	YES	cellular response to lipopolysaccharide	BP_up	NP	HC	CFH,HIF1A,CXCL10,B2M,CMPK2,GBP1,GBP2,HMGB1,GBP3,CARD16,STAT1,FCGR3A,CXCL9,CXCL11,PLSCR1,CHMP5,CASP1,KMO,KLRK1
CXCL10	YES	cellular response to molecule of bacterial origin	BP_up	NP	non-viral	CXCL10;CXCL9;CXCL11
CXCL10	YES	cellular response to molecule of bacterial origin	BP_up	NP	non-viral	CFH,HIF1A,CXCL10,B2M,CMPK2,GBP1,GBP2,HMGB1,GBP3,CARD16,STAT1,FCGR3A,CXCL9,CXCL11,PLSCR1,CHMP5,CASP1,KMO,KLRK1
CXCL10	YES	cellular response to molecule of bacterial origin	BP_up	NP	HC	CFH,HIF1A,CXCL10,B2M,CMPK2,GBP1,GBP2,HMGB1,GBP3,CARD16,STAT1,FCGR3A,CXCL9,CXCL11,PLSCR1,CHMP5,CASP1,KMO,KLRK1
CXCL10	YES	cellular response to virus	BP_up	NP	HC	CXCL10;HSP90AA1;DDX58;IFI6;HIF1A
CXCL10	YES	cellular response to virus	BP_up	NP	non-viral	CXCL10;OAS1;DDX58;IFI6
CXCL10	YES	chemokine activity	MF_up	NP	non-viral	CXCL10;CXCL9;CXCL11
CXCL10	YES	chemokine receptor binding	MF_up	NP	non-viral	CXCL10;CXCL9;CXCL11
CXCL10	YES	chemokine-mediated signaling pathway	BP_up	NP	non-viral	CCR1;CXCL10;CXCL9;CXCL11
CXCL10	YES	CXCR chemokine receptor binding	MF_up	NP	non-viral	CXCL10;CXCL9;CXCL11
CXCL10	YES	CXCR chemokine receptor binding	MF_up	NP	non-viral	CXCL10,CXCL9,CXCL11
CXCL10	YES	CXCR chemokine receptor binding	MF_up	NP	HC	CXCL10,CXCL9,CXCL11
CXCL10	YES	CXCR3 chemokine receptor binding	MF_up	NP	HC	CXCL10;CXCL11;CXCL9
CXCL10	YES	CXCR3 chemokine receptor binding	MF_up	NP	non-viral	CXCL10;CXCL11;CXCL9
CXCL10	YES	CXCR3 chemokine receptor binding	MF_up	NP	non-viral	CXCL10,CXCL9,CXCL11
CXCL10	YES	CXCR3 chemokine receptor binding	MF_up	NP	HC	CXCL10,CXCL9,CXCL11
CXCL10	YES	Cytokine Signaling in Immune system	pathways	NP	HC	SHC3,CCR2,AKT1,RASAL1,IFITM1,BIRC3,BIRC5,PIAS1,SPTBN4,OASL,MX1,MX2,MYC,TNFSF12,B2M,TNFRSF18,TRIM34,TNFRSF11A,SOCS2,GBP4,GBP5,BST2,CAMK2B,CASP1,OAS2,OAS3,OPRD1,IL17RE,IL27,PDGFA,PIK3R2,PIN1,COL1A2,NRG2,SAMHD1,SH2B1,RSAD2,PPP2R5C,ISG15,PRKCD,XAF1,EIF2AK2,PSMA2,PSMA4,DLG4,DUSP7,DUSP8,EGR1,RASA4,EIF4A1,EIF4A2,TRIM17,EIF4E,HERC5,CNKSR1,EREG,RPS27A,TRIM22,IRF9,IFITM3,CCL4,FGFR1,FGFR3,FGFR4,WDR83,SKP1,L…
CXCL10	YES	cytokine-mediated signaling pathway	BP_up	NP	HC	IFITM3;OPRD1;IFITM1;SP100;CXCL9;IFIT5;IFI6;IFIT1;HIF1A;IFIT3;IFIT2;HSP90B1;TNFSF13B;OASL;UBC;CCL4;CASP1;RPS27A;GBP2;B2M;GBP1;TRIM22;SKP1;EGR1;HSP90AA1;RSAD2;STAT1;MX2;MX1;ISG15;SOD2;YWHAZ;BST2;CXCL10;CXCL11;PSMA4;IFI27;PSMA2;OAS2;OAS3;IRF1;XAF1;IL7R;SOS1;IRF9;BIRC3;TRIM34
CXCL10	YES	cytokine-mediated signaling pathway	BP_up	NP	non-viral	IFITM3;CXCL9;IFITM1;IFITM2;IFIT5;IFI6;IFIT1;IFIT3;IFIT2;OASL;TNFSF13B;GBP1;TRIM22;CCR1;RSAD2;STAT1;MX2;MX1;ISG15;BST2;CXCL10;CXCL11;OAS1;IFI27;OAS2;OAS3;XAF1
CXCL10	YES	cytokine-mediated signaling pathway	BP_up	NP	non-viral	CYLD,USP18,HSP90B1,SP100,HIF1A,DDX58,CXCL10,PSMA2,PSMA4,B2M,GBP1,GBP2,IRF1,TRIM34,CARD16,RPS27A,TRIM22,STAT1,CREBRF,ZBP1,IRF9,UBC,PTPRC,IFITM3,BST2,CXCL9,CCL4,PARP9,CXCL11,HSP90AA1,HSP90AB1,CASP1,CASP4,IFITM1,BIRC3,OAS2,OAS3,PARP14,SKP1,IFI27,IFIT2,PIAS1,IFIT1,IFIT3,YWHAZ,OPRD1,RSAD2,ISG15,EGR1,TNFSF13B,OASL,OTUD4,ELF1,XAF1,IFI6,IL7R,MX1,SOD2,MX2,SOS1
CXCL10	YES	cytokine-mediated signaling pathway	BP_up	NP	HC	CYLD,USP18,HSP90B1,SP100,HIF1A,DDX58,CXCL10,PSMA2,PSMA4,B2M,GBP1,GBP2,IRF1,TRIM34,CARD16,RPS27A,TRIM22,STAT1,CREBRF,ZBP1,IRF9,UBC,PTPRC,IFITM3,BST2,CXCL9,CCL4,PARP9,CXCL11,HSP90AA1,HSP90AB1,CASP1,CASP4,IFITM1,BIRC3,OAS2,OAS3,PARP14,SKP1,IFI27,IFIT2,PIAS1,IFIT1,IFIT3,YWHAZ,OPRD1,RSAD2,ISG15,EGR1,TNFSF13B,OASL,OTUD4,ELF1,XAF1,IFI6,IL7R,MX1,SOD2,MX2,SOS1
CXCL10	YES	defense response to other organism	BP_up	NP	non-viral	CALCOCO2,CFH,CYLD,USP18,HSP90B1,SP100,DDX58,CXCL10,GIMAP5,PSMA2,NT5C3A,PSMA4,MATR3,B2M,GBP1,GBP2,IFIT5,HMGB1,IRF1,GBP3,TRIM34,CD46,DTX3L,ANKHD1,TRIM22,STAT1,ZBP1,IRF9,PTPRC,GBP4,GBP5,IFITM3,BST2,CXCL9,SERPING1,CCL4,PARP9,IFI44L,KIF5B,HERC6,USP15,MNDA,PLSCR1,HSP90AA1,HSP90AB1,HTN1,HTN3,DDX60,CASP1,CASP4,IFITM1,BIRC3,OAS2,OAS3,PARP14,SKP1,IFI16,IFI27,SP110,IFIT2,ZBTB1,PIAS1,IFIT1,IFIT3,KLRK1,RSAD2,…
CXCL10	YES	defense response to other organism	BP_up	NP	HC	CALCOCO2,CFH,CYLD,USP18,HSP90B1,SP100,DDX58,CXCL10,GIMAP5,PSMA2,NT5C3A,PSMA4,MATR3,B2M,GBP1,GBP2,IFIT5,HMGB1,IRF1,GBP3,TRIM34,CD46,DTX3L,ANKHD1,TRIM22,STAT1,ZBP1,IRF9,PTPRC,GBP4,GBP5,IFITM3,BST2,CXCL9,SERPING1,CCL4,PARP9,IFI44L,KIF5B,HERC6,USP15,MNDA,PLSCR1,HSP90AA1,HSP90AB1,HTN1,HTN3,DDX60,CASP1,CASP4,IFITM1,BIRC3,OAS2,OAS3,PARP14,SKP1,IFI16,IFI27,SP110,IFIT2,ZBTB1,PIAS1,IFIT1,IFIT3,KLRK1,RSAD2,…
CXCL10	YES	defense response to symbiont	BP_up	NP	non-viral	DDX58,CXCL10,NT5C3A,GBP1,GBP2,IFIT5,IRF1,GBP3,TRIM34,DTX3L,TRIM22,STAT1,ZBP1,IRF9,PTPRC,IFITM3,BST2,CXCL9,PARP9,IFI44L,USP15,PLSCR1,HSP90AA1,DDX60,IFITM1,BIRC3,OAS2,OAS3,IFI16,IFI27,IFIT2,IFIT1,IFIT3,RSAD2,ISG15,OASL,PCBP2,IFI6,EIF2AK2,MX1,HERC5,MX2,ZC3HAV1
CXCL10	YES	defense response to symbiont	BP_up	NP	HC	DDX58,CXCL10,NT5C3A,GBP1,GBP2,IFIT5,IRF1,GBP3,TRIM34,DTX3L,TRIM22,STAT1,ZBP1,IRF9,PTPRC,IFITM3,BST2,CXCL9,PARP9,IFI44L,USP15,PLSCR1,HSP90AA1,DDX60,IFITM1,BIRC3,OAS2,OAS3,IFI16,IFI27,IFIT2,IFIT1,IFIT3,RSAD2,ISG15,OASL,PCBP2,IFI6,EIF2AK2,MX1,HERC5,MX2,ZC3HAV1
CXCL10	YES	defense response to virus	BP_up	NP	HC	IFITM3;IFITM1;IFIT5;IFI6;IFIT1;IFI44L;IFIT3;IFIT2;OASL;IFI16;ZBP1;RSAD2;DDX58;STAT1;MX2;MX1;EIF2AK2;ISG15;BST2;NT5C3A;CXCL10;PLSCR1;PTPRC;IFI27;OAS2;IRF1;OAS3
CXCL10	YES	defense response to virus	BP_up	NP	non-viral	IFITM3;RTP4;IFITM1;IFITM2;RSAD2;DDX58;STAT1;MX2;MX1;IFIT5;IFI6;ISG15;IFIT1;IFI44L;IFIT3;IFIT2;OASL;BST2;CXCL10;OAS1;IFI27;OAS2;OAS3
CXCL10	YES	defense response to virus	BP_up	NP	non-viral	DDX58,CXCL10,NT5C3A,GBP1,GBP2,IFIT5,IRF1,GBP3,TRIM34,DTX3L,TRIM22,STAT1,ZBP1,IRF9,PTPRC,IFITM3,BST2,CXCL9,PARP9,IFI44L,USP15,PLSCR1,HSP90AA1,DDX60,IFITM1,BIRC3,OAS2,OAS3,IFI16,IFI27,IFIT2,IFIT1,IFIT3,RSAD2,ISG15,OASL,PCBP2,IFI6,EIF2AK2,MX1,HERC5,MX2,ZC3HAV1
CXCL10	YES	defense response to virus	BP_up	NP	HC	DDX58,CXCL10,NT5C3A,GBP1,GBP2,IFIT5,IRF1,GBP3,TRIM34,DTX3L,TRIM22,STAT1,ZBP1,IRF9,PTPRC,IFITM3,BST2,CXCL9,PARP9,IFI44L,USP15,PLSCR1,HSP90AA1,DDX60,IFITM1,BIRC3,OAS2,OAS3,IFI16,IFI27,IFIT2,IFIT1,IFIT3,RSAD2,ISG15,OASL,PCBP2,IFI6,EIF2AK2,MX1,HERC5,MX2,ZC3HAV1
CXCL10	YES	Ensemble of genes encoding extracellular matrix and extracellular matrix-associated proteins	pathways	NP	HC	MATN2,CD109,MMP21,MFGE8,CXCL9,MMP15,LTBP4,AMH,COL20A1,SEMA4G,MST1,CHRD,MUC3A,HYAL2,CTSF,TNFSF12,TNFSF10,BMP1,BMP7,BMP8B,SERPING1,COL6A6,PDGFA,CHAD,SEMA5B,MUC17,PLXNB3,COL1A2,COL4A2,COL4A3,COL4A4,COL6A2,COL6A3,COL8A2,COL9A2,COL9A3,COL15A1,COMP,ADAMTS3,ADAMTS2,MMP28,NRG2,CRELD2,EPGN,COL23A1,SRGN,CSPG4,SCUBE3,CTSS,ADAMTSL2,RELN,SEMA4C,COCH,DMBT1,CLEC2B,FGFBP1,NDNF,OGFOD2,MEGF6,MEGF8,ANGPTL4,EGFL7,ER…
CXCL10	YES	enzyme regulator activity	MF_up	NP	non-viral	ARHGAP15,CXCL10,HSPH1,HMGB1,CARD16,BCL2A1,DTX3L,GDI2,HNRNPC,SAG,PTPRC,BST2,RABGAP1L,SERPING1,TAOK1,PARP9,ARHGAP21,HSP90AA1,ARAP2,RGPD5,HSP90AB1,NPM1,CCZ1B,RGPD8,NUCB2,CAST,CASP1,CASP4,BIRC3,RICTOR,RGS1,AZIN1,TXNIP,PPP2R5C,RASA4,MOB1B,RGPD6,EIF2AK2,SOS1
CXCL10	YES	enzyme regulator activity	MF_up	NP	HC	ARHGAP15,CXCL10,HSPH1,HMGB1,CARD16,BCL2A1,DTX3L,GDI2,HNRNPC,SAG,PTPRC,BST2,RABGAP1L,SERPING1,TAOK1,PARP9,ARHGAP21,HSP90AA1,ARAP2,RGPD5,HSP90AB1,NPM1,CCZ1B,RGPD8,NUCB2,CAST,CASP1,CASP4,BIRC3,RICTOR,RGS1,AZIN1,TXNIP,PPP2R5C,RASA4,MOB1B,RGPD6,EIF2AK2,SOS1
CXCL10	YES	granulocyte chemotaxis	BP_up	NP	non-viral	CXCL10;CXCL9;CXCL11
CXCL10	YES	immune effector process	BP_up	NP	non-viral	CFH,DDX58,CXCL10,GIMAP5,PSMA2,NT5C3A,B2M,GAPT,GBP1,GBP2,IFIT5,HMGB1,IRF1,NBN,GBP3,TRIM34,CD46,DTX3L,KMT2E,PGAM1,GDI2,TRIM22,STAT1,ZBP1,S100A11,IRF9,PTPRC,FCGR3A,IFITM3,BST2,CXCL9,SERPING1,PARP9,IFI44L,USP15,MNDA,PLSCR1,HSP90AA1,HSP90AB1,SELL,DDX60,IFITM1,BIRC3,OAS2,OAS3,IFI16,IFI27,IFIT2,ZBTB1,IFIT1,OLR1,IFIT3,YWHAZ,EEF1A1,KLRK1,RSAD2,ISG15,OASL,FTH1,SLAMF7,PCBP2,IFI6,EIF2AK2,CTSS,IL7R,MX1,HERC5,…
CXCL10	YES	immune effector process	BP_up	NP	HC	CFH,DDX58,CXCL10,GIMAP5,PSMA2,NT5C3A,B2M,GAPT,GBP1,GBP2,IFIT5,HMGB1,IRF1,NBN,GBP3,TRIM34,CD46,DTX3L,KMT2E,PGAM1,GDI2,TRIM22,STAT1,ZBP1,S100A11,IRF9,PTPRC,FCGR3A,IFITM3,BST2,CXCL9,SERPING1,PARP9,IFI44L,USP15,MNDA,PLSCR1,HSP90AA1,HSP90AB1,SELL,DDX60,IFITM1,BIRC3,OAS2,OAS3,IFI16,IFI27,IFIT2,ZBTB1,IFIT1,OLR1,IFIT3,YWHAZ,EEF1A1,KLRK1,RSAD2,ISG15,OASL,FTH1,SLAMF7,PCBP2,IFI6,EIF2AK2,CTSS,IL7R,MX1,HERC5,…
CXCL10	YES	inflammatory response	BP_up	NP	non-viral	CCR1;CXCL10;CXCL9;CXCL11;SIGLEC1
CXCL10	YES	innate immune response	BP_up	NP	HC	IFITM3;IFITM1;SP100;CALCOCO2;DDX58;MX1;IFI6;ISG15;HMGB1;IFIT1;ANKHD1;BST2;CYLD;CXCL10;NUB1;IFI27;B2M;TRIM22;TRIM34
CXCL10	YES	innate immune response	BP_up	NP	non-viral	IFITM3;IFITM1;IFITM2;DDX58;MX1;IFI6;ISG15;IFIT1;BST2;CXCL10;OAS1;IFI27;CD300E;TRIM22
CXCL10	YES	lymphocyte chemotaxis	BP_up	NP	non-viral	CXCL10;CXCL11
CXCL10	YES	maintenance of location in cell	BP_up	NP	non-viral	HSP90B1,SP100,CXCL10,TWF1,PTPRC,CXCL9,CXCL11,ARHGAP21,SKP1,SRGN,FTH1,FCRL5
CXCL10	YES	maintenance of location in cell	BP_up	NP	HC	HSP90B1,SP100,CXCL10,TWF1,PTPRC,CXCL9,CXCL11,ARHGAP21,SKP1,SRGN,FTH1,FCRL5
CXCL10	YES	membrane fusion	BP_up	NP	non-viral	SAMD9,CXCL10,PSMA2,B2M,RAB11A,HMGB1,PGAM1,GDI2,STAT1,S100A11,SAMD9L,PTPRC,PIK3C2A,BST2,CXCL9,SERPING1,KIF5B,MNDA,HSP90AA1,HSP90AB1,SELL,CHMP5,CAST,CASP1,REST,OLR1,YWHAZ,EEF1A1,SRGN,FTH1,CTSS,MX1,MX2
CXCL10	YES	membrane fusion	BP_up	NP	HC	SAMD9,CXCL10,PSMA2,B2M,RAB11A,HMGB1,PGAM1,GDI2,STAT1,S100A11,SAMD9L,PTPRC,PIK3C2A,BST2,CXCL9,SERPING1,KIF5B,MNDA,HSP90AA1,HSP90AB1,SELL,CHMP5,CAST,CASP1,REST,OLR1,YWHAZ,EEF1A1,SRGN,FTH1,CTSS,MX1,MX2
CXCL10	YES	neutrophil chemotaxis	BP_up	NP	non-viral	CXCL10;CXCL9;CXCL11
CXCL10	YES	neutrophil migration	BP_up	NP	non-viral	CXCL10;CXCL9;CXCL11
CXCL10	YES	positive regulation of calcium ion transmembrane transport	BP_up	NP	non-viral	CXCL10;CXCL9;CXCL11
CXCL10	YES	positive regulation of calcium ion transport into cytosol	BP_up	NP	non-viral	CXCL10;CXCL9;CXCL11
CXCL10	YES	positive regulation of immune system process	BP_up	NP	non-viral	CFH,CYLD,DDX58,CXCL10,GIMAP5,PSMA2,PSMA4,MATR3,B2M,HSPH1,GBP1,HMGB1,IRF1,EVI2B,CD46,BCL2A1,ZBP1,PTPRC,GBP5,FCGR3A,SERPING1,CCL4,PARP9,MNDA,PLSCR1,HSP90AA1,HSP90AB1,SELL,DDX60,LCP2,SKP1,IFI16,ZBTB1,KLRK1,RSAD2,TNFSF13B,ELF1,FCRL5,IL7R
CXCL10	YES	positive regulation of immune system process	BP_up	NP	HC	CFH,CYLD,DDX58,CXCL10,GIMAP5,PSMA2,PSMA4,MATR3,B2M,HSPH1,GBP1,HMGB1,IRF1,EVI2B,CD46,BCL2A1,ZBP1,PTPRC,GBP5,FCGR3A,SERPING1,CCL4,PARP9,MNDA,PLSCR1,HSP90AA1,HSP90AB1,SELL,DDX60,LCP2,SKP1,IFI16,ZBTB1,KLRK1,RSAD2,TNFSF13B,ELF1,FCRL5,IL7R
CXCL10	YES	positive regulation of monocyte chemotaxis	BP_up	NP	non-viral	CCR1;CXCL10
CXCL10	YES	positive regulation of mononuclear cell migration	BP_up	NP	non-viral	CCR1;CXCL10
CXCL10	YES	positive regulation of nucleic acid-templated transcription	BP_up	NP	non-viral	SP100,ZNF845,HIF1A,ARID4B,ATRX,DDX58,CXCL10,BCLAF1,HSPH1,NACA,HMGB1,IRF1,DTX3L,RPS27A,KMT2E,TRIM22,STAT1,HNRNPK,CREBRF,KMT2C,UBC,SUB1,MYCBP,PARP9,NIPBL,PHIP,PLSCR1,DDX39B,NPAT,NPM1,IKZF3,REST,IFI16,USP16,PIAS1,PCGF5,LARP7,NAMPT,EGR1,ATF7IP,NCOA1,ELF1,KDM7A,NFAT5,PCBP2,GABPB1,MAP3K2,PROX1
CXCL10	YES	positive regulation of nucleic acid-templated transcription	BP_up	NP	HC	SP100,ZNF845,HIF1A,ARID4B,ATRX,DDX58,CXCL10,BCLAF1,HSPH1,NACA,HMGB1,IRF1,DTX3L,RPS27A,KMT2E,TRIM22,STAT1,HNRNPK,CREBRF,KMT2C,UBC,SUB1,MYCBP,PARP9,NIPBL,PHIP,PLSCR1,DDX39B,NPAT,NPM1,IKZF3,REST,IFI16,USP16,PIAS1,PCGF5,LARP7,NAMPT,EGR1,ATF7IP,NCOA1,ELF1,KDM7A,NFAT5,PCBP2,GABPB1,MAP3K2,PROX1
CXCL10	YES	positive regulation of release of sequestered calcium ion into cytosol	BP_up	NP	non-viral	CXCL10;CXCL9;CXCL11
CXCL10	YES	positive regulation of response to external stimulus	BP_up	NP	non-viral	CXCL10,GIMAP5,PSMA2,PSMA4,MATR3,HMGB1,ZBP1,GBP5,CXCL9,CCL4,PARP9,USP15,MNDA,PLSCR1,HSP90AA1,SELL,DDX60,NTRK3,SKP1,IFI16,KLRK1,CTSS,ZC3HAV1
CXCL10	YES	positive regulation of response to external stimulus	BP_up	NP	HC	CXCL10,GIMAP5,PSMA2,PSMA4,MATR3,HMGB1,ZBP1,GBP5,CXCL9,CCL4,PARP9,USP15,MNDA,PLSCR1,HSP90AA1,SELL,DDX60,NTRK3,SKP1,IFI16,KLRK1,CTSS,ZC3HAV1
CXCL10	YES	positive regulation of RNA biosynthetic process	BP_up	NP	non-viral	SP100,ZNF845,HIF1A,ARID4B,ATRX,DDX58,CXCL10,BCLAF1,HSPH1,NACA,HMGB1,IRF1,DTX3L,RPS27A,KMT2E,TRIM22,STAT1,HNRNPK,CREBRF,KMT2C,UBC,SUB1,MYCBP,PARP9,NIPBL,PHIP,PLSCR1,DDX39B,NPAT,NPM1,IKZF3,REST,IFI16,USP16,PIAS1,PCGF5,LARP7,NAMPT,EGR1,ATF7IP,NCOA1,ELF1,KDM7A,NFAT5,PCBP2,GABPB1,MAP3K2,PROX1
CXCL10	YES	positive regulation of RNA biosynthetic process	BP_up	NP	HC	SP100,ZNF845,HIF1A,ARID4B,ATRX,DDX58,CXCL10,BCLAF1,HSPH1,NACA,HMGB1,IRF1,DTX3L,RPS27A,KMT2E,TRIM22,STAT1,HNRNPK,CREBRF,KMT2C,UBC,SUB1,MYCBP,PARP9,NIPBL,PHIP,PLSCR1,DDX39B,NPAT,NPM1,IKZF3,REST,IFI16,USP16,PIAS1,PCGF5,LARP7,NAMPT,EGR1,ATF7IP,NCOA1,ELF1,KDM7A,NFAT5,PCBP2,GABPB1,MAP3K2,PROX1
CXCL10	YES	positive regulation of RNA metabolic process	BP_up	NP	non-viral	SP100,ZNF845,HIF1A,ARID4B,ATRX,DDX58,CXCL10,BCLAF1,HSPH1,NACA,HMGB1,IRF1,DTX3L,RPS27A,KMT2E,TRIM22,STAT1,HNRNPK,CREBRF,PNPT1,KMT2C,UBC,SUB1,MYCBP,PARP9,NIPBL,PHIP,PLSCR1,DDX39B,NPAT,NPM1,IKZF3,REST,IFI16,USP16,PIAS1,PCGF5,LARP7,NAMPT,EGR1,ATF7IP,NCOA1,ELF1,SMN1,SMN2,KDM7A,NFAT5,PCBP2,GABPB1,MAP3K2,ZC3HAV1,PROX1
CXCL10	YES	positive regulation of RNA metabolic process	BP_up	NP	HC	SP100,ZNF845,HIF1A,ARID4B,ATRX,DDX58,CXCL10,BCLAF1,HSPH1,NACA,HMGB1,IRF1,DTX3L,RPS27A,KMT2E,TRIM22,STAT1,HNRNPK,CREBRF,PNPT1,KMT2C,UBC,SUB1,MYCBP,PARP9,NIPBL,PHIP,PLSCR1,DDX39B,NPAT,NPM1,IKZF3,REST,IFI16,USP16,PIAS1,PCGF5,LARP7,NAMPT,EGR1,ATF7IP,NCOA1,ELF1,SMN1,SMN2,KDM7A,NFAT5,PCBP2,GABPB1,MAP3K2,ZC3HAV1,PROX1
CXCL10	YES	positive regulation of transcription by RNA polymerase II	BP_up	NP	HC	NFAT5;USP16;KMT2C;HMGB1;GABPB1;HIF1A;NPAT;BCLAF1;IFI16;NAMPT;UBC;RPS27A;NCOA1;EGR1;NPM1;STAT1;PCGF5;DDX58;ATRX;LARP7;PROX1;CXCL10;PLSCR1;ELF1;REST;SUB1;IRF1;CREBRF;PHIP
CXCL10	YES	positive regulation of transcription by RNA polymerase II	BP_up	NP	non-viral	ZNF845,HIF1A,ARID4B,ATRX,DDX58,CXCL10,BCLAF1,HSPH1,NACA,HMGB1,IRF1,RPS27A,STAT1,HNRNPK,CREBRF,KMT2C,UBC,SUB1,NIPBL,PHIP,PLSCR1,NPAT,NPM1,IKZF3,REST,IFI16,USP16,PCGF5,LARP7,NAMPT,EGR1,NCOA1,ELF1,NFAT5,PCBP2,GABPB1,PROX1
CXCL10	YES	positive regulation of transcription by RNA polymerase II	BP_up	NP	HC	ZNF845,HIF1A,ARID4B,ATRX,DDX58,CXCL10,BCLAF1,HSPH1,NACA,HMGB1,IRF1,RPS27A,STAT1,HNRNPK,CREBRF,KMT2C,UBC,SUB1,NIPBL,PHIP,PLSCR1,NPAT,NPM1,IKZF3,REST,IFI16,USP16,PCGF5,LARP7,NAMPT,EGR1,NCOA1,ELF1,NFAT5,PCBP2,GABPB1,PROX1
CXCL10	YES	positive regulation of transcription, DNA-templated	BP_up	NP	HC	KMT2E;NFAT5;SP100;USP16;KMT2C;HMGB1;GABPB1;HIF1A;NPAT;BCLAF1;IFI16;NAMPT;UBC;RPS27A;NCOA1;MAP3K2;ATF7IP;EGR1;NPM1;DTX3L;STAT1;PCGF5;DDX58;ATRX;PROX1;PARP9;CXCL10;PLSCR1;ELF1;REST;DDX39B;IRF1;CREBRF;PHIP
CXCL10	YES	positive regulation of transcription, DNA-templated	BP_up	NP	non-viral	SP100,ZNF845,HIF1A,ARID4B,ATRX,DDX58,CXCL10,BCLAF1,HSPH1,NACA,HMGB1,IRF1,DTX3L,RPS27A,KMT2E,TRIM22,STAT1,HNRNPK,CREBRF,KMT2C,UBC,SUB1,MYCBP,PARP9,NIPBL,PHIP,PLSCR1,DDX39B,NPAT,NPM1,IKZF3,REST,IFI16,USP16,PIAS1,PCGF5,LARP7,NAMPT,EGR1,ATF7IP,NCOA1,ELF1,KDM7A,NFAT5,PCBP2,GABPB1,MAP3K2,PROX1
CXCL10	YES	positive regulation of transcription, DNA-templated	BP_up	NP	HC	SP100,ZNF845,HIF1A,ARID4B,ATRX,DDX58,CXCL10,BCLAF1,HSPH1,NACA,HMGB1,IRF1,DTX3L,RPS27A,KMT2E,TRIM22,STAT1,HNRNPK,CREBRF,KMT2C,UBC,SUB1,MYCBP,PARP9,NIPBL,PHIP,PLSCR1,DDX39B,NPAT,NPM1,IKZF3,REST,IFI16,USP16,PIAS1,PCGF5,LARP7,NAMPT,EGR1,ATF7IP,NCOA1,ELF1,KDM7A,NFAT5,PCBP2,GABPB1,MAP3K2,PROX1
CXCL10	YES	regulation of apoptotic process	BP_up	NP	HC	BCL2A1;IFI6;OMA1;HMGB1;IKZF3;IFIT3;IFIT2;HSP90B1;BCLAF1;SLK;UBC;TNFSF10;CASP1;RPS27A;BCL2L14;ZBP1;NPM1;HSP90AA1;STAT1;CIDEB;FBXO11;YWHAZ;HYPK;CXCL10;REST;HNRNPK;PHIP;MNDA;SOS1;EVI2B;BIRC3
CXCL10	YES	regulation of apoptotic process	BP_up	NP	non-viral	CYLD,CIDEB,OMA1,RPL26,BCL2L14,HSP90B1,SP100,HIF1A,SLK,TNFSF10,CXCL10,GIMAP5,BCLAF1,HSPH1,NACA,HMGB1,EVI2B,CARD16,BCL2A1,RPS27A,STAT1,HNRNPK,ZBP1,UBC,PTPRC,HYPK,MNDA,PHIP,PLSCR1,HSP90AA1,HSP90AB1,SELL,NPM1,IKZF3,NTRK3,CAST,CASP1,CASP4,BIRC3,FBXO11,REST,SKIL,IFI16,SP110,IFIT2,PIAS1,IFIT3,YWHAZ,KLRK1,TXNIP,TRIM69,SF3B1,EGR1,LAMP3,NCOA1,IFI6,EIF2AK2,IL7R,SOD2,SOS1
CXCL10	YES	regulation of apoptotic process	BP_up	NP	HC	CYLD,CIDEB,OMA1,RPL26,BCL2L14,HSP90B1,SP100,HIF1A,SLK,TNFSF10,CXCL10,GIMAP5,BCLAF1,HSPH1,NACA,HMGB1,EVI2B,CARD16,BCL2A1,RPS27A,STAT1,HNRNPK,ZBP1,UBC,PTPRC,HYPK,MNDA,PHIP,PLSCR1,HSP90AA1,HSP90AB1,SELL,NPM1,IKZF3,NTRK3,CAST,CASP1,CASP4,BIRC3,FBXO11,REST,SKIL,IFI16,SP110,IFIT2,PIAS1,IFIT3,YWHAZ,KLRK1,TXNIP,TRIM69,SF3B1,EGR1,LAMP3,NCOA1,IFI6,EIF2AK2,IL7R,SOD2,SOS1
CXCL10	YES	regulation of immune system process	BP_up	NP	non-viral	CFH,CYLD,USP18,HIF1A,DDX58,CXCL10,GIMAP5,PSMA2,PSMA4,MATR3,B2M,HSPH1,GBP1,HMGB1,IRF1,EVI2B,CD46,BCL2A1,DTX3L,SAMSN1,KMT2E,STAT1,ZBP1,KMT2C,PTPRC,GBP5,FCGR3A,BST2,SERPING1,CCL4,PARP9,MNDA,PLSCR1,HSP90AA1,CLEC2B,HSP90AB1,SELL,CUL4A,IKZF3,GPR65,PILRB,DDX60,IFITM1,BIRC3,LCP2,PARP14,SKP1,IFI16,ZBTB1,PIAS1,IFIT1,KLRK1,SLFN12L,RSAD2,ISG15,TNFSF13B,ELF1,FCRL5,SLAMF7,PCBP2,IL7R,HERC5,ZC3HAV1,SOS1
CXCL10	YES	regulation of immune system process	BP_up	NP	HC	CFH,CYLD,USP18,HIF1A,DDX58,CXCL10,GIMAP5,PSMA2,PSMA4,MATR3,B2M,HSPH1,GBP1,HMGB1,IRF1,EVI2B,CD46,BCL2A1,DTX3L,SAMSN1,KMT2E,STAT1,ZBP1,KMT2C,PTPRC,GBP5,FCGR3A,BST2,SERPING1,CCL4,PARP9,MNDA,PLSCR1,HSP90AA1,CLEC2B,HSP90AB1,SELL,CUL4A,IKZF3,GPR65,PILRB,DDX60,IFITM1,BIRC3,LCP2,PARP14,SKP1,IFI16,ZBTB1,PIAS1,IFIT1,KLRK1,SLFN12L,RSAD2,ISG15,TNFSF13B,ELF1,FCRL5,SLAMF7,PCBP2,IL7R,HERC5,ZC3HAV1,SOS1
CXCL10	YES	regulation of monocyte chemotaxis	BP_up	NP	non-viral	CCR1;CXCL10
CXCL10	YES	regulation of phosphorylation	BP_up	NP	non-viral	TPR,HIF1A,SLK,CXCL10,HSPH1,HMGB1,IRF1,NBN,RPS27A,SAMSN1,PGAM1,TWF1,UBC,PTPRC,TAOK1,PARP9,PHIP,HSP90AA1,HSP90AB1,NPM1,RGPD8,PILRB,NTRK3,BIRC3,RICTOR,CHORDC1,PPEF2,LCP2,PARP14,OPRD1,EEF1A1,SLFN12L,PPP2R5C,EGR1,MOB1B,SMN1,SMN2,RGPD6,EIF2AK2,HERC5,MAP3K2,PROX1
CXCL10	YES	regulation of phosphorylation	BP_up	NP	HC	TPR,HIF1A,SLK,CXCL10,HSPH1,HMGB1,IRF1,NBN,RPS27A,SAMSN1,PGAM1,TWF1,UBC,PTPRC,TAOK1,PARP9,PHIP,HSP90AA1,HSP90AB1,NPM1,RGPD8,PILRB,NTRK3,BIRC3,RICTOR,CHORDC1,PPEF2,LCP2,PARP14,OPRD1,EEF1A1,SLFN12L,PPP2R5C,EGR1,MOB1B,SMN1,SMN2,RGPD6,EIF2AK2,HERC5,MAP3K2,PROX1
CXCL10	YES	regulation of programmed cell death	BP_up	NP	HC	CXCL10;HSP90AA1;SLK;STAT1;CASP1;CIDEB;OMA1;IKZF3;FBXO11;BCL2L14;BIRC3
CXCL10	YES	regulation of programmed cell death	BP_up	NP	non-viral	CYLD,CIDEB,OMA1,RPL26,BCL2L14,HSP90B1,SP100,HIF1A,SLK,TNFSF10,CXCL10,GIMAP5,BCLAF1,HSPH1,NACA,HMGB1,EVI2B,CARD16,BCL2A1,RPS27A,STAT1,HNRNPK,ZBP1,UBC,PTPRC,HYPK,MNDA,PHIP,PLSCR1,HSP90AA1,HSP90AB1,SELL,NPM1,IKZF3,NTRK3,CAST,CASP1,CASP4,BIRC3,FBXO11,REST,SKIL,IFI16,SP110,IFIT2,PIAS1,IFIT3,YWHAZ,KLRK1,TXNIP,TRIM69,SF3B1,EGR1,LAMP3,NCOA1,IFI6,EIF2AK2,IL7R,SOD2,SOS1
CXCL10	YES	regulation of programmed cell death	BP_up	NP	HC	CYLD,CIDEB,OMA1,RPL26,BCL2L14,HSP90B1,SP100,HIF1A,SLK,TNFSF10,CXCL10,GIMAP5,BCLAF1,HSPH1,NACA,HMGB1,EVI2B,CARD16,BCL2A1,RPS27A,STAT1,HNRNPK,ZBP1,UBC,PTPRC,HYPK,MNDA,PHIP,PLSCR1,HSP90AA1,HSP90AB1,SELL,NPM1,IKZF3,NTRK3,CAST,CASP1,CASP4,BIRC3,FBXO11,REST,SKIL,IFI16,SP110,IFIT2,PIAS1,IFIT3,YWHAZ,KLRK1,TXNIP,TRIM69,SF3B1,EGR1,LAMP3,NCOA1,IFI6,EIF2AK2,IL7R,SOD2,SOS1
CXCL10	YES	regulation of release of sequestered calcium ion into cytosol	BP_up	NP	non-viral	CXCL10;CXCL9;CXCL11
CXCL10	YES	regulation of response to external stimulus	BP_up	NP	non-viral	CYLD,USP18,DDX58,CXCL10,GIMAP5,PSMA2,PSMA4,MATR3,B2M,HMGB1,IRF1,CARD16,CD46,DTX3L,STAT1,ZBP1,SAG,PTPRC,GBP5,CXCL9,SERPING1,CCL4,PARP9,USP15,MNDA,PLSCR1,HSP90AA1,HSP90AB1,SELL,DDX60,NTRK3,NUCB2,CASP1,CASP4,BIRC3,RICTOR,PARP14,SKP1,IFI16,PIAS1,IFIT1,OMG,KLRK1,PCBP2,CTSS,HERC5,ZC3HAV1
CXCL10	YES	regulation of response to external stimulus	BP_up	NP	HC	CYLD,USP18,DDX58,CXCL10,GIMAP5,PSMA2,PSMA4,MATR3,B2M,HMGB1,IRF1,CARD16,CD46,DTX3L,STAT1,ZBP1,SAG,PTPRC,GBP5,CXCL9,SERPING1,CCL4,PARP9,USP15,MNDA,PLSCR1,HSP90AA1,HSP90AB1,SELL,DDX60,NTRK3,NUCB2,CASP1,CASP4,BIRC3,RICTOR,PARP14,SKP1,IFI16,PIAS1,IFIT1,OMG,KLRK1,PCBP2,CTSS,HERC5,ZC3HAV1
CXCL10	YES	regulation of transcription by RNA polymerase II	BP_up	NP	HC	GTF2H2C;ARID4B;HMGB1;GABPB1;IKZF3;N4BP2L2;CHD1;NIPBL;NAMPT;ZNF845;NCOA1;ZNF121;SP110;DDX58;ATRX;PROX1;BAZ1A;PARP9;PIAS1;PLSCR1;ELF1;IFI27;SLTM;SUB1;IRF1;PHIP;IRF9;KDM7A;NFAT5;SP100;ZNF471;USP16;KMT2C;ZBTB1;BAZ2B;RPAP2;HIF1A;NPAT;BCLAF1;IFI16;MIER1;UBC;TPR;ZNF667;RPS27A;SKIL;EGR1;NPM1;STAT1;PCGF5;LARP7;GTF2H2;SOD2;CXCL10;REST;HNRNPK;CREBRF;ZNF654
CXCL10	YES	response to bacterium	BP_up	NP	non-viral	CFH,USP18,HSP90B1,HIF1A,CXCL10,B2M,CMPK2,GBP1,GBP2,HMGB1,GBP3,CARD16,ST13,STAT1,GBP4,GBP5,FCGR3A,CXCL9,HERC6,CXCL11,MNDA,PLSCR1,HTN1,HTN3,IKZF3,CCDC186,CHMP5,IFI44,CASP1,CASP4,OAS2,IFI16,SP110,IFIT1,RGS1,IFIT3,KMO,KLRK1,SLFN12L,ISG15,EIF2AK2,IL7R,MX1,SOD2
CXCL10	YES	response to bacterium	BP_up	NP	HC	CFH,USP18,HSP90B1,HIF1A,CXCL10,B2M,CMPK2,GBP1,GBP2,HMGB1,GBP3,CARD16,ST13,STAT1,GBP4,GBP5,FCGR3A,CXCL9,HERC6,CXCL11,MNDA,PLSCR1,HTN1,HTN3,IKZF3,CCDC186,CHMP5,IFI44,CASP1,CASP4,OAS2,IFI16,SP110,IFIT1,RGS1,IFIT3,KMO,KLRK1,SLFN12L,ISG15,EIF2AK2,IL7R,MX1,SOD2
CXCL10	YES	response to cytokine	BP_up	NP	non-viral	CALCOCO2,CFH,CYLD,TPR,USP18,HSP90B1,SP100,HIF1A,SLK,DDX58,CXCL10,BCLAF1,PSMA2,PSMA4,B2M,GBP1,GBP2,HMGB1,IRF1,GBP3,TRIM34,CARD16,RPS27A,TRIM22,STAT1,CREBRF,ZBP1,IRF9,PNPT1,UBC,PTPRC,GBP4,GBP5,IFITM3,BST2,CXCL9,CCL4,PARP9,KIF5B,CXCL11,MNDA,PLSCR1,HSP90AA1,HSP90AB1,CASP1,CASP4,IFITM1,BIRC3,OAS2,OAS3,PARP14,SKIL,SKP1,IFI16,IFI27,IFIT2,PIAS1,IFIT1,IFIT3,YWHAZ,KMO,OPRD1,RSAD2,ISG15,EGR1,TNFSF13B,EIF4A2…
CXCL10	YES	response to cytokine	BP_up	NP	HC	CALCOCO2,CFH,CYLD,TPR,USP18,HSP90B1,SP100,HIF1A,SLK,DDX58,CXCL10,BCLAF1,PSMA2,PSMA4,B2M,GBP1,GBP2,HMGB1,IRF1,GBP3,TRIM34,CARD16,RPS27A,TRIM22,STAT1,CREBRF,ZBP1,IRF9,PNPT1,UBC,PTPRC,GBP4,GBP5,IFITM3,BST2,CXCL9,CCL4,PARP9,KIF5B,CXCL11,MNDA,PLSCR1,HSP90AA1,HSP90AB1,CASP1,CASP4,IFITM1,BIRC3,OAS2,OAS3,PARP14,SKIL,SKP1,IFI16,IFI27,IFIT2,PIAS1,IFIT1,IFIT3,YWHAZ,KMO,OPRD1,RSAD2,ISG15,EGR1,TNFSF13B,EIF4A2…
CXCL10	YES	response to lipopolysaccharide	BP_up	NP	non-viral	CFH,HIF1A,CXCL10,B2M,CMPK2,GBP1,GBP2,HMGB1,GBP3,CARD16,STAT1,FCGR3A,CXCL9,CXCL11,PLSCR1,CHMP5,CASP1,KMO,KLRK1,EIF2AK2,SOD2
CXCL10	YES	response to lipopolysaccharide	BP_up	NP	HC	CFH,HIF1A,CXCL10,B2M,CMPK2,GBP1,GBP2,HMGB1,GBP3,CARD16,STAT1,FCGR3A,CXCL9,CXCL11,PLSCR1,CHMP5,CASP1,KMO,KLRK1,EIF2AK2,SOD2
CXCL10	YES	response to molecule of bacterial origin	BP_up	NP	non-viral	CFH,HIF1A,CXCL10,B2M,CMPK2,GBP1,GBP2,HMGB1,GBP3,CARD16,STAT1,FCGR3A,CXCL9,CXCL11,PLSCR1,CHMP5,CASP1,KMO,KLRK1,EIF2AK2,SOD2
CXCL10	YES	response to molecule of bacterial origin	BP_up	NP	HC	CFH,HIF1A,CXCL10,B2M,CMPK2,GBP1,GBP2,HMGB1,GBP3,CARD16,STAT1,FCGR3A,CXCL9,CXCL11,PLSCR1,CHMP5,CASP1,KMO,KLRK1,EIF2AK2,SOD2
CXCL10	YES	response to virus	BP_up	NP	non-viral	HIF1A,DDX58,CXCL10,PSMA2,NT5C3A,GBP1,GBP2,IFIT5,IRF1,GBP3,TRIM34,DTX3L,TRIM22,STAT1,ZBP1,IRF9,PTPRC,IFITM3,BST2,CXCL9,CCL4,PARP9,IFI44L,USP15,PLSCR1,HSP90AA1,DDX60,IFI44,IFITM1,BIRC3,OAS2,OAS3,IFI16,IFI27,IFIT2,IFIT1,IFIT3,RSAD2,ISG15,OASL,PCBP2,IFI6,EIF2AK2,MX1,HERC5,MX2,ZC3HAV1
CXCL10	YES	response to virus	BP_up	NP	HC	HIF1A,DDX58,CXCL10,PSMA2,NT5C3A,GBP1,GBP2,IFIT5,IRF1,GBP3,TRIM34,DTX3L,TRIM22,STAT1,ZBP1,IRF9,PTPRC,IFITM3,BST2,CXCL9,CCL4,PARP9,IFI44L,USP15,PLSCR1,HSP90AA1,DDX60,IFI44,IFITM1,BIRC3,OAS2,OAS3,IFI16,IFI27,IFIT2,IFIT1,IFIT3,RSAD2,ISG15,OASL,PCBP2,IFI6,EIF2AK2,MX1,HERC5,MX2,ZC3HAV1
CXCL10	YES	T cell chemotaxis	BP_up	NP	non-viral	CXCL10;CXCL11
CXCL10	YES	T cell migration	BP_up	NP	non-viral	CXCL10;CXCL11
CXCL10	YES	Type II interferon signaling (IFNG)	pathways	NP	HC	CXCL9,ISG15,PRKCD,EIF2AK2,IRF9,IFI6,SPI1,GBP1,STAT1,IFIT2,CXCL10,IRF1
CXCL10	YES	Type II interferon signaling (IFNG)	pathways	NP	non-viral	CXCL9,IFI6,GBP1,STAT1,OAS1,IFIT2,IFNGR1,ISG15,PRKCD,CXCL10
CXCL11	YES	adenylate cyclase-activating G protein-coupled receptor signaling pathway	BP_up	NP	non-viral	CXCL10;CXCL9;CXCL11
CXCL11	YES	adenylate cyclase-modulating G protein-coupled receptor signaling pathway	BP_up	NP	non-viral	CXCL10;CXCL9;CXCL11;RGS1
CXCL11	YES	antimicrobial humoral immune response mediated by antimicrobial peptide	BP_up	NP	non-viral	CXCL10;CXCL9;CXCL11
CXCL11	YES	cell killing	BP_up	NP	non-viral	CFH,CXCL10,GIMAP5,B2M,PTPRC,CXCL9,CXCL11,HSP90AB1,HTN1,HTN3,KLRK1,SLAMF7,IL7R
CXCL11	YES	cell killing	BP_up	NP	HC	CFH,CXCL10,GIMAP5,B2M,PTPRC,CXCL9,CXCL11,HSP90AB1,HTN1,HTN3,KLRK1,SLAMF7,IL7R
CXCL11	YES	cellular response to biotic stimulus	BP_up	NP	non-viral	CFH,HIF1A,CXCL10,B2M,CMPK2,GBP1,GBP2,HMGB1,GBP3,CARD16,STAT1,FCGR3A,CXCL9,CXCL11,PLSCR1,CHMP5,CASP1,KMO,KLRK1,TXNIP
CXCL11	YES	cellular response to biotic stimulus	BP_up	NP	HC	CFH,HIF1A,CXCL10,B2M,CMPK2,GBP1,GBP2,HMGB1,GBP3,CARD16,STAT1,FCGR3A,CXCL9,CXCL11,PLSCR1,CHMP5,CASP1,KMO,KLRK1,TXNIP
CXCL11	YES	cellular response to chemokine	BP_up	NP	non-viral	CCR1;CXCL10;CXCL9;CXCL11
CXCL11	YES	cellular response to cytokine stimulus	BP_up	NP	non-viral	CFH,CYLD,TPR,USP18,HSP90B1,SP100,HIF1A,SLK,DDX58,CXCL10,BCLAF1,PSMA2,PSMA4,B2M,GBP1,GBP2,HMGB1,IRF1,GBP3,TRIM34,CARD16,RPS27A,TRIM22,STAT1,CREBRF,ZBP1,IRF9,PNPT1,UBC,PTPRC,GBP4,GBP5,IFITM3,BST2,CXCL9,CCL4,PARP9,KIF5B,CXCL11,MNDA,PLSCR1,HSP90AA1,HSP90AB1,CASP1,CASP4,IFITM1,BIRC3,OAS2,OAS3,PARP14,SKP1,IFI16,IFI27,IFIT2,PIAS1,IFIT1,IFIT3,YWHAZ,KMO,OPRD1,RSAD2,ISG15,EGR1,TNFSF13B,EIF4A2,OASL,OTUD4,EL…
CXCL11	YES	cellular response to cytokine stimulus	BP_up	NP	HC	CFH,CYLD,TPR,USP18,HSP90B1,SP100,HIF1A,SLK,DDX58,CXCL10,BCLAF1,PSMA2,PSMA4,B2M,GBP1,GBP2,HMGB1,IRF1,GBP3,TRIM34,CARD16,RPS27A,TRIM22,STAT1,CREBRF,ZBP1,IRF9,PNPT1,UBC,PTPRC,GBP4,GBP5,IFITM3,BST2,CXCL9,CCL4,PARP9,KIF5B,CXCL11,MNDA,PLSCR1,HSP90AA1,HSP90AB1,CASP1,CASP4,IFITM1,BIRC3,OAS2,OAS3,PARP14,SKP1,IFI16,IFI27,IFIT2,PIAS1,IFIT1,IFIT3,YWHAZ,KMO,OPRD1,RSAD2,ISG15,EGR1,TNFSF13B,EIF4A2,OASL,OTUD4,EL…
CXCL11	YES	cellular response to lipid	BP_up	NP	non-viral	CFH,HIF1A,CXCL10,B2M,CMPK2,GBP1,GBP2,HMGB1,IRF1,GBP3,CARD16,HNRNPA1,STAT1,HNRNPK,CREBRF,FCGR3A,CXCL9,CXCL11,PLSCR1,NPM1,NTRK3,CHMP5,CASP1,REST,KMO,KLRK1,USP8,EGR1,EIF4E
CXCL11	YES	cellular response to lipid	BP_up	NP	HC	CFH,HIF1A,CXCL10,B2M,CMPK2,GBP1,GBP2,HMGB1,IRF1,GBP3,CARD16,HNRNPA1,STAT1,HNRNPK,CREBRF,FCGR3A,CXCL9,CXCL11,PLSCR1,NPM1,NTRK3,CHMP5,CASP1,REST,KMO,KLRK1,USP8,EGR1,EIF4E
CXCL11	YES	cellular response to lipopolysaccharide	BP_up	NP	non-viral	CXCL10;CXCL9;CXCL11
CXCL11	YES	cellular response to lipopolysaccharide	BP_up	NP	non-viral	CFH,HIF1A,CXCL10,B2M,CMPK2,GBP1,GBP2,HMGB1,GBP3,CARD16,STAT1,FCGR3A,CXCL9,CXCL11,PLSCR1,CHMP5,CASP1,KMO,KLRK1
CXCL11	YES	cellular response to lipopolysaccharide	BP_up	NP	HC	CFH,HIF1A,CXCL10,B2M,CMPK2,GBP1,GBP2,HMGB1,GBP3,CARD16,STAT1,FCGR3A,CXCL9,CXCL11,PLSCR1,CHMP5,CASP1,KMO,KLRK1
CXCL11	YES	cellular response to molecule of bacterial origin	BP_up	NP	non-viral	CXCL10;CXCL9;CXCL11
CXCL11	YES	cellular response to molecule of bacterial origin	BP_up	NP	non-viral	CFH,HIF1A,CXCL10,B2M,CMPK2,GBP1,GBP2,HMGB1,GBP3,CARD16,STAT1,FCGR3A,CXCL9,CXCL11,PLSCR1,CHMP5,CASP1,KMO,KLRK1
CXCL11	YES	cellular response to molecule of bacterial origin	BP_up	NP	HC	CFH,HIF1A,CXCL10,B2M,CMPK2,GBP1,GBP2,HMGB1,GBP3,CARD16,STAT1,FCGR3A,CXCL9,CXCL11,PLSCR1,CHMP5,CASP1,KMO,KLRK1
CXCL11	YES	chemokine activity	MF_up	NP	non-viral	CXCL10;CXCL9;CXCL11
CXCL11	YES	chemokine receptor binding	MF_up	NP	non-viral	CXCL10;CXCL9;CXCL11
CXCL11	YES	chemokine-mediated signaling pathway	BP_up	NP	non-viral	CCR1;CXCL10;CXCL9;CXCL11
CXCL11	YES	CXCR chemokine receptor binding	MF_up	NP	non-viral	CXCL10;CXCL9;CXCL11
CXCL11	YES	CXCR chemokine receptor binding	MF_up	NP	non-viral	CXCL10,CXCL9,CXCL11
CXCL11	YES	CXCR chemokine receptor binding	MF_up	NP	HC	CXCL10,CXCL9,CXCL11
CXCL11	YES	CXCR3 chemokine receptor binding	MF_up	NP	HC	CXCL10;CXCL11;CXCL9
CXCL11	YES	CXCR3 chemokine receptor binding	MF_up	NP	non-viral	CXCL10;CXCL11;CXCL9
CXCL11	YES	CXCR3 chemokine receptor binding	MF_up	NP	non-viral	CXCL10,CXCL9,CXCL11
CXCL11	YES	CXCR3 chemokine receptor binding	MF_up	NP	HC	CXCL10,CXCL9,CXCL11
CXCL11	YES	cytokine-mediated signaling pathway	BP_up	NP	HC	IFITM3;OPRD1;IFITM1;SP100;CXCL9;IFIT5;IFI6;IFIT1;HIF1A;IFIT3;IFIT2;HSP90B1;TNFSF13B;OASL;UBC;CCL4;CASP1;RPS27A;GBP2;B2M;GBP1;TRIM22;SKP1;EGR1;HSP90AA1;RSAD2;STAT1;MX2;MX1;ISG15;SOD2;YWHAZ;BST2;CXCL10;CXCL11;PSMA4;IFI27;PSMA2;OAS2;OAS3;IRF1;XAF1;IL7R;SOS1;IRF9;BIRC3;TRIM34
CXCL11	YES	cytokine-mediated signaling pathway	BP_up	NP	non-viral	IFITM3;CXCL9;IFITM1;IFITM2;IFIT5;IFI6;IFIT1;IFIT3;IFIT2;OASL;TNFSF13B;GBP1;TRIM22;CCR1;RSAD2;STAT1;MX2;MX1;ISG15;BST2;CXCL10;CXCL11;OAS1;IFI27;OAS2;OAS3;XAF1
CXCL11	YES	cytokine-mediated signaling pathway	BP_up	NP	non-viral	CYLD,USP18,HSP90B1,SP100,HIF1A,DDX58,CXCL10,PSMA2,PSMA4,B2M,GBP1,GBP2,IRF1,TRIM34,CARD16,RPS27A,TRIM22,STAT1,CREBRF,ZBP1,IRF9,UBC,PTPRC,IFITM3,BST2,CXCL9,CCL4,PARP9,CXCL11,HSP90AA1,HSP90AB1,CASP1,CASP4,IFITM1,BIRC3,OAS2,OAS3,PARP14,SKP1,IFI27,IFIT2,PIAS1,IFIT1,IFIT3,YWHAZ,OPRD1,RSAD2,ISG15,EGR1,TNFSF13B,OASL,OTUD4,ELF1,XAF1,IFI6,IL7R,MX1,SOD2,MX2,SOS1
CXCL11	YES	cytokine-mediated signaling pathway	BP_up	NP	HC	CYLD,USP18,HSP90B1,SP100,HIF1A,DDX58,CXCL10,PSMA2,PSMA4,B2M,GBP1,GBP2,IRF1,TRIM34,CARD16,RPS27A,TRIM22,STAT1,CREBRF,ZBP1,IRF9,UBC,PTPRC,IFITM3,BST2,CXCL9,CCL4,PARP9,CXCL11,HSP90AA1,HSP90AB1,CASP1,CASP4,IFITM1,BIRC3,OAS2,OAS3,PARP14,SKP1,IFI27,IFIT2,PIAS1,IFIT1,IFIT3,YWHAZ,OPRD1,RSAD2,ISG15,EGR1,TNFSF13B,OASL,OTUD4,ELF1,XAF1,IFI6,IL7R,MX1,SOD2,MX2,SOS1
CXCL11	YES	Ensemble of genes encoding extracellular matrix and extracellular matrix-associated proteins	pathways	NP	HC	MATN2,CD109,MMP21,MFGE8,CXCL9,MMP15,LTBP4,AMH,COL20A1,SEMA4G,MST1,CHRD,MUC3A,HYAL2,CTSF,TNFSF12,TNFSF10,BMP1,BMP7,BMP8B,SERPING1,COL6A6,PDGFA,CHAD,SEMA5B,MUC17,PLXNB3,COL1A2,COL4A2,COL4A3,COL4A4,COL6A2,COL6A3,COL8A2,COL9A2,COL9A3,COL15A1,COMP,ADAMTS3,ADAMTS2,MMP28,NRG2,CRELD2,EPGN,COL23A1,SRGN,CSPG4,SCUBE3,CTSS,ADAMTSL2,RELN,SEMA4C,COCH,DMBT1,CLEC2B,FGFBP1,NDNF,OGFOD2,MEGF6,MEGF8,ANGPTL4,EGFL7,ER…
CXCL11	YES	granulocyte chemotaxis	BP_up	NP	non-viral	CXCL10;CXCL9;CXCL11
CXCL11	YES	inflammatory response	BP_up	NP	non-viral	CCR1;CXCL10;CXCL9;CXCL11;SIGLEC1
CXCL11	YES	lymphocyte chemotaxis	BP_up	NP	non-viral	CXCL10;CXCL11
CXCL11	YES	maintenance of location in cell	BP_up	NP	non-viral	HSP90B1,SP100,CXCL10,TWF1,PTPRC,CXCL9,CXCL11,ARHGAP21,SKP1,SRGN,FTH1,FCRL5
CXCL11	YES	maintenance of location in cell	BP_up	NP	HC	HSP90B1,SP100,CXCL10,TWF1,PTPRC,CXCL9,CXCL11,ARHGAP21,SKP1,SRGN,FTH1,FCRL5
CXCL11	YES	neutrophil chemotaxis	BP_up	NP	non-viral	CXCL10;CXCL9;CXCL11
CXCL11	YES	neutrophil migration	BP_up	NP	non-viral	CXCL10;CXCL9;CXCL11
CXCL11	YES	positive regulation of calcium ion transmembrane transport	BP_up	NP	non-viral	CXCL10;CXCL9;CXCL11
CXCL11	YES	positive regulation of calcium ion transport into cytosol	BP_up	NP	non-viral	CXCL10;CXCL9;CXCL11
CXCL11	YES	positive regulation of release of sequestered calcium ion into cytosol	BP_up	NP	non-viral	CXCL10;CXCL9;CXCL11
CXCL11	YES	regulation of release of sequestered calcium ion into cytosol	BP_up	NP	non-viral	CXCL10;CXCL9;CXCL11
CXCL11	YES	response to bacterium	BP_up	NP	non-viral	CFH,USP18,HSP90B1,HIF1A,CXCL10,B2M,CMPK2,GBP1,GBP2,HMGB1,GBP3,CARD16,ST13,STAT1,GBP4,GBP5,FCGR3A,CXCL9,HERC6,CXCL11,MNDA,PLSCR1,HTN1,HTN3,IKZF3,CCDC186,CHMP5,IFI44,CASP1,CASP4,OAS2,IFI16,SP110,IFIT1,RGS1,IFIT3,KMO,KLRK1,SLFN12L,ISG15,EIF2AK2,IL7R,MX1,SOD2
CXCL11	YES	response to bacterium	BP_up	NP	HC	CFH,USP18,HSP90B1,HIF1A,CXCL10,B2M,CMPK2,GBP1,GBP2,HMGB1,GBP3,CARD16,ST13,STAT1,GBP4,GBP5,FCGR3A,CXCL9,HERC6,CXCL11,MNDA,PLSCR1,HTN1,HTN3,IKZF3,CCDC186,CHMP5,IFI44,CASP1,CASP4,OAS2,IFI16,SP110,IFIT1,RGS1,IFIT3,KMO,KLRK1,SLFN12L,ISG15,EIF2AK2,IL7R,MX1,SOD2
CXCL11	YES	response to cytokine	BP_up	NP	non-viral	CALCOCO2,CFH,CYLD,TPR,USP18,HSP90B1,SP100,HIF1A,SLK,DDX58,CXCL10,BCLAF1,PSMA2,PSMA4,B2M,GBP1,GBP2,HMGB1,IRF1,GBP3,TRIM34,CARD16,RPS27A,TRIM22,STAT1,CREBRF,ZBP1,IRF9,PNPT1,UBC,PTPRC,GBP4,GBP5,IFITM3,BST2,CXCL9,CCL4,PARP9,KIF5B,CXCL11,MNDA,PLSCR1,HSP90AA1,HSP90AB1,CASP1,CASP4,IFITM1,BIRC3,OAS2,OAS3,PARP14,SKIL,SKP1,IFI16,IFI27,IFIT2,PIAS1,IFIT1,IFIT3,YWHAZ,KMO,OPRD1,RSAD2,ISG15,EGR1,TNFSF13B,EIF4A2…
CXCL11	YES	response to cytokine	BP_up	NP	HC	CALCOCO2,CFH,CYLD,TPR,USP18,HSP90B1,SP100,HIF1A,SLK,DDX58,CXCL10,BCLAF1,PSMA2,PSMA4,B2M,GBP1,GBP2,HMGB1,IRF1,GBP3,TRIM34,CARD16,RPS27A,TRIM22,STAT1,CREBRF,ZBP1,IRF9,PNPT1,UBC,PTPRC,GBP4,GBP5,IFITM3,BST2,CXCL9,CCL4,PARP9,KIF5B,CXCL11,MNDA,PLSCR1,HSP90AA1,HSP90AB1,CASP1,CASP4,IFITM1,BIRC3,OAS2,OAS3,PARP14,SKIL,SKP1,IFI16,IFI27,IFIT2,PIAS1,IFIT1,IFIT3,YWHAZ,KMO,OPRD1,RSAD2,ISG15,EGR1,TNFSF13B,EIF4A2…
CXCL11	YES	response to lipopolysaccharide	BP_up	NP	non-viral	CFH,HIF1A,CXCL10,B2M,CMPK2,GBP1,GBP2,HMGB1,GBP3,CARD16,STAT1,FCGR3A,CXCL9,CXCL11,PLSCR1,CHMP5,CASP1,KMO,KLRK1,EIF2AK2,SOD2
CXCL11	YES	response to lipopolysaccharide	BP_up	NP	HC	CFH,HIF1A,CXCL10,B2M,CMPK2,GBP1,GBP2,HMGB1,GBP3,CARD16,STAT1,FCGR3A,CXCL9,CXCL11,PLSCR1,CHMP5,CASP1,KMO,KLRK1,EIF2AK2,SOD2
CXCL11	YES	response to molecule of bacterial origin	BP_up	NP	non-viral	CFH,HIF1A,CXCL10,B2M,CMPK2,GBP1,GBP2,HMGB1,GBP3,CARD16,STAT1,FCGR3A,CXCL9,CXCL11,PLSCR1,CHMP5,CASP1,KMO,KLRK1,EIF2AK2,SOD2
CXCL11	YES	response to molecule of bacterial origin	BP_up	NP	HC	CFH,HIF1A,CXCL10,B2M,CMPK2,GBP1,GBP2,HMGB1,GBP3,CARD16,STAT1,FCGR3A,CXCL9,CXCL11,PLSCR1,CHMP5,CASP1,KMO,KLRK1,EIF2AK2,SOD2
CXCL11	YES	T cell chemotaxis	BP_up	NP	non-viral	CXCL10;CXCL11
CXCL11	YES	T cell migration	BP_up	NP	non-viral	CXCL10;CXCL11
IFI44L	YES	defense response to other organism	BP_up	NP	non-viral	CALCOCO2,CFH,CYLD,USP18,HSP90B1,SP100,DDX58,CXCL10,GIMAP5,PSMA2,NT5C3A,PSMA4,MATR3,B2M,GBP1,GBP2,IFIT5,HMGB1,IRF1,GBP3,TRIM34,CD46,DTX3L,ANKHD1,TRIM22,STAT1,ZBP1,IRF9,PTPRC,GBP4,GBP5,IFITM3,BST2,CXCL9,SERPING1,CCL4,PARP9,IFI44L,KIF5B,HERC6,USP15,MNDA,PLSCR1,HSP90AA1,HSP90AB1,HTN1,HTN3,DDX60,CASP1,CASP4,IFITM1,BIRC3,OAS2,OAS3,PARP14,SKP1,IFI16,IFI27,SP110,IFIT2,ZBTB1,PIAS1,IFIT1,IFIT3,KLRK1,RSAD2,…
IFI44L	YES	defense response to other organism	BP_up	NP	HC	CALCOCO2,CFH,CYLD,USP18,HSP90B1,SP100,DDX58,CXCL10,GIMAP5,PSMA2,NT5C3A,PSMA4,MATR3,B2M,GBP1,GBP2,IFIT5,HMGB1,IRF1,GBP3,TRIM34,CD46,DTX3L,ANKHD1,TRIM22,STAT1,ZBP1,IRF9,PTPRC,GBP4,GBP5,IFITM3,BST2,CXCL9,SERPING1,CCL4,PARP9,IFI44L,KIF5B,HERC6,USP15,MNDA,PLSCR1,HSP90AA1,HSP90AB1,HTN1,HTN3,DDX60,CASP1,CASP4,IFITM1,BIRC3,OAS2,OAS3,PARP14,SKP1,IFI16,IFI27,SP110,IFIT2,ZBTB1,PIAS1,IFIT1,IFIT3,KLRK1,RSAD2,…
IFI44L	YES	defense response to symbiont	BP_up	NP	HC	IFITM3;IFITM1;IFIT5;IFI6;IFIT1;IFI44L;IFIT3;IFIT2;OASL;IFI16;ZBP1;RSAD2;DDX58;STAT1;MX2;MX1;EIF2AK2;ISG15;BST2;NT5C3A;PLSCR1;PTPRC;IFI27;OAS2;IRF1;OAS3
IFI44L	YES	defense response to symbiont	BP_up	NP	non-viral	IFITM3;RTP4;IFITM1;IFITM2;RSAD2;DDX58;STAT1;MX2;MX1;IFIT5;IFI6;ISG15;IFIT1;IFI44L;IFIT3;IFIT2;OASL;BST2;OAS1;IFI27;OAS2;OAS3
IFI44L	YES	defense response to symbiont	BP_up	NP	non-viral	DDX58,CXCL10,NT5C3A,GBP1,GBP2,IFIT5,IRF1,GBP3,TRIM34,DTX3L,TRIM22,STAT1,ZBP1,IRF9,PTPRC,IFITM3,BST2,CXCL9,PARP9,IFI44L,USP15,PLSCR1,HSP90AA1,DDX60,IFITM1,BIRC3,OAS2,OAS3,IFI16,IFI27,IFIT2,IFIT1,IFIT3,RSAD2,ISG15,OASL,PCBP2,IFI6,EIF2AK2,MX1,HERC5,MX2,ZC3HAV1
IFI44L	YES	defense response to symbiont	BP_up	NP	HC	DDX58,CXCL10,NT5C3A,GBP1,GBP2,IFIT5,IRF1,GBP3,TRIM34,DTX3L,TRIM22,STAT1,ZBP1,IRF9,PTPRC,IFITM3,BST2,CXCL9,PARP9,IFI44L,USP15,PLSCR1,HSP90AA1,DDX60,IFITM1,BIRC3,OAS2,OAS3,IFI16,IFI27,IFIT2,IFIT1,IFIT3,RSAD2,ISG15,OASL,PCBP2,IFI6,EIF2AK2,MX1,HERC5,MX2,ZC3HAV1
IFI44L	YES	defense response to virus	BP_up	NP	HC	IFITM3;IFITM1;IFIT5;IFI6;IFIT1;IFI44L;IFIT3;IFIT2;OASL;IFI16;ZBP1;RSAD2;DDX58;STAT1;MX2;MX1;EIF2AK2;ISG15;BST2;NT5C3A;CXCL10;PLSCR1;PTPRC;IFI27;OAS2;IRF1;OAS3
IFI44L	YES	defense response to virus	BP_up	NP	non-viral	IFITM3;RTP4;IFITM1;IFITM2;RSAD2;DDX58;STAT1;MX2;MX1;IFIT5;IFI6;ISG15;IFIT1;IFI44L;IFIT3;IFIT2;OASL;BST2;CXCL10;OAS1;IFI27;OAS2;OAS3
IFI44L	YES	defense response to virus	BP_up	NP	non-viral	DDX58,CXCL10,NT5C3A,GBP1,GBP2,IFIT5,IRF1,GBP3,TRIM34,DTX3L,TRIM22,STAT1,ZBP1,IRF9,PTPRC,IFITM3,BST2,CXCL9,PARP9,IFI44L,USP15,PLSCR1,HSP90AA1,DDX60,IFITM1,BIRC3,OAS2,OAS3,IFI16,IFI27,IFIT2,IFIT1,IFIT3,RSAD2,ISG15,OASL,PCBP2,IFI6,EIF2AK2,MX1,HERC5,MX2,ZC3HAV1
IFI44L	YES	defense response to virus	BP_up	NP	HC	DDX58,CXCL10,NT5C3A,GBP1,GBP2,IFIT5,IRF1,GBP3,TRIM34,DTX3L,TRIM22,STAT1,ZBP1,IRF9,PTPRC,IFITM3,BST2,CXCL9,PARP9,IFI44L,USP15,PLSCR1,HSP90AA1,DDX60,IFITM1,BIRC3,OAS2,OAS3,IFI16,IFI27,IFIT2,IFIT1,IFIT3,RSAD2,ISG15,OASL,PCBP2,IFI6,EIF2AK2,MX1,HERC5,MX2,ZC3HAV1
IFI44L	YES	GTP binding	MF_up	NP	non-viral	GIMAP4,ARL17B,GIMAP5,RAB11A,GBP1,GBP2,GBP3,FPGT,ARL5A,GBP4,GBP5,IFI44L,HSP90AA1,HSP90AB1,IFI44,EEF1A1,MX1,MX2
IFI44L	YES	GTP binding	MF_up	NP	HC	GIMAP4,ARL17B,GIMAP5,RAB11A,GBP1,GBP2,GBP3,FPGT,ARL5A,GBP4,GBP5,IFI44L,HSP90AA1,HSP90AB1,IFI44,EEF1A1,MX1,MX2
IFI44L	YES	guanyl nucleotide binding	MF_up	NP	non-viral	GIMAP4,ARL17B,GIMAP5,RAB11A,GBP1,GBP2,GBP3,FPGT,GDI2,ARL5A,GBP4,GBP5,IFI44L,HSP90AA1,HSP90AB1,IFI44,EEF1A1,MX1,MX2
IFI44L	YES	guanyl nucleotide binding	MF_up	NP	HC	GIMAP4,ARL17B,GIMAP5,RAB11A,GBP1,GBP2,GBP3,FPGT,GDI2,ARL5A,GBP4,GBP5,IFI44L,HSP90AA1,HSP90AB1,IFI44,EEF1A1,MX1,MX2
IFI44L	YES	guanyl ribonucleotide binding	MF_up	NP	non-viral	GIMAP4,ARL17B,GIMAP5,RAB11A,GBP1,GBP2,GBP3,FPGT,GDI2,ARL5A,GBP4,GBP5,IFI44L,HSP90AA1,HSP90AB1,IFI44,EEF1A1,MX1,MX2
IFI44L	YES	guanyl ribonucleotide binding	MF_up	NP	HC	GIMAP4,ARL17B,GIMAP5,RAB11A,GBP1,GBP2,GBP3,FPGT,GDI2,ARL5A,GBP4,GBP5,IFI44L,HSP90AA1,HSP90AB1,IFI44,EEF1A1,MX1,MX2
IFI44L	YES	immune effector process	BP_up	NP	non-viral	CFH,DDX58,CXCL10,GIMAP5,PSMA2,NT5C3A,B2M,GAPT,GBP1,GBP2,IFIT5,HMGB1,IRF1,NBN,GBP3,TRIM34,CD46,DTX3L,KMT2E,PGAM1,GDI2,TRIM22,STAT1,ZBP1,S100A11,IRF9,PTPRC,FCGR3A,IFITM3,BST2,CXCL9,SERPING1,PARP9,IFI44L,USP15,MNDA,PLSCR1,HSP90AA1,HSP90AB1,SELL,DDX60,IFITM1,BIRC3,OAS2,OAS3,IFI16,IFI27,IFIT2,ZBTB1,IFIT1,OLR1,IFIT3,YWHAZ,EEF1A1,KLRK1,RSAD2,ISG15,OASL,FTH1,SLAMF7,PCBP2,IFI6,EIF2AK2,CTSS,IL7R,MX1,HERC5,…
IFI44L	YES	immune effector process	BP_up	NP	HC	CFH,DDX58,CXCL10,GIMAP5,PSMA2,NT5C3A,B2M,GAPT,GBP1,GBP2,IFIT5,HMGB1,IRF1,NBN,GBP3,TRIM34,CD46,DTX3L,KMT2E,PGAM1,GDI2,TRIM22,STAT1,ZBP1,S100A11,IRF9,PTPRC,FCGR3A,IFITM3,BST2,CXCL9,SERPING1,PARP9,IFI44L,USP15,MNDA,PLSCR1,HSP90AA1,HSP90AB1,SELL,DDX60,IFITM1,BIRC3,OAS2,OAS3,IFI16,IFI27,IFIT2,ZBTB1,IFIT1,OLR1,IFIT3,YWHAZ,EEF1A1,KLRK1,RSAD2,ISG15,OASL,FTH1,SLAMF7,PCBP2,IFI6,EIF2AK2,CTSS,IL7R,MX1,HERC5,…
IFI44L	YES	nucleoside binding	MF_up	NP	non-viral	GIMAP4,ARL17B,GIMAP5,RAB11A,GBP1,GBP2,GBP3,FPGT,GDI2,ARL5A,GBP4,GBP5,IFI44L,HSP90AA1,HSP90AB1,IFI44,EEF1A1,MX1,MX2
IFI44L	YES	nucleoside binding	MF_up	NP	HC	GIMAP4,ARL17B,GIMAP5,RAB11A,GBP1,GBP2,GBP3,FPGT,GDI2,ARL5A,GBP4,GBP5,IFI44L,HSP90AA1,HSP90AB1,IFI44,EEF1A1,MX1,MX2
IFI44L	YES	purine nucleoside binding	MF_up	NP	non-viral	GIMAP4,ARL17B,GIMAP5,RAB11A,GBP1,GBP2,GBP3,FPGT,GDI2,ARL5A,GBP4,GBP5,IFI44L,HSP90AA1,HSP90AB1,IFI44,EEF1A1,MX1,MX2
IFI44L	YES	purine nucleoside binding	MF_up	NP	HC	GIMAP4,ARL17B,GIMAP5,RAB11A,GBP1,GBP2,GBP3,FPGT,GDI2,ARL5A,GBP4,GBP5,IFI44L,HSP90AA1,HSP90AB1,IFI44,EEF1A1,MX1,MX2
IFI44L	YES	purine ribonucleoside binding	MF_up	NP	non-viral	GIMAP4,ARL17B,GIMAP5,RAB11A,GBP1,GBP2,GBP3,FPGT,GDI2,ARL5A,GBP4,GBP5,IFI44L,HSP90AA1,HSP90AB1,IFI44,EEF1A1,MX1,MX2
IFI44L	YES	purine ribonucleoside binding	MF_up	NP	HC	GIMAP4,ARL17B,GIMAP5,RAB11A,GBP1,GBP2,GBP3,FPGT,GDI2,ARL5A,GBP4,GBP5,IFI44L,HSP90AA1,HSP90AB1,IFI44,EEF1A1,MX1,MX2
IFI44L	YES	purine ribonucleoside triphosphate binding	MF_up	NP	non-viral	GIMAP4,HSP90B1,SLK,ARL17B,ATRX,DDX58,GIMAP5,B2M,HSPH1,RAB11A,CMPK2,GBP1,GBP2,GBP3,CHD1,FPGT,ARL5A,HELB,TWF1,CBWD3,GBP4,GBP5,PIK3C2A,HELZ,TAOK1,IFI44L,DDX60L,KIF5B,DDX39B,HSP90AA1,HSP90AB1,NPM1,HSPE1,DDX60,SMCHD1,NTRK3,KIF21A,IFI44,NEK7,OAS2,CHD9,OAS3,CHORDC1,EEF1A1,ORC4,EIF4A1,EIF4A2,UHMK1,OASL,APOL6,APOL4,EIF2AK2,MX1,MX2,MAP3K2
IFI44L	YES	purine ribonucleoside triphosphate binding	MF_up	NP	HC	GIMAP4,HSP90B1,SLK,ARL17B,ATRX,DDX58,GIMAP5,B2M,HSPH1,RAB11A,CMPK2,GBP1,GBP2,GBP3,CHD1,FPGT,ARL5A,HELB,TWF1,CBWD3,GBP4,GBP5,PIK3C2A,HELZ,TAOK1,IFI44L,DDX60L,KIF5B,DDX39B,HSP90AA1,HSP90AB1,NPM1,HSPE1,DDX60,SMCHD1,NTRK3,KIF21A,IFI44,NEK7,OAS2,CHD9,OAS3,CHORDC1,EEF1A1,ORC4,EIF4A1,EIF4A2,UHMK1,OASL,APOL6,APOL4,EIF2AK2,MX1,MX2,MAP3K2
IFI44L	YES	purine ribonucleotide binding	MF_up	NP	non-viral	GIMAP4,HSP90B1,SLK,ARL17B,ATRX,DDX58,GIMAP5,B2M,HSPH1,RAB11A,CMPK2,GBP1,GBP2,GBP3,CHD1,FPGT,GDI2,ARL5A,HELB,TWF1,CBWD3,GBP4,GBP5,PIK3C2A,HELZ,TAOK1,IFI44L,DDX60L,KIF5B,DDX39B,HSP90AA1,HSP90AB1,NPM1,HSPE1,DDX60,SMCHD1,NTRK3,KIF21A,IFI44,NEK7,OAS2,CHD9,OAS3,CHORDC1,EEF1A1,ORC4,EIF4A1,EIF4A2,UHMK1,OASL,APOL6,APOL4,EIF2AK2,MX1,MX2,MAP3K2
IFI44L	YES	purine ribonucleotide binding	MF_up	NP	HC	GIMAP4,HSP90B1,SLK,ARL17B,ATRX,DDX58,GIMAP5,B2M,HSPH1,RAB11A,CMPK2,GBP1,GBP2,GBP3,CHD1,FPGT,GDI2,ARL5A,HELB,TWF1,CBWD3,GBP4,GBP5,PIK3C2A,HELZ,TAOK1,IFI44L,DDX60L,KIF5B,DDX39B,HSP90AA1,HSP90AB1,NPM1,HSPE1,DDX60,SMCHD1,NTRK3,KIF21A,IFI44,NEK7,OAS2,CHD9,OAS3,CHORDC1,EEF1A1,ORC4,EIF4A1,EIF4A2,UHMK1,OASL,APOL6,APOL4,EIF2AK2,MX1,MX2,MAP3K2
IFI44L	YES	response to virus	BP_up	NP	non-viral	HIF1A,DDX58,CXCL10,PSMA2,NT5C3A,GBP1,GBP2,IFIT5,IRF1,GBP3,TRIM34,DTX3L,TRIM22,STAT1,ZBP1,IRF9,PTPRC,IFITM3,BST2,CXCL9,CCL4,PARP9,IFI44L,USP15,PLSCR1,HSP90AA1,DDX60,IFI44,IFITM1,BIRC3,OAS2,OAS3,IFI16,IFI27,IFIT2,IFIT1,IFIT3,RSAD2,ISG15,OASL,PCBP2,IFI6,EIF2AK2,MX1,HERC5,MX2,ZC3HAV1
IFI44L	YES	response to virus	BP_up	NP	HC	HIF1A,DDX58,CXCL10,PSMA2,NT5C3A,GBP1,GBP2,IFIT5,IRF1,GBP3,TRIM34,DTX3L,TRIM22,STAT1,ZBP1,IRF9,PTPRC,IFITM3,BST2,CXCL9,CCL4,PARP9,IFI44L,USP15,PLSCR1,HSP90AA1,DDX60,IFI44,IFITM1,BIRC3,OAS2,OAS3,IFI16,IFI27,IFIT2,IFIT1,IFIT3,RSAD2,ISG15,OASL,PCBP2,IFI6,EIF2AK2,MX1,HERC5,MX2,ZC3HAV1
IFI44L	YES	ribonucleoside binding	MF_up	NP	non-viral	GIMAP4,ARL17B,GIMAP5,RAB11A,GBP1,GBP2,GBP3,FPGT,GDI2,ARL5A,GBP4,GBP5,IFI44L,HSP90AA1,HSP90AB1,IFI44,EEF1A1,MX1,MX2
IFI44L	YES	ribonucleoside binding	MF_up	NP	HC	GIMAP4,ARL17B,GIMAP5,RAB11A,GBP1,GBP2,GBP3,FPGT,GDI2,ARL5A,GBP4,GBP5,IFI44L,HSP90AA1,HSP90AB1,IFI44,EEF1A1,MX1,MX2
IFI6	YES	apoptotic mitochondrial changes	BP_up	NP	non-viral	IFI6;IFIT2
IFI6	YES	apoptotic process	BP_up	NP	HC	PLSCR1;BCLAF1;IFI27;IRF1;CASP4;MX1;IFI6;CASP1;CIDEB;BCL2L14;IFIT2
IFI6	YES	apoptotic process	BP_up	NP	non-viral	IFI27;MX1;IFI6;IFIT2
IFI6	YES	apoptotic signaling pathway	BP_up	NP	non-viral	CYLD,CIDEB,RPL26,BCL2L14,SP100,HIF1A,TNFSF10,BCLAF1,HSPH1,NBN,BCL2A1,HNRNPK,PTPRC,PHIP,PLSCR1,CUL4A,CASP1,CASP4,SKIL,IFI16,IFI27,YWHAZ,PPP2R5C,IFI6,SOD2
IFI6	YES	apoptotic signaling pathway	BP_up	NP	HC	CYLD,CIDEB,RPL26,BCL2L14,SP100,HIF1A,TNFSF10,BCLAF1,HSPH1,NBN,BCL2A1,HNRNPK,PTPRC,PHIP,PLSCR1,CUL4A,CASP1,CASP4,SKIL,IFI16,IFI27,YWHAZ,PPP2R5C,IFI6,SOD2
IFI6	YES	cellular response to cytokine stimulus	BP_up	NP	non-viral	CFH,CYLD,TPR,USP18,HSP90B1,SP100,HIF1A,SLK,DDX58,CXCL10,BCLAF1,PSMA2,PSMA4,B2M,GBP1,GBP2,HMGB1,IRF1,GBP3,TRIM34,CARD16,RPS27A,TRIM22,STAT1,CREBRF,ZBP1,IRF9,PNPT1,UBC,PTPRC,GBP4,GBP5,IFITM3,BST2,CXCL9,CCL4,PARP9,KIF5B,CXCL11,MNDA,PLSCR1,HSP90AA1,HSP90AB1,CASP1,CASP4,IFITM1,BIRC3,OAS2,OAS3,PARP14,SKP1,IFI16,IFI27,IFIT2,PIAS1,IFIT1,IFIT3,YWHAZ,KMO,OPRD1,RSAD2,ISG15,EGR1,TNFSF13B,EIF4A2,OASL,OTUD4,EL…
IFI6	YES	cellular response to cytokine stimulus	BP_up	NP	HC	CFH,CYLD,TPR,USP18,HSP90B1,SP100,HIF1A,SLK,DDX58,CXCL10,BCLAF1,PSMA2,PSMA4,B2M,GBP1,GBP2,HMGB1,IRF1,GBP3,TRIM34,CARD16,RPS27A,TRIM22,STAT1,CREBRF,ZBP1,IRF9,PNPT1,UBC,PTPRC,GBP4,GBP5,IFITM3,BST2,CXCL9,CCL4,PARP9,KIF5B,CXCL11,MNDA,PLSCR1,HSP90AA1,HSP90AB1,CASP1,CASP4,IFITM1,BIRC3,OAS2,OAS3,PARP14,SKP1,IFI16,IFI27,IFIT2,PIAS1,IFIT1,IFIT3,YWHAZ,KMO,OPRD1,RSAD2,ISG15,EGR1,TNFSF13B,EIF4A2,OASL,OTUD4,EL…
IFI6	YES	cellular response to type I interferon	BP_up	NP	HC	IFITM3;EGR1;IFITM1;SP100;RSAD2;STAT1;MX2;MX1;IFIT5;IFI6;ISG15;IFIT1;IFIT3;IFIT2;OASL;BST2;IFI27;OAS2;IRF1;OAS3;GBP2;XAF1;IRF9
IFI6	YES	cellular response to type I interferon	BP_up	NP	non-viral	IFITM3;IFITM1;IFITM2;RSAD2;STAT1;MX2;MX1;IFIT5;IFI6;ISG15;IFIT1;IFIT3;IFIT2;OASL;BST2;OAS1;IFI27;OAS2;OAS3;XAF1
IFI6	YES	cellular response to type I interferon	BP_up	NP	non-viral	USP18,SP100,DDX58,GBP2,IRF1,STAT1,ZBP1,IRF9,IFITM3,BST2,HSP90AB1,IFITM1,OAS2,OAS3,IFI27,IFIT2,IFIT1,IFIT3,RSAD2,ISG15,EGR1,OASL,XAF1,IFI6,MX1,MX2
IFI6	YES	cellular response to type I interferon	BP_up	NP	HC	USP18,SP100,DDX58,GBP2,IRF1,STAT1,ZBP1,IRF9,IFITM3,BST2,HSP90AB1,IFITM1,OAS2,OAS3,IFI27,IFIT2,IFIT1,IFIT3,RSAD2,ISG15,EGR1,OASL,XAF1,IFI6,MX1,MX2
IFI6	YES	cellular response to virus	BP_up	NP	HC	CXCL10;HSP90AA1;DDX58;IFI6;HIF1A
IFI6	YES	cellular response to virus	BP_up	NP	non-viral	CXCL10;OAS1;DDX58;IFI6
IFI6	YES	cellular response to virus	BP_up	NP	non-viral	HIF1A,DDX58,USP15,HSP90AA1,DDX60,BIRC3,IFI6,ZC3HAV1
IFI6	YES	cellular response to virus	BP_up	NP	HC	HIF1A,DDX58,USP15,HSP90AA1,DDX60,BIRC3,IFI6,ZC3HAV1
IFI6	YES	Cytokine Signaling in Immune system	pathways	NP	HC	SHC3,CCR2,AKT1,RASAL1,IFITM1,BIRC3,BIRC5,PIAS1,SPTBN4,OASL,MX1,MX2,MYC,TNFSF12,B2M,TNFRSF18,TRIM34,TNFRSF11A,SOCS2,GBP4,GBP5,BST2,CAMK2B,CASP1,OAS2,OAS3,OPRD1,IL17RE,IL27,PDGFA,PIK3R2,PIN1,COL1A2,NRG2,SAMHD1,SH2B1,RSAD2,PPP2R5C,ISG15,PRKCD,XAF1,EIF2AK2,PSMA2,PSMA4,DLG4,DUSP7,DUSP8,EGR1,RASA4,EIF4A1,EIF4A2,TRIM17,EIF4E,HERC5,CNKSR1,EREG,RPS27A,TRIM22,IRF9,IFITM3,CCL4,FGFR1,FGFR3,FGFR4,WDR83,SKP1,L…
IFI6	YES	cytokine-mediated signaling pathway	BP_up	NP	HC	IFITM3;OPRD1;IFITM1;SP100;CXCL9;IFIT5;IFI6;IFIT1;HIF1A;IFIT3;IFIT2;HSP90B1;TNFSF13B;OASL;UBC;CCL4;CASP1;RPS27A;GBP2;B2M;GBP1;TRIM22;SKP1;EGR1;HSP90AA1;RSAD2;STAT1;MX2;MX1;ISG15;SOD2;YWHAZ;BST2;CXCL10;CXCL11;PSMA4;IFI27;PSMA2;OAS2;OAS3;IRF1;XAF1;IL7R;SOS1;IRF9;BIRC3;TRIM34
IFI6	YES	cytokine-mediated signaling pathway	BP_up	NP	non-viral	IFITM3;CXCL9;IFITM1;IFITM2;IFIT5;IFI6;IFIT1;IFIT3;IFIT2;OASL;TNFSF13B;GBP1;TRIM22;CCR1;RSAD2;STAT1;MX2;MX1;ISG15;BST2;CXCL10;CXCL11;OAS1;IFI27;OAS2;OAS3;XAF1
IFI6	YES	cytokine-mediated signaling pathway	BP_up	NP	non-viral	CYLD,USP18,HSP90B1,SP100,HIF1A,DDX58,CXCL10,PSMA2,PSMA4,B2M,GBP1,GBP2,IRF1,TRIM34,CARD16,RPS27A,TRIM22,STAT1,CREBRF,ZBP1,IRF9,UBC,PTPRC,IFITM3,BST2,CXCL9,CCL4,PARP9,CXCL11,HSP90AA1,HSP90AB1,CASP1,CASP4,IFITM1,BIRC3,OAS2,OAS3,PARP14,SKP1,IFI27,IFIT2,PIAS1,IFIT1,IFIT3,YWHAZ,OPRD1,RSAD2,ISG15,EGR1,TNFSF13B,OASL,OTUD4,ELF1,XAF1,IFI6,IL7R,MX1,SOD2,MX2,SOS1
IFI6	YES	cytokine-mediated signaling pathway	BP_up	NP	HC	CYLD,USP18,HSP90B1,SP100,HIF1A,DDX58,CXCL10,PSMA2,PSMA4,B2M,GBP1,GBP2,IRF1,TRIM34,CARD16,RPS27A,TRIM22,STAT1,CREBRF,ZBP1,IRF9,UBC,PTPRC,IFITM3,BST2,CXCL9,CCL4,PARP9,CXCL11,HSP90AA1,HSP90AB1,CASP1,CASP4,IFITM1,BIRC3,OAS2,OAS3,PARP14,SKP1,IFI27,IFIT2,PIAS1,IFIT1,IFIT3,YWHAZ,OPRD1,RSAD2,ISG15,EGR1,TNFSF13B,OASL,OTUD4,ELF1,XAF1,IFI6,IL7R,MX1,SOD2,MX2,SOS1
IFI6	YES	defense response to other organism	BP_up	NP	non-viral	CALCOCO2,CFH,CYLD,USP18,HSP90B1,SP100,DDX58,CXCL10,GIMAP5,PSMA2,NT5C3A,PSMA4,MATR3,B2M,GBP1,GBP2,IFIT5,HMGB1,IRF1,GBP3,TRIM34,CD46,DTX3L,ANKHD1,TRIM22,STAT1,ZBP1,IRF9,PTPRC,GBP4,GBP5,IFITM3,BST2,CXCL9,SERPING1,CCL4,PARP9,IFI44L,KIF5B,HERC6,USP15,MNDA,PLSCR1,HSP90AA1,HSP90AB1,HTN1,HTN3,DDX60,CASP1,CASP4,IFITM1,BIRC3,OAS2,OAS3,PARP14,SKP1,IFI16,IFI27,SP110,IFIT2,ZBTB1,PIAS1,IFIT1,IFIT3,KLRK1,RSAD2,…
IFI6	YES	defense response to other organism	BP_up	NP	HC	CALCOCO2,CFH,CYLD,USP18,HSP90B1,SP100,DDX58,CXCL10,GIMAP5,PSMA2,NT5C3A,PSMA4,MATR3,B2M,GBP1,GBP2,IFIT5,HMGB1,IRF1,GBP3,TRIM34,CD46,DTX3L,ANKHD1,TRIM22,STAT1,ZBP1,IRF9,PTPRC,GBP4,GBP5,IFITM3,BST2,CXCL9,SERPING1,CCL4,PARP9,IFI44L,KIF5B,HERC6,USP15,MNDA,PLSCR1,HSP90AA1,HSP90AB1,HTN1,HTN3,DDX60,CASP1,CASP4,IFITM1,BIRC3,OAS2,OAS3,PARP14,SKP1,IFI16,IFI27,SP110,IFIT2,ZBTB1,PIAS1,IFIT1,IFIT3,KLRK1,RSAD2,…
IFI6	YES	defense response to symbiont	BP_up	NP	HC	IFITM3;IFITM1;IFIT5;IFI6;IFIT1;IFI44L;IFIT3;IFIT2;OASL;IFI16;ZBP1;RSAD2;DDX58;STAT1;MX2;MX1;EIF2AK2;ISG15;BST2;NT5C3A;PLSCR1;PTPRC;IFI27;OAS2;IRF1;OAS3
IFI6	YES	defense response to symbiont	BP_up	NP	non-viral	IFITM3;RTP4;IFITM1;IFITM2;RSAD2;DDX58;STAT1;MX2;MX1;IFIT5;IFI6;ISG15;IFIT1;IFI44L;IFIT3;IFIT2;OASL;BST2;OAS1;IFI27;OAS2;OAS3
IFI6	YES	defense response to symbiont	BP_up	NP	non-viral	DDX58,CXCL10,NT5C3A,GBP1,GBP2,IFIT5,IRF1,GBP3,TRIM34,DTX3L,TRIM22,STAT1,ZBP1,IRF9,PTPRC,IFITM3,BST2,CXCL9,PARP9,IFI44L,USP15,PLSCR1,HSP90AA1,DDX60,IFITM1,BIRC3,OAS2,OAS3,IFI16,IFI27,IFIT2,IFIT1,IFIT3,RSAD2,ISG15,OASL,PCBP2,IFI6,EIF2AK2,MX1,HERC5,MX2,ZC3HAV1
IFI6	YES	defense response to symbiont	BP_up	NP	HC	DDX58,CXCL10,NT5C3A,GBP1,GBP2,IFIT5,IRF1,GBP3,TRIM34,DTX3L,TRIM22,STAT1,ZBP1,IRF9,PTPRC,IFITM3,BST2,CXCL9,PARP9,IFI44L,USP15,PLSCR1,HSP90AA1,DDX60,IFITM1,BIRC3,OAS2,OAS3,IFI16,IFI27,IFIT2,IFIT1,IFIT3,RSAD2,ISG15,OASL,PCBP2,IFI6,EIF2AK2,MX1,HERC5,MX2,ZC3HAV1
IFI6	YES	defense response to virus	BP_up	NP	HC	IFITM3;IFITM1;IFIT5;IFI6;IFIT1;IFI44L;IFIT3;IFIT2;OASL;IFI16;ZBP1;RSAD2;DDX58;STAT1;MX2;MX1;EIF2AK2;ISG15;BST2;NT5C3A;CXCL10;PLSCR1;PTPRC;IFI27;OAS2;IRF1;OAS3
IFI6	YES	defense response to virus	BP_up	NP	non-viral	IFITM3;RTP4;IFITM1;IFITM2;RSAD2;DDX58;STAT1;MX2;MX1;IFIT5;IFI6;ISG15;IFIT1;IFI44L;IFIT3;IFIT2;OASL;BST2;CXCL10;OAS1;IFI27;OAS2;OAS3
IFI6	YES	defense response to virus	BP_up	NP	non-viral	DDX58,CXCL10,NT5C3A,GBP1,GBP2,IFIT5,IRF1,GBP3,TRIM34,DTX3L,TRIM22,STAT1,ZBP1,IRF9,PTPRC,IFITM3,BST2,CXCL9,PARP9,IFI44L,USP15,PLSCR1,HSP90AA1,DDX60,IFITM1,BIRC3,OAS2,OAS3,IFI16,IFI27,IFIT2,IFIT1,IFIT3,RSAD2,ISG15,OASL,PCBP2,IFI6,EIF2AK2,MX1,HERC5,MX2,ZC3HAV1
IFI6	YES	defense response to virus	BP_up	NP	HC	DDX58,CXCL10,NT5C3A,GBP1,GBP2,IFIT5,IRF1,GBP3,TRIM34,DTX3L,TRIM22,STAT1,ZBP1,IRF9,PTPRC,IFITM3,BST2,CXCL9,PARP9,IFI44L,USP15,PLSCR1,HSP90AA1,DDX60,IFITM1,BIRC3,OAS2,OAS3,IFI16,IFI27,IFIT2,IFIT1,IFIT3,RSAD2,ISG15,OASL,PCBP2,IFI6,EIF2AK2,MX1,HERC5,MX2,ZC3HAV1
IFI6	YES	immune effector process	BP_up	NP	non-viral	CFH,DDX58,CXCL10,GIMAP5,PSMA2,NT5C3A,B2M,GAPT,GBP1,GBP2,IFIT5,HMGB1,IRF1,NBN,GBP3,TRIM34,CD46,DTX3L,KMT2E,PGAM1,GDI2,TRIM22,STAT1,ZBP1,S100A11,IRF9,PTPRC,FCGR3A,IFITM3,BST2,CXCL9,SERPING1,PARP9,IFI44L,USP15,MNDA,PLSCR1,HSP90AA1,HSP90AB1,SELL,DDX60,IFITM1,BIRC3,OAS2,OAS3,IFI16,IFI27,IFIT2,ZBTB1,IFIT1,OLR1,IFIT3,YWHAZ,EEF1A1,KLRK1,RSAD2,ISG15,OASL,FTH1,SLAMF7,PCBP2,IFI6,EIF2AK2,CTSS,IL7R,MX1,HERC5,…
IFI6	YES	immune effector process	BP_up	NP	HC	CFH,DDX58,CXCL10,GIMAP5,PSMA2,NT5C3A,B2M,GAPT,GBP1,GBP2,IFIT5,HMGB1,IRF1,NBN,GBP3,TRIM34,CD46,DTX3L,KMT2E,PGAM1,GDI2,TRIM22,STAT1,ZBP1,S100A11,IRF9,PTPRC,FCGR3A,IFITM3,BST2,CXCL9,SERPING1,PARP9,IFI44L,USP15,MNDA,PLSCR1,HSP90AA1,HSP90AB1,SELL,DDX60,IFITM1,BIRC3,OAS2,OAS3,IFI16,IFI27,IFIT2,ZBTB1,IFIT1,OLR1,IFIT3,YWHAZ,EEF1A1,KLRK1,RSAD2,ISG15,OASL,FTH1,SLAMF7,PCBP2,IFI6,EIF2AK2,CTSS,IL7R,MX1,HERC5,…
IFI6	YES	innate immune response	BP_up	NP	HC	IFITM3;IFITM1;SP100;CALCOCO2;DDX58;MX1;IFI6;ISG15;HMGB1;IFIT1;ANKHD1;BST2;CYLD;CXCL10;NUB1;IFI27;B2M;TRIM22;TRIM34
IFI6	YES	innate immune response	BP_up	NP	non-viral	IFITM3;IFITM1;IFITM2;DDX58;MX1;IFI6;ISG15;IFIT1;BST2;CXCL10;OAS1;IFI27;CD300E;TRIM22
IFI6	YES	innate immune response	BP_up	NP	non-viral	CALCOCO2,CFH,CYLD,USP18,SP100,DDX58,GIMAP5,PSMA2,PSMA4,MATR3,B2M,GBP1,GBP2,IFIT5,HMGB1,IRF1,GBP3,TRIM34,CD46,DTX3L,ANKHD1,TRIM22,STAT1,ZBP1,IRF9,GBP4,GBP5,IFITM3,BST2,SERPING1,CCL4,PARP9,KIF5B,HERC6,MNDA,PLSCR1,HSP90AA1,HSP90AB1,DDX60,CASP1,CASP4,IFITM1,BIRC3,OAS2,OAS3,PARP14,SKP1,IFI16,IFI27,SP110,IFIT2,ZBTB1,PIAS1,IFIT1,IFIT3,KLRK1,RSAD2,ISG15,EGR1,OASL,OTUD4,NUB1,XAF1,SLAMF7,PCBP2,IFI6,EIF2AK2…
IFI6	YES	innate immune response	BP_up	NP	HC	CALCOCO2,CFH,CYLD,USP18,SP100,DDX58,GIMAP5,PSMA2,PSMA4,MATR3,B2M,GBP1,GBP2,IFIT5,HMGB1,IRF1,GBP3,TRIM34,CD46,DTX3L,ANKHD1,TRIM22,STAT1,ZBP1,IRF9,GBP4,GBP5,IFITM3,BST2,SERPING1,CCL4,PARP9,KIF5B,HERC6,MNDA,PLSCR1,HSP90AA1,HSP90AB1,DDX60,CASP1,CASP4,IFITM1,BIRC3,OAS2,OAS3,PARP14,SKP1,IFI16,IFI27,SP110,IFIT2,ZBTB1,PIAS1,IFIT1,IFIT3,KLRK1,RSAD2,ISG15,EGR1,OASL,OTUD4,NUB1,XAF1,SLAMF7,PCBP2,IFI6,EIF2AK2…
IFI6	YES	Interferon alpha/beta signaling	pathways	NP	HC	IFITM1,OASL,MX1,MX2,BST2,OAS2,OAS3,SAMHD1,RSAD2,ISG15,XAF1,EGR1,IRF9,IFITM3,IFI6,GBP2,STAT1,USP18,IFI27,IFIT2,IFIT1,IFIT3,IRF1
IFI6	YES	Interferon alpha/beta signaling	pathways	NP	non-viral	IFITM3,IFITM1,IFITM2,OASL,IFI6,MX1,MX2,STAT1,BST2,OAS1,OAS2,OAS3,USP18,SAMHD1,IFI27,IFIT2,IFIT1,IFIT3,RSAD2,ISG15,XAF1
IFI6	YES	Interferon Signaling	pathways	NP	HC	IFITM1,PIAS1,OASL,MX1,MX2,B2M,TRIM34,GBP4,GBP5,BST2,CAMK2B,OAS2,OAS3,PIN1,SAMHD1,RSAD2,ISG15,PRKCD,XAF1,EIF2AK2,EGR1,EIF4A1,EIF4A2,TRIM17,EIF4E,HERC5,RPS27A,TRIM22,IRF9,IFITM3,IFI6,SP100,GBP1,GBP2,GBP3,STAT1,TPR,USP18,DDX58,UBC,IFI27,IFIT2,IFIT1,IFIT3,IRF1,TRIM8,KPNA3,KPNA5
IFI6	YES	Interferon Signaling	pathways	NP	non-viral	TRIM22,IFITM3,IFITM1,IFITM2,TRIM3,OASL,IFI6,MX1,MX2,GBP1,STAT1,GBP4,GBP5,BST2,OAS1,OAS2,OAS3,USP18,UBE2L6,DDX58,SAMHD1,IFI27,IFIT2,IFIT1,IFIT3,IFNGR1,RSAD2,ISG15,PRKCD,XAF1,TRIM8,HERC5
IFI6	YES	intrinsic apoptotic signaling pathway	BP_up	NP	non-viral	CYLD,CIDEB,RPL26,HIF1A,BCLAF1,HSPH1,NBN,BCL2A1,HNRNPK,PLSCR1,CUL4A,CASP4,SKIL,IFI16,PPP2R5C,IFI6,SOD2
IFI6	YES	intrinsic apoptotic signaling pathway	BP_up	NP	HC	CYLD,CIDEB,RPL26,HIF1A,BCLAF1,HSPH1,NBN,BCL2A1,HNRNPK,PLSCR1,CUL4A,CASP4,SKIL,IFI16,PPP2R5C,IFI6,SOD2
IFI6	YES	mitochondrial envelope	CC_up	NP	non-viral	IFI27;MX2;MX1;IFI6
IFI6	YES	negative regulation of cysteine-type endopeptidase activity	BP_up	NP	HC	CAST;IFI16;LAMP3;IFI6;CARD16
IFI6	YES	proteolysis	BP_up	NP	non-viral	CYLD,CIDEB,USP34,OMA1,USP18,HSP90B1,HIF1A,DDX58,TNFSF10,PSMA2,PSMA4,HMGB1,CARD16,CD46,BCL2A1,DTX3L,RPS27A,TRIP12,STAT1,UBC,ERAP2,BST2,SERPING1,USP15,HSP90AB1,CUL4A,HSPE1,CAST,CASP1,CASP4,RNF213,BIRC3,FBXO11,REST,SKP1,IFI16,IFI27,USP16,PIAS1,OLR1,LAP3,USP8,PPP2R5C,ISG15,SRGN,NEMF,LAMP3,OTUD4,NUB1,MBD5,PCBP2,IFI6,CTSS,USP33
IFI6	YES	proteolysis	BP_up	NP	HC	CYLD,CIDEB,USP34,OMA1,USP18,HSP90B1,HIF1A,DDX58,TNFSF10,PSMA2,PSMA4,HMGB1,CARD16,CD46,BCL2A1,DTX3L,RPS27A,TRIP12,STAT1,UBC,ERAP2,BST2,SERPING1,USP15,HSP90AB1,CUL4A,HSPE1,CAST,CASP1,CASP4,RNF213,BIRC3,FBXO11,REST,SKP1,IFI16,IFI27,USP16,PIAS1,OLR1,LAP3,USP8,PPP2R5C,ISG15,SRGN,NEMF,LAMP3,OTUD4,NUB1,MBD5,PCBP2,IFI6,CTSS,USP33
IFI6	YES	regulation of apoptotic process	BP_up	NP	HC	BCL2A1;IFI6;OMA1;HMGB1;IKZF3;IFIT3;IFIT2;HSP90B1;BCLAF1;SLK;UBC;TNFSF10;CASP1;RPS27A;BCL2L14;ZBP1;NPM1;HSP90AA1;STAT1;CIDEB;FBXO11;YWHAZ;HYPK;CXCL10;REST;HNRNPK;PHIP;MNDA;SOS1;EVI2B;BIRC3
IFI6	YES	regulation of apoptotic process	BP_up	NP	non-viral	CYLD,CIDEB,OMA1,RPL26,BCL2L14,HSP90B1,SP100,HIF1A,SLK,TNFSF10,CXCL10,GIMAP5,BCLAF1,HSPH1,NACA,HMGB1,EVI2B,CARD16,BCL2A1,RPS27A,STAT1,HNRNPK,ZBP1,UBC,PTPRC,HYPK,MNDA,PHIP,PLSCR1,HSP90AA1,HSP90AB1,SELL,NPM1,IKZF3,NTRK3,CAST,CASP1,CASP4,BIRC3,FBXO11,REST,SKIL,IFI16,SP110,IFIT2,PIAS1,IFIT3,YWHAZ,KLRK1,TXNIP,TRIM69,SF3B1,EGR1,LAMP3,NCOA1,IFI6,EIF2AK2,IL7R,SOD2,SOS1
IFI6	YES	regulation of apoptotic process	BP_up	NP	HC	CYLD,CIDEB,OMA1,RPL26,BCL2L14,HSP90B1,SP100,HIF1A,SLK,TNFSF10,CXCL10,GIMAP5,BCLAF1,HSPH1,NACA,HMGB1,EVI2B,CARD16,BCL2A1,RPS27A,STAT1,HNRNPK,ZBP1,UBC,PTPRC,HYPK,MNDA,PHIP,PLSCR1,HSP90AA1,HSP90AB1,SELL,NPM1,IKZF3,NTRK3,CAST,CASP1,CASP4,BIRC3,FBXO11,REST,SKIL,IFI16,SP110,IFIT2,PIAS1,IFIT3,YWHAZ,KLRK1,TXNIP,TRIM69,SF3B1,EGR1,LAMP3,NCOA1,IFI6,EIF2AK2,IL7R,SOD2,SOS1
IFI6	YES	regulation of cysteine-type endopeptidase activity	BP_up	NP	non-viral	CIDEB,TNFSF10,HMGB1,CARD16,BCL2A1,STAT1,HSPE1,CAST,CASP1,CASP4,BIRC3,REST,IFI16,LAMP3,IFI6
IFI6	YES	regulation of cysteine-type endopeptidase activity	BP_up	NP	HC	CIDEB,TNFSF10,HMGB1,CARD16,BCL2A1,STAT1,HSPE1,CAST,CASP1,CASP4,BIRC3,REST,IFI16,LAMP3,IFI6
IFI6	YES	regulation of cysteine-type endopeptidase activity involved in apoptotic process	BP_up	NP	HC	REST;LAMP3;CASP1;TNFSF10;IFI6;HMGB1;CARD16
IFI6	YES	regulation of endopeptidase activity	BP_up	NP	non-viral	CIDEB,TNFSF10,HMGB1,CARD16,BCL2A1,STAT1,BST2,SERPING1,HSPE1,CAST,CASP1,CASP4,BIRC3,REST,IFI16,LAMP3,IFI6
IFI6	YES	regulation of endopeptidase activity	BP_up	NP	HC	CIDEB,TNFSF10,HMGB1,CARD16,BCL2A1,STAT1,BST2,SERPING1,HSPE1,CAST,CASP1,CASP4,BIRC3,REST,IFI16,LAMP3,IFI6
IFI6	YES	regulation of hydrolase activity	BP_up	NP	non-viral	CIDEB,HSP90B1,ARHGAP15,TNFSF10,HMGB1,CARD16,BCL2A1,GDI2,STAT1,SAG,PTPRC,BST2,RABGAP1L,SERPING1,CCL4,PLSCR1,ARHGAP21,ARAP2,RGPD5,HSP90AB1,NPM1,HSPE1,GPR65,GTF2H2C,RGPD8,NTRK3,CAST,CASP1,CASP4,BIRC3,OAS2,OAS3,RICTOR,REST,IFI16,IFIT1,RGS1,OPRD1,KLRK1,GTF2H2,PPP2R5C,RASA4,LPAR6,OASL,LAMP3,RGPD6,IFI6,EIF2AK2,ZC3HAV1,SOS1
IFI6	YES	regulation of hydrolase activity	BP_up	NP	HC	CIDEB,HSP90B1,ARHGAP15,TNFSF10,HMGB1,CARD16,BCL2A1,GDI2,STAT1,SAG,PTPRC,BST2,RABGAP1L,SERPING1,CCL4,PLSCR1,ARHGAP21,ARAP2,RGPD5,HSP90AB1,NPM1,HSPE1,GPR65,GTF2H2C,RGPD8,NTRK3,CAST,CASP1,CASP4,BIRC3,OAS2,OAS3,RICTOR,REST,IFI16,IFIT1,RGS1,OPRD1,KLRK1,GTF2H2,PPP2R5C,RASA4,LPAR6,OASL,LAMP3,RGPD6,IFI6,EIF2AK2,ZC3HAV1,SOS1
IFI6	YES	regulation of programmed cell death	BP_up	NP	non-viral	CYLD,CIDEB,OMA1,RPL26,BCL2L14,HSP90B1,SP100,HIF1A,SLK,TNFSF10,CXCL10,GIMAP5,BCLAF1,HSPH1,NACA,HMGB1,EVI2B,CARD16,BCL2A1,RPS27A,STAT1,HNRNPK,ZBP1,UBC,PTPRC,HYPK,MNDA,PHIP,PLSCR1,HSP90AA1,HSP90AB1,SELL,NPM1,IKZF3,NTRK3,CAST,CASP1,CASP4,BIRC3,FBXO11,REST,SKIL,IFI16,SP110,IFIT2,PIAS1,IFIT3,YWHAZ,KLRK1,TXNIP,TRIM69,SF3B1,EGR1,LAMP3,NCOA1,IFI6,EIF2AK2,IL7R,SOD2,SOS1
IFI6	YES	regulation of programmed cell death	BP_up	NP	HC	CYLD,CIDEB,OMA1,RPL26,BCL2L14,HSP90B1,SP100,HIF1A,SLK,TNFSF10,CXCL10,GIMAP5,BCLAF1,HSPH1,NACA,HMGB1,EVI2B,CARD16,BCL2A1,RPS27A,STAT1,HNRNPK,ZBP1,UBC,PTPRC,HYPK,MNDA,PHIP,PLSCR1,HSP90AA1,HSP90AB1,SELL,NPM1,IKZF3,NTRK3,CAST,CASP1,CASP4,BIRC3,FBXO11,REST,SKIL,IFI16,SP110,IFIT2,PIAS1,IFIT3,YWHAZ,KLRK1,TXNIP,TRIM69,SF3B1,EGR1,LAMP3,NCOA1,IFI6,EIF2AK2,IL7R,SOD2,SOS1
IFI6	YES	response to cytokine	BP_up	NP	non-viral	CALCOCO2,CFH,CYLD,TPR,USP18,HSP90B1,SP100,HIF1A,SLK,DDX58,CXCL10,BCLAF1,PSMA2,PSMA4,B2M,GBP1,GBP2,HMGB1,IRF1,GBP3,TRIM34,CARD16,RPS27A,TRIM22,STAT1,CREBRF,ZBP1,IRF9,PNPT1,UBC,PTPRC,GBP4,GBP5,IFITM3,BST2,CXCL9,CCL4,PARP9,KIF5B,CXCL11,MNDA,PLSCR1,HSP90AA1,HSP90AB1,CASP1,CASP4,IFITM1,BIRC3,OAS2,OAS3,PARP14,SKIL,SKP1,IFI16,IFI27,IFIT2,PIAS1,IFIT1,IFIT3,YWHAZ,KMO,OPRD1,RSAD2,ISG15,EGR1,TNFSF13B,EIF4A2…
IFI6	YES	response to cytokine	BP_up	NP	HC	CALCOCO2,CFH,CYLD,TPR,USP18,HSP90B1,SP100,HIF1A,SLK,DDX58,CXCL10,BCLAF1,PSMA2,PSMA4,B2M,GBP1,GBP2,HMGB1,IRF1,GBP3,TRIM34,CARD16,RPS27A,TRIM22,STAT1,CREBRF,ZBP1,IRF9,PNPT1,UBC,PTPRC,GBP4,GBP5,IFITM3,BST2,CXCL9,CCL4,PARP9,KIF5B,CXCL11,MNDA,PLSCR1,HSP90AA1,HSP90AB1,CASP1,CASP4,IFITM1,BIRC3,OAS2,OAS3,PARP14,SKIL,SKP1,IFI16,IFI27,IFIT2,PIAS1,IFIT1,IFIT3,YWHAZ,KMO,OPRD1,RSAD2,ISG15,EGR1,TNFSF13B,EIF4A2…
IFI6	YES	response to type I interferon	BP_up	NP	non-viral	USP18,SP100,DDX58,GBP2,IRF1,STAT1,ZBP1,IRF9,IFITM3,BST2,HSP90AB1,IFITM1,OAS2,OAS3,IFI27,IFIT2,IFIT1,IFIT3,RSAD2,ISG15,EGR1,OASL,XAF1,IFI6,MX1,MX2
IFI6	YES	response to type I interferon	BP_up	NP	HC	USP18,SP100,DDX58,GBP2,IRF1,STAT1,ZBP1,IRF9,IFITM3,BST2,HSP90AB1,IFITM1,OAS2,OAS3,IFI27,IFIT2,IFIT1,IFIT3,RSAD2,ISG15,EGR1,OASL,XAF1,IFI6,MX1,MX2
IFI6	YES	response to virus	BP_up	NP	non-viral	HIF1A,DDX58,CXCL10,PSMA2,NT5C3A,GBP1,GBP2,IFIT5,IRF1,GBP3,TRIM34,DTX3L,TRIM22,STAT1,ZBP1,IRF9,PTPRC,IFITM3,BST2,CXCL9,CCL4,PARP9,IFI44L,USP15,PLSCR1,HSP90AA1,DDX60,IFI44,IFITM1,BIRC3,OAS2,OAS3,IFI16,IFI27,IFIT2,IFIT1,IFIT3,RSAD2,ISG15,OASL,PCBP2,IFI6,EIF2AK2,MX1,HERC5,MX2,ZC3HAV1
IFI6	YES	response to virus	BP_up	NP	HC	HIF1A,DDX58,CXCL10,PSMA2,NT5C3A,GBP1,GBP2,IFIT5,IRF1,GBP3,TRIM34,DTX3L,TRIM22,STAT1,ZBP1,IRF9,PTPRC,IFITM3,BST2,CXCL9,CCL4,PARP9,IFI44L,USP15,PLSCR1,HSP90AA1,DDX60,IFI44,IFITM1,BIRC3,OAS2,OAS3,IFI16,IFI27,IFIT2,IFIT1,IFIT3,RSAD2,ISG15,OASL,PCBP2,IFI6,EIF2AK2,MX1,HERC5,MX2,ZC3HAV1
IFI6	YES	type I interferon signaling pathway	BP_up	NP	HC	IFITM3;EGR1;IFITM1;SP100;RSAD2;STAT1;MX2;MX1;IFIT5;IFI6;ISG15;IFIT1;IFIT3;IFIT2;OASL;BST2;IFI27;OAS2;IRF1;OAS3;GBP2;XAF1;IRF9
IFI6	YES	type I interferon signaling pathway	BP_up	NP	non-viral	IFITM3;IFITM1;IFITM2;RSAD2;STAT1;MX2;MX1;IFIT5;IFI6;ISG15;IFIT1;IFIT3;IFIT2;OASL;BST2;OAS1;IFI27;OAS2;OAS3;XAF1
IFI6	YES	type I interferon signaling pathway	BP_up	NP	non-viral	USP18,SP100,DDX58,GBP2,IRF1,STAT1,ZBP1,IRF9,IFITM3,BST2,HSP90AB1,IFITM1,OAS2,OAS3,IFI27,IFIT2,IFIT1,IFIT3,RSAD2,ISG15,EGR1,OASL,XAF1,IFI6,MX1,MX2
IFI6	YES	type I interferon signaling pathway	BP_up	NP	HC	USP18,SP100,DDX58,GBP2,IRF1,STAT1,ZBP1,IRF9,IFITM3,BST2,HSP90AB1,IFITM1,OAS2,OAS3,IFI27,IFIT2,IFIT1,IFIT3,RSAD2,ISG15,EGR1,OASL,XAF1,IFI6,MX1,MX2
IFI6	YES	Type II interferon signaling (IFNG)	pathways	NP	HC	CXCL9,ISG15,PRKCD,EIF2AK2,IRF9,IFI6,SPI1,GBP1,STAT1,IFIT2,CXCL10,IRF1
IFI6	YES	Type II interferon signaling (IFNG)	pathways	NP	non-viral	CXCL9,IFI6,GBP1,STAT1,OAS1,IFIT2,IFNGR1,ISG15,PRKCD,CXCL10
IFIT2	YES	apoptotic mitochondrial changes	BP_up	NP	non-viral	IFI6;IFIT2
IFIT2	YES	apoptotic process	BP_up	NP	HC	PLSCR1;BCLAF1;IFI27;IRF1;CASP4;MX1;IFI6;CASP1;CIDEB;BCL2L14;IFIT2
IFIT2	YES	apoptotic process	BP_up	NP	non-viral	IFI27;MX1;IFI6;IFIT2
IFIT2	YES	CC_ macromolecule biosynthetic process	BP_up	NP	non-viral	IFIT2,IFIT1,IFIT3
IFIT2	YES	CC_ macromolecule biosynthetic process	BP_up	NP	HC	IFIT2,IFIT1,IFIT3
IFIT2	YES	cell wall biogenesis	BP_up	NP	non-viral	IFIT2,IFIT1,IFIT3
IFIT2	YES	cell wall biogenesis	BP_up	NP	HC	IFIT2,IFIT1,IFIT3
IFIT2	YES	cell wall macromolecule biosynthetic process	BP_up	NP	non-viral	IFIT2,IFIT1,IFIT3
IFIT2	YES	cell wall macromolecule biosynthetic process	BP_up	NP	HC	IFIT2,IFIT1,IFIT3
IFIT2	YES	cell wall macromolecule metabolic process	BP_up	NP	non-viral	IFIT2,IFIT1,IFIT3
IFIT2	YES	cell wall macromolecule metabolic process	BP_up	NP	HC	IFIT2,IFIT1,IFIT3
IFIT2	YES	cell wall organization or biogenesis	BP_up	NP	non-viral	IFIT2,IFIT1,IFIT3
IFIT2	YES	cell wall organization or biogenesis	BP_up	NP	HC	IFIT2,IFIT1,IFIT3
IFIT2	YES	cellular response to cytokine stimulus	BP_up	NP	non-viral	CFH,CYLD,TPR,USP18,HSP90B1,SP100,HIF1A,SLK,DDX58,CXCL10,BCLAF1,PSMA2,PSMA4,B2M,GBP1,GBP2,HMGB1,IRF1,GBP3,TRIM34,CARD16,RPS27A,TRIM22,STAT1,CREBRF,ZBP1,IRF9,PNPT1,UBC,PTPRC,GBP4,GBP5,IFITM3,BST2,CXCL9,CCL4,PARP9,KIF5B,CXCL11,MNDA,PLSCR1,HSP90AA1,HSP90AB1,CASP1,CASP4,IFITM1,BIRC3,OAS2,OAS3,PARP14,SKP1,IFI16,IFI27,IFIT2,PIAS1,IFIT1,IFIT3,YWHAZ,KMO,OPRD1,RSAD2,ISG15,EGR1,TNFSF13B,EIF4A2,OASL,OTUD4,EL…
IFIT2	YES	cellular response to cytokine stimulus	BP_up	NP	HC	CFH,CYLD,TPR,USP18,HSP90B1,SP100,HIF1A,SLK,DDX58,CXCL10,BCLAF1,PSMA2,PSMA4,B2M,GBP1,GBP2,HMGB1,IRF1,GBP3,TRIM34,CARD16,RPS27A,TRIM22,STAT1,CREBRF,ZBP1,IRF9,PNPT1,UBC,PTPRC,GBP4,GBP5,IFITM3,BST2,CXCL9,CCL4,PARP9,KIF5B,CXCL11,MNDA,PLSCR1,HSP90AA1,HSP90AB1,CASP1,CASP4,IFITM1,BIRC3,OAS2,OAS3,PARP14,SKP1,IFI16,IFI27,IFIT2,PIAS1,IFIT1,IFIT3,YWHAZ,KMO,OPRD1,RSAD2,ISG15,EGR1,TNFSF13B,EIF4A2,OASL,OTUD4,EL…
IFIT2	YES	cellular response to interferon-alpha	BP_up	NP	non-viral	TPR,MNDA,IFI16,IFIT2,IFIT1,IFIT3
IFIT2	YES	cellular response to interferon-alpha	BP_up	NP	HC	TPR,MNDA,IFI16,IFIT2,IFIT1,IFIT3
IFIT2	YES	cellular response to type I interferon	BP_up	NP	HC	IFITM3;EGR1;IFITM1;SP100;RSAD2;STAT1;MX2;MX1;IFIT5;IFI6;ISG15;IFIT1;IFIT3;IFIT2;OASL;BST2;IFI27;OAS2;IRF1;OAS3;GBP2;XAF1;IRF9
IFIT2	YES	cellular response to type I interferon	BP_up	NP	non-viral	IFITM3;IFITM1;IFITM2;RSAD2;STAT1;MX2;MX1;IFIT5;IFI6;ISG15;IFIT1;IFIT3;IFIT2;OASL;BST2;OAS1;IFI27;OAS2;OAS3;XAF1
IFIT2	YES	cellular response to type I interferon	BP_up	NP	non-viral	USP18,SP100,DDX58,GBP2,IRF1,STAT1,ZBP1,IRF9,IFITM3,BST2,HSP90AB1,IFITM1,OAS2,OAS3,IFI27,IFIT2,IFIT1,IFIT3,RSAD2,ISG15,EGR1,OASL,XAF1,IFI6,MX1,MX2
IFIT2	YES	cellular response to type I interferon	BP_up	NP	HC	USP18,SP100,DDX58,GBP2,IRF1,STAT1,ZBP1,IRF9,IFITM3,BST2,HSP90AB1,IFITM1,OAS2,OAS3,IFI27,IFIT2,IFIT1,IFIT3,RSAD2,ISG15,EGR1,OASL,XAF1,IFI6,MX1,MX2
IFIT2	YES	Cytokine Signaling in Immune system	pathways	NP	HC	SHC3,CCR2,AKT1,RASAL1,IFITM1,BIRC3,BIRC5,PIAS1,SPTBN4,OASL,MX1,MX2,MYC,TNFSF12,B2M,TNFRSF18,TRIM34,TNFRSF11A,SOCS2,GBP4,GBP5,BST2,CAMK2B,CASP1,OAS2,OAS3,OPRD1,IL17RE,IL27,PDGFA,PIK3R2,PIN1,COL1A2,NRG2,SAMHD1,SH2B1,RSAD2,PPP2R5C,ISG15,PRKCD,XAF1,EIF2AK2,PSMA2,PSMA4,DLG4,DUSP7,DUSP8,EGR1,RASA4,EIF4A1,EIF4A2,TRIM17,EIF4E,HERC5,CNKSR1,EREG,RPS27A,TRIM22,IRF9,IFITM3,CCL4,FGFR1,FGFR3,FGFR4,WDR83,SKP1,L…
IFIT2	YES	cytokine-mediated signaling pathway	BP_up	NP	HC	IFITM3;OPRD1;IFITM1;SP100;CXCL9;IFIT5;IFI6;IFIT1;HIF1A;IFIT3;IFIT2;HSP90B1;TNFSF13B;OASL;UBC;CCL4;CASP1;RPS27A;GBP2;B2M;GBP1;TRIM22;SKP1;EGR1;HSP90AA1;RSAD2;STAT1;MX2;MX1;ISG15;SOD2;YWHAZ;BST2;CXCL10;CXCL11;PSMA4;IFI27;PSMA2;OAS2;OAS3;IRF1;XAF1;IL7R;SOS1;IRF9;BIRC3;TRIM34
IFIT2	YES	cytokine-mediated signaling pathway	BP_up	NP	non-viral	IFITM3;CXCL9;IFITM1;IFITM2;IFIT5;IFI6;IFIT1;IFIT3;IFIT2;OASL;TNFSF13B;GBP1;TRIM22;CCR1;RSAD2;STAT1;MX2;MX1;ISG15;BST2;CXCL10;CXCL11;OAS1;IFI27;OAS2;OAS3;XAF1
IFIT2	YES	cytokine-mediated signaling pathway	BP_up	NP	non-viral	CYLD,USP18,HSP90B1,SP100,HIF1A,DDX58,CXCL10,PSMA2,PSMA4,B2M,GBP1,GBP2,IRF1,TRIM34,CARD16,RPS27A,TRIM22,STAT1,CREBRF,ZBP1,IRF9,UBC,PTPRC,IFITM3,BST2,CXCL9,CCL4,PARP9,CXCL11,HSP90AA1,HSP90AB1,CASP1,CASP4,IFITM1,BIRC3,OAS2,OAS3,PARP14,SKP1,IFI27,IFIT2,PIAS1,IFIT1,IFIT3,YWHAZ,OPRD1,RSAD2,ISG15,EGR1,TNFSF13B,OASL,OTUD4,ELF1,XAF1,IFI6,IL7R,MX1,SOD2,MX2,SOS1
IFIT2	YES	cytokine-mediated signaling pathway	BP_up	NP	HC	CYLD,USP18,HSP90B1,SP100,HIF1A,DDX58,CXCL10,PSMA2,PSMA4,B2M,GBP1,GBP2,IRF1,TRIM34,CARD16,RPS27A,TRIM22,STAT1,CREBRF,ZBP1,IRF9,UBC,PTPRC,IFITM3,BST2,CXCL9,CCL4,PARP9,CXCL11,HSP90AA1,HSP90AB1,CASP1,CASP4,IFITM1,BIRC3,OAS2,OAS3,PARP14,SKP1,IFI27,IFIT2,PIAS1,IFIT1,IFIT3,YWHAZ,OPRD1,RSAD2,ISG15,EGR1,TNFSF13B,OASL,OTUD4,ELF1,XAF1,IFI6,IL7R,MX1,SOD2,MX2,SOS1
IFIT2	YES	defense response to other organism	BP_up	NP	non-viral	CALCOCO2,CFH,CYLD,USP18,HSP90B1,SP100,DDX58,CXCL10,GIMAP5,PSMA2,NT5C3A,PSMA4,MATR3,B2M,GBP1,GBP2,IFIT5,HMGB1,IRF1,GBP3,TRIM34,CD46,DTX3L,ANKHD1,TRIM22,STAT1,ZBP1,IRF9,PTPRC,GBP4,GBP5,IFITM3,BST2,CXCL9,SERPING1,CCL4,PARP9,IFI44L,KIF5B,HERC6,USP15,MNDA,PLSCR1,HSP90AA1,HSP90AB1,HTN1,HTN3,DDX60,CASP1,CASP4,IFITM1,BIRC3,OAS2,OAS3,PARP14,SKP1,IFI16,IFI27,SP110,IFIT2,ZBTB1,PIAS1,IFIT1,IFIT3,KLRK1,RSAD2,…
IFIT2	YES	defense response to other organism	BP_up	NP	HC	CALCOCO2,CFH,CYLD,USP18,HSP90B1,SP100,DDX58,CXCL10,GIMAP5,PSMA2,NT5C3A,PSMA4,MATR3,B2M,GBP1,GBP2,IFIT5,HMGB1,IRF1,GBP3,TRIM34,CD46,DTX3L,ANKHD1,TRIM22,STAT1,ZBP1,IRF9,PTPRC,GBP4,GBP5,IFITM3,BST2,CXCL9,SERPING1,CCL4,PARP9,IFI44L,KIF5B,HERC6,USP15,MNDA,PLSCR1,HSP90AA1,HSP90AB1,HTN1,HTN3,DDX60,CASP1,CASP4,IFITM1,BIRC3,OAS2,OAS3,PARP14,SKP1,IFI16,IFI27,SP110,IFIT2,ZBTB1,PIAS1,IFIT1,IFIT3,KLRK1,RSAD2,…
IFIT2	YES	defense response to symbiont	BP_up	NP	HC	IFITM3;IFITM1;IFIT5;IFI6;IFIT1;IFI44L;IFIT3;IFIT2;OASL;IFI16;ZBP1;RSAD2;DDX58;STAT1;MX2;MX1;EIF2AK2;ISG15;BST2;NT5C3A;PLSCR1;PTPRC;IFI27;OAS2;IRF1;OAS3
IFIT2	YES	defense response to symbiont	BP_up	NP	non-viral	IFITM3;RTP4;IFITM1;IFITM2;RSAD2;DDX58;STAT1;MX2;MX1;IFIT5;IFI6;ISG15;IFIT1;IFI44L;IFIT3;IFIT2;OASL;BST2;OAS1;IFI27;OAS2;OAS3
IFIT2	YES	defense response to symbiont	BP_up	NP	non-viral	DDX58,CXCL10,NT5C3A,GBP1,GBP2,IFIT5,IRF1,GBP3,TRIM34,DTX3L,TRIM22,STAT1,ZBP1,IRF9,PTPRC,IFITM3,BST2,CXCL9,PARP9,IFI44L,USP15,PLSCR1,HSP90AA1,DDX60,IFITM1,BIRC3,OAS2,OAS3,IFI16,IFI27,IFIT2,IFIT1,IFIT3,RSAD2,ISG15,OASL,PCBP2,IFI6,EIF2AK2,MX1,HERC5,MX2,ZC3HAV1
IFIT2	YES	defense response to symbiont	BP_up	NP	HC	DDX58,CXCL10,NT5C3A,GBP1,GBP2,IFIT5,IRF1,GBP3,TRIM34,DTX3L,TRIM22,STAT1,ZBP1,IRF9,PTPRC,IFITM3,BST2,CXCL9,PARP9,IFI44L,USP15,PLSCR1,HSP90AA1,DDX60,IFITM1,BIRC3,OAS2,OAS3,IFI16,IFI27,IFIT2,IFIT1,IFIT3,RSAD2,ISG15,OASL,PCBP2,IFI6,EIF2AK2,MX1,HERC5,MX2,ZC3HAV1
IFIT2	YES	defense response to virus	BP_up	NP	HC	IFITM3;IFITM1;IFIT5;IFI6;IFIT1;IFI44L;IFIT3;IFIT2;OASL;IFI16;ZBP1;RSAD2;DDX58;STAT1;MX2;MX1;EIF2AK2;ISG15;BST2;NT5C3A;CXCL10;PLSCR1;PTPRC;IFI27;OAS2;IRF1;OAS3
IFIT2	YES	defense response to virus	BP_up	NP	non-viral	IFITM3;RTP4;IFITM1;IFITM2;RSAD2;DDX58;STAT1;MX2;MX1;IFIT5;IFI6;ISG15;IFIT1;IFI44L;IFIT3;IFIT2;OASL;BST2;CXCL10;OAS1;IFI27;OAS2;OAS3
IFIT2	YES	defense response to virus	BP_up	NP	non-viral	DDX58,CXCL10,NT5C3A,GBP1,GBP2,IFIT5,IRF1,GBP3,TRIM34,DTX3L,TRIM22,STAT1,ZBP1,IRF9,PTPRC,IFITM3,BST2,CXCL9,PARP9,IFI44L,USP15,PLSCR1,HSP90AA1,DDX60,IFITM1,BIRC3,OAS2,OAS3,IFI16,IFI27,IFIT2,IFIT1,IFIT3,RSAD2,ISG15,OASL,PCBP2,IFI6,EIF2AK2,MX1,HERC5,MX2,ZC3HAV1
IFIT2	YES	defense response to virus	BP_up	NP	HC	DDX58,CXCL10,NT5C3A,GBP1,GBP2,IFIT5,IRF1,GBP3,TRIM34,DTX3L,TRIM22,STAT1,ZBP1,IRF9,PTPRC,IFITM3,BST2,CXCL9,PARP9,IFI44L,USP15,PLSCR1,HSP90AA1,DDX60,IFITM1,BIRC3,OAS2,OAS3,IFI16,IFI27,IFIT2,IFIT1,IFIT3,RSAD2,ISG15,OASL,PCBP2,IFI6,EIF2AK2,MX1,HERC5,MX2,ZC3HAV1
IFIT2	YES	immune effector process	BP_up	NP	non-viral	CFH,DDX58,CXCL10,GIMAP5,PSMA2,NT5C3A,B2M,GAPT,GBP1,GBP2,IFIT5,HMGB1,IRF1,NBN,GBP3,TRIM34,CD46,DTX3L,KMT2E,PGAM1,GDI2,TRIM22,STAT1,ZBP1,S100A11,IRF9,PTPRC,FCGR3A,IFITM3,BST2,CXCL9,SERPING1,PARP9,IFI44L,USP15,MNDA,PLSCR1,HSP90AA1,HSP90AB1,SELL,DDX60,IFITM1,BIRC3,OAS2,OAS3,IFI16,IFI27,IFIT2,ZBTB1,IFIT1,OLR1,IFIT3,YWHAZ,EEF1A1,KLRK1,RSAD2,ISG15,OASL,FTH1,SLAMF7,PCBP2,IFI6,EIF2AK2,CTSS,IL7R,MX1,HERC5,…
IFIT2	YES	immune effector process	BP_up	NP	HC	CFH,DDX58,CXCL10,GIMAP5,PSMA2,NT5C3A,B2M,GAPT,GBP1,GBP2,IFIT5,HMGB1,IRF1,NBN,GBP3,TRIM34,CD46,DTX3L,KMT2E,PGAM1,GDI2,TRIM22,STAT1,ZBP1,S100A11,IRF9,PTPRC,FCGR3A,IFITM3,BST2,CXCL9,SERPING1,PARP9,IFI44L,USP15,MNDA,PLSCR1,HSP90AA1,HSP90AB1,SELL,DDX60,IFITM1,BIRC3,OAS2,OAS3,IFI16,IFI27,IFIT2,ZBTB1,IFIT1,OLR1,IFIT3,YWHAZ,EEF1A1,KLRK1,RSAD2,ISG15,OASL,FTH1,SLAMF7,PCBP2,IFI6,EIF2AK2,CTSS,IL7R,MX1,HERC5,…
IFIT2	YES	innate immune response	BP_up	NP	non-viral	CALCOCO2,CFH,CYLD,USP18,SP100,DDX58,GIMAP5,PSMA2,PSMA4,MATR3,B2M,GBP1,GBP2,IFIT5,HMGB1,IRF1,GBP3,TRIM34,CD46,DTX3L,ANKHD1,TRIM22,STAT1,ZBP1,IRF9,GBP4,GBP5,IFITM3,BST2,SERPING1,CCL4,PARP9,KIF5B,HERC6,MNDA,PLSCR1,HSP90AA1,HSP90AB1,DDX60,CASP1,CASP4,IFITM1,BIRC3,OAS2,OAS3,PARP14,SKP1,IFI16,IFI27,SP110,IFIT2,ZBTB1,PIAS1,IFIT1,IFIT3,KLRK1,RSAD2,ISG15,EGR1,OASL,OTUD4,NUB1,XAF1,SLAMF7,PCBP2,IFI6,EIF2AK2…
IFIT2	YES	innate immune response	BP_up	NP	HC	CALCOCO2,CFH,CYLD,USP18,SP100,DDX58,GIMAP5,PSMA2,PSMA4,MATR3,B2M,GBP1,GBP2,IFIT5,HMGB1,IRF1,GBP3,TRIM34,CD46,DTX3L,ANKHD1,TRIM22,STAT1,ZBP1,IRF9,GBP4,GBP5,IFITM3,BST2,SERPING1,CCL4,PARP9,KIF5B,HERC6,MNDA,PLSCR1,HSP90AA1,HSP90AB1,DDX60,CASP1,CASP4,IFITM1,BIRC3,OAS2,OAS3,PARP14,SKP1,IFI16,IFI27,SP110,IFIT2,ZBTB1,PIAS1,IFIT1,IFIT3,KLRK1,RSAD2,ISG15,EGR1,OASL,OTUD4,NUB1,XAF1,SLAMF7,PCBP2,IFI6,EIF2AK2…
IFIT2	YES	Interferon alpha/beta signaling	pathways	NP	HC	IFITM1,OASL,MX1,MX2,BST2,OAS2,OAS3,SAMHD1,RSAD2,ISG15,XAF1,EGR1,IRF9,IFITM3,IFI6,GBP2,STAT1,USP18,IFI27,IFIT2,IFIT1,IFIT3,IRF1
IFIT2	YES	Interferon alpha/beta signaling	pathways	NP	non-viral	IFITM3,IFITM1,IFITM2,OASL,IFI6,MX1,MX2,STAT1,BST2,OAS1,OAS2,OAS3,USP18,SAMHD1,IFI27,IFIT2,IFIT1,IFIT3,RSAD2,ISG15,XAF1
IFIT2	YES	Interferon Signaling	pathways	NP	HC	IFITM1,PIAS1,OASL,MX1,MX2,B2M,TRIM34,GBP4,GBP5,BST2,CAMK2B,OAS2,OAS3,PIN1,SAMHD1,RSAD2,ISG15,PRKCD,XAF1,EIF2AK2,EGR1,EIF4A1,EIF4A2,TRIM17,EIF4E,HERC5,RPS27A,TRIM22,IRF9,IFITM3,IFI6,SP100,GBP1,GBP2,GBP3,STAT1,TPR,USP18,DDX58,UBC,IFI27,IFIT2,IFIT1,IFIT3,IRF1,TRIM8,KPNA3,KPNA5
IFIT2	YES	Interferon Signaling	pathways	NP	non-viral	TRIM22,IFITM3,IFITM1,IFITM2,TRIM3,OASL,IFI6,MX1,MX2,GBP1,STAT1,GBP4,GBP5,BST2,OAS1,OAS2,OAS3,USP18,UBE2L6,DDX58,SAMHD1,IFI27,IFIT2,IFIT1,IFIT3,IFNGR1,RSAD2,ISG15,PRKCD,XAF1,TRIM8,HERC5
IFIT2	YES	negative regulation of binding	BP_up	NP	non-viral	SP100,B2M,CARD16,HNRNPK,PLSCR1,REST,IFI16,IFIT2,IFIT1,LARP7,USP33
IFIT2	YES	negative regulation of binding	BP_up	NP	HC	SP100,B2M,CARD16,HNRNPK,PLSCR1,REST,IFI16,IFIT2,IFIT1,LARP7,USP33
IFIT2	YES	positive regulation of apoptotic process	BP_up	NP	non-viral	CYLD,OMA1,RPL26,BCL2L14,HIF1A,SLK,TNFSF10,BCLAF1,HMGB1,RPS27A,ZBP1,UBC,PTPRC,MNDA,PLSCR1,NTRK3,CASP1,CASP4,REST,SKIL,IFI16,SP110,IFIT2,KLRK1,TXNIP,EGR1,NCOA1,EIF2AK2,SOD2,SOS1
IFIT2	YES	positive regulation of apoptotic process	BP_up	NP	HC	CYLD,OMA1,RPL26,BCL2L14,HIF1A,SLK,TNFSF10,BCLAF1,HMGB1,RPS27A,ZBP1,UBC,PTPRC,MNDA,PLSCR1,NTRK3,CASP1,CASP4,REST,SKIL,IFI16,SP110,IFIT2,KLRK1,TXNIP,EGR1,NCOA1,EIF2AK2,SOD2,SOS1
IFIT2	YES	positive regulation of cell death	BP_up	NP	non-viral	CYLD,CIDEB,OMA1,RPL26,BCL2L14,HIF1A,SLK,TNFSF10,BCLAF1,HMGB1,IRF1,RPS27A,ZBP1,UBC,PTPRC,MNDA,PLSCR1,NTRK3,CASP1,CASP4,REST,SKIL,IFI16,SP110,IFIT2,KMO,EEF1A1,KLRK1,TXNIP,EGR1,NCOA1,EIF2AK2,SOD2,SOS1
IFIT2	YES	positive regulation of cell death	BP_up	NP	HC	CYLD,CIDEB,OMA1,RPL26,BCL2L14,HIF1A,SLK,TNFSF10,BCLAF1,HMGB1,IRF1,RPS27A,ZBP1,UBC,PTPRC,MNDA,PLSCR1,NTRK3,CASP1,CASP4,REST,SKIL,IFI16,SP110,IFIT2,KMO,EEF1A1,KLRK1,TXNIP,EGR1,NCOA1,EIF2AK2,SOD2,SOS1
IFIT2	YES	positive regulation of programmed cell death	BP_up	NP	non-viral	CYLD,OMA1,RPL26,BCL2L14,HIF1A,SLK,TNFSF10,BCLAF1,HMGB1,RPS27A,ZBP1,UBC,PTPRC,MNDA,PLSCR1,NTRK3,CASP1,CASP4,REST,SKIL,IFI16,SP110,IFIT2,KLRK1,TXNIP,EGR1,NCOA1,EIF2AK2,SOD2,SOS1
IFIT2	YES	positive regulation of programmed cell death	BP_up	NP	HC	CYLD,OMA1,RPL26,BCL2L14,HIF1A,SLK,TNFSF10,BCLAF1,HMGB1,RPS27A,ZBP1,UBC,PTPRC,MNDA,PLSCR1,NTRK3,CASP1,CASP4,REST,SKIL,IFI16,SP110,IFIT2,KLRK1,TXNIP,EGR1,NCOA1,EIF2AK2,SOD2,SOS1
IFIT2	YES	regulation of apoptotic process	BP_up	NP	HC	BCL2A1;IFI6;OMA1;HMGB1;IKZF3;IFIT3;IFIT2;HSP90B1;BCLAF1;SLK;UBC;TNFSF10;CASP1;RPS27A;BCL2L14;ZBP1;NPM1;HSP90AA1;STAT1;CIDEB;FBXO11;YWHAZ;HYPK;CXCL10;REST;HNRNPK;PHIP;MNDA;SOS1;EVI2B;BIRC3
IFIT2	YES	regulation of apoptotic process	BP_up	NP	non-viral	CYLD,CIDEB,OMA1,RPL26,BCL2L14,HSP90B1,SP100,HIF1A,SLK,TNFSF10,CXCL10,GIMAP5,BCLAF1,HSPH1,NACA,HMGB1,EVI2B,CARD16,BCL2A1,RPS27A,STAT1,HNRNPK,ZBP1,UBC,PTPRC,HYPK,MNDA,PHIP,PLSCR1,HSP90AA1,HSP90AB1,SELL,NPM1,IKZF3,NTRK3,CAST,CASP1,CASP4,BIRC3,FBXO11,REST,SKIL,IFI16,SP110,IFIT2,PIAS1,IFIT3,YWHAZ,KLRK1,TXNIP,TRIM69,SF3B1,EGR1,LAMP3,NCOA1,IFI6,EIF2AK2,IL7R,SOD2,SOS1
IFIT2	YES	regulation of apoptotic process	BP_up	NP	HC	CYLD,CIDEB,OMA1,RPL26,BCL2L14,HSP90B1,SP100,HIF1A,SLK,TNFSF10,CXCL10,GIMAP5,BCLAF1,HSPH1,NACA,HMGB1,EVI2B,CARD16,BCL2A1,RPS27A,STAT1,HNRNPK,ZBP1,UBC,PTPRC,HYPK,MNDA,PHIP,PLSCR1,HSP90AA1,HSP90AB1,SELL,NPM1,IKZF3,NTRK3,CAST,CASP1,CASP4,BIRC3,FBXO11,REST,SKIL,IFI16,SP110,IFIT2,PIAS1,IFIT3,YWHAZ,KLRK1,TXNIP,TRIM69,SF3B1,EGR1,LAMP3,NCOA1,IFI6,EIF2AK2,IL7R,SOD2,SOS1
IFIT2	YES	regulation of programmed cell death	BP_up	NP	non-viral	CYLD,CIDEB,OMA1,RPL26,BCL2L14,HSP90B1,SP100,HIF1A,SLK,TNFSF10,CXCL10,GIMAP5,BCLAF1,HSPH1,NACA,HMGB1,EVI2B,CARD16,BCL2A1,RPS27A,STAT1,HNRNPK,ZBP1,UBC,PTPRC,HYPK,MNDA,PHIP,PLSCR1,HSP90AA1,HSP90AB1,SELL,NPM1,IKZF3,NTRK3,CAST,CASP1,CASP4,BIRC3,FBXO11,REST,SKIL,IFI16,SP110,IFIT2,PIAS1,IFIT3,YWHAZ,KLRK1,TXNIP,TRIM69,SF3B1,EGR1,LAMP3,NCOA1,IFI6,EIF2AK2,IL7R,SOD2,SOS1
IFIT2	YES	regulation of programmed cell death	BP_up	NP	HC	CYLD,CIDEB,OMA1,RPL26,BCL2L14,HSP90B1,SP100,HIF1A,SLK,TNFSF10,CXCL10,GIMAP5,BCLAF1,HSPH1,NACA,HMGB1,EVI2B,CARD16,BCL2A1,RPS27A,STAT1,HNRNPK,ZBP1,UBC,PTPRC,HYPK,MNDA,PHIP,PLSCR1,HSP90AA1,HSP90AB1,SELL,NPM1,IKZF3,NTRK3,CAST,CASP1,CASP4,BIRC3,FBXO11,REST,SKIL,IFI16,SP110,IFIT2,PIAS1,IFIT3,YWHAZ,KLRK1,TXNIP,TRIM69,SF3B1,EGR1,LAMP3,NCOA1,IFI6,EIF2AK2,IL7R,SOD2,SOS1
IFIT2	YES	response to cytokine	BP_up	NP	non-viral	CALCOCO2,CFH,CYLD,TPR,USP18,HSP90B1,SP100,HIF1A,SLK,DDX58,CXCL10,BCLAF1,PSMA2,PSMA4,B2M,GBP1,GBP2,HMGB1,IRF1,GBP3,TRIM34,CARD16,RPS27A,TRIM22,STAT1,CREBRF,ZBP1,IRF9,PNPT1,UBC,PTPRC,GBP4,GBP5,IFITM3,BST2,CXCL9,CCL4,PARP9,KIF5B,CXCL11,MNDA,PLSCR1,HSP90AA1,HSP90AB1,CASP1,CASP4,IFITM1,BIRC3,OAS2,OAS3,PARP14,SKIL,SKP1,IFI16,IFI27,IFIT2,PIAS1,IFIT1,IFIT3,YWHAZ,KMO,OPRD1,RSAD2,ISG15,EGR1,TNFSF13B,EIF4A2…
IFIT2	YES	response to cytokine	BP_up	NP	HC	CALCOCO2,CFH,CYLD,TPR,USP18,HSP90B1,SP100,HIF1A,SLK,DDX58,CXCL10,BCLAF1,PSMA2,PSMA4,B2M,GBP1,GBP2,HMGB1,IRF1,GBP3,TRIM34,CARD16,RPS27A,TRIM22,STAT1,CREBRF,ZBP1,IRF9,PNPT1,UBC,PTPRC,GBP4,GBP5,IFITM3,BST2,CXCL9,CCL4,PARP9,KIF5B,CXCL11,MNDA,PLSCR1,HSP90AA1,HSP90AB1,CASP1,CASP4,IFITM1,BIRC3,OAS2,OAS3,PARP14,SKIL,SKP1,IFI16,IFI27,IFIT2,PIAS1,IFIT1,IFIT3,YWHAZ,KMO,OPRD1,RSAD2,ISG15,EGR1,TNFSF13B,EIF4A2…
IFIT2	YES	response to interferon-alpha	BP_up	NP	non-viral	TPR,IFITM3,BST2,MNDA,PLSCR1,IFITM1,IFI16,IFIT2,IFIT1,IFIT3,LAMP3,EIF2AK2,MX2
IFIT2	YES	response to interferon-alpha	BP_up	NP	HC	TPR,IFITM3,BST2,MNDA,PLSCR1,IFITM1,IFI16,IFIT2,IFIT1,IFIT3,LAMP3,EIF2AK2,MX2
IFIT2	YES	response to type I interferon	BP_up	NP	non-viral	USP18,SP100,DDX58,GBP2,IRF1,STAT1,ZBP1,IRF9,IFITM3,BST2,HSP90AB1,IFITM1,OAS2,OAS3,IFI27,IFIT2,IFIT1,IFIT3,RSAD2,ISG15,EGR1,OASL,XAF1,IFI6,MX1,MX2
IFIT2	YES	response to type I interferon	BP_up	NP	HC	USP18,SP100,DDX58,GBP2,IRF1,STAT1,ZBP1,IRF9,IFITM3,BST2,HSP90AB1,IFITM1,OAS2,OAS3,IFI27,IFIT2,IFIT1,IFIT3,RSAD2,ISG15,EGR1,OASL,XAF1,IFI6,MX1,MX2
IFIT2	YES	response to virus	BP_up	NP	non-viral	HIF1A,DDX58,CXCL10,PSMA2,NT5C3A,GBP1,GBP2,IFIT5,IRF1,GBP3,TRIM34,DTX3L,TRIM22,STAT1,ZBP1,IRF9,PTPRC,IFITM3,BST2,CXCL9,CCL4,PARP9,IFI44L,USP15,PLSCR1,HSP90AA1,DDX60,IFI44,IFITM1,BIRC3,OAS2,OAS3,IFI16,IFI27,IFIT2,IFIT1,IFIT3,RSAD2,ISG15,OASL,PCBP2,IFI6,EIF2AK2,MX1,HERC5,MX2,ZC3HAV1
IFIT2	YES	response to virus	BP_up	NP	HC	HIF1A,DDX58,CXCL10,PSMA2,NT5C3A,GBP1,GBP2,IFIT5,IRF1,GBP3,TRIM34,DTX3L,TRIM22,STAT1,ZBP1,IRF9,PTPRC,IFITM3,BST2,CXCL9,CCL4,PARP9,IFI44L,USP15,PLSCR1,HSP90AA1,DDX60,IFI44,IFITM1,BIRC3,OAS2,OAS3,IFI16,IFI27,IFIT2,IFIT1,IFIT3,RSAD2,ISG15,OASL,PCBP2,IFI6,EIF2AK2,MX1,HERC5,MX2,ZC3HAV1
IFIT2	YES	RNA binding	MF_up	NP	HC	EIF4A2;OTUD4;EIF4A1;HSP90AB1;GDI2;IFIT5;HMGB1;IFIT1;BZW1;RPL6;IFIT3;IFIT2;OASL;HERC5;HELB;ZNF207;CAST;ZBP1;PNISR;MBNL1;HSP90AA1;RPL21;SCAF11;DDX58;FNDC3A;YWHAZ;EEF1A1;NSA2;XRN1;DDX39B;SLTM;NEMF;OAS2;SUB1;CSDE1;ZNF638;OAS3;HNRNPH2;MATR3;RPL26;PPIG;FYTTD1;NUFIP2;RPL12;KMT2C;ZC3HAV1;DDX60;SAMSN1;HSP90B1;BCLAF1;IFI16;PCBP2;TPR;UBC;RPS27A;HNRNPA1;SF3B1;EIF4E;NPM1;PNPT1;LARP7;EIF2AK2;HELZ;RPL23A;HSPE1;…
IFIT2	YES	RNA binding	MF_up	NP	non-viral	HERC5;BST2;OAS1;DDX58;OAS2;OAS3;IFIT5;IFIT1;DDX60;IFIT3;OASL;IFIT2
IFIT2	YES	type I interferon signaling pathway	BP_up	NP	HC	IFITM3;EGR1;IFITM1;SP100;RSAD2;STAT1;MX2;MX1;IFIT5;IFI6;ISG15;IFIT1;IFIT3;IFIT2;OASL;BST2;IFI27;OAS2;IRF1;OAS3;GBP2;XAF1;IRF9
IFIT2	YES	type I interferon signaling pathway	BP_up	NP	non-viral	IFITM3;IFITM1;IFITM2;RSAD2;STAT1;MX2;MX1;IFIT5;IFI6;ISG15;IFIT1;IFIT3;IFIT2;OASL;BST2;OAS1;IFI27;OAS2;OAS3;XAF1
IFIT2	YES	type I interferon signaling pathway	BP_up	NP	non-viral	USP18,SP100,DDX58,GBP2,IRF1,STAT1,ZBP1,IRF9,IFITM3,BST2,HSP90AB1,IFITM1,OAS2,OAS3,IFI27,IFIT2,IFIT1,IFIT3,RSAD2,ISG15,EGR1,OASL,XAF1,IFI6,MX1,MX2
IFIT2	YES	type I interferon signaling pathway	BP_up	NP	HC	USP18,SP100,DDX58,GBP2,IRF1,STAT1,ZBP1,IRF9,IFITM3,BST2,HSP90AB1,IFITM1,OAS2,OAS3,IFI27,IFIT2,IFIT1,IFIT3,RSAD2,ISG15,EGR1,OASL,XAF1,IFI6,MX1,MX2
IFIT2	YES	Type II interferon signaling (IFNG)	pathways	NP	HC	CXCL9,ISG15,PRKCD,EIF2AK2,IRF9,IFI6,SPI1,GBP1,STAT1,IFIT2,CXCL10,IRF1
IFIT2	YES	Type II interferon signaling (IFNG)	pathways	NP	non-viral	CXCL9,IFI6,GBP1,STAT1,OAS1,IFIT2,IFNGR1,ISG15,PRKCD,CXCL10
IL1R2	YES	cellular response to cytokine stimulus	BP_down	NP	other_viral	ITGAM;CSF2RB;TNF;SOCS3;ZFP36;SBNO2;TBK1;SOCS1;CCL8;IRAK2;ZC3H12A;ITGAX;CCL2;STX4;SOX9;GBP2;JUNB;IL12RB2;GBP5;IL4R;IL1R2;DAPK3;OSM;MMP9;BATF;HCK;CDC34;RUFY4;IL3RA;SAA1;CACTIN
IL1R2	YES	cellular response to cytokine stimulus	BP_down	NP	other_viral	SOX9,MYD88,IL12RB2,TCIRG1,IRAK2,GBP2,DAPK3,SPOCK2,IRF7,ISG20,DBN1,ITGAM,ITGAX,KLF2,CACTIN,JUNB,SAA1,STX4,GBP5,IL1R2,SPHK1,NFKBIA,TRIM8,CCL2,CCL8,ADAM17,CMKLR1,MMP9,HSPA1A,CARD14,LILRB3,ZC3H12A,RPS6KA4,BATF,TNIP2,SOCS3,CASP5,SAMHD1,SH2B2,ZFP36,SBNO2,OSM,CSF2RB,ISG15,TBK1,SOCS1,PRKCD,TNF,STX11,CDC34,IL3RA,IL4R,HCK,RUFY4
IL1R2	YES	cellular response to interleukin-1	BP_down	NP	other_viral	RPS6KA4;NFKBIA;CCL8;IRAK2;TNIP2;IL1R2;ZC3H12A;CCL2;SOX9;CACTIN;GBP2;MYD88
IL1R2	YES	cellular response to interleukin-1	BP_down	NP	other_viral	SOX9,MYD88,IRAK2,GBP2,KLF2,CACTIN,IL1R2,NFKBIA,CCL2,CCL8,MMP9,ZC3H12A,RPS6KA4,TNIP2
IL1R2	YES	cytokine production	BP_down	NP	other_viral	MYD88,IL12RB2,INHBA,TCIRG1,IRF7,ZFPM1,DYSF,ADAM8,CCDC88B,ARID5A,KLF2,IFIH1,S100A9,S100A12,CLEC4E,CACTIN,SAA1,GADD45G,GBP5,IL1R2,SPHK1,AGER,NFKB2,NFKBIL1,CCL2,ADAM17,ABCD1,CMKLR1,FGR,HSPA1A,AP3D1,NOTCH1,ZC3H12A,RPS6KA4,BATF,FFAR2,CASP5,RELB,NFAM1,ZFP36,NLRP3,OSM,SLC11A1,ISG15,TBK1,TREM1,CD274,SOCS1,SLC7A5,PRKCD,TNF,IL4R
IL1R2	YES	cytokine production involved in inflammatory response	BP_down	NP	other_viral	MYD88,GBP5,IL1R2,ABCD1,ZC3H12A,TNF
IL1R2	YES	cytokine-mediated signaling pathway	BP_down	NP	other_viral	ITGAM;CSF2RB;SAMHD1;TNF;RPS6KA4;TRIM8;SOCS3;SOCS1;CCL8;IRAK2;ITGAX;CCL2;STX4;GBP2;JUNB;IL12RB2;IL4R;IL1R2;PRKCD;OSM;ISG15;MMP9;BATF;ISG20;NFKBIA;HCK;ADAM17;TNIP2;IL3RA;SAA1;IRF7;CARD14;MYD88
IL1R2	YES	cytokine-mediated signaling pathway	BP_down	NP	other_viral	MYD88,IL12RB2,IRAK2,GBP2,IRF7,ISG20,ITGAM,ITGAX,CACTIN,JUNB,SAA1,STX4,IL1R2,SPHK1,NFKBIA,TRIM8,CCL2,CCL8,ADAM17,CMKLR1,MMP9,HSPA1A,CARD14,LILRB3,RPS6KA4,BATF,TNIP2,SOCS3,CASP5,SAMHD1,SH2B2,OSM,CSF2RB,ISG15,TBK1,SOCS1,PRKCD,TNF,IL3RA,IL4R,HCK
IL1R2	YES	inflammatory response	BP_down	NP	other_viral	MYD88,METRNL,TNIP3,TCIRG1,IRAK2,ITGAM,ADAM8,ADM,S100A9,S100A12,SAA1,GBP5,IER3,IL1R2,SPHK1,AGER,NFKBIA,CCL2,CCL8,ADAM17,ABCD1,CMKLR1,MMP9,NOTCH1,THEMIS2,PROK2,ZC3H12A,RPS6KA4,TNIP2,FFAR2,FPR2,SOCS3,NFKBID,CASP5,RELB,PSTPIP1,NFAM1,ZFP36,NLRP3,SBNO2,MMP25,OSM,SLC11A1,TBK1,TREM1,PRKCD,TNF,TNFAIP6,IL4R,HCK
IL1R2	YES	interleukin-1 production	BP_down	NP	other_viral	SAA1,GBP5,IL1R2,SPHK1,AGER,ZC3H12A,CASP5,NLRP3,TNF
IL1R2	YES	negative regulation of cell communication	BP_down	NP	other_viral	TMEM88,SOX9,CDKN2D,FSTL3,INHBA,APC2,TNIP3,GATA2,CDK11A,TNFRSF10C,PPP1R15A,ABCA7,PRDM1,ADM,ZGPAT,CACTIN,PNPLA6,IER3,IL1R2,STMN3,AGER,NFKBIA,NFKBIL1,PLAUR,ADAM17,MMP9,HSPA1A,NOTCH1,FLNA,LILRB3,ZC3H12A,ADGRG3,HBEGF,DUSP2,FPR2,SOCS3,NFKBID,SAMHD1,DOK2,NLRP3,SLC6A4,PIM3,OSM,PHPT1,SOCS1,ITPRIP,PRKCD,TNF,CDC34,LMBRD1
IL1R2	YES	negative regulation of cytokine production	BP_down	NP	other_viral	INHBA,ZFPM1,KLF2,IFIH1,CACTIN,IL1R2,AGER,NFKBIL1,ABCD1,CMKLR1,ZC3H12A,RPS6KA4,RELB,ZFP36,NLRP3,SLC11A1,ISG15,TBK1,CD274,TNF
IL1R2	YES	negative regulation of multicellular organismal process	BP_down	NP	other_viral	TMEM88,SOX9,EPPK1,FSTL3,INHBA,GATA2,ZFPM1,DBN1,GADD45A,KLF2,ADM,IFIH1,CACTIN,IL1R2,AGER,NFKBIL1,SEMA3B,CCL2,FGF8,PLAUR,ADAM17,ABCD1,CMKLR1,HSPA1A,NOTCH1,COL4A2,SEMA6B,LILRB3,ZC3H12A,RPS6KA4,NFKBID,RELB,ZFP36,NLRP3,SLC6A4,AATK,SLC11A1,ISG15,ASCL2,TBK1,CTDP1,CD274,SOCS1,PRKCD,TNF,IL4R
IL1R2	YES	negative regulation of signaling	BP_down	NP	other_viral	TMEM88,SOX9,CDKN2D,FSTL3,INHBA,APC2,TNIP3,GATA2,CDK11A,TNFRSF10C,PPP1R15A,ABCA7,PRDM1,ADM,ZGPAT,CACTIN,PNPLA6,IER3,IL1R2,STMN3,AGER,NFKBIA,NFKBIL1,PLAUR,ADAM17,MMP9,HSPA1A,NOTCH1,FLNA,LILRB3,ZC3H12A,ADGRG3,HBEGF,DUSP2,FPR2,SOCS3,NFKBID,SAMHD1,DOK2,NLRP3,SLC6A4,PIM3,OSM,PHPT1,SOCS1,ITPRIP,PRKCD,TNF,CDC34,LMBRD1
IL1R2	YES	production of molecular mediator involved in inflammatory response	BP_down	NP	other_viral	MYD88,GBP5,IL1R2,ADAM17,ABCD1,ZC3H12A,TNF,IL4R
IL1R2	YES	regulation of cytokine production	BP_down	NP	other_viral	MYD88,IL12RB2,INHBA,IRF7,ZFPM1,ADAM8,CCDC88B,ARID5A,KLF2,IFIH1,CLEC4E,CACTIN,SAA1,GBP5,IL1R2,SPHK1,AGER,NFKB2,NFKBIL1,CCL2,ADAM17,ABCD1,CMKLR1,FGR,HSPA1A,ZC3H12A,RPS6KA4,FFAR2,CASP5,RELB,NFAM1,ZFP36,NLRP3,OSM,SLC11A1,ISG15,TBK1,CD274,SOCS1,SLC7A5,TNF,IL4R
IL1R2	YES	regulation of cytokine production involved in inflammatory response	BP_down	NP	other_viral	MYD88,GBP5,IL1R2,ABCD1,ZC3H12A,TNF
IL1R2	YES	regulation of cytokine-mediated signaling pathway	BP_down	NP	other_viral	IRAK2,IRF7,CACTIN,IL1R2,SPHK1,ADAM17,HSPA1A,SOCS3,CASP5,SAMHD1,TBK1,SOCS1,TNF
IL1R2	YES	regulation of response to cytokine stimulus	BP_down	NP	other_viral	IRAK2,IRF7,IFIH1,CACTIN,IL1R2,SPHK1,ADAM17,HSPA1A,SOCS3,CASP5,SAMHD1,TBK1,SOCS1,TNF
IL1R2	YES	response to cytokine	BP_down	NP	other_viral	SOX9,MYD88,IL12RB2,TCIRG1,IRAK2,GBP2,DAPK3,SPOCK2,IRF7,ISG20,DBN1,ITGAM,ITGAX,KLF2,IFIH1,CACTIN,JUNB,SAA1,STX4,GBP5,IL1R2,SPHK1,NFKB2,NFKBIA,TRIM8,CCL2,CCL8,ADAM17,CMKLR1,MMP9,HSPA1A,CARD14,LILRB3,ZC3H12A,RPS6KA4,BATF,TNIP2,SOCS3,CASP5,SAMHD1,RELB,SH2B2,ZFP36,SBNO2,GSS,OSM,SLC11A1,CSF2RB,ISG15,TBK1,CD274,SOCS1,PRKCD,TNF,STX11,CDC34,IL3RA,IL4R,HCK,RUFY4
IL1R2	YES	response to interleukin-1	BP_down	NP	other_viral	SOX9,MYD88,IRAK2,GBP2,KLF2,CACTIN,IL1R2,SPHK1,NFKBIA,CCL2,CCL8,MMP9,ZC3H12A,RPS6KA4,TNIP2
LAMB3	YES	anatomical structure formation involved in morphogenesis	BP_down	NP	other_viral	SOX9,GADD45B,ZBTB17,ACRBP,INHBA,GATA2,TCIRG1,ZFPM1,PPP1R15A,DYSF,ADAM8,ITGAX,GADD45A,KLF2,ADM,JUNB,PNPLA6,SPHK1,NBEAL2,NFKB2,EHD1,CCL2,FGF8,CCL8,ADAM17,MMP9,NOTCH1,CCDC85B,COL4A1,PROK2,COL4A2,COL5A1,FLNA,COL7A1,FLNC,ZC3H12A,HBEGF,DUSP2,OBSL1,LAMB3,ANKRD23,TYMP,SBNO2,SLC3A2,COL18A1,EGR2,DEF6,SDF4,TNF,TNFAIP2,RELT,TNNI2,IL4R
LAMB3	YES	axon development	BP_down	NP	non-viral	EPHB3,EPHB4,ZFYVE27,KREMEN1,MATN2,DSCAML1,MIF,PLA2G10,FGFR3,ULK1,SLITRK6,MMP14,SEMA4B,FN1,FXN,INPP5F,CLSTN1,SPTBN4,DOK4,C9orf72,MYH10,SPAST,UNC5B,C12orf57,PGRMC1,STK11,PNPLA6,TSPO,ADAM17,NOTCH3,GPC1,DDR1,NPR2,GRB10,SEMA5A,KATNA1,PAX6,LYPLA2,CHAD,TSC2,WNT4,CPSF1,NTN1,COL4A5,COL4A6,WNT5A,WNT7B,SHANK3,AATK,PPP4C,VSTM2L,SEMA3E,RAB33B,CHCHD10,DBN1,KIAA0319,ANOS1,PTPRF,PTPRS,PTPRZ1,KIF22,RAP1GAP,DRD2,D…
LAMB3	YES	axon guidance	BP_down	NP	non-viral	EPHB3,EPHB4,MATN2,DSCAML1,PLA2G10,MMP14,SEMA4B,SPTBN4,DOK4,MYH10,SPAST,UNC5B,PGRMC1,NOTCH3,GPC1,NPR2,GRB10,SEMA5A,PAX6,LYPLA2,CHAD,WNT4,CPSF1,NTN1,COL4A5,COL4A6,WNT5A,WNT7B,SHANK3,VSTM2L,SEMA3E,RAB33B,ANOS1,PTPRF,RAP1GAP,DVL1,LAMB1,LAMB2,LAMB3,ATL1,EFNA1,EFNA5,EFNB2,MEGF8,EPHA1,EPHA4
LAMB3	YES	basement membrane	CC_down	NP	other_viral	HMCN2,COL4A1,COL4A2,COL5A1,COL7A1,COL17A1,LAMB3,COL18A1
LAMB3	YES	basement membrane	CC_down	NP	non-viral	MATN2,FN1,CASK,VWA2,COL18A1,TIMP3,CD151,SERPINF1,NTN1,COL4A2,COL4A5,COL4A6,VWA1,ITGB4,NPNT,LAMB1,LAMB2,LAMB3,PAPLN,EFNA5
LAMB3	YES	blood vessel development	BP_down	NP	other_viral	GATA2,PPP1R15A,DYSF,ADAM8,ITGAX,GADD45A,KLF2,PRDM1,ADM,JUNB,PNPLA6,SPHK1,NFKB2,CCL2,FGF8,CCL8,MMP9,NOTCH1,COL4A1,PROK2,COL4A2,COL5A1,FLNA,ZC3H12A,HBEGF,SOCS3,LAMB3,TYMP,COL18A1,SDF4,TNF,TNFAIP2,ELL
LAMB3	YES	blood vessel morphogenesis	BP_down	NP	other_viral	GATA2,PPP1R15A,DYSF,ADAM8,ITGAX,GADD45A,KLF2,PRDM1,ADM,JUNB,PNPLA6,SPHK1,NFKB2,CCL2,FGF8,CCL8,MMP9,NOTCH1,COL4A1,PROK2,COL4A2,FLNA,ZC3H12A,HBEGF,LAMB3,TYMP,COL18A1,SDF4,TNF,TNFAIP2,ELL
LAMB3	YES	CC_ morphogenesis	BP_down	NP	non-viral	EPHB3,EPHB4,ABCA2,ZFYVE27,MATN2,DSCAML1,FZD4,HECW2,PLA2G10,FGFR3,ULK1,SLITRK6,MMP14,SEMA4B,FN1,FHOD3,FXN,CLSTN1,CASK,SPTBN4,DOK4,C9orf72,CAPN9,MYH10,ATP7A,SPAST,UNC5B,BAX,C12orf57,PGRMC1,NDUFS6,STK11,PNPLA6,NOTCH3,GPC1,DDR1,NPR2,SLC11A2,OBSL1,GRB10,SEMA5A,SYT2,KATNA1,CBFB,ORAI1,CD9,PAX6,LYPLA2,CHAD,TSC2,WNT4,TTN,CPSF1,NTN1,DNAJB2,TXNDC8,COL4A5,COL4A6,WNT5A,WNT7B,SHANK3,AATK,PPP4C,VSTM2L,SS18L1,KN…
LAMB3	YES	cell adhesion	BP_down	NP	other_viral	SOX9,ADAM19,ERF,FSTL3,PIEZO1,CDH23,DAPK3,SPOCK2,DBN1,DYSF,ITGAM,ADAM8,CCDC88B,ITGAX,S100A9,STK10,SAA1,STX4,CD99,AGER,MAD1L1,FES,CCL2,LRRN2,PLAUR,ADAM17,AP3D1,NOTCH1,FERMT3,PEAR1,THEMIS2,COL5A1,FLNA,COL7A1,LILRB3,ZC3H12A,COL17A1,CD177,FPR2,ICAM4,OBSL1,NFKBID,LAMB3,PSTPIP1,CLDN23,NLRP3,SCARF1,COL18A1,ICAM5,VSTM2L,CD274,HAPLN3,SOCS1,PRKCD,TNF,TNFAIP6,HBB,IL4R,HCK
LAMB3	YES	cell part morphogenesis	BP_down	NP	non-viral	EPHB3,EPHB4,ZFYVE27,MATN2,DSCAML1,FZD4,HECW2,PLA2G10,FGFR3,ULK1,SLITRK6,MMP14,SEMA4B,FN1,FXN,CLSTN1,CASK,SPTBN4,DOK4,C9orf72,MYH10,ATP7A,SPAST,UNC5B,BAX,C12orf57,PGRMC1,NDUFS6,STK11,PNPLA6,NOTCH3,GPC1,DDR1,NPR2,SLC11A2,OBSL1,GRB10,SEMA5A,SYT2,KATNA1,PAX6,LYPLA2,CHAD,TSC2,WNT4,CPSF1,NTN1,COL4A5,COL4A6,WNT5A,WNT7B,SHANK3,AATK,PPP4C,VSTM2L,SS18L1,KNDC1,CTNNB1,SEMA3E,RAB33B,CHCHD10,DBN1,KIAA0319,ANOS…
LAMB3	YES	chemotaxis	BP_down	NP	other_viral	MYD88,SPAST,TRPM2,DYSF,ITGAM,ADAM8,SPTBN5,S100A9,S100A12,SAA1,STX4,AGER,SEMA3B,FES,CCL2,FGF8,PLAUR,CCL8,BIN2,ADAM17,CMKLR1,ZSWIM4,NOTCH1,PROK2,SEMA6B,HBEGF,FFAR2,FPR2,LAMB3,DOK2,TYMP,MMP25,EGR2,VSTM2L,TREM1,PRKCD
LAMB3	YES	collagen fibril organization	BP_down	NP	other_viral	COL17A1;COL18A1;COL4A2;LAMB3;COL5A1;COL4A1;COL7A1;COL9A2
LAMB3	YES	collagen-containing extracellular matrix	CC_down	NP	other_viral	COL17A1;COL18A1;LAMB3;SEMA3B;AEBP1;MMP9;ADAM19;COL4A2;COL5A1;ADAMTSL4;COL4A1;COL7A1;HMCN2;COL9A2;S100A9
LAMB3	YES	ECM-receptor interaction	pathways	NP	non-viral	SDC1,FN1,COL6A6,THBS3,CHAD,COL4A2,COL4A5,COL4A6,COL9A2,VWF,ITGA3,ITGB4,ITGB5,LAMB1,LAMB2,LAMB3
LAMB3	YES	endoderm formation	BP_down	NP	other_viral	DUSP2;LAMB3;COL4A2;COL7A1;INHBA;MMP9
LAMB3	YES	endodermal cell differentiation	BP_down	NP	other_viral	LAMB3;COL4A2;COL7A1;INHBA;MMP9
LAMB3	YES	endodermal cell differentiation	BP_down	NP	other_viral	INHBA,FGF8,MMP9,NOTCH1,COL4A2,COL5A1,COL7A1,LAMB3
LAMB3	YES	external encapsulating structure organization	BP_down	NP	other_viral	COL17A1;COL18A1;ITGAM;LAMB3;ICAM4;ICAM5;MMP9;ADAM19;MMP25;COL4A2;COL5A1;ADAMTSL4;COL4A1;SPOCK2;COL7A1;ITGAX;COL9A2
LAMB3	YES	external encapsulating structure organization	BP_down	NP	other_viral	SOX9,ADAM19,SPOCK2,ITGAM,ADAM8,ITGAX,HMCN2,AEBP1,NFKB2,MMP9,ADAMTSL4,NOTCH1,COL4A1,COL4A2,COL5A1,COL7A1,COL9A2,COL17A1,ICAM4,LAMB3,MMP25,COL18A1,ICAM5,TNF
LAMB3	YES	extracellular matrix assembly	BP_down	NP	non-viral	THSD4,LTBP4,SOX9,ATP7A,GAS6,GPM6B,QSOX1,LAMB1,LAMB2,LAMB3,ELN
LAMB3	YES	extracellular matrix organization	BP_down	NP	other_viral	COL17A1;COL18A1;ITGAM;LAMB3;ICAM4;ICAM5;MMP9;ADAM19;MMP25;COL4A2;COL5A1;ADAMTSL4;COL4A1;SPOCK2;COL7A1;ITGAX;ADAM8;COL9A2
LAMB3	YES	extracellular matrix organization	BP_down	NP	other_viral	SOX9,ADAM19,SPOCK2,ITGAM,ADAM8,ITGAX,HMCN2,AEBP1,NFKB2,MMP9,ADAMTSL4,NOTCH1,COL4A1,COL4A2,COL5A1,COL7A1,COL9A2,COL17A1,ICAM4,LAMB3,MMP25,COL18A1,ICAM5,TNF
LAMB3	YES	extracellular structure organization	BP_down	NP	other_viral	COL17A1;COL18A1;ITGAM;LAMB3;ICAM4;ICAM5;MMP9;ADAM19;MMP25;COL4A2;COL5A1;ADAMTSL4;COL4A1;SPOCK2;COL7A1;ITGAX;COL9A2
LAMB3	YES	extracellular structure organization	BP_down	NP	other_viral	SOX9,ADAM19,SPOCK2,ITGAM,ADAM8,ITGAX,HMCN2,AEBP1,NFKB2,MMP9,ADAMTSL4,NOTCH1,COL4A1,COL4A2,COL5A1,COL7A1,COL9A2,COL17A1,ICAM4,LAMB3,MMP25,COL18A1,ICAM5,TNF
LAMB3	YES	fat cell differentiation	BP_down	NP	other_viral	METRNL,GATA2,JDP2,ZFPM1,DYSF,CMKLR1,CCDC85B,ZC3H12A,FFAR2,LAMB3,SH2B2,ZFP36,EGR2,SOCS1,SDF4,TNF
LAMB3	YES	Genes encoding structural components of basement membranes	pathways	NP	non-viral	COL6A6,COL18A1,NTN1,COL4A2,COL4A5,COL4A6,NPNT,LAMB1,LAMB2,LAMB3,PAPLN
LAMB3	YES	neuron projection guidance	BP_down	NP	non-viral	EPHB3,EPHB4,MATN2,DSCAML1,PLA2G10,MMP14,SEMA4B,SPTBN4,DOK4,MYH10,SPAST,UNC5B,PGRMC1,NOTCH3,GPC1,NPR2,GRB10,SEMA5A,PAX6,LYPLA2,CHAD,WNT4,CPSF1,NTN1,COL4A5,COL4A6,WNT5A,WNT7B,SHANK3,VSTM2L,SEMA3E,RAB33B,ANOS1,PTPRF,RAP1GAP,DVL1,LAMB1,LAMB2,LAMB3,ATL1,EFNA1,EFNA5,EFNB2,MEGF8,EPHA1,EPHA4
LAMB3	YES	protein-containing complex binding	MF_down	NP	other_viral	TPM2,EDF1,EPPK1,SPAST,FSTL3,GTPBP6,INHBA,JDP2,EPS8L1,DBN1,ITGAM,ADAM8,APOBR,ITGAX,CHRNB2,TULP2,SPTBN5,IFIH1,MLKL,FZR1,STX4,OTOF,AEBP1,AGER,NFKBIA,UBE2S,ADAM17,BATF3,FGR,MMP9,TAP1,FERMT3,COL5A1,FLNA,LILRB3,ZC3H12A,CD177,ICAM4,HIP1R,LAMB3,UBXN1,PSTPIP1,ZFP36,SCARF1,SLC6A4,BCAP31,IGF2R,ISG15,P2RX6,ICAM5,PAFAH1B3,CTDP1,HADHA,HBB,LMBRD1,IL4R
LAMB3	YES	supramolecular fiber organization	BP_down	NP	other_viral	COL17A1;COL18A1;LAMB3;TPM2;TCHH;HIP1R;STMN3;CCDC88B;SPAST;COL4A2;COL5A1;COL4A1;COL7A1;SAA1;EPPK1;COL9A2;DBN1
LAMB3	YES	taxis	BP_down	NP	other_viral	MYD88,SPAST,TRPM2,DYSF,ITGAM,ADAM8,SPTBN5,S100A9,S100A12,SAA1,STX4,AGER,SEMA3B,FES,CCL2,FGF8,PLAUR,CCL8,BIN2,ADAM17,CMKLR1,ZSWIM4,NOTCH1,PROK2,SEMA6B,HBEGF,FFAR2,FPR2,LAMB3,DOK2,TYMP,MMP25,EGR2,VSTM2L,TREM1,PRKCD
MIF	YES	anion transmembrane transport	BP_down	NP	non-viral	CLN8,ABCC4,MIF,AK1,SLC25A11,SLC25A29,PRKAG2,TIMM44,LRRC8E,SLC25A6,SLC19A2,SLC1A1,AQP7,SLC6A1,SLC9A3,SLC25A1,BEST4,SLC22A5,LMBRD1,SLC37A4,GABRD,ABCC3,AZGP1,INPP5K,SEC61B,STRA6,SLC11A2,GRB10,OAZ2,SLC7A6,ANKH,SLC35A3,SLC16A3,PRAF2,CFTR,PEX6,PEX10,TSC1,TSC2,CLCN7,ASPSCR1,SLC25A27,TOMM7,SLC4A8,SLC2A8,SLC36A4,CPT1A,CLCA2,SLC45A3,SLC25A10,PRKCD,SLC26A11,ROMO1,SLC38A10,SLC13A4,SLC12A9,SLC25A38,PEX5,SLC23…
MIF	YES	ATP metabolic process	BP_down	NP	non-viral	FBP1,MIF,AK1,PRKAG2,UQCRHL,AMPD2,DNAJC30,MSH2,FXN,UQCC3,GALE,ATP7A,NDUFA1,NDUFA2,NDUFA3,NDUFA4,NDUFA8,NDUFAB1,NDUFB1,NDUFB6,NDUFB7,NDUFB8,NDUFB10,NDUFC1,NDUFV1,NDUFS4,NDUFS6,ENO4,BPHL,IER3,TSPO,UQCR11,JMJD8,HSPA1A,DDIT4,COX6C,COX7B,NDUFA11,PINK1,CYC1,CHCHD10,PROCA1,PID1,FIS1,NDUFA13,ENO2
MIF	YES	axon development	BP_down	NP	non-viral	EPHB3,EPHB4,ZFYVE27,KREMEN1,MATN2,DSCAML1,MIF,PLA2G10,FGFR3,ULK1,SLITRK6,MMP14,SEMA4B,FN1,FXN,INPP5F,CLSTN1,SPTBN4,DOK4,C9orf72,MYH10,SPAST,UNC5B,C12orf57,PGRMC1,STK11,PNPLA6,TSPO,ADAM17,NOTCH3,GPC1,DDR1,NPR2,GRB10,SEMA5A,KATNA1,PAX6,LYPLA2,CHAD,TSC2,WNT4,CPSF1,NTN1,COL4A5,COL4A6,WNT5A,WNT7B,SHANK3,AATK,PPP4C,VSTM2L,SEMA3E,RAB33B,CHCHD10,DBN1,KIAA0319,ANOS1,PTPRF,PTPRS,PTPRZ1,KIF22,RAP1GAP,DRD2,D…
MIF	YES	carbohydrate derivative metabolic process	BP_down	NP	non-viral	ACP6,ABCA2,MANBA,ST6GALNAC6,ABCA7,ADCY6,NT5C,FBP1,MIF,NME5,AK1,PRKAG2,POMK,SDC1,UQCRHL,TPST1,AMPD2,NUDT14,DNAJC30,NDST2,MACROD1,POMGNT1,ST3GAL4,MSH2,FXN,ACSF2,DNPH1,APRT,ACBD6,ST6GALNAC2,CASK,AKR7A2,HABP4,PIGT,PMVK,G6PC3,UQCC3,NUDT1,GALNT11,SLC25A1,PDE5A,FUT1,PDE7B,MVK,B3GALT4,B3GALNT1,GALE,ATP7A,GPAA1,GALNT2,BAX,GCDH,RBKS,NDUFA1,NDUFA2,NDUFA3,NDUFA4,GAL3ST2,NDUFA8,NDUFAB1,NDUFB1,NDUFB6,NDUFB7,ND…
MIF	YES	carboxylic acid metabolic process	BP_down	NP	non-viral	ACAA1,BCKDK,ACOX3,FABP6,ADH6,FBP1,FCER1A,CSAD,MIF,AIG1,PLA2G10,PRKAG2,HAGHL,ALKBH7,FPGS,IYD,ACSF2,MTHFS,MSRA,PTGR1,ASL,SLC37A4,ALDH7A1,SOX9,GALE,ATP7A,GCDH,TYSND1,NDUFAB1,NDUFS6,FN3K,GGT7,IDNK,ENO4,ALDH1A2,BPHL,ACSBG1,IER3,BTD,MTHFD2L,MCEE,ILVBL,SLC27A2,LIAS,OAZ2,LARS2,GSS,GSTA3,MMAA,GSTM4,SLC16A3,CYP2U1,HADHA,HADH,PC,PCBD1,DDAH2,CES1,LYPLA2,PEPD,ATP8B1,PHYH,JMJD8,NR1H2,UROD,PYCR2,D2HGDH,DDIT4,FA…
MIF	YES	cation transport	BP_down	NP	non-viral	MAOB,ASIC1,F2R,MRLN,ADRA2A,FCER1A,RAPGEF3,HECW2,SCN2A,MIF,SCN4B,SCNN1B,PLA2G6,ATP6V1C2,SLC25A29,UQCRHL,DNAJC30,MSH2,FXN,PKD1L3,SLC48A1,SLC1A1,CASK,SLC6A1,SPTBN4,SLC9A3,PIEZO2,MAPK15,UQCC3,SLC22A5,KCNK5,BBC3,ATP2A3,ATP6V0B,ATP7A,SLC39A1,INPP5K,GAS6,BAX,NDUFA1,NDUFA2,NDUFA3,CRACR2B,NDUFA4,NDUFA8,NDUFAB1,NDUFB1,NDUFB6,NDUFB7,NDUFB8,NDUFB10,NDUFC1,NDUFV1,NDUFS4,NDUFS6,TSPO,UQCR11,GPM6B,CACNB1,CACNB2,…
MIF	YES	cellular lipid metabolic process	BP_down	NP	non-viral	ACP6,CLN8,LPCAT1,ABCA2,ACAA1,ABHD12B,ST6GALNAC6,ACOX3,FABP6,ADH6,FDPS,MIF,AIG1,PLA2G6,PLA2G10,DEGS2,PRKAG2,SDC1,ISYNA1,ALKBH7,AGPAT2,SPTLC1,ST3GAL4,INPP5F,ACSF2,PIGT,PMVK,PTGR1,AGK,KDSR,SLC37A4,MVK,B3GALT4,B3GALNT1,SOX9,GPAA1,INPP5K,LPCAT4,BAX,GCDH,GAL3ST2,TYSND1,NDUFAB1,NDUFS6,ALDH1A2,PNPLA6,PHOSPHO1,ACSBG1,A4GALT,MCEE,STRA6,ILVBL,SLC27A2,GPC1,LIAS,CAT,OCRL,GSTA3,MMAA,GSTM4,MTMR7,THRB,CYP2U1,SER…
MIF	YES	generation of precursor metabolites and energy	BP_down	NP	non-viral	MAOB,ADH6,FBP1,FDXR,MIF,PRKAG2,UQCRHL,DNAJC30,MSH2,FXN,AKR7A2,UQCC3,SLC37A4,GAA,GALE,ATP7A,PPP1R3E,INPP5K,HDAC8,BAX,GBE1,RBKS,NDUFA1,NDUFA2,NDUFA3,NDUFA4,NDUFA8,NDUFAB1,NDUFB1,NDUFB6,NDUFB7,NDUFB8,NDUFB10,NDUFC1,NDUFV1,NDUFS4,NDUFS6,ENO4,GIPR,IER3,UQCR11,GRB10,CAT,HMGCS2,PHKA2,JMJD8,DDIT4,COX6C,COX7B,POR,NDUFA11,MTFR1,PINK1,CYBA,CYC1,CHCHD10,PROCA1,PHGDH,PYGB,PYGL,PID1,EPM2A,COX17,NDUFA13,AASS,EN…
MIF	YES	Golgi apparatus	CC_down	NP	non-viral	LPCAT1,ASIC1,MIF4GD,ST6GALNAC6,WLS,F2R,F5,ABCA7,SCAMP5,FGFR3,MMP14,SDC1,TPST1,CIB1,IFT20,NDST2,RABAC1,POMGNT1,ZNF622,ST3GAL4,JAKMIP3,CLSTN1,ST6GALNAC2,TRIM3,ARF5,AKR7A2,STK16,HABP4,ARL3,MAPK15,GALNT11,ARFGAP1,CHID1,FUT1,STX10,SDCBP2,SH3RF3,TRAPPC2L,B3GALT4,B3GALNT1,ATP7A,WWOX,GALNT2,USE1,INPP5K,GAS6,TNFRSF10D,GAL3ST2,UNC45A,GNPTG,XYLT2,BMP1,MMP24,YIF1A,SULF2,ACSBG1,A4GALT,MYDGF,LMAN2,PDGFC,POFUT2…
MIF	YES	intracellular organelle lumen	CC_down	NP	non-viral	COL18A1;ECI1;PROS1;NUDT1;TXNDC12;DBI;PYGL;ALKBH7;MSLN;MYDGF;MCEE;ACTR1B;ACP6;FPGS;FDXR;LONP1;QSOX1;HMGCS2;HADH;NUDT13;AASS;MEN1;RNASET2;PUS1;WNT5A;DARS2;MIF;TRNT1;JMJD8;F5;RAB33B;CYP27A1;LARS2;MMP14;ADAM17;BTD;COL4A2;DNAJB11;CAT;MTHFD2L;COL4A6;SPARCL1;COL21A1;VWA1;COL4A5;GAS6;SLC27A2;FXN;ALDH7A1;CES1;LTF;TOR4A;GCDH;NDUFB8;CANT1;FURIN;LIAS;PRIMPOL;PRDX4;CYP11A1;GPC1;PDGFC;D2HGDH;ARSD;WNT4;GSDMD;MM…
MIF	YES	ion transmembrane transport	BP_down	NP	non-viral	CLN8,ABCC4,ASIC1,F2R,MRLN,ADRA2A,RAPGEF3,HECW2,SCN2A,GJD3,MIF,SCN4B,SCNN1B,AK1,PLA2G6,SLC25A11,ATP6V1C2,SLC25A29,PRKAG2,TIMM44,UQCRHL,LRRC8E,SLC25A6,DNAJC30,SLC19A2,TMC4,MSH2,FXN,PKD1L3,SLC1A1,AQP7,SLC6A1,SLC9A3,PIEZO2,UQCC3,SLC25A1,BEST4,SLC22A5,KCNK5,BBC3,ATP2A3,LMBRD1,SLC37A4,GABRD,ABCC3,ATP6V0B,ATP7A,SLC39A1,AZGP1,INPP5K,GAS6,BAX,NDUFA1,NDUFA2,NDUFA3,NDUFA4,NDUFA8,NDUFAB1,NDUFB1,NDUFB6,NDUFB7…
MIF	YES	lipid biosynthetic process	BP_down	NP	non-viral	ACP6,CLN8,LPCAT1,ABCA2,ST6GALNAC6,ADM,FDPS,FDXR,MIF,PLA2G6,PLA2G10,DEGS2,PRKAG2,ISYNA1,AGPAT2,SPTLC1,ST3GAL4,INPP5F,PIGT,PMVK,EBP,AGK,KDSR,MVK,CYB5R1,B3GALT4,GPAA1,INPP5K,SQLE,LPCAT4,GAL3ST2,NDUFAB1,STK11,ALDH1A2,PHOSPHO1,ACSBG1,A4GALT,TSPO,HINT2,SLC27A2,LIAS,OCRL,GSTM4,MTMR7,TM7SF2,SERAC1,PBX1,PC,SEC14L2,PIGN,PGAP3,CES1,CFTR,HMGCS2,WNT4,CHKA,PIK3R2,HSD17B13,NR1H2,PLD2,HSD11B2,FA2H,POR,ABCG1,SLC4…
MIF	YES	lipid metabolic process	BP_down	NP	non-viral	ACP6,CLN8,LPCAT1,ABCA2,ACAA1,STUB1,ABHD12B,ST6GALNAC6,ABCA7,ACOX3,FABP6,ADH6,ADM,ADRA2A,FDPS,FDXR,MIF,AIG1,SCNN1B,PLA2G6,PLA2G10,FGFR3,DEGS2,PRKAG2,SDC1,ISYNA1,FMO5,ALKBH7,AGPAT2,SPTLC1,ST3GAL4,INPP5F,ACSF2,PIAS4,PIGT,PMVK,PTGR1,EBP,AGK,SMARCD3,KDSR,SLC37A4,MVK,CYB5R1,B3GALT4,B3GALNT1,SOX9,EDF1,TPRA1,GPAA1,INPP5K,SQLE,LPCAT4,BAX,GCDH,GAL3ST2,TYSND1,NDUFAB1,NDUFS6,SULT1E1,STK11,ALDH1A2,PNPLA6,PHOS…
MIF	YES	nucleobase-containing small molecule metabolic process	BP_down	NP	non-viral	RNLS,ADCY6,NT5C,FBP1,MIF,NME5,AK1,PRKAG2,UQCRHL,TPST1,AMPD2,NUDT14,DNAJC30,MACROD1,MSH2,FXN,ACSF2,DNPH1,APRT,ACBD6,AK8,CASK,PMVK,UQCC3,NUDT1,ASMTL,SLC25A1,PDE5A,PDE7B,MVK,GALE,ATP7A,GCDH,NDUFA1,NDUFA2,NDUFA3,NDUFA4,NDUFA8,NDUFAB1,NDUFB1,NDUFB6,NDUFB7,NDUFB8,NDUFB10,NDUFC1,NDUFV1,NDUFS4,NDUFS6,SULT1E1,ENO4,BPHL,SULT2B1,ACSBG1,IER3,MTHFD2L,MCEE,UQCR11,NPR2,PAPSS2,SLC35A3,GUCY2C,NAPRT,CES1,NEIL2,HMG…
MIF	YES	nucleoside phosphate metabolic process	BP_down	NP	non-viral	RNLS,ADCY6,NT5C,FBP1,MIF,NME5,AK1,PRKAG2,UQCRHL,TPST1,AMPD2,NUDT14,DNAJC30,MSH2,FXN,ACSF2,DNPH1,APRT,ACBD6,AK8,CASK,PMVK,UQCC3,NUDT1,ASMTL,SLC25A1,PDE5A,PDE7B,MVK,GALE,ATP7A,GCDH,NDUFA1,NDUFA2,NDUFA3,NDUFA4,NDUFA8,NDUFAB1,NDUFB1,NDUFB6,NDUFB7,NDUFB8,NDUFB10,NDUFC1,NDUFV1,NDUFS4,NDUFS6,SULT1E1,ENO4,SULT2B1,ACSBG1,IER3,MTHFD2L,MCEE,UQCR11,NPR2,PAPSS2,GUCY2C,NAPRT,CES1,NEIL2,HMGCS2,LRGUK,JMJD8,TJP2,…
MIF	YES	nucleotide metabolic process	BP_down	NP	non-viral	RNLS,ADCY6,NT5C,FBP1,MIF,NME5,AK1,PRKAG2,UQCRHL,TPST1,AMPD2,DNAJC30,MSH2,FXN,ACSF2,DNPH1,APRT,ACBD6,AK8,CASK,PMVK,UQCC3,NUDT1,ASMTL,SLC25A1,PDE5A,PDE7B,MVK,GALE,ATP7A,GCDH,NDUFA1,NDUFA2,NDUFA3,NDUFA4,NDUFA8,NDUFAB1,NDUFB1,NDUFB6,NDUFB7,NDUFB8,NDUFB10,NDUFC1,NDUFV1,NDUFS4,NDUFS6,SULT1E1,ENO4,SULT2B1,ACSBG1,IER3,MTHFD2L,MCEE,UQCR11,NPR2,PAPSS2,GUCY2C,NAPRT,CES1,NEIL2,HMGCS2,LRGUK,JMJD8,TJP2,DDIT4,C…
MIF	YES	organic acid metabolic process	BP_down	NP	non-viral	ACAA1,BCKDK,ACOX3,FABP6,ADH6,FBP1,FCER1A,CSAD,MIF,AIG1,PLA2G10,PRKAG2,TPST1,HAGHL,ALKBH7,FPGS,IYD,ACSF2,MTHFS,MSRA,PTGR1,ASL,SLC37A4,ALDH7A1,SOX9,GALE,ATP7A,GCDH,TYSND1,NDUFAB1,NDUFS6,FN3K,GGT7,IDNK,SULT1E1,ENO4,ALDH1A2,BPHL,SULT2B1,ACSBG1,IER3,BTD,MTHFD2L,MCEE,ILVBL,SLC27A2,LIAS,OAZ2,LARS2,PAPSS2,GSS,GSTA3,MMAA,GSTM4,SLC16A3,CYP2U1,HADHA,HADH,PC,PCBD1,DDAH2,CES1,LYPLA2,PEPD,ATP8B1,PHYH,JMJD8,NR1…
MIF	YES	organophosphate metabolic process	BP_down	NP	non-viral	ACP6,CLN8,LPCAT1,ABCA2,RNLS,ABHD12B,ADCY6,NT5C,FBP1,FDPS,MIF,NME5,AK1,PLA2G6,PLA2G10,PRKAG2,UQCRHL,TPST1,AMPD2,ISYNA1,NUDT14,DNAJC30,AGPAT2,SPTLC1,MSH2,FXN,INPP5F,ACSF2,DNPH1,APRT,ACBD6,AK8,CASK,PIGT,PMVK,G6PC3,UQCC3,NUDT1,ASMTL,SLC25A1,AGK,PDE5A,KDSR,PDE7B,MVK,GALE,ATP7A,GPAA1,INPP5K,LPCAT4,GCDH,RBKS,NDUFA1,NDUFA2,NDUFA3,NDUFA4,NDUFA8,NDUFAB1,NDUFB1,NDUFB6,NDUFB7,NDUFB8,NDUFB10,NDUFC1,NDUFV1,NDU…
MIF	YES	oxoacid metabolic process	BP_down	NP	non-viral	ACAA1,BCKDK,ACOX3,FABP6,ADH6,FBP1,FCER1A,CSAD,MIF,AIG1,PLA2G10,PRKAG2,TPST1,HAGHL,ALKBH7,FPGS,IYD,ACSF2,MTHFS,MSRA,PTGR1,ASL,SLC37A4,ALDH7A1,SOX9,GALE,ATP7A,GCDH,TYSND1,NDUFAB1,NDUFS6,FN3K,GGT7,IDNK,SULT1E1,ENO4,ALDH1A2,BPHL,SULT2B1,ACSBG1,IER3,BTD,MTHFD2L,MCEE,ILVBL,SLC27A2,LIAS,OAZ2,LARS2,PAPSS2,GSS,GSTA3,MMAA,GSTM4,SLC16A3,CYP2U1,HADHA,HADH,PC,PCBD1,DDAH2,CES1,LYPLA2,PEPD,ATP8B1,PHYH,JMJD8,NR1…
MIF	YES	positive regulation of arachidonic acid secretion	BP_down	NP	non-viral	MIF,PLA2G6,PLA2G10,PLA2R1
MIF	YES	protein C-terminus binding	MF_down	NP	non-viral	ERCC3,MIF4GD,SDC1,CIB1,FN1,RABAC1,MSH2,TRIM3,CASK,PIAS4,MAPRE3,SDCBP2,VPS4A,BCL10,TAF13,TBL1X,PEX6,PEX10,TJP2,GPSM2,PICK1,POLR2A,SHANK3,RBFOX1,CTNNB1,MAP2K7,DAPK3,ITPR1,PEX5,DNM1,NEIL1,PQBP1,BCAM,COIL
MIF	YES	purine nucleotide metabolic process	BP_down	NP	non-viral	ADCY6,NT5C,FBP1,MIF,NME5,AK1,PRKAG2,UQCRHL,TPST1,AMPD2,DNAJC30,MSH2,FXN,ACSF2,DNPH1,APRT,ACBD6,CASK,PMVK,UQCC3,NUDT1,SLC25A1,PDE5A,PDE7B,MVK,GALE,ATP7A,GCDH,NDUFA1,NDUFA2,NDUFA3,NDUFA4,NDUFA8,NDUFAB1,NDUFB1,NDUFB6,NDUFB7,NDUFB8,NDUFB10,NDUFC1,NDUFV1,NDUFS4,NDUFS6,SULT1E1,ENO4,SULT2B1,ACSBG1,IER3,MTHFD2L,MCEE,UQCR11,NPR2,PAPSS2,GUCY2C,CES1,HMGCS2,LRGUK,JMJD8,TJP2,DDIT4,COX6C,COX7B,SAMHD1,NDUFA11,P…
MIF	YES	purine ribonucleotide metabolic process	BP_down	NP	non-viral	ADCY6,NT5C,FBP1,MIF,NME5,AK1,PRKAG2,UQCRHL,TPST1,AMPD2,DNAJC30,MSH2,FXN,ACSF2,APRT,ACBD6,CASK,PMVK,UQCC3,SLC25A1,PDE5A,PDE7B,MVK,GALE,ATP7A,GCDH,NDUFA1,NDUFA2,NDUFA3,NDUFA4,NDUFA8,NDUFAB1,NDUFB1,NDUFB6,NDUFB7,NDUFB8,NDUFB10,NDUFC1,NDUFV1,NDUFS4,NDUFS6,SULT1E1,ENO4,SULT2B1,ACSBG1,IER3,MCEE,UQCR11,NPR2,PAPSS2,GUCY2C,CES1,HMGCS2,LRGUK,JMJD8,TJP2,DDIT4,COX6C,COX7B,NDUFA11,PINK1,PRPS1,CYC1,CHCHD10,IMP…
MIF	YES	purine-containing compound metabolic process	BP_down	NP	non-viral	ADCY6,NT5C,FBP1,MIF,NME5,AK1,PRKAG2,UQCRHL,TPST1,AMPD2,DNAJC30,MACROD1,MSH2,FXN,ACSF2,DNPH1,APRT,ACBD6,CASK,PMVK,UQCC3,NUDT1,SLC25A1,PDE5A,PDE7B,MVK,GALE,ATP7A,GCDH,NDUFA1,NDUFA2,NDUFA3,NDUFA4,NDUFA8,NDUFAB1,NDUFB1,NDUFB6,NDUFB7,NDUFB8,NDUFB10,NDUFC1,NDUFV1,NDUFS4,NDUFS6,SULT1E1,ENO4,SULT2B1,ACSBG1,IER3,MTHFD2L,MCEE,UQCR11,NPR2,PAPSS2,GUCY2C,CES1,HMGCS2,LRGUK,JMJD8,TJP2,DDIT4,COX6C,COX7B,SAMHD1,N…
MIF	YES	ribonucleotide metabolic process	BP_down	NP	non-viral	ADCY6,NT5C,FBP1,MIF,NME5,AK1,PRKAG2,UQCRHL,TPST1,AMPD2,DNAJC30,MSH2,FXN,ACSF2,APRT,ACBD6,CASK,PMVK,UQCC3,SLC25A1,PDE5A,PDE7B,MVK,GALE,ATP7A,GCDH,NDUFA1,NDUFA2,NDUFA3,NDUFA4,NDUFA8,NDUFAB1,NDUFB1,NDUFB6,NDUFB7,NDUFB8,NDUFB10,NDUFC1,NDUFV1,NDUFS4,NDUFS6,SULT1E1,ENO4,SULT2B1,ACSBG1,IER3,MCEE,UQCR11,NPR2,PAPSS2,GUCY2C,CES1,HMGCS2,LRGUK,JMJD8,TJP2,DDIT4,COX6C,COX7B,NDUFA11,PINK1,PRPS1,CYC1,CHCHD10,IMP…
MIF	YES	ribose phosphate metabolic process	BP_down	NP	non-viral	ADCY6,NT5C,FBP1,MIF,NME5,AK1,PRKAG2,UQCRHL,TPST1,AMPD2,NUDT14,DNAJC30,MSH2,FXN,ACSF2,APRT,ACBD6,CASK,PMVK,UQCC3,SLC25A1,PDE5A,PDE7B,MVK,GALE,ATP7A,GCDH,NDUFA1,NDUFA2,NDUFA3,NDUFA4,NDUFA8,NDUFAB1,NDUFB1,NDUFB6,NDUFB7,NDUFB8,NDUFB10,NDUFC1,NDUFV1,NDUFS4,NDUFS6,SULT1E1,ENO4,SULT2B1,ACSBG1,IER3,MCEE,UQCR11,NPR2,PAPSS2,GUCY2C,CES1,HMGCS2,LRGUK,JMJD8,TJP2,DDIT4,COX6C,COX7B,NDUFA11,PINK1,PRPS1,CYC1,CHCH…
MIF	YES	small molecule biosynthetic process	BP_down	NP	non-viral	ABCA2,MAEA,NT5C,ADM,PCBD2,FBP1,FCER1A,FDPS,CSAD,FDXR,MIF,NME5,AK1,PLA2G10,SLC25A11,PRKAG2,ISYNA1,SPTLC1,SIRT7,DNPH1,APRT,PMVK,G6PC3,NUDT1,SLC25A1,ASL,EBP,AGK,PDE5A,PDE7B,SLC37A4,MVK,SQLE,NDUFAB1,GGT7,STK11,ALDH1A2,ACSBG1,MTHFD2L,ILVBL,SLC27A2,LIAS,GSTM4,TM7SF2,PC,PCBD1,SEC14L2,CES1,NEIL2,CFTR,HMGCS2,WNT4,NR1H2,PLCD1,PYCR2,FA2H,POR,SAMHD1,NUDT13,ABCG1,SLC45A3,SLC25A10,PRPS1,IMPA2,CYP2D6,IMPDH1,CYP…
MIF	YES	transmembrane transport	BP_down	NP	non-viral	CLN8,SPNS1,ABCC4,ABCA2,ASIC1,SLC22A15,F2R,SLC18B1,ABCA7,MRLN,ADRA2A,RAPGEF3,HECW2,SCN2A,GJD3,MIF,SCN4B,SCNN1B,AK1,PLA2G6,SLC25A11,ATP6V1C2,SLC25A29,PRKAG2,TIMM44,UQCRHL,LRRC8E,SLC25A6,DNAJC30,SLC19A2,TMC4,MSH2,FXN,PKD1L3,SLC1A1,AQP7,SLC6A1,SLC9A3,PIEZO2,UQCC3,SLC25A1,BEST4,SLC22A5,KCNK5,MFSD8,BBC3,ATP2A3,LMBRD1,SLC37A4,GABRD,ABCC3,ATP6V0B,ATP7A,SLC39A1,AZGP1,INPP5K,GAS6,BAX,NDUFA1,NDUFA2,NDUFA3,N…
NUCB1	YES	endoplasmic reticulum lumen	CC_down	NP	other_viral	COL17A1;COL18A1;ANO8;PLAUR;FSTL3;ADAM17;COL4A2;COL5A1;ADAMTSL4;COL4A1;COL7A1;NUCB1;COL9A2
NUCB1	YES	endosome	CC_down	NP	other_viral	MYD88,SPAST,PSD,VAMP5,TCIRG1,IRAK2,NCF4,IRF7,DYSF,ABCA7,TREML4,STX4,RAB24,PLEKHM2,SPHK1,SUN2,EHD1,AP3D1,NUCB1,VPS37B,SLC6A4,AATK,IGF2R,SLC11A1,PRF1,TBK1,SCARB2,CD274,TNK2,PRKCD,SDF4,TNF
NUCB1	YES	intracellular organelle lumen	CC_down	NP	other_viral	COL17A1;COL18A1;CANT1;TNFAIP6;HBB;FSTL3;HK3;ADAMTSL4;SDF4;HSPA6;RHBDF2;ANO8;PLAUR;MMP9;CYP27A1;ADAM17;BIN2;COL4A2;COL5A1;COL4A1;COL7A1;SAA1;NUCB1;COL9A2;PLEKHO2;HSPA1A
NUCB1	YES	regulation of protein transport	BP_down	NP	other_viral	TRPM2,TCIRG1,ITGAM,ADAM8,KCNG2,HCAR3,SAA1,STX4,CCL2,CACNA1E,FLNA,ZC3H12A,RHBDF1,RHBDF2,NUCB1,PIM3,BCAP31,PHPT1,ZBED6,GZMB,PRKCD,TNF,BBC3
SAMHD1	YES	BP involved in symbiotic interaction	BP_down	NP	other_viral	MYD88,GBP2,IRF7,ISG20,IFIH1,SAA1,NFKBIA,TRIM8,CCL2,CCL8,MMP9,HSPA1A,DEK,TAP1,NOTCH1,ATG16L2,CCDC85B,ZC3H12A,SAMHD1,DOK2,UBXN1,VPS37B,ZFP36,BCAP31,IGF2R,ISG15,TBK1,SCARB2,CTDP1,TREM1,TNF,LMBRD1,HCK
SAMHD1	YES	carbohydrate derivative metabolic process	BP_down	NP	non-viral	ACP6,ABCA2,MANBA,ST6GALNAC6,ABCA7,ADCY6,NT5C,FBP1,MIF,NME5,AK1,PRKAG2,POMK,SDC1,UQCRHL,TPST1,AMPD2,NUDT14,DNAJC30,NDST2,MACROD1,POMGNT1,ST3GAL4,MSH2,FXN,ACSF2,DNPH1,APRT,ACBD6,ST6GALNAC2,CASK,AKR7A2,HABP4,PIGT,PMVK,G6PC3,UQCC3,NUDT1,GALNT11,SLC25A1,PDE5A,FUT1,PDE7B,MVK,B3GALT4,B3GALNT1,GALE,ATP7A,GPAA1,GALNT2,BAX,GCDH,RBKS,NDUFA1,NDUFA2,NDUFA3,NDUFA4,GAL3ST2,NDUFA8,NDUFAB1,NDUFB1,NDUFB6,NDUFB7,ND…
SAMHD1	YES	cellular response to cytokine stimulus	BP_down	NP	other_viral	SOX9,MYD88,IL12RB2,TCIRG1,IRAK2,GBP2,DAPK3,SPOCK2,IRF7,ISG20,DBN1,ITGAM,ITGAX,KLF2,CACTIN,JUNB,SAA1,STX4,GBP5,IL1R2,SPHK1,NFKBIA,TRIM8,CCL2,CCL8,ADAM17,CMKLR1,MMP9,HSPA1A,CARD14,LILRB3,ZC3H12A,RPS6KA4,BATF,TNIP2,SOCS3,CASP5,SAMHD1,SH2B2,ZFP36,SBNO2,OSM,CSF2RB,ISG15,TBK1,SOCS1,PRKCD,TNF,STX11,CDC34,IL3RA,IL4R,HCK,RUFY4
SAMHD1	YES	cellular response to type I interferon	BP_down	NP	other_viral	ISG20;IRF7;ISG15;SAMHD1;GBP2;MYD88
SAMHD1	YES	cellular response to type I interferon	BP_down	NP	other_viral	MYD88,GBP2,IRF7,ISG20,CACTIN,SAMHD1,ISG15,TBK1
SAMHD1	YES	Cytokine Signaling in Immune system	pathways	NP	HC	SHC3,CCR2,AKT1,RASAL1,IFITM1,BIRC3,BIRC5,PIAS1,SPTBN4,OASL,MX1,MX2,MYC,TNFSF12,B2M,TNFRSF18,TRIM34,TNFRSF11A,SOCS2,GBP4,GBP5,BST2,CAMK2B,CASP1,OAS2,OAS3,OPRD1,IL17RE,IL27,PDGFA,PIK3R2,PIN1,COL1A2,NRG2,SAMHD1,SH2B1,RSAD2,PPP2R5C,ISG15,PRKCD,XAF1,EIF2AK2,PSMA2,PSMA4,DLG4,DUSP7,DUSP8,EGR1,RASA4,EIF4A1,EIF4A2,TRIM17,EIF4E,HERC5,CNKSR1,EREG,RPS27A,TRIM22,IRF9,IFITM3,CCL4,FGFR1,FGFR3,FGFR4,WDR83,SKP1,L…
SAMHD1	YES	cytokine-mediated signaling pathway	BP_down	NP	other_viral	ITGAM;CSF2RB;SAMHD1;TNF;RPS6KA4;TRIM8;SOCS3;SOCS1;CCL8;IRAK2;ITGAX;CCL2;STX4;GBP2;JUNB;IL12RB2;IL4R;IL1R2;PRKCD;OSM;ISG15;MMP9;BATF;ISG20;NFKBIA;HCK;ADAM17;TNIP2;IL3RA;SAA1;IRF7;CARD14;MYD88
SAMHD1	YES	cytokine-mediated signaling pathway	BP_down	NP	other_viral	MYD88,IL12RB2,IRAK2,GBP2,IRF7,ISG20,ITGAM,ITGAX,CACTIN,JUNB,SAA1,STX4,IL1R2,SPHK1,NFKBIA,TRIM8,CCL2,CCL8,ADAM17,CMKLR1,MMP9,HSPA1A,CARD14,LILRB3,RPS6KA4,BATF,TNIP2,SOCS3,CASP5,SAMHD1,SH2B2,OSM,CSF2RB,ISG15,TBK1,SOCS1,PRKCD,TNF,IL3RA,IL4R,HCK
SAMHD1	YES	defense response to other organism	BP_down	NP	other_viral	MYD88,GBP2,DAPK3,IRF7,ISG20,ITGAM,ADAM8,CCDC88B,ITGAX,ARID5A,PRDM1,ADM,IFIH1,MLKL,S100A9,S100A12,CLEC4E,CACTIN,SAA1,TREML4,STX4,GBP5,AGER,FES,TRIM8,CCL2,CCL8,ADAM17,FGR,TAP1,FLNA,ZC3H12A,CD177,BATF,FFAR2,FPR2,SOCS3,CASP5,SAMHD1,RELB,PSTPIP1,NLRP3,SLC11A1,ISG15,PRF1,TBK1,TRIM17,GZMB,TREM1,SOCS1,TNK2,PRKCD,TNF,RNF39,STX11,IL4R,HCK
SAMHD1	YES	defense response to symbiont	BP_down	NP	other_viral	ISG20;IFIH1;MLKL;PRF1;IRF7;FLNA;ISG15;SAMHD1;MYD88
SAMHD1	YES	defense response to symbiont	BP_down	NP	other_viral	GBP2,IRF7,ISG20,ITGAX,IFIH1,MLKL,TREML4,FLNA,ZC3H12A,SAMHD1,NLRP3,ISG15,PRF1,TBK1
SAMHD1	YES	defense response to virus	BP_down	NP	other_viral	ISG20;IFIH1;MLKL;PRF1;IRF7;FLNA;ISG15;SAMHD1;MYD88
SAMHD1	YES	defense response to virus	BP_down	NP	other_viral	GBP2,IRF7,ISG20,ITGAX,IFIH1,MLKL,TREML4,FLNA,ZC3H12A,SAMHD1,NLRP3,ISG15,PRF1,TBK1
SAMHD1	YES	immune effector process	BP_down	NP	other_viral	MYD88,IL12RB2,LPCAT1,HK3,TRPM2,CEACAM3,GATA2,TCIRG1,GBP2,IRF7,ISG20,ZFPM1,DYSF,ITGAM,ADAM8,ITGAX,ARID5A,IFIH1,MLKL,S100A9,STK10,S100A12,CLEC4E,SAA1,TREML4,STX4,RAB24,GADD45G,CANT1,AGER,NBEAL2,FES,CCL2,PLAUR,BIN2,ADAM17,FGR,MMP9,HSPA1A,TAP1,HSPA6,FLNA,LILRB3,ZC3H12A,ADGRG3,CD177,BATF,FFAR2,FPR2,C1orf35,NFKBID,SAMHD1,RELB,NFAM1,NLRP3,SBNO2,MMP25,IGF2R,SLC11A1,ISG15,PLEKHO2,PRF1,TBK1,GZMB,TREM1,SLC7…
SAMHD1	YES	immune system development	BP_down	NP	other_viral	TMEM88,MYD88,IL12RB2,KMT2B,FSTL3,INHBA,TRPM2,GATA2,KRI1,TCIRG1,IRF7,ZFPM1,ITGAM,ADAM8,KLF2,PRDM1,CSRNP1,CLEC4E,JUNB,GADD45G,AGER,NBEAL2,NFKB2,NFKBIA,MAD1L1,FES,ADAM17,BATF3,MMP9,HSPA1A,AP3D1,NOTCH1,LILRB3,ZC3H12A,ADGRG3,BATF,NFKBID,SAMHD1,RELB,DOK2,NFAM1,ZFP36,NLRP3,SBNO2,OSM,ISG15,CD274,SOCS1,TNF,HBB,IL3RA,IL4R,CBX8
SAMHD1	YES	innate immune response	BP_down	NP	other_viral	MYD88,GBP2,DAPK3,IRF7,ISG20,ITGAM,ADAM8,ARID5A,PRDM1,IFIH1,S100A9,S100A12,CLEC4E,CACTIN,SAA1,TREML4,STX4,GBP5,AGER,FES,TRIM8,CCL2,CCL8,FGR,TAP1,CD177,FFAR2,FPR2,SOCS3,CASP5,SAMHD1,RELB,PSTPIP1,NLRP3,SLC11A1,ISG15,TBK1,TRIM17,GZMB,TREM1,SOCS1,TNK2,PRKCD,RNF39,STX11,HCK
SAMHD1	YES	Interferon alpha/beta signaling	pathways	NP	HC	IFITM1,OASL,MX1,MX2,BST2,OAS2,OAS3,SAMHD1,RSAD2,ISG15,XAF1,EGR1,IRF9,IFITM3,IFI6,GBP2,STAT1,USP18,IFI27,IFIT2,IFIT1,IFIT3,IRF1
SAMHD1	YES	Interferon alpha/beta signaling	pathways	NP	non-viral	IFITM3,IFITM1,IFITM2,OASL,IFI6,MX1,MX2,STAT1,BST2,OAS1,OAS2,OAS3,USP18,SAMHD1,IFI27,IFIT2,IFIT1,IFIT3,RSAD2,ISG15,XAF1
SAMHD1	YES	Interferon Signaling	pathways	NP	HC	IFITM1,PIAS1,OASL,MX1,MX2,B2M,TRIM34,GBP4,GBP5,BST2,CAMK2B,OAS2,OAS3,PIN1,SAMHD1,RSAD2,ISG15,PRKCD,XAF1,EIF2AK2,EGR1,EIF4A1,EIF4A2,TRIM17,EIF4E,HERC5,RPS27A,TRIM22,IRF9,IFITM3,IFI6,SP100,GBP1,GBP2,GBP3,STAT1,TPR,USP18,DDX58,UBC,IFI27,IFIT2,IFIT1,IFIT3,IRF1,TRIM8,KPNA3,KPNA5
SAMHD1	YES	Interferon Signaling	pathways	NP	non-viral	TRIM22,IFITM3,IFITM1,IFITM2,TRIM3,OASL,IFI6,MX1,MX2,GBP1,STAT1,GBP4,GBP5,BST2,OAS1,OAS2,OAS3,USP18,UBE2L6,DDX58,SAMHD1,IFI27,IFIT2,IFIT1,IFIT3,IFNGR1,RSAD2,ISG15,PRKCD,XAF1,TRIM8,HERC5
SAMHD1	YES	negative regulation of cell communication	BP_down	NP	other_viral	TMEM88,SOX9,CDKN2D,FSTL3,INHBA,APC2,TNIP3,GATA2,CDK11A,TNFRSF10C,PPP1R15A,ABCA7,PRDM1,ADM,ZGPAT,CACTIN,PNPLA6,IER3,IL1R2,STMN3,AGER,NFKBIA,NFKBIL1,PLAUR,ADAM17,MMP9,HSPA1A,NOTCH1,FLNA,LILRB3,ZC3H12A,ADGRG3,HBEGF,DUSP2,FPR2,SOCS3,NFKBID,SAMHD1,DOK2,NLRP3,SLC6A4,PIM3,OSM,PHPT1,SOCS1,ITPRIP,PRKCD,TNF,CDC34,LMBRD1
SAMHD1	YES	negative regulation of immune system process	BP_down	NP	other_viral	SOX9,FSTL3,INHBA,GATA2,ZFPM1,PRDM1,CACTIN,MAD1L1,CCL2,CCL8,FGR,TAP1,LILRB3,ZC3H12A,NFKBID,SAMHD1,PHPT1,CD274,SOCS1,TNF,IL4R
SAMHD1	YES	negative regulation of response to external stimulus	BP_down	NP	other_viral	EPPK1,METRNL,DBN1,PRDM1,CACTIN,SAA1,IER3,NFKBIL1,SEMA3B,CCL2,PLAUR,CCL8,TAP1,NOTCH1,SEMA6B,FPR2,SOCS3,SAMHD1,ZFP36,NLRP3,SOCS1,PRKCD,TNF,TNFAIP6
SAMHD1	YES	negative regulation of signaling	BP_down	NP	other_viral	TMEM88,SOX9,CDKN2D,FSTL3,INHBA,APC2,TNIP3,GATA2,CDK11A,TNFRSF10C,PPP1R15A,ABCA7,PRDM1,ADM,ZGPAT,CACTIN,PNPLA6,IER3,IL1R2,STMN3,AGER,NFKBIA,NFKBIL1,PLAUR,ADAM17,MMP9,HSPA1A,NOTCH1,FLNA,LILRB3,ZC3H12A,ADGRG3,HBEGF,DUSP2,FPR2,SOCS3,NFKBID,SAMHD1,DOK2,NLRP3,SLC6A4,PIM3,OSM,PHPT1,SOCS1,ITPRIP,PRKCD,TNF,CDC34,LMBRD1
SAMHD1	YES	nucleobase-containing small molecule metabolic process	BP_down	NP	non-viral	RNLS,ADCY6,NT5C,FBP1,MIF,NME5,AK1,PRKAG2,UQCRHL,TPST1,AMPD2,NUDT14,DNAJC30,MACROD1,MSH2,FXN,ACSF2,DNPH1,APRT,ACBD6,AK8,CASK,PMVK,UQCC3,NUDT1,ASMTL,SLC25A1,PDE5A,PDE7B,MVK,GALE,ATP7A,GCDH,NDUFA1,NDUFA2,NDUFA3,NDUFA4,NDUFA8,NDUFAB1,NDUFB1,NDUFB6,NDUFB7,NDUFB8,NDUFB10,NDUFC1,NDUFV1,NDUFS4,NDUFS6,SULT1E1,ENO4,BPHL,SULT2B1,ACSBG1,IER3,MTHFD2L,MCEE,UQCR11,NPR2,PAPSS2,SLC35A3,GUCY2C,NAPRT,CES1,NEIL2,HMG…
SAMHD1	YES	nucleoside phosphate metabolic process	BP_down	NP	non-viral	RNLS,ADCY6,NT5C,FBP1,MIF,NME5,AK1,PRKAG2,UQCRHL,TPST1,AMPD2,NUDT14,DNAJC30,MSH2,FXN,ACSF2,DNPH1,APRT,ACBD6,AK8,CASK,PMVK,UQCC3,NUDT1,ASMTL,SLC25A1,PDE5A,PDE7B,MVK,GALE,ATP7A,GCDH,NDUFA1,NDUFA2,NDUFA3,NDUFA4,NDUFA8,NDUFAB1,NDUFB1,NDUFB6,NDUFB7,NDUFB8,NDUFB10,NDUFC1,NDUFV1,NDUFS4,NDUFS6,SULT1E1,ENO4,SULT2B1,ACSBG1,IER3,MTHFD2L,MCEE,UQCR11,NPR2,PAPSS2,GUCY2C,NAPRT,CES1,NEIL2,HMGCS2,LRGUK,JMJD8,TJP2,…
SAMHD1	YES	nucleoside triphosphate metabolic process	BP_down	NP	non-viral	NME5,AK1,PRKAG2,UQCRHL,AMPD2,DNAJC30,MSH2,FXN,AK8,UQCC3,NUDT1,ATP7A,NDUFA1,NDUFA2,NDUFA3,NDUFA4,NDUFA8,NDUFAB1,NDUFB1,NDUFB6,NDUFB7,NDUFB8,NDUFB10,NDUFC1,NDUFV1,NDUFS4,NDUFS6,UQCR11,COX6C,COX7B,SAMHD1,NDUFA11,PINK1,CYC1,CHCHD10,IMPDH1,PROCA1,ITPA,PID1,NDUFA13
SAMHD1	YES	nucleotide metabolic process	BP_down	NP	non-viral	RNLS,ADCY6,NT5C,FBP1,MIF,NME5,AK1,PRKAG2,UQCRHL,TPST1,AMPD2,DNAJC30,MSH2,FXN,ACSF2,DNPH1,APRT,ACBD6,AK8,CASK,PMVK,UQCC3,NUDT1,ASMTL,SLC25A1,PDE5A,PDE7B,MVK,GALE,ATP7A,GCDH,NDUFA1,NDUFA2,NDUFA3,NDUFA4,NDUFA8,NDUFAB1,NDUFB1,NDUFB6,NDUFB7,NDUFB8,NDUFB10,NDUFC1,NDUFV1,NDUFS4,NDUFS6,SULT1E1,ENO4,SULT2B1,ACSBG1,IER3,MTHFD2L,MCEE,UQCR11,NPR2,PAPSS2,GUCY2C,NAPRT,CES1,NEIL2,HMGCS2,LRGUK,JMJD8,TJP2,DDIT4,C…
SAMHD1	YES	organophosphate metabolic process	BP_down	NP	non-viral	ACP6,CLN8,LPCAT1,ABCA2,RNLS,ABHD12B,ADCY6,NT5C,FBP1,FDPS,MIF,NME5,AK1,PLA2G6,PLA2G10,PRKAG2,UQCRHL,TPST1,AMPD2,ISYNA1,NUDT14,DNAJC30,AGPAT2,SPTLC1,MSH2,FXN,INPP5F,ACSF2,DNPH1,APRT,ACBD6,AK8,CASK,PIGT,PMVK,G6PC3,UQCC3,NUDT1,ASMTL,SLC25A1,AGK,PDE5A,KDSR,PDE7B,MVK,GALE,ATP7A,GPAA1,INPP5K,LPCAT4,GCDH,RBKS,NDUFA1,NDUFA2,NDUFA3,NDUFA4,NDUFA8,NDUFAB1,NDUFB1,NDUFB6,NDUFB7,NDUFB8,NDUFB10,NDUFC1,NDUFV1,NDU…
SAMHD1	YES	purine nucleoside triphosphate metabolic process	BP_down	NP	non-viral	NME5,PRKAG2,UQCRHL,AMPD2,DNAJC30,MSH2,FXN,UQCC3,NUDT1,ATP7A,NDUFA1,NDUFA2,NDUFA3,NDUFA4,NDUFA8,NDUFAB1,NDUFB1,NDUFB6,NDUFB7,NDUFB8,NDUFB10,NDUFC1,NDUFV1,NDUFS4,NDUFS6,UQCR11,COX6C,COX7B,SAMHD1,NDUFA11,PINK1,CYC1,CHCHD10,IMPDH1,PROCA1,ITPA,PID1,NDUFA13
SAMHD1	YES	purine nucleotide metabolic process	BP_down	NP	non-viral	ADCY6,NT5C,FBP1,MIF,NME5,AK1,PRKAG2,UQCRHL,TPST1,AMPD2,DNAJC30,MSH2,FXN,ACSF2,DNPH1,APRT,ACBD6,CASK,PMVK,UQCC3,NUDT1,SLC25A1,PDE5A,PDE7B,MVK,GALE,ATP7A,GCDH,NDUFA1,NDUFA2,NDUFA3,NDUFA4,NDUFA8,NDUFAB1,NDUFB1,NDUFB6,NDUFB7,NDUFB8,NDUFB10,NDUFC1,NDUFV1,NDUFS4,NDUFS6,SULT1E1,ENO4,SULT2B1,ACSBG1,IER3,MTHFD2L,MCEE,UQCR11,NPR2,PAPSS2,GUCY2C,CES1,HMGCS2,LRGUK,JMJD8,TJP2,DDIT4,COX6C,COX7B,SAMHD1,NDUFA11,P…
SAMHD1	YES	purine-containing compound metabolic process	BP_down	NP	non-viral	ADCY6,NT5C,FBP1,MIF,NME5,AK1,PRKAG2,UQCRHL,TPST1,AMPD2,DNAJC30,MACROD1,MSH2,FXN,ACSF2,DNPH1,APRT,ACBD6,CASK,PMVK,UQCC3,NUDT1,SLC25A1,PDE5A,PDE7B,MVK,GALE,ATP7A,GCDH,NDUFA1,NDUFA2,NDUFA3,NDUFA4,NDUFA8,NDUFAB1,NDUFB1,NDUFB6,NDUFB7,NDUFB8,NDUFB10,NDUFC1,NDUFV1,NDUFS4,NDUFS6,SULT1E1,ENO4,SULT2B1,ACSBG1,IER3,MTHFD2L,MCEE,UQCR11,NPR2,PAPSS2,GUCY2C,CES1,HMGCS2,LRGUK,JMJD8,TJP2,DDIT4,COX6C,COX7B,SAMHD1,N…
SAMHD1	YES	regulation of cytokine-mediated signaling pathway	BP_down	NP	other_viral	IRAK2,IRF7,CACTIN,IL1R2,SPHK1,ADAM17,HSPA1A,SOCS3,CASP5,SAMHD1,TBK1,SOCS1,TNF
SAMHD1	YES	regulation of defense response	BP_down	NP	other_viral	MYD88,METRNL,IRF7,ADAM8,S100A9,S100A12,CLEC4E,CACTIN,SAA1,TREML4,GBP5,IER3,SPHK1,AGER,NFKBIA,FGR,MMP9,TAP1,ZC3H12A,FFAR2,FPR2,SOCS3,CASP5,SAMHD1,RELB,ZFP36,NLRP3,SBNO2,OSM,TBK1,SOCS1,PRKCD,TNF,TNFAIP6,HCK
SAMHD1	YES	regulation of immune response	BP_down	NP	other_viral	COL17A1;FGR;IL4I1;TREML4;IRF7;ICAM4;ICAM5;SAMHD1;TREM1;CD99
SAMHD1	YES	regulation of immune response	BP_down	NP	other_viral	MYD88,IL12RB2,GATA2,IRF7,ITGAM,ADAM8,ARID5A,CLEC4E,CACTIN,TREML4,STX4,GBP5,CD99,AGER,FES,CMKLR1,FGR,HSPA1A,TAP1,THEMIS2,CACNA1F,LILRB3,ZC3H12A,COL17A1,CD177,FFAR2,FPR2,ICAM4,SOCS3,NFKBID,SAMHD1,RELB,NFAM1,SH2B2,NLRP3,SLC11A1,PHPT1,ICAM5,TBK1,TREM1,CD274,SOCS1,PRKCD,TNF,IL4R,HCK
SAMHD1	YES	regulation of immune system process	BP_down	NP	other_viral	SOX9,MYD88,IL12RB2,ZBTB17,KMT2B,FSTL3,INHBA,GATA2,IRF7,ZFPM1,DYSF,ITGAM,ADAM8,CCDC88B,ARID5A,CHRNB2,PRDM1,STK10,HCAR3,CLEC4E,CACTIN,TREML4,STX4,GBP5,CD99,SPHK1,AGER,NFKBIA,MAD1L1,FES,CCL2,CCL8,ADAM17,CMKLR1,FGR,MMP9,HSPA1A,TAP1,AP3D1,THEMIS2,CACNA1F,LILRB3,ZC3H12A,COL17A1,CD177,TNIP2,FFAR2,FPR2,ICAM4,SOCS3,NFKBID,SAMHD1,RELB,NFAM1,SH2B2,ZFP36,NLRP3,SLC11A1,PHPT1,ISG15,ICAM5,TBK1,TREM1,CD274,SOCS1…
SAMHD1	YES	regulation of innate immune response	BP_down	NP	other_viral	FGR;GBP5;ADAM8;FPR2;CACTIN;SAMHD1
SAMHD1	YES	regulation of innate immune response	BP_down	NP	other_viral	MYD88,IRF7,ADAM8,CLEC4E,CACTIN,GBP5,FGR,TAP1,FFAR2,FPR2,SOCS3,SAMHD1,RELB,TBK1,SOCS1,PRKCD,HCK
SAMHD1	YES	regulation of response to biotic stimulus	BP_down	NP	other_viral	MYD88,IRF7,ADAM8,PRDM1,CLEC4E,CACTIN,TREML4,GBP5,NFKBIL1,FGR,TAP1,ZC3H12A,FFAR2,FPR2,SOCS3,SAMHD1,RELB,TBK1,CD274,SOCS1,PRKCD,HCK
SAMHD1	YES	regulation of response to cytokine stimulus	BP_down	NP	other_viral	IRAK2,IRF7,IFIH1,CACTIN,IL1R2,SPHK1,ADAM17,HSPA1A,SOCS3,CASP5,SAMHD1,TBK1,SOCS1,TNF
SAMHD1	YES	regulation of response to external stimulus	BP_down	NP	other_viral	MYD88,EPPK1,METRNL,IRF7,DBN1,DYSF,ADAM8,PRDM1,S100A9,S100A12,CLEC4E,CACTIN,SAA1,TREML4,STX4,GBP5,IER3,SPHK1,AGER,NFKBIA,NFKBIL1,SEMA3B,CCL2,PLAUR,CCL8,ADAM17,CMKLR1,FGR,MMP9,ZSWIM4,TAP1,NOTCH1,SEMA6B,FLNA,ZC3H12A,FFAR2,FPR2,SOCS3,CASP5,SAMHD1,RELB,ZFP36,NLRP3,SBNO2,SCARF1,OSM,TBK1,SOCS1,PRKCD,TNF,TNFAIP6,HCK
SAMHD1	YES	regulation of response to stress	BP_down	NP	other_viral	MYD88,GADD45B,CDKN2D,EPPK1,HK3,METRNL,TRPM2,IER5,IRF7,TNFRSF10C,PPP1R15A,ITGAM,ADAM8,ABCA7,GADD45A,S100A9,S100A12,CLEC4E,CACTIN,SAA1,TREML4,GADD45G,GBP5,IER3,SPHK1,AGER,NFKBIA,CCL2,PLAUR,ADAM17,ABCD1,FGR,MMP9,HSPA1A,DEK,TAP1,FLNA,ZC3H12A,HBEGF,FFAR2,FPR2,SOCS3,CASP5,SAMHD1,RELB,UBXN1,ZFP36,NLRP3,SBNO2,SCARF1,OSM,BCAP31,TBK1,SOCS1,PRKCD,TNF,TNFAIP6,HBB,HCK,CBX8
SAMHD1	YES	response to cytokine	BP_down	NP	other_viral	SOX9,MYD88,IL12RB2,TCIRG1,IRAK2,GBP2,DAPK3,SPOCK2,IRF7,ISG20,DBN1,ITGAM,ITGAX,KLF2,IFIH1,CACTIN,JUNB,SAA1,STX4,GBP5,IL1R2,SPHK1,NFKB2,NFKBIA,TRIM8,CCL2,CCL8,ADAM17,CMKLR1,MMP9,HSPA1A,CARD14,LILRB3,ZC3H12A,RPS6KA4,BATF,TNIP2,SOCS3,CASP5,SAMHD1,RELB,SH2B2,ZFP36,SBNO2,GSS,OSM,SLC11A1,CSF2RB,ISG15,TBK1,CD274,SOCS1,PRKCD,TNF,STX11,CDC34,IL3RA,IL4R,HCK,RUFY4
SAMHD1	YES	response to type I interferon	BP_down	NP	other_viral	MYD88,GBP2,IRF7,ISG20,CACTIN,SAMHD1,ISG15,TBK1
SAMHD1	YES	response to virus	BP_down	NP	other_viral	MYD88,GBP2,IRF7,ISG20,ITGAX,IFIH1,MLKL,TREML4,NFKBIA,CCL2,CCL8,BATF3,FGR,FLNA,ZC3H12A,SAMHD1,NLRP3,ISG15,PRF1,TBK1,TNF
SAMHD1	YES	small molecule biosynthetic process	BP_down	NP	non-viral	ABCA2,MAEA,NT5C,ADM,PCBD2,FBP1,FCER1A,FDPS,CSAD,FDXR,MIF,NME5,AK1,PLA2G10,SLC25A11,PRKAG2,ISYNA1,SPTLC1,SIRT7,DNPH1,APRT,PMVK,G6PC3,NUDT1,SLC25A1,ASL,EBP,AGK,PDE5A,PDE7B,SLC37A4,MVK,SQLE,NDUFAB1,GGT7,STK11,ALDH1A2,ACSBG1,MTHFD2L,ILVBL,SLC27A2,LIAS,GSTM4,TM7SF2,PC,PCBD1,SEC14L2,CES1,NEIL2,CFTR,HMGCS2,WNT4,NR1H2,PLCD1,PYCR2,FA2H,POR,SAMHD1,NUDT13,ABCG1,SLC45A3,SLC25A10,PRPS1,IMPA2,CYP2D6,IMPDH1,CYP…
SAMHD1	YES	type I interferon signaling pathway	BP_down	NP	other_viral	ISG20;IRF7;ISG15;SAMHD1;GBP2;MYD88
SAMHD1	YES	type I interferon signaling pathway	BP_down	NP	other_viral	MYD88,GBP2,IRF7,ISG20,CACTIN,SAMHD1,ISG15,TBK1
SIGLEC1	YES	inflammatory response	BP_up	NP	non-viral	CCR1;CXCL10;CXCL9;CXCL11;SIGLEC1
TMED9	YES	bounding membrane of organelle	CC_down	NP	non-viral	SLC48A1;SLC35B3;SCARB2;GALNT11;STEAP3;ST6GALNAC2;CHPF;PROS1;SPPL2B;XYLT2;ATP2A3;HS6ST1;NDST2;SCAMP5;LFNG;LAMP1;ANPEP;ADGRE3;DSE;AP1S1;QSOX1;CNGA4;TMEM38B;WLS;ATP6V0B;TMED9;CHPF2;WNT5A;VPS37C;CASK;NOSIP;POMGNT1;ARFGAP1;F5;SERPINB6;RAB33B;TPST1;ADAM17;LMBRD1;PICK1;KDELR3;SHANK3;VPS28;CFTR;ST6GALNAC6;NOTCH3;COPA;MRLN;GOSR2;VPS4A;ITPR1;FURIN;ATP2C2;FUT1;APH1B;LMAN2;TMEM67;PDGFC;ST3GAL4;ATP6V0A4;CD59;…
TMED9	YES	bounding membrane of organelle	CC_down	NP	other_viral	SLC35B3;SCARB2;GPSM1;COPA;NOTCH1;NCF4;TCIRG1;IRAK2;DSE;RAB24;ITGAX;NLRP3;SCARF1;CD177;RHBDF1;TMED9;AP3D1;TAP1;VPS37B;LILRB3;IGF2R;EHD1;ADAM17;LMBRD1;COL7A1;IRF7;PLEKHM2;MYD88;HBEGF
TMED9	YES	clathrin-coated vesicle	CC_down	NP	non-viral	FZD4,INPP5F,LMBRD1,ATP7A,REEP6,OCRL,SYT2,CD9,FURIN,SCARB2,CFTR,VPS16,AP1S1,CLTB,VWF,SLC2A8,WNT5A,CD207,NECAP1,IGF2R,TMED9,KIAA0319,DVL1,DVL2,AP1M2,BCAP31
TMED9	YES	coated vesicle	CC_down	NP	non-viral	F5,FZD4,INPP5F,LMBRD1,ATP7A,USE1,YIF1A,REEP6,LMAN2,KDELR3,TMED1,OCRL,SYT2,CD9,FURIN,SCARB2,CD59,CFTR,VPS16,AP1S1,CLTB,VWF,COPA,SLC2A8,WNT5A,CD207,GOSR2,NECAP1,IGF2R,TMED9,KIAA0319,DVL1,DVL2,AP1M2,BCAP31,IER3IP1,GOLGA8B
TMED9	YES	COPI-mediated anterograde transport	pathways	NP	other_viral	COG6,ANK3,ARCN1,ARF4,DYNLL1,NAPG,COPB2,COPA,DYNLL2,TMED9,COG7,TMED7,DCTN4,BET1,SPTBN5,COG2,COPG1,COPG2,DCTN6,TMED10
TMED9	YES	endomembrane system organization	BP_down	NP	other_viral	SPAST,ACRBP,SPRR1A,DYSF,ABCA7,SPTBN5,S100A9,STX4,OTOF,PLEKHM2,SUN2,NBEAL2,BIN2,ABCD1,AP3D1,COL5A1,OBSL1,VPS37B,TCHH,SCARB2,TMED9,PRKCD
TMED9	YES	endomembrane system organization	BP_down	NP	non-viral	ZFYVE27,F2R,ABCA7,FER1L5,LEMD2,CAMSAP3,GET4,MAPK15,REEP4,MYH10,SPAST,USE1,VPS4A,BIN3,CDAN1,PLEKHM2,REEP6,NBEAL2,A4GALT,LMAN2,TMED1,OBSL1,SYT7,MTA1,TMEM9,DMKN,PKP3,FURIN,SCARB2,SYNGR1,PACSIN3,ATP8B1,ALS2CL,ZDHHC8,PI3,SUN2,PLK3,TXNDC8,RNF26,FA2H,TMEM43,ABCG1,TMED9,PRKCD,RAB33B,EMC7,PRSS8,RILP,OSBPL2,RPTN,PEX5,DNM1,VPS37C,KRT10,KRT15,DSC2,DYNC2H1,ANO1,ANO10,TMEM38B,ATL1,LMNA,GOLGA8B,VPS28
TMED9	YES	endoplasmic reticulum membrane	CC_down	NP	non-viral	SCARB2;ERO1B;VKORC1L1;PIGT;PGAP3;PIGN;TUSC3;GPAA1;PROS1;LPCAT1;ATP2A3;ZDHHC1;IER3IP1;USE1;PIGX;TM7SF2;SDR16C5;POFUT2;SPTLC1;CYP2D6;SEC61B;SLC37A4;TMEM38B;LBR;TMEM14A;TMED9;ALG6;ALG5;CYP4A11;DNAJB12;MOGS;CYBA;CYP2A6;POR;LMBRD1;CYP2U1;ILVBL;ULK1;KDELR3;PIGG;SLC27A2;CFTR;NOTCH3;COPA;SAMD8;MRLN;RETSAT;ATL1;GOSR2;ITPR1;DNAJC25;UBE2J2;AGPAT2;PLD2;DNAJB2;CYB5R1;HSD11B2;EBP;NCLN;CYP2A13;LMAN2;TMEM67;CD59…
TMED9	YES	endoplasmic reticulum membrane	CC_down	NP	non-viral	CLN8,ABCC4,LPCAT1,ZFYVE27,ABHD12B,RPS28,WLS,MRLN,ULK1,DEGS2,POMK,FKBP2,LRRC8E,FMO5,TMEM14A,AGPAT2,SPTLC1,CLSTN1,PIGT,G6PC3,TMEM208,EBP,REEP4,KDSR,ATP2A3,LMBRD1,SLC37A4,CYB5R1,SPAST,GPAA1,GALNT2,SLC39A1,USE1,SQLE,LPCAT4,BAX,SRP9,SEC11C,SSR4,PGRMC1,GRAMD4,YIF1A,PNPLA6,REEP6,EBPL,SEC61B,LMAN2,POFUT2,ILVBL,NOTCH3,SLC27A2,KDELR3,TMED1,CREB3L4,GUCY2C,FURIN,SCARB2,TM7SF2,CD59,CYP2U1,RPL35,PNPLA7,MAN1B1,…
TMED9	YES	endoplasmic reticulum subcompartment	CC_down	NP	non-viral	CLN8,ABCC4,LPCAT1,ZFYVE27,ABHD12B,RPS28,WLS,MRLN,ULK1,DEGS2,POMK,FKBP2,LRRC8E,FMO5,TMEM14A,AGPAT2,SPTLC1,CLSTN1,PIGT,G6PC3,TMEM208,EBP,REEP4,KDSR,ATP2A3,LMBRD1,SLC37A4,CYB5R1,SPAST,GPAA1,GALNT2,SLC39A1,USE1,SQLE,LPCAT4,BAX,SRP9,SEC11C,SSR4,PGRMC1,GRAMD4,YIF1A,PNPLA6,REEP6,EBPL,SEC61B,LMAN2,POFUT2,ILVBL,NOTCH3,SLC27A2,KDELR3,TMED1,CREB3L4,GUCY2C,FURIN,SCARB2,TM7SF2,CD59,CYP2U1,RPL35,PNPLA7,MAN1B1,…
TMED9	YES	ER to Golgi Anterograde Transport	pathways	NP	other_viral	COG6,ANK3,MCFD2,ARCN1,ARF4,DYNLL1,NAPG,COPB2,COL7A1,COPA,PPP6C,DYNLL2,TMED9,COG7,TMED7,SAR1B,CNIH1,DCTN4,BET1,SPTBN5,COG2,COPG1,COPG2,DCTN6,ANKRD28,TMED10,LMAN1
TMED9	YES	Golgi apparatus	CC_down	NP	non-viral	LPCAT1,ASIC1,MIF4GD,ST6GALNAC6,WLS,F2R,F5,ABCA7,SCAMP5,FGFR3,MMP14,SDC1,TPST1,CIB1,IFT20,NDST2,RABAC1,POMGNT1,ZNF622,ST3GAL4,JAKMIP3,CLSTN1,ST6GALNAC2,TRIM3,ARF5,AKR7A2,STK16,HABP4,ARL3,MAPK15,GALNT11,ARFGAP1,CHID1,FUT1,STX10,SDCBP2,SH3RF3,TRAPPC2L,B3GALT4,B3GALNT1,ATP7A,WWOX,GALNT2,USE1,INPP5K,GAS6,TNFRSF10D,GAL3ST2,UNC45A,GNPTG,XYLT2,BMP1,MMP24,YIF1A,SULF2,ACSBG1,A4GALT,MYDGF,LMAN2,PDGFC,POFUT2…
TMED9	YES	Golgi apparatus subcompartment	CC_down	NP	non-viral	LPCAT1,ST6GALNAC6,WLS,F5,ABCA7,SCAMP5,TPST1,IFT20,NDST2,POMGNT1,ST3GAL4,CLSTN1,ST6GALNAC2,AKR7A2,ARL3,GALNT11,ARFGAP1,CHID1,FUT1,STX10,TRAPPC2L,B3GALT4,B3GALNT1,ATP7A,GALNT2,INPP5K,GAL3ST2,GNPTG,XYLT2,MMP24,YIF1A,SULF2,A4GALT,LMAN2,PDGFC,NOTCH3,KDELR3,IFT27,SLC11A2,TMEM115,RER1,OCRL,CREB3L4,SLC35A3,ZDHHC23,ABCA5,TMEM87B,FURIN,SCARB2,CD59,PGAP3,LYPLA2,PACSIN3,ATP8B1,ZDHHC8,YIPF2,AP1S1,CBY1,HS6ST1,…
TMED9	YES	Golgi membrane	CC_down	NP	non-viral	SLC35B3;SCARB2;GALNT11;ST6GALNAC2;CHPF;PROS1;XYLT2;HS6ST1;HID1;NDST2;SCAMP5;LFNG;MMP24;DSE;AP1S1;QSOX1;ATP7A;WLS;TMED9;CHPF2;NOSIP;POMGNT1;ARFGAP1;RAB33B;GOLGA8B;TPST1;ADAM17;PICK1;KDELR3;ST6GALNAC6;NOTCH3;COPA;GOSR2;FURIN;ATP2C2;FUT1;STX10;LMAN2;PDGFC;ST3GAL4;CD59;AP1M2;B3GALNT1;SLC35A3;GALNT2;B3GALT4;IGF2R;IFT20;ZDHHC9;TMEM115;IFT27
TMED9	YES	Golgi membrane	CC_down	NP	non-viral	LPCAT1,ST6GALNAC6,WLS,F5,ABCA7,SCAMP5,TPST1,IFT20,NDST2,POMGNT1,ST3GAL4,CLSTN1,ST6GALNAC2,ARL3,GALNT11,ARFGAP1,FUT1,STX10,TRAPPC2L,B3GALT4,B3GALNT1,GALNT2,GAL3ST2,GNPTG,XYLT2,MMP24,YIF1A,A4GALT,LMAN2,PDGFC,NOTCH3,KDELR3,IFT27,TMEM115,RER1,CREB3L4,SLC35A3,ZDHHC23,ABCA5,TMEM87B,FURIN,SCARB2,CD59,PGAP3,ZDHHC8,AP1S1,HS6ST1,CHPF2,ITM2B,CNGA4,DSE,PICK1,COPA,NDFIP2,HID1,GOSR2,UNC50,ABCG1,IGF2R,TMED9,PRO…
TMED9	YES	Golgi-associated vesicle	CC_down	NP	non-viral	CHIC2;TMED9;SPPL2B;FURIN;OCRL;CNGA4;ATP7A;IGF2R;CFTR;ITM2B
TMED9	YES	Golgi-associated vesicle	CC_down	NP	non-viral	STK16,ATP7A,USE1,LMAN2,KDELR3,OCRL,FURIN,CFTR,AP1S1,CLTB,ITM2B,CNGA4,COPA,IGF2R,TMED9,SPPL2B,CHIC2
TMED9	YES	Golgi-to-ER retrograde transport	pathways	NP	other_viral	KIF6,ARCN1,ARF4,DYNLL1,NAPG,KIFC2,PAFAH1B3,COPB2,RAB3GAP2,COPA,DYNLL2,TMED9,RAB6A,TMED7,DCTN4,KIF27,COPG1,KIF21A,COPG2,KIFAP3,NBAS,DCTN6,KIF21B,TMED10,KIF2A
TMED9	YES	intracellular protein transport	BP_down	NP	non-viral	RABEP2,MKKS,RAB19,ABCC4,MAGOH,ACAA1,RPLP1,CCNO,RPS21,RPS28,WLS,CNTROB,ACOX3,RAPGEF3,STRADA,NME5,TIMM44,AGAP3,THOC7,CIB1,TBC1D3L,SLC25A6,IFT20,CAMSAP3,SIRT7,TMEM107,SLC1A1,ARF5,ARL3,MAPK15,GALNT11,SSNA1,PRICKLE2,NINL,B9D1,AGK,CEP131,STX10,BBC3,GIPC1,CATIP,VPS4A,INPP5K,GAS6,BAX,SRP9,TYSND1,TMEM80,BCS1L,DMAP1,RRS1,VAMP1,TSPO,SEC61B,SLC27A2,TMED1,IFT27,CACNB1,CACNB3,RAB17,NOL3,RER1,CAT,OAZ2,OCRL,CBLB…
TMED9	YES	Intra-Golgi and retrograde Golgi-to-ER traffic	pathways	NP	other_viral	COG6,KIF6,ARCN1,ARF4,ARL1,DYNLL1,NAPG,KIFC2,PAFAH1B3,COPB2,VAMP3,RAB3GAP2,COPA,RAB36,DYNLL2,TMED9,RAB6A,COG7,TMED7,DCTN4,COG2,KIF27,COPG1,KIF21A,COPG2,KIFAP3,NBAS,DCTN6,KIF21B,TMED10,NAA35,SCOC,IGF2R,KIF2A
TMED9	YES	Membrane Trafficking	pathways	NP	other_viral	AP2B1,COG6,KIF6,ANK3,MCFD2,COPS3,ARCN1,ARF4,ARL1,DYNLL1,RAB11A,NAPG,NEDD8,CCZ1B,CALM1,CALM2,HIP1R,KIFC2,SH3D19,SCARB2,PAFAH1B3,COPB2,CHM,COPS2,TRIP10,VAMP3,PIK3C2A,RAB3GAP2,CLTC,COL7A1,UBQLN1,COPA,RAB36,PPP6C,DYNLL2,TMED9,GAPVD1,TBC1D8B,C2CD5,BLOC1S6,RAB4A,RAB6A,RAB27B,COG7,TMED7,VPS37B,SAR1B,CNIH1,COPS4,DCTN4,STAM2,BET1,RPS27A,SPTBN5,GJD3,COG2,KIF27,COPG1,KIF21A,VTA1,COPG2,VPS25,RAB14,DENND4C,KI…
TMED9	YES	Metabolism of proteins	pathways	NP	other_viral	SEH1L,RAB22A,TIMM23,NUP54,COG6,ADGRF5,OGT,ANK3,MCFD2,SPCS1,MUC15,APC,CBX4,PIAS1,ARCN1,ARF4,N6AMT1,DYNLL1,EIF3C,EIF3F,EIF3H,MUC5AC,GALNT4,RAB11A,NAPG,FPGT,RPL10A,NEDD8,RAB24,SPHK1,NFKBIA,IL33,CALM1,CALM2,NUP88,SEMA5A,RPL14,ALG10B,USP14,USP2,CCT6A,CDC34,CETN2,COPB2,PFDN5,CHM,PGM3,RPL23,PIGA,PLAUR,ADAMTSL4,COL7A1,COPA,PMPCB,TNIP2,BRCC3,SLC30A7,RAB36,CS,CSF2RB,NUP155,PPP6C,CSNK2A2,CSNK2B,NUS1,DYNLL2,…
TMED9	YES	nuclear outer membrane-endoplasmic reticulum membrane network	CC_down	NP	non-viral	CLN8,ABCC4,LPCAT1,ZFYVE27,ABHD12B,RPS28,WLS,MRLN,ULK1,DEGS2,POMK,FKBP2,LRRC8E,FMO5,TMEM14A,AGPAT2,SPTLC1,CLSTN1,PIGT,G6PC3,TMEM208,EBP,REEP4,KDSR,ATP2A3,LMBRD1,SLC37A4,CYB5R1,SPAST,GPAA1,GALNT2,SLC39A1,USE1,SQLE,LPCAT4,BAX,SRP9,SEC11C,SSR4,PGRMC1,GRAMD4,YIF1A,PNPLA6,REEP6,EBPL,SEC61B,LMAN2,POFUT2,ILVBL,NOTCH3,SLC27A2,BICD2,KDELR3,TMED1,CREB3L4,GUCY2C,FURIN,SCARB2,TM7SF2,CD59,CYP2U1,RPL35,PNPLA7,M…
TMED9	YES	organelle subcompartment	CC_down	NP	non-viral	CLN8,ABCC4,LPCAT1,ZFYVE27,ABHD12B,RPS28,ST6GALNAC6,WLS,F5,ABCA7,MRLN,SCAMP5,ULK1,DEGS2,POMK,FKBP2,LRRC8E,TPST1,FMO5,IFT20,TMEM14A,AGPAT2,NDST2,SPTLC1,POMGNT1,ST3GAL4,CLSTN1,ST6GALNAC2,AKR7A2,ARL3,PIGT,G6PC3,TMEM208,GALNT11,ARFGAP1,EBP,CHID1,FUT1,REEP4,KDSR,STX10,ATP2A3,LMBRD1,TRAPPC2L,SLC37A4,CYB5R1,B3GALT4,B3GALNT1,ATP7A,SPAST,GPAA1,GALNT2,SLC39A1,USE1,INPP5K,SQLE,LPCAT4,BAX,SRP9,SEC11C,GAL3ST2,…
TMED9	YES	regulation of organelle organization	BP_down	NP	other_viral	SPAST,CEP295NL,APC2,TRPM2,JDP2,CDK11A,DAPK3,DBN1,DYSF,ARID5A,SPTBN5,S100A9,FZR1,IER3,STMN3,SPHK1,MAD1L1,FES,FGF8,PLAUR,FGR,MMP9,HSPA1A,FLNA,RPS6KA4,HIP1R,OBSL1,ARHGEF18,ANKRD23,PLEKHG2,PRRT2,OSM,PHPT1,SCARB2,GZMB,TMED9,PRKCD,TNF,BBC3,HCK
TMED9	YES	secretory vesicle	CC_down	NP	other_viral	LPCAT1,HK3,FSTL3,ACRBP,TRPM2,CEACAM3,TCIRG1,ITGAM,ADAM8,ITGAX,S100A9,STK10,S100A12,STX4,RAB24,OTOF,CANT1,SPHK1,NBEAL2,PLAUR,BIN2,FGR,MMP9,HSPA1A,IL4I1,HSPA6,NOTCH1,FERMT3,LILRB3,ADGRG3,COPA,CD177,FPR2,C1orf35,PRRT2,PPFIA3,NFAM1,MMP25,IGF2R,SLC11A1,SLC18A1,PLEKHO2,TMED9,PRKCD,TNF,TNFAIP6,HBB,STX11,DGAT1,MCEMP1
TMED9	YES	vesicle budding from membrane	BP_down	NP	other_viral	GATA2,CDH23,ITGAM,APOBR,TRIP10,ABCA7,ADM,SAA1,TREML4,SPHK1,AGER,EHD1,BIN2,AP3D1,NOTCH1,PEAR1,COL7A1,CD177,FPR2,HIP1R,PSTPIP1,SCARF1,SLC9A3,IGF2R,SCARB2,TNK2,TMED9,HBB,LMBRD1
TMED9	YES	vesicle organization	BP_down	NP	other_viral	LPCAT1,SPAST,HK3,ACRBP,VAMP5,TRPM2,CEACAM3,GATA2,CDH23,TCIRG1,DYSF,ITGAM,ADAM8,APOBR,ITGAX,TRIP10,ABCA7,CHRNB2,ADM,S100A9,STK10,S100A12,SAA1,TREML4,STX4,RAB24,OTOF,CANT1,SPHK1,AGER,NBEAL2,EHD1,FES,CCL2,PLAUR,CCL8,BIN2,FGR,MMP9,HSPA1A,TAP1,HSPA6,AP3D1,NOTCH1,FERMT3,PEAR1,FLNA,COL7A1,LILRB3,ADGRG3,CD177,FPR2,C1orf35,HIP1R,PSTPIP1,PRRT2,PPFIA3,NFAM1,VPS37B,MMP25,SCARF1,SLC9A3,IGF2R,SLC11A1,PLEKHO2,S…
TMED9	YES	Vesicle-mediated transport	pathways	NP	other_viral	AP2B1,COG6,KIF6,ANK3,MCFD2,COPS3,ARCN1,ARF4,SCARF1,ARL1,DYNLL1,RAB11A,NAPG,NEDD8,CCZ1B,CALM1,CALM2,HIP1R,KIFC2,CD36,SH3D19,SCARB2,PAFAH1B3,COPB2,CHM,COPS2,TRIP10,VAMP3,PIK3C2A,RAB3GAP2,CLTC,COL4A1,COL4A2,COL7A1,UBQLN1,COPA,RAB36,PPP6C,DYNLL2,TMED9,GAPVD1,TBC1D8B,C2CD5,BLOC1S6,RAB4A,RAB6A,RAB27B,COG7,TMED7,VPS37B,SAR1B,CNIH1,COPS4,DCTN4,STAM2,BET1,RPS27A,SPTBN5,SAA1,GJD3,COG2,KIF27,COPG1,KIF21A,VT…
XAF1	YES	cellular response to cytokine stimulus	BP_up	NP	non-viral	CFH,CYLD,TPR,USP18,HSP90B1,SP100,HIF1A,SLK,DDX58,CXCL10,BCLAF1,PSMA2,PSMA4,B2M,GBP1,GBP2,HMGB1,IRF1,GBP3,TRIM34,CARD16,RPS27A,TRIM22,STAT1,CREBRF,ZBP1,IRF9,PNPT1,UBC,PTPRC,GBP4,GBP5,IFITM3,BST2,CXCL9,CCL4,PARP9,KIF5B,CXCL11,MNDA,PLSCR1,HSP90AA1,HSP90AB1,CASP1,CASP4,IFITM1,BIRC3,OAS2,OAS3,PARP14,SKP1,IFI16,IFI27,IFIT2,PIAS1,IFIT1,IFIT3,YWHAZ,KMO,OPRD1,RSAD2,ISG15,EGR1,TNFSF13B,EIF4A2,OASL,OTUD4,EL…
XAF1	YES	cellular response to cytokine stimulus	BP_up	NP	HC	CFH,CYLD,TPR,USP18,HSP90B1,SP100,HIF1A,SLK,DDX58,CXCL10,BCLAF1,PSMA2,PSMA4,B2M,GBP1,GBP2,HMGB1,IRF1,GBP3,TRIM34,CARD16,RPS27A,TRIM22,STAT1,CREBRF,ZBP1,IRF9,PNPT1,UBC,PTPRC,GBP4,GBP5,IFITM3,BST2,CXCL9,CCL4,PARP9,KIF5B,CXCL11,MNDA,PLSCR1,HSP90AA1,HSP90AB1,CASP1,CASP4,IFITM1,BIRC3,OAS2,OAS3,PARP14,SKP1,IFI16,IFI27,IFIT2,PIAS1,IFIT1,IFIT3,YWHAZ,KMO,OPRD1,RSAD2,ISG15,EGR1,TNFSF13B,EIF4A2,OASL,OTUD4,EL…
XAF1	YES	cellular response to type I interferon	BP_up	NP	HC	IFITM3;EGR1;IFITM1;SP100;RSAD2;STAT1;MX2;MX1;IFIT5;IFI6;ISG15;IFIT1;IFIT3;IFIT2;OASL;BST2;IFI27;OAS2;IRF1;OAS3;GBP2;XAF1;IRF9
XAF1	YES	cellular response to type I interferon	BP_up	NP	non-viral	IFITM3;IFITM1;IFITM2;RSAD2;STAT1;MX2;MX1;IFIT5;IFI6;ISG15;IFIT1;IFIT3;IFIT2;OASL;BST2;OAS1;IFI27;OAS2;OAS3;XAF1
XAF1	YES	cellular response to type I interferon	BP_up	NP	non-viral	USP18,SP100,DDX58,GBP2,IRF1,STAT1,ZBP1,IRF9,IFITM3,BST2,HSP90AB1,IFITM1,OAS2,OAS3,IFI27,IFIT2,IFIT1,IFIT3,RSAD2,ISG15,EGR1,OASL,XAF1,IFI6,MX1,MX2
XAF1	YES	cellular response to type I interferon	BP_up	NP	HC	USP18,SP100,DDX58,GBP2,IRF1,STAT1,ZBP1,IRF9,IFITM3,BST2,HSP90AB1,IFITM1,OAS2,OAS3,IFI27,IFIT2,IFIT1,IFIT3,RSAD2,ISG15,EGR1,OASL,XAF1,IFI6,MX1,MX2
XAF1	YES	Cytokine Signaling in Immune system	pathways	NP	HC	SHC3,CCR2,AKT1,RASAL1,IFITM1,BIRC3,BIRC5,PIAS1,SPTBN4,OASL,MX1,MX2,MYC,TNFSF12,B2M,TNFRSF18,TRIM34,TNFRSF11A,SOCS2,GBP4,GBP5,BST2,CAMK2B,CASP1,OAS2,OAS3,OPRD1,IL17RE,IL27,PDGFA,PIK3R2,PIN1,COL1A2,NRG2,SAMHD1,SH2B1,RSAD2,PPP2R5C,ISG15,PRKCD,XAF1,EIF2AK2,PSMA2,PSMA4,DLG4,DUSP7,DUSP8,EGR1,RASA4,EIF4A1,EIF4A2,TRIM17,EIF4E,HERC5,CNKSR1,EREG,RPS27A,TRIM22,IRF9,IFITM3,CCL4,FGFR1,FGFR3,FGFR4,WDR83,SKP1,L…
XAF1	YES	cytokine-mediated signaling pathway	BP_up	NP	HC	IFITM3;OPRD1;IFITM1;SP100;CXCL9;IFIT5;IFI6;IFIT1;HIF1A;IFIT3;IFIT2;HSP90B1;TNFSF13B;OASL;UBC;CCL4;CASP1;RPS27A;GBP2;B2M;GBP1;TRIM22;SKP1;EGR1;HSP90AA1;RSAD2;STAT1;MX2;MX1;ISG15;SOD2;YWHAZ;BST2;CXCL10;CXCL11;PSMA4;IFI27;PSMA2;OAS2;OAS3;IRF1;XAF1;IL7R;SOS1;IRF9;BIRC3;TRIM34
XAF1	YES	cytokine-mediated signaling pathway	BP_up	NP	non-viral	IFITM3;CXCL9;IFITM1;IFITM2;IFIT5;IFI6;IFIT1;IFIT3;IFIT2;OASL;TNFSF13B;GBP1;TRIM22;CCR1;RSAD2;STAT1;MX2;MX1;ISG15;BST2;CXCL10;CXCL11;OAS1;IFI27;OAS2;OAS3;XAF1
XAF1	YES	cytokine-mediated signaling pathway	BP_up	NP	non-viral	CYLD,USP18,HSP90B1,SP100,HIF1A,DDX58,CXCL10,PSMA2,PSMA4,B2M,GBP1,GBP2,IRF1,TRIM34,CARD16,RPS27A,TRIM22,STAT1,CREBRF,ZBP1,IRF9,UBC,PTPRC,IFITM3,BST2,CXCL9,CCL4,PARP9,CXCL11,HSP90AA1,HSP90AB1,CASP1,CASP4,IFITM1,BIRC3,OAS2,OAS3,PARP14,SKP1,IFI27,IFIT2,PIAS1,IFIT1,IFIT3,YWHAZ,OPRD1,RSAD2,ISG15,EGR1,TNFSF13B,OASL,OTUD4,ELF1,XAF1,IFI6,IL7R,MX1,SOD2,MX2,SOS1
XAF1	YES	cytokine-mediated signaling pathway	BP_up	NP	HC	CYLD,USP18,HSP90B1,SP100,HIF1A,DDX58,CXCL10,PSMA2,PSMA4,B2M,GBP1,GBP2,IRF1,TRIM34,CARD16,RPS27A,TRIM22,STAT1,CREBRF,ZBP1,IRF9,UBC,PTPRC,IFITM3,BST2,CXCL9,CCL4,PARP9,CXCL11,HSP90AA1,HSP90AB1,CASP1,CASP4,IFITM1,BIRC3,OAS2,OAS3,PARP14,SKP1,IFI27,IFIT2,PIAS1,IFIT1,IFIT3,YWHAZ,OPRD1,RSAD2,ISG15,EGR1,TNFSF13B,OASL,OTUD4,ELF1,XAF1,IFI6,IL7R,MX1,SOD2,MX2,SOS1
XAF1	YES	defense response to other organism	BP_up	NP	non-viral	CALCOCO2,CFH,CYLD,USP18,HSP90B1,SP100,DDX58,CXCL10,GIMAP5,PSMA2,NT5C3A,PSMA4,MATR3,B2M,GBP1,GBP2,IFIT5,HMGB1,IRF1,GBP3,TRIM34,CD46,DTX3L,ANKHD1,TRIM22,STAT1,ZBP1,IRF9,PTPRC,GBP4,GBP5,IFITM3,BST2,CXCL9,SERPING1,CCL4,PARP9,IFI44L,KIF5B,HERC6,USP15,MNDA,PLSCR1,HSP90AA1,HSP90AB1,HTN1,HTN3,DDX60,CASP1,CASP4,IFITM1,BIRC3,OAS2,OAS3,PARP14,SKP1,IFI16,IFI27,SP110,IFIT2,ZBTB1,PIAS1,IFIT1,IFIT3,KLRK1,RSAD2,…
XAF1	YES	defense response to other organism	BP_up	NP	HC	CALCOCO2,CFH,CYLD,USP18,HSP90B1,SP100,DDX58,CXCL10,GIMAP5,PSMA2,NT5C3A,PSMA4,MATR3,B2M,GBP1,GBP2,IFIT5,HMGB1,IRF1,GBP3,TRIM34,CD46,DTX3L,ANKHD1,TRIM22,STAT1,ZBP1,IRF9,PTPRC,GBP4,GBP5,IFITM3,BST2,CXCL9,SERPING1,CCL4,PARP9,IFI44L,KIF5B,HERC6,USP15,MNDA,PLSCR1,HSP90AA1,HSP90AB1,HTN1,HTN3,DDX60,CASP1,CASP4,IFITM1,BIRC3,OAS2,OAS3,PARP14,SKP1,IFI16,IFI27,SP110,IFIT2,ZBTB1,PIAS1,IFIT1,IFIT3,KLRK1,RSAD2,…
XAF1	YES	innate immune response	BP_up	NP	non-viral	CALCOCO2,CFH,CYLD,USP18,SP100,DDX58,GIMAP5,PSMA2,PSMA4,MATR3,B2M,GBP1,GBP2,IFIT5,HMGB1,IRF1,GBP3,TRIM34,CD46,DTX3L,ANKHD1,TRIM22,STAT1,ZBP1,IRF9,GBP4,GBP5,IFITM3,BST2,SERPING1,CCL4,PARP9,KIF5B,HERC6,MNDA,PLSCR1,HSP90AA1,HSP90AB1,DDX60,CASP1,CASP4,IFITM1,BIRC3,OAS2,OAS3,PARP14,SKP1,IFI16,IFI27,SP110,IFIT2,ZBTB1,PIAS1,IFIT1,IFIT3,KLRK1,RSAD2,ISG15,EGR1,OASL,OTUD4,NUB1,XAF1,SLAMF7,PCBP2,IFI6,EIF2AK2…
XAF1	YES	innate immune response	BP_up	NP	HC	CALCOCO2,CFH,CYLD,USP18,SP100,DDX58,GIMAP5,PSMA2,PSMA4,MATR3,B2M,GBP1,GBP2,IFIT5,HMGB1,IRF1,GBP3,TRIM34,CD46,DTX3L,ANKHD1,TRIM22,STAT1,ZBP1,IRF9,GBP4,GBP5,IFITM3,BST2,SERPING1,CCL4,PARP9,KIF5B,HERC6,MNDA,PLSCR1,HSP90AA1,HSP90AB1,DDX60,CASP1,CASP4,IFITM1,BIRC3,OAS2,OAS3,PARP14,SKP1,IFI16,IFI27,SP110,IFIT2,ZBTB1,PIAS1,IFIT1,IFIT3,KLRK1,RSAD2,ISG15,EGR1,OASL,OTUD4,NUB1,XAF1,SLAMF7,PCBP2,IFI6,EIF2AK2…
XAF1	YES	Interferon alpha/beta signaling	pathways	NP	HC	IFITM1,OASL,MX1,MX2,BST2,OAS2,OAS3,SAMHD1,RSAD2,ISG15,XAF1,EGR1,IRF9,IFITM3,IFI6,GBP2,STAT1,USP18,IFI27,IFIT2,IFIT1,IFIT3,IRF1
XAF1	YES	Interferon alpha/beta signaling	pathways	NP	non-viral	IFITM3,IFITM1,IFITM2,OASL,IFI6,MX1,MX2,STAT1,BST2,OAS1,OAS2,OAS3,USP18,SAMHD1,IFI27,IFIT2,IFIT1,IFIT3,RSAD2,ISG15,XAF1
XAF1	YES	Interferon Signaling	pathways	NP	HC	IFITM1,PIAS1,OASL,MX1,MX2,B2M,TRIM34,GBP4,GBP5,BST2,CAMK2B,OAS2,OAS3,PIN1,SAMHD1,RSAD2,ISG15,PRKCD,XAF1,EIF2AK2,EGR1,EIF4A1,EIF4A2,TRIM17,EIF4E,HERC5,RPS27A,TRIM22,IRF9,IFITM3,IFI6,SP100,GBP1,GBP2,GBP3,STAT1,TPR,USP18,DDX58,UBC,IFI27,IFIT2,IFIT1,IFIT3,IRF1,TRIM8,KPNA3,KPNA5
XAF1	YES	Interferon Signaling	pathways	NP	non-viral	TRIM22,IFITM3,IFITM1,IFITM2,TRIM3,OASL,IFI6,MX1,MX2,GBP1,STAT1,GBP4,GBP5,BST2,OAS1,OAS2,OAS3,USP18,UBE2L6,DDX58,SAMHD1,IFI27,IFIT2,IFIT1,IFIT3,IFNGR1,RSAD2,ISG15,PRKCD,XAF1,TRIM8,HERC5
XAF1	YES	protein-containing complex assembly	BP_up	NP	non-viral	RPL23A,CYLD,TPR,OMA1,ATRX,B2M,MBNL1,HMGB1,ZNF207,RPS27,RPS27A,HNRNPA1,HNRNPC,ST13,TWF1,MTPN,PNPT1,UBC,GBP5,PIK3C2A,SUB1,XRN1,DIAPH2,DDX39B,HSP90AA1,HSP90AB1,KPNA3,CUL4A,NPM1,PILRB,NEK7,RNF213,RICTOR,SKP1,USP16,ZBTB1,PIAS1,OPRD1,GTF2H2,SF3B1,ATF7IP,SMN1,SMN2,SCAF11,XAF1,EIF2AK2,RPL6,MX1,SOD2,MX2
XAF1	YES	protein-containing complex assembly	BP_up	NP	HC	RPL23A,CYLD,TPR,OMA1,ATRX,B2M,MBNL1,HMGB1,ZNF207,RPS27,RPS27A,HNRNPA1,HNRNPC,ST13,TWF1,MTPN,PNPT1,UBC,GBP5,PIK3C2A,SUB1,XRN1,DIAPH2,DDX39B,HSP90AA1,HSP90AB1,KPNA3,CUL4A,NPM1,PILRB,NEK7,RNF213,RICTOR,SKP1,USP16,ZBTB1,PIAS1,OPRD1,GTF2H2,SF3B1,ATF7IP,SMN1,SMN2,SCAF11,XAF1,EIF2AK2,RPL6,MX1,SOD2,MX2
XAF1	YES	response to cytokine	BP_up	NP	HC	IFITM3;NFAT5;IFITM1;SP100;CALCOCO2;STAT1;MX2;MX1;EIF2AK2;ISG15;BST2;NUB1;PLSCR1;LAMP3;CASP1;XAF1
XAF1	YES	response to cytokine	BP_up	NP	non-viral	IFITM3;BST2;IFITM1;IFITM2;STAT1;LAMP3;MX2;MX1;ISG15;XAF1
XAF1	YES	response to cytokine	BP_up	NP	non-viral	CALCOCO2,CFH,CYLD,TPR,USP18,HSP90B1,SP100,HIF1A,SLK,DDX58,CXCL10,BCLAF1,PSMA2,PSMA4,B2M,GBP1,GBP2,HMGB1,IRF1,GBP3,TRIM34,CARD16,RPS27A,TRIM22,STAT1,CREBRF,ZBP1,IRF9,PNPT1,UBC,PTPRC,GBP4,GBP5,IFITM3,BST2,CXCL9,CCL4,PARP9,KIF5B,CXCL11,MNDA,PLSCR1,HSP90AA1,HSP90AB1,CASP1,CASP4,IFITM1,BIRC3,OAS2,OAS3,PARP14,SKIL,SKP1,IFI16,IFI27,IFIT2,PIAS1,IFIT1,IFIT3,YWHAZ,KMO,OPRD1,RSAD2,ISG15,EGR1,TNFSF13B,EIF4A2…
XAF1	YES	response to cytokine	BP_up	NP	HC	CALCOCO2,CFH,CYLD,TPR,USP18,HSP90B1,SP100,HIF1A,SLK,DDX58,CXCL10,BCLAF1,PSMA2,PSMA4,B2M,GBP1,GBP2,HMGB1,IRF1,GBP3,TRIM34,CARD16,RPS27A,TRIM22,STAT1,CREBRF,ZBP1,IRF9,PNPT1,UBC,PTPRC,GBP4,GBP5,IFITM3,BST2,CXCL9,CCL4,PARP9,KIF5B,CXCL11,MNDA,PLSCR1,HSP90AA1,HSP90AB1,CASP1,CASP4,IFITM1,BIRC3,OAS2,OAS3,PARP14,SKIL,SKP1,IFI16,IFI27,IFIT2,PIAS1,IFIT1,IFIT3,YWHAZ,KMO,OPRD1,RSAD2,ISG15,EGR1,TNFSF13B,EIF4A2…
XAF1	YES	response to interferon-beta	BP_up	NP	HC	IFITM3;BST2;IFITM1;PLSCR1;PNPT1;IFI16;STAT1;IRF1;MNDA;XAF1
XAF1	YES	response to interferon-beta	BP_up	NP	non-viral	IFITM3;BST2;IFITM1;IFITM2;OAS1;STAT1;MNDA;XAF1
XAF1	YES	response to interferon-beta	BP_up	NP	non-viral	GBP1,GBP2,IRF1,GBP3,STAT1,PNPT1,GBP4,IFITM3,BST2,MNDA,PLSCR1,IFITM1,IFI16,IFIT1,IFIT3,XAF1
XAF1	YES	response to interferon-beta	BP_up	NP	HC	GBP1,GBP2,IRF1,GBP3,STAT1,PNPT1,GBP4,IFITM3,BST2,MNDA,PLSCR1,IFITM1,IFI16,IFIT1,IFIT3,XAF1
XAF1	YES	response to type I interferon	BP_up	NP	non-viral	USP18,SP100,DDX58,GBP2,IRF1,STAT1,ZBP1,IRF9,IFITM3,BST2,HSP90AB1,IFITM1,OAS2,OAS3,IFI27,IFIT2,IFIT1,IFIT3,RSAD2,ISG15,EGR1,OASL,XAF1,IFI6,MX1,MX2
XAF1	YES	response to type I interferon	BP_up	NP	HC	USP18,SP100,DDX58,GBP2,IRF1,STAT1,ZBP1,IRF9,IFITM3,BST2,HSP90AB1,IFITM1,OAS2,OAS3,IFI27,IFIT2,IFIT1,IFIT3,RSAD2,ISG15,EGR1,OASL,XAF1,IFI6,MX1,MX2
XAF1	YES	type I interferon signaling pathway	BP_up	NP	HC	IFITM3;EGR1;IFITM1;SP100;RSAD2;STAT1;MX2;MX1;IFIT5;IFI6;ISG15;IFIT1;IFIT3;IFIT2;OASL;BST2;IFI27;OAS2;IRF1;OAS3;GBP2;XAF1;IRF9
XAF1	YES	type I interferon signaling pathway	BP_up	NP	non-viral	IFITM3;IFITM1;IFITM2;RSAD2;STAT1;MX2;MX1;IFIT5;IFI6;ISG15;IFIT1;IFIT3;IFIT2;OASL;BST2;OAS1;IFI27;OAS2;OAS3;XAF1
XAF1	YES	type I interferon signaling pathway	BP_up	NP	non-viral	USP18,SP100,DDX58,GBP2,IRF1,STAT1,ZBP1,IRF9,IFITM3,BST2,HSP90AB1,IFITM1,OAS2,OAS3,IFI27,IFIT2,IFIT1,IFIT3,RSAD2,ISG15,EGR1,OASL,XAF1,IFI6,MX1,MX2
XAF1	YES	type I interferon signaling pathway	BP_up	NP	HC	USP18,SP100,DDX58,GBP2,IRF1,STAT1,ZBP1,IRF9,IFITM3,BST2,HSP90AB1,IFITM1,OAS2,OAS3,IFI27,IFIT2,IFIT1,IFIT3,RSAD2,ISG15,EGR1,OASL,XAF1,IFI6,MX1,MX2
ADAM17	NO	actin cytoskeleton	CC_down	NP	other_viral	APC2;CD274;TPM2;ANKRD23;FGR;HCK;ADAM17;PSTPIP1;BIN2;FLNA;ADAM8;DBN1;FERMT3
ADAM17	NO	adaptive immune response	BP_down	NP	other_viral	MYD88,TCIRG1,IRF7,ARID5A,PRDM1,CLEC4E,TREML4,GADD45G,AGER,NFKB2,ADAM17,HSPA1A,IL4I1,TAP1,LILRB3,ZC3H12A,BATF,NFKBID,RELB,NLRP3,SLC11A1,PRF1,GZMB,CD274,PRKCD,TNF,STX11,IL4R
ADAM17	NO	adaptive immune response based on somatic recombination of immune receptors built from immunoglobulin superfamily domains	BP_down	NP	other_viral	MYD88,TCIRG1,IRF7,ARID5A,TREML4,GADD45G,AGER,NFKB2,ADAM17,HSPA1A,LILRB3,ZC3H12A,BATF,NFKBID,RELB,NLRP3,SLC11A1,PRF1,GZMB,CD274,PRKCD,TNF,STX11,IL4R
ADAM17	NO	Alzheimer's disease	pathways	NP	non-viral	UQCRHL,ATP2A3,NDUFA1,NDUFA2,NDUFA3,NDUFA4,NDUFA8,NDUFAB1,NDUFB1,NDUFB6,NDUFB7,NDUFB8,NDUFB10,NDUFC1,NDUFV1,NDUFS4,NDUFS6,ADAM17,UQCR11,COX6C,COX7B,NDUFA11,CYC1,APH1B,ITPR1,NDUFA13
ADAM17	NO	amyloid precursor protein catabolic process	BP_down	NP	other_viral	ADAM19;ADAM17;ABCA7
ADAM17	NO	anatomical structure formation involved in morphogenesis	BP_down	NP	other_viral	SOX9,GADD45B,ZBTB17,ACRBP,INHBA,GATA2,TCIRG1,ZFPM1,PPP1R15A,DYSF,ADAM8,ITGAX,GADD45A,KLF2,ADM,JUNB,PNPLA6,SPHK1,NBEAL2,NFKB2,EHD1,CCL2,FGF8,CCL8,ADAM17,MMP9,NOTCH1,CCDC85B,COL4A1,PROK2,COL4A2,COL5A1,FLNA,COL7A1,FLNC,ZC3H12A,HBEGF,DUSP2,OBSL1,LAMB3,ANKRD23,TYMP,SBNO2,SLC3A2,COL18A1,EGR2,DEF6,SDF4,TNF,TNFAIP2,RELT,TNNI2,IL4R
ADAM17	NO	axon development	BP_down	NP	non-viral	EPHB3,EPHB4,ZFYVE27,KREMEN1,MATN2,DSCAML1,MIF,PLA2G10,FGFR3,ULK1,SLITRK6,MMP14,SEMA4B,FN1,FXN,INPP5F,CLSTN1,SPTBN4,DOK4,C9orf72,MYH10,SPAST,UNC5B,C12orf57,PGRMC1,STK11,PNPLA6,TSPO,ADAM17,NOTCH3,GPC1,DDR1,NPR2,GRB10,SEMA5A,KATNA1,PAX6,LYPLA2,CHAD,TSC2,WNT4,CPSF1,NTN1,COL4A5,COL4A6,WNT5A,WNT7B,SHANK3,AATK,PPP4C,VSTM2L,SEMA3E,RAB33B,CHCHD10,DBN1,KIAA0319,ANOS1,PTPRF,PTPRS,PTPRZ1,KIF22,RAP1GAP,DRD2,D…
ADAM17	NO	bounding membrane of organelle	CC_down	NP	non-viral	SLC48A1;SLC35B3;SCARB2;GALNT11;STEAP3;ST6GALNAC2;CHPF;PROS1;SPPL2B;XYLT2;ATP2A3;HS6ST1;NDST2;SCAMP5;LFNG;LAMP1;ANPEP;ADGRE3;DSE;AP1S1;QSOX1;CNGA4;TMEM38B;WLS;ATP6V0B;TMED9;CHPF2;WNT5A;VPS37C;CASK;NOSIP;POMGNT1;ARFGAP1;F5;SERPINB6;RAB33B;TPST1;ADAM17;LMBRD1;PICK1;KDELR3;SHANK3;VPS28;CFTR;ST6GALNAC6;NOTCH3;COPA;MRLN;GOSR2;VPS4A;ITPR1;FURIN;ATP2C2;FUT1;APH1B;LMAN2;TMEM67;PDGFC;ST3GAL4;ATP6V0A4;CD59;…
ADAM17	NO	bounding membrane of organelle	CC_down	NP	other_viral	SLC35B3;SCARB2;GPSM1;COPA;NOTCH1;NCF4;TCIRG1;IRAK2;DSE;RAB24;ITGAX;NLRP3;SCARF1;CD177;RHBDF1;TMED9;AP3D1;TAP1;VPS37B;LILRB3;IGF2R;EHD1;ADAM17;LMBRD1;COL7A1;IRF7;PLEKHM2;MYD88;HBEGF
ADAM17	NO	cell activation	BP_down	NP	other_viral	MYD88,IL12RB2,LPCAT1,HK3,AKAP17A,INHBA,TRPM2,CEACAM3,GATA2,TCIRG1,IRF7,ZFPM1,DYSF,ITGAM,ADAM8,CCDC88B,ITGAX,CHRNB2,PRDM1,S100A9,STK10,S100A12,CLEC4E,SAA1,STX4,RAB24,GADD45G,CANT1,CD99,SPHK1,AGER,NBEAL2,NFKB2,MAD1L1,FES,CCL2,PLAUR,BIN2,ADAM17,BATF3,FGR,MMP9,HSPA1A,HSPA6,AP3D1,FERMT3,PEAR1,FLNA,LILRB3,ZC3H12A,ADGRG3,CD177,BATF,TNIP2,FPR2,C1orf35,NFKBID,RELB,NFAM1,NLRP3,SBNO2,MMP25,IGF2R,SLC11A1,PLE…
ADAM17	NO	cell adhesion	BP_down	NP	other_viral	SOX9,ADAM19,ERF,FSTL3,PIEZO1,CDH23,DAPK3,SPOCK2,DBN1,DYSF,ITGAM,ADAM8,CCDC88B,ITGAX,S100A9,STK10,SAA1,STX4,CD99,AGER,MAD1L1,FES,CCL2,LRRN2,PLAUR,ADAM17,AP3D1,NOTCH1,FERMT3,PEAR1,THEMIS2,COL5A1,FLNA,COL7A1,LILRB3,ZC3H12A,COL17A1,CD177,FPR2,ICAM4,OBSL1,NFKBID,LAMB3,PSTPIP1,CLDN23,NLRP3,SCARF1,COL18A1,ICAM5,VSTM2L,CD274,HAPLN3,SOCS1,PRKCD,TNF,TNFAIP6,HBB,IL4R,HCK
ADAM17	NO	cell chemotaxis	BP_down	NP	other_viral	MYD88,TRPM2,DYSF,ITGAM,ADAM8,S100A9,S100A12,SAA1,CCL2,CCL8,BIN2,ADAM17,CMKLR1,NOTCH1,HBEGF,FFAR2,FPR2,TREM1,PRKCD
ADAM17	NO	cell growth	BP_down	NP	other_viral	SOX9,CDKN2D,SPAST,INHBA,CDK11A,DBN1,TRIP10,S100A9,SPHK1,SEMA3B,ADAM17,OSGIN2,HSPA1A,OSGIN1,CCDC85B,SEMA6B,OGFR,HBEGF,SOCS3,AATK,CSF2RB,CTDP1,EMP3,BBC3,IL3RA
ADAM17	NO	cell surface	CC_down	NP	other_viral	IL12RB2,ADAM19,VAMP5,SLCO3A1,TNFRSF10C,ITGAM,ADAM8,ITGAX,ABCA7,CHRNB2,CLEC4E,TREML4,STX4,CD99,AGER,GJD3,FGF8,PLAUR,ADAM17,CMKLR1,NOTCH1,LILRB3,HBEGF,NFAM1,SLC3A2,PDIA4,MMP25,SLC9A3,IGF2R,SLC11A1,CD274,SLC7A5,TNF,IL3RA
ADAM17	NO	cellular response to cytokine stimulus	BP_down	NP	other_viral	SOX9,MYD88,IL12RB2,TCIRG1,IRAK2,GBP2,DAPK3,SPOCK2,IRF7,ISG20,DBN1,ITGAM,ITGAX,KLF2,CACTIN,JUNB,SAA1,STX4,GBP5,IL1R2,SPHK1,NFKBIA,TRIM8,CCL2,CCL8,ADAM17,CMKLR1,MMP9,HSPA1A,CARD14,LILRB3,ZC3H12A,RPS6KA4,BATF,TNIP2,SOCS3,CASP5,SAMHD1,SH2B2,ZFP36,SBNO2,OSM,CSF2RB,ISG15,TBK1,SOCS1,PRKCD,TNF,STX11,CDC34,IL3RA,IL4R,HCK,RUFY4
ADAM17	NO	cellular response to tumor necrosis factor	BP_down	NP	other_viral	GBP2,DBN1,KLF2,CACTIN,SPHK1,NFKBIA,CCL2,CCL8,ADAM17,MMP9,HSPA1A,CARD14,ZC3H12A,CASP5,ZFP36,TNF
ADAM17	NO	chemokine production	BP_down	NP	other_viral	MYD88,ZFPM1,S100A9,AGER,ADAM17,FFAR2,TREM1,TNF,IL4R
ADAM17	NO	chemotaxis	BP_down	NP	other_viral	MYD88,SPAST,TRPM2,DYSF,ITGAM,ADAM8,SPTBN5,S100A9,S100A12,SAA1,STX4,AGER,SEMA3B,FES,CCL2,FGF8,PLAUR,CCL8,BIN2,ADAM17,CMKLR1,ZSWIM4,NOTCH1,PROK2,SEMA6B,HBEGF,FFAR2,FPR2,LAMB3,DOK2,TYMP,MMP25,EGR2,VSTM2L,TREM1,PRKCD
ADAM17	NO	cytokine production	BP_down	NP	other_viral	MYD88,IL12RB2,INHBA,TCIRG1,IRF7,ZFPM1,DYSF,ADAM8,CCDC88B,ARID5A,KLF2,IFIH1,S100A9,S100A12,CLEC4E,CACTIN,SAA1,GADD45G,GBP5,IL1R2,SPHK1,AGER,NFKB2,NFKBIL1,CCL2,ADAM17,ABCD1,CMKLR1,FGR,HSPA1A,AP3D1,NOTCH1,ZC3H12A,RPS6KA4,BATF,FFAR2,CASP5,RELB,NFAM1,ZFP36,NLRP3,OSM,SLC11A1,ISG15,TBK1,TREM1,CD274,SOCS1,SLC7A5,PRKCD,TNF,IL4R
ADAM17	NO	cytokine-mediated signaling pathway	BP_down	NP	other_viral	ITGAM;CSF2RB;SAMHD1;TNF;RPS6KA4;TRIM8;SOCS3;SOCS1;CCL8;IRAK2;ITGAX;CCL2;STX4;GBP2;JUNB;IL12RB2;IL4R;IL1R2;PRKCD;OSM;ISG15;MMP9;BATF;ISG20;NFKBIA;HCK;ADAM17;TNIP2;IL3RA;SAA1;IRF7;CARD14;MYD88
ADAM17	NO	cytokine-mediated signaling pathway	BP_down	NP	other_viral	MYD88,IL12RB2,IRAK2,GBP2,IRF7,ISG20,ITGAM,ITGAX,CACTIN,JUNB,SAA1,STX4,IL1R2,SPHK1,NFKBIA,TRIM8,CCL2,CCL8,ADAM17,CMKLR1,MMP9,HSPA1A,CARD14,LILRB3,RPS6KA4,BATF,TNIP2,SOCS3,CASP5,SAMHD1,SH2B2,OSM,CSF2RB,ISG15,TBK1,SOCS1,PRKCD,TNF,IL3RA,IL4R,HCK
ADAM17	NO	defense response to bacterium	BP_down	NP	other_viral	FGR;ADAM17;SLC11A1;PRKCD;S100A12;ISG15;FPR2;GBP2;S100A9;MYD88
ADAM17	NO	defense response to bacterium	BP_down	NP	other_viral	MYD88,GBP2,ADM,S100A9,S100A12,CLEC4E,SAA1,ADAM17,FGR,FPR2,CASP5,NLRP3,SLC11A1,ISG15,TBK1,TREM1,PRKCD,TNF,HCK
ADAM17	NO	defense response to Gram-positive bacterium	BP_down	NP	other_viral	MYD88,GBP2,ADM,ADAM17,FGR,NLRP3,TBK1,TNF,HCK
ADAM17	NO	defense response to other organism	BP_down	NP	other_viral	MYD88,GBP2,DAPK3,IRF7,ISG20,ITGAM,ADAM8,CCDC88B,ITGAX,ARID5A,PRDM1,ADM,IFIH1,MLKL,S100A9,S100A12,CLEC4E,CACTIN,SAA1,TREML4,STX4,GBP5,AGER,FES,TRIM8,CCL2,CCL8,ADAM17,FGR,TAP1,FLNA,ZC3H12A,CD177,BATF,FFAR2,FPR2,SOCS3,CASP5,SAMHD1,RELB,PSTPIP1,NLRP3,SLC11A1,ISG15,PRF1,TBK1,TRIM17,GZMB,TREM1,SOCS1,TNK2,PRKCD,TNF,RNF39,STX11,IL4R,HCK
ADAM17	NO	Disease	pathways	NP	other_viral	SEH1L,ACACA,NUP54,AP2B1,SLC25A5,MUC15,PIK3R3,APC,MTR,MTRR,MUC5AC,MYD88,TRIM24,RPL10A,NF1,NFKB2,NFKBIA,NOTCH1,NRAS,CALM1,CALM2,NUP88,SEMA5A,RPL14,PAPSS1,PEBP1,CD36,PRDX1,CTDP1,RPL23,PIK3CB,PIK3R1,CLTC,ADAMTSL4,POLR2K,PPIA,CSF2RB,NUP155,ISG15,NUP93,MAPK1,PSMA1,PSMA2,PSMA5,PSMB4,ESRP1,PSMB5,PSMB7,PSMD5,RAP1B,PDCD6IP,HBEGF,TBL1XR1,VPS37B,AKAP9,PSMD14,RPL4,RPL5,RPL6,RPL7A,RPL9,RPL10,RPL12,RPL15,RPL17,…
ADAM17	NO	endoplasmic reticulum lumen	CC_down	NP	non-viral	TOR4A;LRPAP1;COL18A1;TXNDC12;DBI;MSLN;MYDGF;PDGFC;QSOX1;ARSD;MEN1;WNT4;WFS1;LAMB2;WNT7B;RNASET2;WNT5A;FN1;LAMB1;JMJD8;MANF;F5;TSPAN15;ADAM17;COL4A2;DNAJB11;COL4A6;SPARCL1;COL21A1;VWA1;COL4A5;COL9A2;GAS6;SLC27A2;CES1
ADAM17	NO	endoplasmic reticulum lumen	CC_down	NP	other_viral	COL17A1;COL18A1;ANO8;PLAUR;FSTL3;ADAM17;COL4A2;COL5A1;ADAMTSL4;COL4A1;COL7A1;NUCB1;COL9A2
ADAM17	NO	epidermal growth factor receptor signaling pathway	BP_down	NP	other_viral	SOX9,ZGPAT,PLAUR,ADAM17,MMP9,RHBDF1,RHBDF2,HBEGF,HIP1R
ADAM17	NO	Golgi membrane	CC_down	NP	non-viral	SLC35B3;SCARB2;GALNT11;ST6GALNAC2;CHPF;PROS1;XYLT2;HS6ST1;HID1;NDST2;SCAMP5;LFNG;MMP24;DSE;AP1S1;QSOX1;ATP7A;WLS;TMED9;CHPF2;NOSIP;POMGNT1;ARFGAP1;RAB33B;GOLGA8B;TPST1;ADAM17;PICK1;KDELR3;ST6GALNAC6;NOTCH3;COPA;GOSR2;FURIN;ATP2C2;FUT1;STX10;LMAN2;PDGFC;ST3GAL4;CD59;AP1M2;B3GALNT1;SLC35A3;GALNT2;B3GALT4;IGF2R;IFT20;ZDHHC9;TMEM115;IFT27
ADAM17	NO	hematopoietic or lymphoid organ development	BP_down	NP	other_viral	TMEM88,MYD88,IL12RB2,KMT2B,FSTL3,INHBA,TRPM2,GATA2,KRI1,TCIRG1,IRF7,ZFPM1,ITGAM,ADAM8,KLF2,PRDM1,CSRNP1,CLEC4E,JUNB,GADD45G,AGER,NBEAL2,NFKB2,NFKBIA,MAD1L1,FES,ADAM17,BATF3,MMP9,HSPA1A,AP3D1,NOTCH1,LILRB3,ZC3H12A,ADGRG3,BATF,NFKBID,RELB,DOK2,NFAM1,ZFP36,NLRP3,SBNO2,OSM,ISG15,SOCS1,TNF,HBB,IL3RA,IL4R,CBX8
ADAM17	NO	hemopoiesis	BP_down	NP	other_viral	TMEM88,MYD88,IL12RB2,KMT2B,FSTL3,INHBA,TRPM2,GATA2,KRI1,TCIRG1,IRF7,ZFPM1,ITGAM,ADAM8,KLF2,PRDM1,CSRNP1,CLEC4E,JUNB,GADD45G,AGER,NBEAL2,NFKBIA,FES,ADAM17,BATF3,MMP9,HSPA1A,AP3D1,NOTCH1,LILRB3,ZC3H12A,ADGRG3,BATF,NFKBID,RELB,DOK2,NFAM1,ZFP36,NLRP3,SBNO2,OSM,ISG15,SOCS1,TNF,HBB,IL3RA,IL4R,CBX8
ADAM17	NO	homeostasis of number of cells	BP_down	NP	other_viral	SOX9,INHBA,PIEZO1,GATA2,TCIRG1,ZFPM1,TNFRSF10C,ITGAM,KLF2,HCAR3,SAA1,CCL2,ADAM17,HSPA1A,NOTCH1,CACNA1F,LILRB3,DOK2,SH2B2,ZFP36,ISG15,HBB
ADAM17	NO	immune effector process	BP_down	NP	other_viral	MYD88,IL12RB2,LPCAT1,HK3,TRPM2,CEACAM3,GATA2,TCIRG1,GBP2,IRF7,ISG20,ZFPM1,DYSF,ITGAM,ADAM8,ITGAX,ARID5A,IFIH1,MLKL,S100A9,STK10,S100A12,CLEC4E,SAA1,TREML4,STX4,RAB24,GADD45G,CANT1,AGER,NBEAL2,FES,CCL2,PLAUR,BIN2,ADAM17,FGR,MMP9,HSPA1A,TAP1,HSPA6,FLNA,LILRB3,ZC3H12A,ADGRG3,CD177,BATF,FFAR2,FPR2,C1orf35,NFKBID,SAMHD1,RELB,NFAM1,NLRP3,SBNO2,MMP25,IGF2R,SLC11A1,ISG15,PLEKHO2,PRF1,TBK1,GZMB,TREM1,SLC7…
ADAM17	NO	immune system development	BP_down	NP	other_viral	TMEM88,MYD88,IL12RB2,KMT2B,FSTL3,INHBA,TRPM2,GATA2,KRI1,TCIRG1,IRF7,ZFPM1,ITGAM,ADAM8,KLF2,PRDM1,CSRNP1,CLEC4E,JUNB,GADD45G,AGER,NBEAL2,NFKB2,NFKBIA,MAD1L1,FES,ADAM17,BATF3,MMP9,HSPA1A,AP3D1,NOTCH1,LILRB3,ZC3H12A,ADGRG3,BATF,NFKBID,SAMHD1,RELB,DOK2,NFAM1,ZFP36,NLRP3,SBNO2,OSM,ISG15,CD274,SOCS1,TNF,HBB,IL3RA,IL4R,CBX8
ADAM17	NO	inflammatory response	BP_down	NP	other_viral	MYD88,METRNL,TNIP3,TCIRG1,IRAK2,ITGAM,ADAM8,ADM,S100A9,S100A12,SAA1,GBP5,IER3,IL1R2,SPHK1,AGER,NFKBIA,CCL2,CCL8,ADAM17,ABCD1,CMKLR1,MMP9,NOTCH1,THEMIS2,PROK2,ZC3H12A,RPS6KA4,TNIP2,FFAR2,FPR2,SOCS3,NFKBID,CASP5,RELB,PSTPIP1,NFAM1,ZFP36,NLRP3,SBNO2,MMP25,OSM,SLC11A1,TBK1,TREM1,PRKCD,TNF,TNFAIP6,IL4R,HCK
ADAM17	NO	integrin-mediated signaling pathway	BP_down	NP	other_viral	ITGAM,ADAM8,ITGAX,ADAM17,FGR,FERMT3,FLNA,CD177,ISG15,HCK
ADAM17	NO	intracellular organelle lumen	CC_down	NP	non-viral	COL18A1;ECI1;PROS1;NUDT1;TXNDC12;DBI;PYGL;ALKBH7;MSLN;MYDGF;MCEE;ACTR1B;ACP6;FPGS;FDXR;LONP1;QSOX1;HMGCS2;HADH;NUDT13;AASS;MEN1;RNASET2;PUS1;WNT5A;DARS2;MIF;TRNT1;JMJD8;F5;RAB33B;CYP27A1;LARS2;MMP14;ADAM17;BTD;COL4A2;DNAJB11;CAT;MTHFD2L;COL4A6;SPARCL1;COL21A1;VWA1;COL4A5;GAS6;SLC27A2;FXN;ALDH7A1;CES1;LTF;TOR4A;GCDH;NDUFB8;CANT1;FURIN;LIAS;PRIMPOL;PRDX4;CYP11A1;GPC1;PDGFC;D2HGDH;ARSD;WNT4;GSDMD;MM…
ADAM17	NO	intracellular organelle lumen	CC_down	NP	other_viral	COL17A1;COL18A1;CANT1;TNFAIP6;HBB;FSTL3;HK3;ADAMTSL4;SDF4;HSPA6;RHBDF2;ANO8;PLAUR;MMP9;CYP27A1;ADAM17;BIN2;COL4A2;COL5A1;COL4A1;COL7A1;SAA1;NUCB1;COL9A2;PLEKHO2;HSPA1A
ADAM17	NO	leukocyte activation	BP_down	NP	other_viral	MYD88,IL12RB2,LPCAT1,HK3,AKAP17A,INHBA,TRPM2,CEACAM3,GATA2,TCIRG1,IRF7,ZFPM1,DYSF,ITGAM,ADAM8,CCDC88B,ITGAX,CHRNB2,PRDM1,S100A9,STK10,S100A12,CLEC4E,STX4,RAB24,GADD45G,CANT1,CD99,SPHK1,AGER,NBEAL2,MAD1L1,FES,CCL2,PLAUR,BIN2,ADAM17,BATF3,FGR,MMP9,HSPA1A,HSPA6,AP3D1,LILRB3,ZC3H12A,ADGRG3,CD177,BATF,TNIP2,FPR2,C1orf35,NFKBID,RELB,NFAM1,NLRP3,SBNO2,MMP25,IGF2R,SLC11A1,PLEKHO2,PRF1,TBK1,CD274,SOCS1,PR…
ADAM17	NO	leukocyte apoptotic process	BP_down	NP	other_viral	IRF7,TNFRSF10C,ITGAM,ADAM8,HCAR3,ADAM17,NFKBID,PLEKHO2,CD274,BBC3
ADAM17	NO	leukocyte chemotaxis	BP_down	NP	other_viral	MYD88,TRPM2,DYSF,ITGAM,ADAM8,S100A9,S100A12,SAA1,CCL2,CCL8,ADAM17,CMKLR1,FFAR2,FPR2,TREM1
ADAM17	NO	leukocyte differentiation	BP_down	NP	other_viral	IL12RB2,FSTL3,INHBA,TRPM2,GATA2,TCIRG1,IRF7,ZFPM1,ITGAM,ADAM8,PRDM1,CLEC4E,JUNB,GADD45G,AGER,FES,ADAM17,BATF3,MMP9,AP3D1,LILRB3,ZC3H12A,ADGRG3,BATF,NFKBID,RELB,NFAM1,NLRP3,SBNO2,SOCS1,TNF,IL3RA,IL4R
ADAM17	NO	leukocyte homeostasis	BP_down	NP	other_viral	TCIRG1,TNFRSF10C,ITGAM,HCAR3,SAA1,CCL2,ADAM17,CACNA1F,LILRB3,SH2B2
ADAM17	NO	leukocyte mediated immunity	BP_down	NP	other_viral	MYD88,LPCAT1,HK3,TRPM2,CEACAM3,GATA2,TCIRG1,IRF7,ITGAM,ADAM8,ITGAX,ARID5A,S100A9,STK10,S100A12,SAA1,TREML4,STX4,RAB24,CANT1,AGER,NBEAL2,FES,CCL2,PLAUR,BIN2,ADAM17,FGR,MMP9,HSPA1A,TAP1,HSPA6,LILRB3,ADGRG3,CD177,BATF,FPR2,C1orf35,NFAM1,NLRP3,MMP25,IGF2R,SLC11A1,PLEKHO2,PRF1,GZMB,TREM1,PRKCD,TNF,TNFAIP6,HBB,STX11,IL4R,DGAT1,MCEMP1
ADAM17	NO	leukocyte migration	BP_down	NP	other_viral	MYD88,ZBTB17,TRPM2,CEACAM3,DYSF,ITGAM,ADAM8,ITGAX,S100A9,STK10,S100A12,SAA1,CD99,AGER,NFKBIA,CCL2,CCL8,ADAM17,CMKLR1,MMP9,CD177,FFAR2,FPR2,DOK2,NLRP3,SLC3A2,SLC16A3,TREM1,SOCS1,SLC7A5,TNF,HCK
ADAM17	NO	lymphocyte activation	BP_down	NP	other_viral	MYD88,IL12RB2,AKAP17A,INHBA,TCIRG1,IRF7,ZFPM1,ITGAM,ADAM8,CCDC88B,ITGAX,CHRNB2,PRDM1,CLEC4E,GADD45G,AGER,MAD1L1,CCL2,ADAM17,FGR,AP3D1,LILRB3,ZC3H12A,ADGRG3,BATF,TNIP2,NFKBID,RELB,NFAM1,NLRP3,SLC11A1,PRF1,TBK1,CD274,SOCS1,PRKCD,STX11,IL4R
ADAM17	NO	lymphocyte differentiation	BP_down	NP	other_viral	IL12RB2,INHBA,TCIRG1,IRF7,ZFPM1,ADAM8,PRDM1,CLEC4E,GADD45G,ADAM17,AP3D1,LILRB3,ZC3H12A,ADGRG3,BATF,NFKBID,RELB,NFAM1,NLRP3,SOCS1,IL4R
ADAM17	NO	lymphocyte migration	BP_down	NP	other_viral	ZBTB17,ADAM8,STK10,SAA1,CD99,CCL2,CCL8,ADAM17,SOCS1
ADAM17	NO	MAPK cascade	BP_down	NP	other_viral	SOX9,MYD88,GADD45B,IRAK2,TNFRSF10C,ADAM8,ABCA7,GADD45A,SPTBN5,MLKL,S100A12,SAA1,GADD45G,SPHK1,AGER,CCL2,FGF8,CCL8,ADAM17,NOTCH1,PROK2,ZC3H12A,RASGRF1,HBEGF,TNIP2,DUSP2,FPR2,DOK2,ZFP36,OSM,SLC11A1,CSF2RB,PRKCD,TNF,IL3RA,LMBRD1
ADAM17	NO	mononuclear cell differentiation	BP_down	NP	other_viral	IL12RB2,INHBA,TRPM2,TCIRG1,IRF7,ZFPM1,ADAM8,PRDM1,CLEC4E,GADD45G,AGER,FES,ADAM17,BATF3,AP3D1,LILRB3,ZC3H12A,ADGRG3,BATF,NFKBID,RELB,NFAM1,NLRP3,SOCS1,IL3RA,IL4R
ADAM17	NO	mononuclear cell migration	BP_down	NP	other_viral	ZBTB17,TRPM2,ADAM8,STK10,S100A12,SAA1,CD99,AGER,CCL2,CCL8,ADAM17,CMKLR1,FPR2,SOCS1,TNF
ADAM17	NO	myeloid cell apoptotic process	BP_down	NP	other_viral	IRF7,ITGAM,HCAR3,ADAM17,HSPA1A,PLEKHO2
ADAM17	NO	myeloid cell homeostasis	BP_down	NP	other_viral	INHBA,PIEZO1,GATA2,ZFPM1,ITGAM,KLF2,HCAR3,SAA1,CCL2,ADAM17,HSPA1A,DOK2,ZFP36,ISG15,HBB
ADAM17	NO	myeloid leukocyte mediated immunity	BP_down	NP	other_viral	MYD88,LPCAT1,HK3,TRPM2,CEACAM3,GATA2,TCIRG1,ITGAM,ADAM8,ITGAX,S100A9,STK10,S100A12,SAA1,STX4,RAB24,CANT1,NBEAL2,FES,PLAUR,BIN2,ADAM17,FGR,MMP9,HSPA1A,HSPA6,LILRB3,ADGRG3,CD177,FPR2,C1orf35,NFAM1,MMP25,IGF2R,SLC11A1,PLEKHO2,TREM1,PRKCD,TNFAIP6,HBB,STX11,IL4R,DGAT1,MCEMP1
ADAM17	NO	negative regulation of apoptotic process	BP_down	NP	other_viral	SOX9,MYD88,CDKN2D,SPAST,FOXQ1,GATA2,CDK11A,IRF7,TNFRSF10C,ADAM8,TRIP10,IER3,SPHK1,NFKBIA,CCL2,FGF8,PLAUR,CCL8,ADAM17,MMP9,HSPA1A,NOTCH1,CARD14,PROK2,FLNA,ZC3H12A,TNIP2,FPR2,SOCS3,HIP1R,CBX4,PIM3,VSTM2L,ITPRIP,PRKCD,TNF,HCK
ADAM17	NO	negative regulation of cell communication	BP_down	NP	other_viral	TMEM88,SOX9,CDKN2D,FSTL3,INHBA,APC2,TNIP3,GATA2,CDK11A,TNFRSF10C,PPP1R15A,ABCA7,PRDM1,ADM,ZGPAT,CACTIN,PNPLA6,IER3,IL1R2,STMN3,AGER,NFKBIA,NFKBIL1,PLAUR,ADAM17,MMP9,HSPA1A,NOTCH1,FLNA,LILRB3,ZC3H12A,ADGRG3,HBEGF,DUSP2,FPR2,SOCS3,NFKBID,SAMHD1,DOK2,NLRP3,SLC6A4,PIM3,OSM,PHPT1,SOCS1,ITPRIP,PRKCD,TNF,CDC34,LMBRD1
ADAM17	NO	negative regulation of cell death	BP_down	NP	other_viral	SOX9,MYD88,CDKN2D,SPAST,FOXQ1,HK3,GATA2,CDK11A,IRF7,TNFRSF10C,PPP1R15A,ADAM8,TRIP10,IER3,SPHK1,NFKBIA,CCL2,FGF8,PLAUR,CCL8,ADAM17,MMP9,HSPA1A,NOTCH1,CARD14,PROK2,FLNA,ZC3H12A,TNIP2,FPR2,SOCS3,HIP1R,CBX4,PIM3,ZBED6,VSTM2L,ITPRIP,PRKCD,TNF,HCK
ADAM17	NO	negative regulation of inflammatory response	BP_down	NP	other_viral	FGR;HCK;ADAM17;TNFAIP6;PRKCD;RHBDF2;SAA1;NLRP3;ADM;FPR2;METRNL
ADAM17	NO	negative regulation of multicellular organismal process	BP_down	NP	other_viral	TMEM88,SOX9,EPPK1,FSTL3,INHBA,GATA2,ZFPM1,DBN1,GADD45A,KLF2,ADM,IFIH1,CACTIN,IL1R2,AGER,NFKBIL1,SEMA3B,CCL2,FGF8,PLAUR,ADAM17,ABCD1,CMKLR1,HSPA1A,NOTCH1,COL4A2,SEMA6B,LILRB3,ZC3H12A,RPS6KA4,NFKBID,RELB,ZFP36,NLRP3,SLC6A4,AATK,SLC11A1,ISG15,ASCL2,TBK1,CTDP1,CD274,SOCS1,PRKCD,TNF,IL4R
ADAM17	NO	negative regulation of programmed cell death	BP_down	NP	other_viral	SOX9,MYD88,CDKN2D,SPAST,FOXQ1,HK3,GATA2,CDK11A,IRF7,TNFRSF10C,ADAM8,TRIP10,IER3,SPHK1,NFKBIA,CCL2,FGF8,PLAUR,CCL8,ADAM17,MMP9,HSPA1A,NOTCH1,CARD14,PROK2,FLNA,ZC3H12A,TNIP2,FPR2,SOCS3,HIP1R,CBX4,PIM3,VSTM2L,ITPRIP,PRKCD,TNF,HCK
ADAM17	NO	negative regulation of signaling	BP_down	NP	other_viral	TMEM88,SOX9,CDKN2D,FSTL3,INHBA,APC2,TNIP3,GATA2,CDK11A,TNFRSF10C,PPP1R15A,ABCA7,PRDM1,ADM,ZGPAT,CACTIN,PNPLA6,IER3,IL1R2,STMN3,AGER,NFKBIA,NFKBIL1,PLAUR,ADAM17,MMP9,HSPA1A,NOTCH1,FLNA,LILRB3,ZC3H12A,ADGRG3,HBEGF,DUSP2,FPR2,SOCS3,NFKBID,SAMHD1,DOK2,NLRP3,SLC6A4,PIM3,OSM,PHPT1,SOCS1,ITPRIP,PRKCD,TNF,CDC34,LMBRD1
ADAM17	NO	neutrophil mediated immunity	BP_down	NP	other_viral	ITGAM;CANT1;TNFAIP6;LPCAT1;HBB;FPR2;TCIRG1;ADGRG3;TRPM2;STK10;HK3;MMP25;RAB24;ITGAX;S100A12;CD177;DGAT1;SLC11A1;NFAM1;PRKCD;HSPA6;PLAUR;MCEMP1;NBEAL2;LILRB3;MMP9;IGF2R;CEACAM3;FGR;ADAM17;BIN2;ADAM8;PLEKHO2;S100A9;HSPA1A
ADAM17	NO	neutrophil mediated immunity	BP_down	NP	other_viral	MYD88,LPCAT1,HK3,TRPM2,CEACAM3,TCIRG1,ITGAM,ADAM8,ITGAX,S100A9,STK10,S100A12,SAA1,RAB24,CANT1,NBEAL2,PLAUR,BIN2,ADAM17,FGR,MMP9,HSPA1A,HSPA6,LILRB3,ADGRG3,CD177,FPR2,C1orf35,NFAM1,MMP25,IGF2R,SLC11A1,PLEKHO2,TREM1,PRKCD,TNFAIP6,HBB,STX11,DGAT1,MCEMP1
ADAM17	NO	positive regulation of apoptotic process	BP_down	NP	other_viral	GADD45B,INHBA,DAPK3,TNFRSF10C,PPP1R15A,PHLDA2,PLEKHN1,ITGAM,ADAM8,GADD45A,ADM,S100A9,HCAR3,GADD45G,AGER,CCL2,CCL8,ADAM17,MMP9,ADAMTSL4,NOTCH1,OSGIN1,ZC3H12A,G0S2,HIP1R,NFKBID,CASP5,ARHGEF18,PLEKHG2,COL18A1,OSM,BCAP31,IGF2R,CD274,PRKCD,TNF,CDC34,BBC3
ADAM17	NO	positive regulation of catalytic activity	BP_down	NP	other_viral	GADD45B,INCENP,NAB2,APC2,PRSS22,IRAK2,TNFRSF10C,GMIP,PPP1R15A,ITGAM,ADAM8,GADD45A,MLKL,S100A9,S100A12,FZR1,SAA1,STX4,GADD45G,AGER,UBE2S,CCL2,CCL8,ADAM17,CMKLR1,FGR,HSPA1A,CARD14,PROK2,RASGRF1,HBEGF,FPR2,HIP1R,CASP5,NLRP3,TBC1D26,VPS9D1,SLC8A2,BCAP31,SLC11A1,PLEKHG6,SOCS1,PRKCD,TNF,BBC3
ADAM17	NO	positive regulation of CC_ movement	BP_down	NP	other_viral	SOX9,GATA2,DAPK3,SPOCK2,DYSF,ADAM8,ITGAX,STX4,CD99,SPHK1,SUN2,AGER,SEMA3B,CCL2,FGF8,CCL8,ADAM17,CMKLR1,FGR,MMP9,NOTCH1,FERMT3,SEMA6B,FLNA,ZC3H12A,HBEGF,FPR2,COL18A1,PHPT1,CD274,SOCS1,TNF,TNFAIP6
ADAM17	NO	positive regulation of cell death	BP_down	NP	other_viral	GADD45B,INHBA,TRPM2,DAPK3,TNFRSF10C,PPP1R15A,PHLDA2,PLEKHN1,ITGAM,ADAM8,GADD45A,ADM,S100A9,HCAR3,GADD45G,AGER,CCL2,CCL8,ADAM17,MMP9,ADAMTSL4,NOTCH1,OSGIN1,ZC3H12A,G0S2,HIP1R,NFKBID,CASP5,ARHGEF18,PLEKHG2,COL18A1,OSM,BCAP31,IGF2R,PRF1,CD274,PRKCD,TNF,HBB,CDC34,BBC3
ADAM17	NO	positive regulation of cell migration	BP_down	NP	other_viral	SEMA6B;SUN2;NOTCH1;SPHK1;SEMA3B;MMP9;FGR;ADAM17;ITGAX;STX4;SOX9;FERMT3;HBEGF
ADAM17	NO	positive regulation of cell migration	BP_down	NP	other_viral	SOX9,GATA2,DAPK3,DYSF,ADAM8,ITGAX,STX4,CD99,SPHK1,SUN2,AGER,SEMA3B,CCL2,FGF8,CCL8,ADAM17,CMKLR1,FGR,MMP9,NOTCH1,FERMT3,SEMA6B,FLNA,ZC3H12A,HBEGF,FPR2,COL18A1,CD274,SOCS1,TNF,TNFAIP6
ADAM17	NO	positive regulation of cell motility	BP_down	NP	other_viral	SEMA6B;SUN2;NOTCH1;SPHK1;SEMA3B;MMP9;FGR;ADAM17;SPOCK2;ITGAX;STX4;PHPT1;FERMT3;HBEGF
ADAM17	NO	positive regulation of cell motility	BP_down	NP	other_viral	SOX9,GATA2,DAPK3,SPOCK2,DYSF,ADAM8,ITGAX,STX4,CD99,SPHK1,SUN2,AGER,SEMA3B,CCL2,FGF8,CCL8,ADAM17,CMKLR1,FGR,MMP9,NOTCH1,FERMT3,SEMA6B,FLNA,ZC3H12A,HBEGF,FPR2,COL18A1,PHPT1,CD274,SOCS1,TNF,TNFAIP6
ADAM17	NO	positive regulation of cellular process	BP_down	NP	other_viral	NOTCH1;HBB;FPR2;TCIRG1;GATA2;TNF;ZFP36;FGF8;ZC3H12A;ITGAX;PROK2;STX4;SOX9;ZBED6;IER5;IL12RB2;EGR2;SLC11A1;SPHK1;PRKCD;OSM;ABCA7;HCK;ADAM17;SAA1;ADAM8;S100A9;HBEGF
ADAM17	NO	positive regulation of cellular protein metabolic process	BP_down	NP	other_viral	SOX9,GADD45B,INCENP,INHBA,NAB2,PRSS22,SLCO3A1,JDP2,IRAK2,TNFRSF10C,PPP1R15A,ADAM8,GADD45A,ARID5A,MLKL,S100A9,S100A12,FZR1,SAA1,GADD45G,SPHK1,AGER,NFKBIA,UBE2S,FGF8,PLAUR,ADAM17,MMP9,HSPA1A,CARD14,PROK2,LILRB3,ZC3H12A,RPS6KA4,HBEGF,FPR2,SOCS3,HIP1R,CASP5,NLRP3,SLC8A2,OSM,BCAP31,SLC11A1,TBK1,SOCS1,TNK2,PRKCD,TNF,BBC3
ADAM17	NO	positive regulation of chemokine production	BP_down	NP	other_viral	MYD88,AGER,ADAM17,FFAR2,TNF,IL4R
ADAM17	NO	positive regulation of cytokine production	BP_down	NP	other_viral	CD274;TNF;AGER;IFIH1;TBK1;NLRP3;FFAR2;IL12RB2;GBP5;SLC11A1;NFAM1;SPHK1;OSM;ISG15;BATF;NFKB2;CCDC88B;FGR;SLC7A5;ADAM17;SAA1;IRF7;ZFPM1;MYD88;HSPA1A
ADAM17	NO	positive regulation of cytokine production	BP_down	NP	other_viral	MYD88,IL12RB2,IRF7,ZFPM1,ADAM8,CCDC88B,ARID5A,IFIH1,CLEC4E,SAA1,GBP5,SPHK1,AGER,NFKB2,CCL2,ADAM17,FGR,HSPA1A,FFAR2,CASP5,NFAM1,NLRP3,OSM,SLC11A1,TBK1,CD274,SLC7A5,TNF,IL4R
ADAM17	NO	positive regulation of cytokine-mediated signaling pathway	BP_down	NP	other_viral	IRF7,ADAM17,HSPA1A,CASP5,TBK1
ADAM17	NO	positive regulation of epidermal growth factor receptor signaling pathway	BP_down	NP	other_viral	ADAM17;HIP1R;PLAUR;MMP9;HBEGF
ADAM17	NO	positive regulation of epidermal growth factor receptor signaling pathway	BP_down	NP	other_viral	PLAUR,ADAM17,MMP9,HBEGF,HIP1R
ADAM17	NO	positive regulation of ERBB signaling pathway	BP_down	NP	other_viral	PLAUR,ADAM17,MMP9,HBEGF,HIP1R
ADAM17	NO	positive regulation of gene expression	BP_down	NP	other_viral	MAFG,SOX9,MYD88,IL12RB2,ADAM19,INHBA,GATA2,IRF7,ZFPM1,PPP1R15A,ADAM8,CCDC88B,ITGAX,ARID5A,PRDM1,IFIH1,CLEC4E,SAA1,STX4,GBP5,SPHK1,AGER,NFKB2,CCL2,FGF8,ADAM17,FGR,HSPA1A,DEK,NOTCH1,CDCA4,ZC3H12A,FFAR2,CASP5,RELB,NFAM1,ZFP36,NLRP3,SLC6A4,OSM,SLC11A1,TBK1,CD274,SLC7A5,TNF,IL4R
ADAM17	NO	positive regulation of immune system process	BP_down	NP	other_viral	MYD88,GATA2,IRF7,DYSF,ITGAM,ADAM8,CCDC88B,ARID5A,CHRNB2,PRDM1,HCAR3,CLEC4E,STX4,GBP5,CD99,AGER,FES,CCL2,CCL8,ADAM17,CMKLR1,FGR,MMP9,HSPA1A,AP3D1,THEMIS2,CACNA1F,LILRB3,ZC3H12A,CD177,TNIP2,FFAR2,FPR2,NFKBID,RELB,NFAM1,SH2B2,NLRP3,SLC11A1,PHPT1,TBK1,CD274,SOCS1,SLC7A5,PRKCD,TNF,IL4R,HCK
ADAM17	NO	positive regulation of intracellular signal transduction	BP_down	NP	other_viral	SOX9,MYD88,GADD45B,IRAK2,ADAM8,ABCA7,GADD45A,MLKL,S100A9,S100A12,SAA1,GADD45G,CANT1,SPHK1,AGER,TRIM8,CCL2,FGF8,CCL8,ADAM17,FGR,HSPA1A,NOTCH1,SECTM1,PROK2,FLNA,ZC3H12A,RASGRF1,HBEGF,TNIP2,FPR2,OSM,BCAP31,TBK1,PRKCD,TNF,BBC3
ADAM17	NO	positive regulation of leukocyte migration	BP_down	NP	other_viral	DYSF,ADAM8,CD99,AGER,CCL2,CCL8,ADAM17,CMKLR1,MMP9,FPR2,SOCS1,TNF
ADAM17	NO	positive regulation of locomotion	BP_down	NP	other_viral	SOX9,GATA2,DAPK3,SPOCK2,DYSF,ADAM8,ITGAX,STX4,CD99,SPHK1,SUN2,AGER,SEMA3B,CCL2,FGF8,CCL8,ADAM17,CMKLR1,FGR,MMP9,NOTCH1,FERMT3,SEMA6B,FLNA,ZC3H12A,HBEGF,FPR2,COL18A1,PHPT1,CD274,SOCS1,TNF,TNFAIP6
ADAM17	NO	positive regulation of MAPK cascade	BP_down	NP	other_viral	MYD88,GADD45B,IRAK2,ADAM8,ABCA7,GADD45A,MLKL,S100A12,SAA1,GADD45G,SPHK1,AGER,CCL2,FGF8,CCL8,ADAM17,NOTCH1,PROK2,ZC3H12A,FPR2,OSM,PRKCD,TNF
ADAM17	NO	positive regulation of mononuclear cell migration	BP_down	NP	other_viral	ADAM8,AGER,CCL2,ADAM17,FPR2,SOCS1,TNF
ADAM17	NO	positive regulation of multicellular organismal process	BP_down	NP	other_viral	SOX9,MYD88,IL12RB2,SPAST,INHBA,GATA2,IRF7,ZFPM1,DBN1,ITGAM,ADAM8,CCDC88B,ITGAX,TRIP10,ABCA7,ARID5A,PRDM1,ADM,IFIH1,S100A9,HCAR3,CLEC4E,CACTIN,SAA1,GADD45G,GBP5,SPHK1,AGER,NFKB2,FES,CCL2,FGF8,ADAM17,ABCD1,CMKLR1,FGR,MMP9,HSPA1A,AP3D1,NOTCH1,PROK2,LILRB3,ZC3H12A,FFAR2,G0S2,OBSL1,NFKBID,CASP5,NFAM1,NLRP3,OSM,SLC11A1,ISG15,EGR2,TBK1,CD274,SOCS1,SLC7A5,TNF,IL4R
ADAM17	NO	positive regulation of phosphate metabolic process	BP_down	NP	other_viral	SOX9,GADD45B,INCENP,INHBA,NAB2,SLCO3A1,IRAK2,PFKFB3,PPP1R15A,ADAM8,GADD45A,MLKL,S100A12,SAA1,GADD45G,SPHK1,AGER,FGF8,PLAUR,ADAM17,FGR,MMP9,CARD14,PROK2,LILRB3,RPS6KA4,HBEGF,FPR2,SOCS3,SLC8A2,OSM,SLC11A1,TBK1,SOCS1,TNK2,PRKCD,TNF
ADAM17	NO	positive regulation of phosphorus metabolic process	BP_down	NP	other_viral	SOX9,GADD45B,INCENP,INHBA,NAB2,SLCO3A1,IRAK2,PFKFB3,PPP1R15A,ADAM8,GADD45A,MLKL,S100A12,SAA1,GADD45G,SPHK1,AGER,FGF8,PLAUR,ADAM17,FGR,MMP9,CARD14,PROK2,LILRB3,RPS6KA4,HBEGF,FPR2,SOCS3,SLC8A2,OSM,SLC11A1,TBK1,SOCS1,TNK2,PRKCD,TNF
ADAM17	NO	positive regulation of phosphorylation	BP_down	NP	other_viral	SOX9,GADD45B,INCENP,INHBA,NAB2,SLCO3A1,IRAK2,PFKFB3,PPP1R15A,ADAM8,GADD45A,MLKL,S100A12,SAA1,GADD45G,SPHK1,AGER,FGF8,PLAUR,ADAM17,FGR,MMP9,CARD14,PROK2,RPS6KA4,HBEGF,FPR2,SOCS3,SLC8A2,OSM,SLC11A1,TBK1,SOCS1,TNK2,PRKCD,TNF
ADAM17	NO	positive regulation of programmed cell death	BP_down	NP	other_viral	GADD45B,INHBA,DAPK3,TNFRSF10C,PPP1R15A,PHLDA2,PLEKHN1,ITGAM,ADAM8,GADD45A,ADM,S100A9,HCAR3,GADD45G,AGER,CCL2,CCL8,ADAM17,MMP9,ADAMTSL4,NOTCH1,OSGIN1,ZC3H12A,G0S2,HIP1R,NFKBID,CASP5,ARHGEF18,PLEKHG2,COL18A1,OSM,BCAP31,IGF2R,PRF1,CD274,PRKCD,TNF,CDC34,BBC3
ADAM17	NO	positive regulation of protein metabolic process	BP_down	NP	other_viral	SOX9,GADD45B,LPCAT1,INCENP,INHBA,NAB2,APC2,PRSS22,SLCO3A1,JDP2,IRAK2,TNFRSF10C,PPP1R15A,ADAM8,GADD45A,ARID5A,KLF2,MLKL,S100A9,S100A12,FZR1,SAA1,GADD45G,IER3,SPHK1,AGER,NFKBIA,UBE2S,FGF8,PLAUR,ADAM17,MMP9,HSPA1A,CARD14,PROK2,LILRB3,ZC3H12A,RPS6KA4,HBEGF,FPR2,SOCS3,HIP1R,CASP5,NLRP3,SLC8A2,OSM,BCAP31,SLC11A1,TBK1,SOCS1,TNK2,PRKCD,TNF,BBC3
ADAM17	NO	positive regulation of protein modification process	BP_down	NP	other_viral	ADAM17;FGF8;SLCO3A1;PRKCD;PLAUR;SOX9;FPR2;TNF;CARD14;AGER;MMP9
ADAM17	NO	positive regulation of protein modification process	BP_down	NP	other_viral	SOX9,GADD45B,INCENP,INHBA,NAB2,SLCO3A1,JDP2,IRAK2,PPP1R15A,ADAM8,GADD45A,ARID5A,MLKL,S100A12,FZR1,SAA1,GADD45G,SPHK1,AGER,UBE2S,FGF8,PLAUR,ADAM17,MMP9,CARD14,PROK2,LILRB3,ZC3H12A,RPS6KA4,HBEGF,FPR2,SOCS3,SLC8A2,OSM,SLC11A1,TBK1,SOCS1,TNK2,PRKCD,TNF
ADAM17	NO	positive regulation of protein phosphorylation	BP_down	NP	other_viral	SPHK1;TNK2;OSM;PLAUR;FPR2;INHBA;TNF;AGER;MMP9;RPS6KA4;ADAM17;TBK1;FGF8;SLCO3A1;SOX9;CARD14
ADAM17	NO	positive regulation of protein phosphorylation	BP_down	NP	other_viral	SOX9,GADD45B,INCENP,INHBA,NAB2,SLCO3A1,IRAK2,PPP1R15A,ADAM8,GADD45A,MLKL,S100A12,SAA1,GADD45G,SPHK1,AGER,FGF8,PLAUR,ADAM17,MMP9,CARD14,PROK2,RPS6KA4,HBEGF,FPR2,SOCS3,SLC8A2,OSM,SLC11A1,TBK1,SOCS1,TNK2,PRKCD,TNF
ADAM17	NO	positive regulation of response to cytokine stimulus	BP_down	NP	other_viral	IRF7,IFIH1,ADAM17,HSPA1A,CASP5,TBK1
ADAM17	NO	positive regulation of response to external stimulus	BP_down	NP	other_viral	MYD88,IRF7,DYSF,ADAM8,S100A9,S100A12,CLEC4E,STX4,GBP5,AGER,NFKBIA,CCL2,ADAM17,CMKLR1,MMP9,FLNA,FFAR2,FPR2,RELB,SCARF1,OSM,TBK1,PRKCD,TNF,HCK
ADAM17	NO	positive regulation of signal transduction	BP_down	NP	other_viral	SOX9,MYD88,GADD45B,INHBA,IRAK2,DAPK3,IRF7,DBN1,ADAM8,ABCA7,GADD45A,KLF2,MLKL,S100A9,S100A12,SAA1,TREML4,GADD45G,CANT1,SPHK1,AGER,TRIM8,CCL2,FGF8,PLAUR,CCL8,ADAM17,FGR,MMP9,HSPA1A,NOTCH1,SECTM1,PROK2,FLNA,ZC3H12A,RASGRF1,HBEGF,TNIP2,G0S2,FPR2,HIP1R,CASP5,NFAM1,OSM,BCAP31,TBK1,SOCS1,PRKCD,TNF,BBC3
ADAM17	NO	positive regulation of tumor necrosis factor-mediated signaling pathway	BP_down	NP	other_viral	ADAM17,HSPA1A,CASP5
ADAM17	NO	production of molecular mediator involved in inflammatory response	BP_down	NP	other_viral	MYD88,GBP5,IL1R2,ADAM17,ABCD1,ZC3H12A,TNF,IL4R
ADAM17	NO	protein phosphorylation	BP_down	NP	other_viral	SOX9,GADD45B,CDKN2D,IL12RB2,INCENP,INHBA,NAB2,SLCO3A1,IRAK2,CDK11A,DAPK3,PPP1R15A,LMTK3,ADAM8,GADD45A,MLKL,STK10,ZGPAT,S100A12,CACTIN,SAA1,GADD45G,SPHK1,AGER,FES,CCL2,FGF8,PLAUR,CCL8,ADAM17,FGR,MMP9,CARD14,CCNJL,PROK2,ZC3H12A,RPS6KA4,HBEGF,DUSP2,FPR2,SOCS3,PIM3,SLC8A2,OSM,AATK,SLC11A1,TBK1,SOCS1,ITPRIP,TNK2,PRKCD,TNF,HBB,HCK
ADAM17	NO	protein-containing complex binding	MF_down	NP	other_viral	TPM2,EDF1,EPPK1,SPAST,FSTL3,GTPBP6,INHBA,JDP2,EPS8L1,DBN1,ITGAM,ADAM8,APOBR,ITGAX,CHRNB2,TULP2,SPTBN5,IFIH1,MLKL,FZR1,STX4,OTOF,AEBP1,AGER,NFKBIA,UBE2S,ADAM17,BATF3,FGR,MMP9,TAP1,FERMT3,COL5A1,FLNA,LILRB3,ZC3H12A,CD177,ICAM4,HIP1R,LAMB3,UBXN1,PSTPIP1,ZFP36,SCARF1,SLC6A4,BCAP31,IGF2R,ISG15,P2RX6,ICAM5,PAFAH1B3,CTDP1,HADHA,HBB,LMBRD1,IL4R
ADAM17	NO	regeneration	BP_down	NP	other_viral	SOX9,EPPK1,INHBA,DYSF,ADM,JUNB,NFKBIA,CCL2,PLAUR,ADAM17,MMP9,NOTCH1,FLNA,HBEGF,SOCS3,SCARF1,IGF2R,SOCS1,TNF,IL4R
ADAM17	NO	regulation of apoptotic process	BP_down	NP	other_viral	SOX9,MYD88,GADD45B,CDKN2D,SPAST,FOXQ1,INHBA,GATA2,IRAK2,CDK11A,DAPK3,IRF7,TNFRSF10C,PPP1R15A,PHLDA2,PLEKHN1,ITGAM,ADAM8,TRIP10,GADD45A,ADM,S100A9,HCAR3,STX4,GADD45G,IER3,SPHK1,AGER,NFKBIA,CCL2,FGF8,PLAUR,CCL8,ADAM17,MMP9,HSPA1A,ADAMTSL4,NOTCH1,CARD14,OSGIN1,PROK2,FLNA,ZC3H12A,TNIP2,G0S2,FPR2,SOCS3,HIP1R,NFKBID,CASP5,ARHGEF18,CBX4,PLEKHG2,ZFP36,PIM3,COL18A1,OSM,BCAP31,IGF2R,VSTM2L,CD274,ITPRIP,PRK…
ADAM17	NO	regulation of CC_ movement	BP_down	NP	other_viral	ADAM17;FES;DAPK3;ZSWIM4;HBEGF
ADAM17	NO	regulation of CC_ movement	BP_down	NP	other_viral	SOX9,MYD88,EPPK1,ZBTB17,GATA2,DAPK3,SPOCK2,DBN1,PHLDA2,DYSF,ADAM8,ITGAX,GADD45A,STK10,STX4,CD99,SPHK1,SUN2,AGER,SEMA3B,FES,CCL2,FGF8,CCL8,ADAM17,CMKLR1,FGR,MMP9,ZSWIM4,NOTCH1,FERMT3,OSGIN1,SEMA6B,FLNA,ZC3H12A,ADGRG3,HBEGF,FPR2,COL18A1,PHPT1,CD274,SOCS1,TNF,TNFAIP6
ADAM17	NO	regulation of cell growth	BP_down	NP	other_viral	OGFR;CDKN2D;ADAM17;CDK11A;CCDC85B;SPHK1;OSGIN1;OSGIN2;INHBA;S100A9;HSPA1A
ADAM17	NO	regulation of cell growth	BP_down	NP	other_viral	CDKN2D,SPAST,INHBA,CDK11A,DBN1,TRIP10,S100A9,SPHK1,SEMA3B,ADAM17,OSGIN2,HSPA1A,OSGIN1,CCDC85B,SEMA6B,OGFR,HBEGF,SOCS3,AATK,CSF2RB,CTDP1,BBC3,IL3RA
ADAM17	NO	regulation of cell migration	BP_down	NP	other_viral	SEMA6B;SUN2;NOTCH1;SPHK1;SEMA3B;OSGIN1;MMP9;ADGRG3;FGR;ADAM17;FGF8;ITGAX;FLNA;STX4;EPPK1;FERMT3;HBEGF
ADAM17	NO	regulation of cell migration	BP_down	NP	other_viral	SOX9,MYD88,EPPK1,ZBTB17,GATA2,DAPK3,PHLDA2,DYSF,ADAM8,ITGAX,GADD45A,STK10,STX4,CD99,SPHK1,SUN2,AGER,SEMA3B,CCL2,FGF8,CCL8,ADAM17,CMKLR1,FGR,MMP9,NOTCH1,FERMT3,OSGIN1,SEMA6B,FLNA,ZC3H12A,ADGRG3,HBEGF,FPR2,COL18A1,CD274,SOCS1,TNF,TNFAIP6
ADAM17	NO	regulation of cell motility	BP_down	NP	other_viral	SOX9,MYD88,EPPK1,ZBTB17,GATA2,DAPK3,SPOCK2,PHLDA2,DYSF,ADAM8,ITGAX,GADD45A,STK10,STX4,CD99,SPHK1,SUN2,AGER,SEMA3B,FES,CCL2,FGF8,CCL8,ADAM17,CMKLR1,FGR,MMP9,NOTCH1,FERMT3,OSGIN1,SEMA6B,FLNA,ZC3H12A,ADGRG3,HBEGF,FPR2,COL18A1,PHPT1,CD274,SOCS1,TNF,TNFAIP6
ADAM17	NO	regulation of cellular response to stress	BP_down	NP	other_viral	MYD88,GADD45B,CDKN2D,HK3,TRPM2,IER5,TNFRSF10C,PPP1R15A,ITGAM,ABCA7,GADD45A,GADD45G,IER3,SPHK1,AGER,ADAM17,ABCD1,HSPA1A,DEK,FLNA,ZC3H12A,SOCS3,UBXN1,SCARF1,BCAP31,PRKCD,TNF,HBB,CBX8
ADAM17	NO	regulation of cytokine production	BP_down	NP	other_viral	MYD88,IL12RB2,INHBA,IRF7,ZFPM1,ADAM8,CCDC88B,ARID5A,KLF2,IFIH1,CLEC4E,CACTIN,SAA1,GBP5,IL1R2,SPHK1,AGER,NFKB2,NFKBIL1,CCL2,ADAM17,ABCD1,CMKLR1,FGR,HSPA1A,ZC3H12A,RPS6KA4,FFAR2,CASP5,RELB,NFAM1,ZFP36,NLRP3,OSM,SLC11A1,ISG15,TBK1,CD274,SOCS1,SLC7A5,TNF,IL4R
ADAM17	NO	regulation of cytokine-mediated signaling pathway	BP_down	NP	other_viral	IRAK2,IRF7,CACTIN,IL1R2,SPHK1,ADAM17,HSPA1A,SOCS3,CASP5,SAMHD1,TBK1,SOCS1,TNF
ADAM17	NO	regulation of epidermal growth factor receptor signaling pathway	BP_down	NP	other_viral	ZGPAT,PLAUR,ADAM17,MMP9,RHBDF1,RHBDF2,HBEGF,HIP1R
ADAM17	NO	regulation of ERBB signaling pathway	BP_down	NP	other_viral	ZGPAT,PLAUR,ADAM17,MMP9,RHBDF1,RHBDF2,HBEGF,HIP1R
ADAM17	NO	regulation of growth	BP_down	NP	other_viral	CDKN2D,EPPK1,SPAST,INHBA,CDK11A,DBN1,TRIP10,S100A9,SPHK1,SEMA3B,FGF8,ADAM17,OSGIN2,HSPA1A,NOTCH1,OSGIN1,CCDC85B,SEMA6B,OGFR,HBEGF,SOCS3,SLC6A4,OSM,AATK,CSF2RB,CTDP1,SOCS1,BBC3,IL3RA
ADAM17	NO	regulation of immune system process	BP_down	NP	other_viral	SOX9,MYD88,IL12RB2,ZBTB17,KMT2B,FSTL3,INHBA,GATA2,IRF7,ZFPM1,DYSF,ITGAM,ADAM8,CCDC88B,ARID5A,CHRNB2,PRDM1,STK10,HCAR3,CLEC4E,CACTIN,TREML4,STX4,GBP5,CD99,SPHK1,AGER,NFKBIA,MAD1L1,FES,CCL2,CCL8,ADAM17,CMKLR1,FGR,MMP9,HSPA1A,TAP1,AP3D1,THEMIS2,CACNA1F,LILRB3,ZC3H12A,COL17A1,CD177,TNIP2,FFAR2,FPR2,ICAM4,SOCS3,NFKBID,SAMHD1,RELB,NFAM1,SH2B2,ZFP36,NLRP3,SLC11A1,PHPT1,ISG15,ICAM5,TBK1,TREM1,CD274,SOCS1…
ADAM17	NO	regulation of leukocyte migration	BP_down	NP	other_viral	MYD88,ZBTB17,DYSF,ADAM8,STK10,CD99,AGER,CCL2,CCL8,ADAM17,CMKLR1,MMP9,FPR2,SOCS1,TNF
ADAM17	NO	regulation of locomotion	BP_down	NP	other_viral	SOX9,MYD88,EPPK1,ZBTB17,GATA2,DAPK3,SPOCK2,DBN1,PHLDA2,DYSF,ADAM8,ITGAX,GADD45A,STK10,STX4,CD99,SPHK1,SUN2,AGER,SEMA3B,FES,CCL2,FGF8,CCL8,ADAM17,CMKLR1,FGR,MMP9,ZSWIM4,NOTCH1,FERMT3,OSGIN1,SEMA6B,FLNA,ZC3H12A,ADGRG3,HBEGF,FPR2,COL18A1,PHPT1,CD274,SOCS1,TNF,TNFAIP6
ADAM17	NO	regulation of lymphocyte migration	BP_down	NP	other_viral	ZBTB17,ADAM8,STK10,CCL2,CCL8,ADAM17,SOCS1
ADAM17	NO	regulation of MAPK cascade	BP_down	NP	other_viral	MYD88,GADD45B,IRAK2,TNFRSF10C,ADAM8,ABCA7,GADD45A,MLKL,S100A12,SAA1,GADD45G,SPHK1,AGER,CCL2,FGF8,CCL8,ADAM17,NOTCH1,PROK2,ZC3H12A,DUSP2,FPR2,DOK2,OSM,PRKCD,TNF,LMBRD1
ADAM17	NO	regulation of mononuclear cell migration	BP_down	NP	other_viral	ZBTB17,ADAM8,STK10,AGER,CCL2,CCL8,ADAM17,CMKLR1,FPR2,SOCS1,TNF
ADAM17	NO	regulation of phosphate metabolic process	BP_down	NP	other_viral	SOX9,GADD45B,CDKN2D,LPCAT1,INCENP,INHBA,NAB2,SLCO3A1,IRAK2,PFKFB3,PPP1R15A,LMTK3,ADAM8,GADD45A,MLKL,ZGPAT,S100A12,CACTIN,SAA1,GADD45G,IER3,SPHK1,AGER,FGF8,PLAUR,ADAM17,ABCD1,FGR,MMP9,CARD14,CCNJL,PROK2,LILRB3,ZC3H12A,RPS6KA4,HBEGF,DUSP2,FPR2,SOCS3,SLC8A2,OSM,SLC11A1,SLC2A6,TBK1,SOCS1,ITPRIP,TNK2,PRKCD,TNF,HBB,ELL
ADAM17	NO	regulation of phosphorus metabolic process	BP_down	NP	other_viral	SOX9,GADD45B,CDKN2D,LPCAT1,INCENP,INHBA,NAB2,SLCO3A1,IRAK2,PFKFB3,PPP1R15A,LMTK3,ADAM8,GADD45A,MLKL,ZGPAT,S100A12,CACTIN,SAA1,GADD45G,IER3,SPHK1,AGER,FGF8,PLAUR,ADAM17,ABCD1,FGR,MMP9,CARD14,CCNJL,PROK2,LILRB3,ZC3H12A,RPS6KA4,HBEGF,DUSP2,FPR2,SOCS3,SLC8A2,OSM,SLC11A1,SLC2A6,TBK1,SOCS1,ITPRIP,TNK2,PRKCD,TNF,HBB,ELL
ADAM17	NO	regulation of phosphorylation	BP_down	NP	other_viral	SOX9,GADD45B,CDKN2D,INCENP,INHBA,NAB2,SLCO3A1,IRAK2,PFKFB3,PPP1R15A,ADAM8,GADD45A,MLKL,ZGPAT,S100A12,CACTIN,SAA1,GADD45G,IER3,SPHK1,AGER,FGF8,PLAUR,ADAM17,ABCD1,FGR,MMP9,CARD14,CCNJL,PROK2,ZC3H12A,RPS6KA4,HBEGF,DUSP2,FPR2,SOCS3,SLC8A2,OSM,SLC11A1,SLC2A6,TBK1,SOCS1,ITPRIP,TNK2,PRKCD,TNF,HBB
ADAM17	NO	regulation of programmed cell death	BP_down	NP	other_viral	SOX9,MYD88,GADD45B,CDKN2D,SPAST,FOXQ1,HK3,INHBA,GATA2,IRAK2,CDK11A,DAPK3,IRF7,TNFRSF10C,PPP1R15A,PHLDA2,PLEKHN1,ITGAM,ADAM8,TRIP10,GADD45A,ADM,S100A9,HCAR3,STX4,GADD45G,IER3,SPHK1,AGER,NFKBIA,CCL2,FGF8,PLAUR,CCL8,ADAM17,MMP9,HSPA1A,ADAMTSL4,NOTCH1,CARD14,OSGIN1,PROK2,FLNA,ZC3H12A,TNIP2,G0S2,FPR2,SOCS3,HIP1R,NFKBID,CASP5,ARHGEF18,CBX4,PLEKHG2,ZFP36,PIM3,COL18A1,OSM,BCAP31,IGF2R,PRF1,VSTM2L,CD274,I…
ADAM17	NO	regulation of protein modification process	BP_down	NP	other_viral	SOX9,GADD45B,CDKN2D,KMT2B,INCENP,INHBA,NAB2,GATA2,SLCO3A1,JDP2,IRAK2,PPP1R15A,DYSF,ADAM8,GADD45A,ARID5A,FBXO2,MLKL,ZGPAT,S100A12,CACTIN,FZR1,SAA1,GADD45G,SPHK1,AGER,UBE2S,FGF8,PLAUR,ADAM17,FGR,MMP9,HSPA1A,CARD14,CCNJL,PROK2,LILRB3,ZC3H12A,RPS6KA4,HBEGF,DUSP2,FPR2,SOCS3,UBXN1,SLC8A2,OSM,SLC11A1,ISG15,TBK1,SOCS1,ITPRIP,TNK2,PRKCD,TNF,HBB
ADAM17	NO	regulation of protein phosphorylation	BP_down	NP	other_viral	PLAUR;FPR2;TNF;AGER;MMP9;FGR;ADAM17;FGF8;SOCS1;SLCO3A1;ZC3H12A;SOX9;CACTIN;CARD14
ADAM17	NO	regulation of protein phosphorylation	BP_down	NP	other_viral	SOX9,GADD45B,CDKN2D,INCENP,INHBA,NAB2,SLCO3A1,IRAK2,PPP1R15A,ADAM8,GADD45A,MLKL,ZGPAT,S100A12,CACTIN,SAA1,GADD45G,SPHK1,AGER,FGF8,PLAUR,ADAM17,FGR,MMP9,CARD14,CCNJL,PROK2,ZC3H12A,RPS6KA4,HBEGF,DUSP2,FPR2,SOCS3,SLC8A2,OSM,SLC11A1,TBK1,SOCS1,ITPRIP,TNK2,PRKCD,TNF,HBB
ADAM17	NO	regulation of response to cytokine stimulus	BP_down	NP	other_viral	IRAK2,IRF7,IFIH1,CACTIN,IL1R2,SPHK1,ADAM17,HSPA1A,SOCS3,CASP5,SAMHD1,TBK1,SOCS1,TNF
ADAM17	NO	regulation of response to external stimulus	BP_down	NP	other_viral	MYD88,EPPK1,METRNL,IRF7,DBN1,DYSF,ADAM8,PRDM1,S100A9,S100A12,CLEC4E,CACTIN,SAA1,TREML4,STX4,GBP5,IER3,SPHK1,AGER,NFKBIA,NFKBIL1,SEMA3B,CCL2,PLAUR,CCL8,ADAM17,CMKLR1,FGR,MMP9,ZSWIM4,TAP1,NOTCH1,SEMA6B,FLNA,ZC3H12A,FFAR2,FPR2,SOCS3,CASP5,SAMHD1,RELB,ZFP36,NLRP3,SBNO2,SCARF1,OSM,TBK1,SOCS1,PRKCD,TNF,TNFAIP6,HCK
ADAM17	NO	regulation of response to stress	BP_down	NP	other_viral	MYD88,GADD45B,CDKN2D,EPPK1,HK3,METRNL,TRPM2,IER5,IRF7,TNFRSF10C,PPP1R15A,ITGAM,ADAM8,ABCA7,GADD45A,S100A9,S100A12,CLEC4E,CACTIN,SAA1,TREML4,GADD45G,GBP5,IER3,SPHK1,AGER,NFKBIA,CCL2,PLAUR,ADAM17,ABCD1,FGR,MMP9,HSPA1A,DEK,TAP1,FLNA,ZC3H12A,HBEGF,FFAR2,FPR2,SOCS3,CASP5,SAMHD1,RELB,UBXN1,ZFP36,NLRP3,SBNO2,SCARF1,OSM,BCAP31,TBK1,SOCS1,PRKCD,TNF,TNFAIP6,HBB,HCK,CBX8
ADAM17	NO	regulation of response to wounding	BP_down	NP	other_viral	EPPK1,S100A9,CCL2,PLAUR,ADAM17,FLNA,HBEGF,SOCS3,SCARF1,PRKCD,TNF
ADAM17	NO	response to abiotic stimulus	BP_down	NP	other_viral	SOX9,MYD88,CDKN2D,METRNL,PIEZO1,SLC26A4,TRPM2,CDH23,IER5,DBN1,PPP1R15A,DYSF,PLEKHN1,ADAM8,TRIP10,ABCA7,GADD45A,CHRNB2,ADM,JUNB,CLCN7,OTOF,AGER,NFKBIA,CCL2,ADAM17,TSC22D4,MMP9,HSPA1A,GPR132,HSPA6,NOTCH1,PROK2,CACNA1E,CACNA1F,POLD1,FOSB,SOCS3,CASP5,RELB,ANKRD23,RGR,SLC6A4,COL18A1,OSM,ASCL2,PRKCD,SDF4,TNF,HBB,BBC3
ADAM17	NO	response to bacterium	BP_down	NP	other_viral	MYD88,IL12RB2,TNIP3,IRAK2,GBP2,ARID5A,PRDM1,ADM,S100A9,S100A12,CLEC4E,CACTIN,SAA1,GBP5,NFKB2,NFKBIA,NFKBIL1,CCL2,CCL8,ADAM17,FGR,MMP9,NOTCH1,LILRB3,ZC3H12A,TNIP2,FPR2,SOCS3,CASP5,ZFP36,NLRP3,SBNO2,SLC11A1,CSF2RB,ISG15,TBK1,TREM1,CD274,SOCS1,PRKCD,TNF,HADHA,HCK
ADAM17	NO	response to cytokine	BP_down	NP	other_viral	SOX9,MYD88,IL12RB2,TCIRG1,IRAK2,GBP2,DAPK3,SPOCK2,IRF7,ISG20,DBN1,ITGAM,ITGAX,KLF2,IFIH1,CACTIN,JUNB,SAA1,STX4,GBP5,IL1R2,SPHK1,NFKB2,NFKBIA,TRIM8,CCL2,CCL8,ADAM17,CMKLR1,MMP9,HSPA1A,CARD14,LILRB3,ZC3H12A,RPS6KA4,BATF,TNIP2,SOCS3,CASP5,SAMHD1,RELB,SH2B2,ZFP36,SBNO2,GSS,OSM,SLC11A1,CSF2RB,ISG15,TBK1,CD274,SOCS1,PRKCD,TNF,STX11,CDC34,IL3RA,IL4R,HCK,RUFY4
ADAM17	NO	response to lipid	BP_down	NP	other_viral	SOX9,MYD88,CDKN2D,IL12RB2,INHBA,TNIP3,GATA2,IRAK2,GBP2,ARID5A,PRDM1,ADM,S100A9,CACTIN,JUNB,SPHK1,AGER,NFKB2,NFKBIA,NFKBIL1,FES,CCL2,CCL8,ADAM17,MMP9,NOTCH1,LILRB3,ZC3H12A,TNIP2,FOSB,FFAR2,SOCS3,ZFP36,NLRP3,SBNO2,SLC6A4,SLC8A2,SLC9A3,IGF2R,SLC11A1,CSF2RB,CD274,SOCS1,TNF,HCK
ADAM17	NO	response to lipopolysaccharide	BP_down	NP	other_viral	CD274;NFKBIL1;SLC11A1;ZFP36;ADAM17;SBNO2;TNIP2;TNIP3;ZC3H12A;NLRP3;CCL2;CACTIN;S100A9;MYD88
ADAM17	NO	response to lipopolysaccharide	BP_down	NP	other_viral	MYD88,IL12RB2,TNIP3,IRAK2,GBP2,ARID5A,PRDM1,ADM,S100A9,CACTIN,NFKB2,NFKBIA,NFKBIL1,CCL2,CCL8,ADAM17,MMP9,NOTCH1,LILRB3,ZC3H12A,TNIP2,SOCS3,ZFP36,NLRP3,SBNO2,SLC11A1,CSF2RB,CD274,SOCS1,TNF,HCK
ADAM17	NO	response to molecule of bacterial origin	BP_down	NP	other_viral	MYD88,IL12RB2,TNIP3,IRAK2,GBP2,ARID5A,PRDM1,ADM,S100A9,CACTIN,NFKB2,NFKBIA,NFKBIL1,CCL2,CCL8,ADAM17,MMP9,NOTCH1,LILRB3,ZC3H12A,TNIP2,SOCS3,ZFP36,NLRP3,SBNO2,SLC11A1,CSF2RB,CD274,SOCS1,TNF,HCK
ADAM17	NO	response to tumor necrosis factor	BP_down	NP	other_viral	GBP2,DBN1,KLF2,CACTIN,SPHK1,NFKBIA,CCL2,CCL8,ADAM17,MMP9,HSPA1A,CARD14,ZC3H12A,CASP5,ZFP36,GSS,TNF
ADAM17	NO	response to wounding	BP_down	NP	other_viral	MAFG,EPPK1,INHBA,GATA2,ZFPM1,DYSF,ADM,S100A9,SAA1,AGER,NBEAL2,EHD1,CCL2,PLAUR,ADAM17,MAFF,MMP9,FERMT3,PEAR1,COL5A1,FLNA,CD177,MAFK,HBEGF,SOCS3,SH2B2,ZFP36,SCARF1,SLC11A1,P2RX6,PRKCD,TNF,HBB
ADAM17	NO	T cell activation	BP_down	NP	other_viral	IL12RB2,TCIRG1,IRF7,ZFPM1,ITGAM,ADAM8,CCDC88B,ITGAX,PRDM1,CLEC4E,GADD45G,AGER,MAD1L1,CCL2,ADAM17,AP3D1,LILRB3,ZC3H12A,BATF,NFKBID,RELB,NLRP3,SLC11A1,CD274,SOCS1,STX11,IL4R
ADAM17	NO	T cell differentiation	BP_down	NP	other_viral	IL12RB2,TCIRG1,IRF7,ZFPM1,ADAM8,PRDM1,CLEC4E,GADD45G,ADAM17,AP3D1,LILRB3,ZC3H12A,BATF,NFKBID,RELB,NLRP3,SOCS1,IL4R
ADAM17	NO	T cell migration	BP_down	NP	other_viral	ZBTB17,ADAM8,CD99,CCL2,ADAM17,SOCS1
ADAM17	NO	taxis	BP_down	NP	other_viral	MYD88,SPAST,TRPM2,DYSF,ITGAM,ADAM8,SPTBN5,S100A9,S100A12,SAA1,STX4,AGER,SEMA3B,FES,CCL2,FGF8,PLAUR,CCL8,BIN2,ADAM17,CMKLR1,ZSWIM4,NOTCH1,PROK2,SEMA6B,HBEGF,FFAR2,FPR2,LAMB3,DOK2,TYMP,MMP25,EGR2,VSTM2L,TREM1,PRKCD
ADAM17	NO	transmembrane receptor protein tyrosine kinase signaling pathway	BP_down	NP	other_viral	SOX9,TCIRG1,NCF4,GIGYF1,ZGPAT,CSRNP1,FES,CCL2,FGF8,PLAUR,ADAM17,FGR,MMP9,NOTCH1,COL4A1,COL4A2,RHBDF1,RHBDF2,HBEGF,SOCS3,HIP1R,DOK2,SH2B2,IGF2R,SOCS1,TNK2,PRKCD,LMBRD1,HCK
ADAM17	NO	wound healing	BP_down	NP	other_viral	MAFG,EPPK1,GATA2,ZFPM1,DYSF,S100A9,SAA1,AGER,NBEAL2,EHD1,CCL2,PLAUR,ADAM17,MAFF,MMP9,FERMT3,PEAR1,COL5A1,FLNA,CD177,MAFK,HBEGF,SH2B2,SLC11A1,P2RX6,PRKCD,TNF,HBB
BBS10	NO	intracellular protein transport	BP_down	NP	non-viral	RABEP2,MKKS,RAB19,ABCC4,MAGOH,ACAA1,RPLP1,CCNO,RPS21,RPS28,WLS,CNTROB,ACOX3,RAPGEF3,STRADA,NME5,TIMM44,AGAP3,THOC7,CIB1,TBC1D3L,SLC25A6,IFT20,CAMSAP3,SIRT7,TMEM107,SLC1A1,ARF5,ARL3,MAPK15,GALNT11,SSNA1,PRICKLE2,NINL,B9D1,AGK,CEP131,STX10,BBC3,GIPC1,CATIP,VPS4A,INPP5K,GAS6,BAX,SRP9,TYSND1,TMEM80,BCS1L,DMAP1,RRS1,VAMP1,TSPO,SEC61B,SLC27A2,TMED1,IFT27,CACNB1,CACNB3,RAB17,NOL3,RER1,CAT,OAZ2,OCRL,CBLB…
BBS10	NO	protein localization to organelle	BP_down	NP	non-viral	RABEP2,MKKS,ABCC4,ACAA1,RPLP1,ANKRD39,CCNO,RPS21,RPS28,CNTROB,ABCA7,ACOX3,NME5,TIMM44,AGAP3,SLC25A6,IFT20,LEMD2,MSH2,TMEM107,ADAM22,MAPRE3,ARL3,GET4,MAPK15,LAMTOR4,GAS2L2,CTCF,GALNT11,SSNA1,PRICKLE2,NINL,B9D1,AGK,CEP131,BBC3,LMBRD1,SOX9,CATIP,GPAA1,VPS4A,IQSEC2,HDAC8,BAX,SRP9,TYSND1,TMEM80,BCS1L,DMAP1,CEP68,STK11,RRS1,TSPO,SEC61B,SLC27A2,BICD2,KDELR3,IFT27,RAB17,NOL3,OBSL1,RER1,CAT,OCRL,CBLB,PKIG…
SDC1	NO	carbohydrate derivative biosynthetic process	BP_down	NP	non-viral	ABCA2,ST6GALNAC6,ABCA7,ADCY6,NME5,AK1,PRKAG2,POMK,SDC1,UQCRHL,AMPD2,NUDT14,DNAJC30,NDST2,POMGNT1,ST3GAL4,MSH2,FXN,APRT,ST6GALNAC2,PIGT,UQCC3,GALNT11,SLC25A1,FUT1,B3GALT4,B3GALNT1,ATP7A,GPAA1,GALNT2,GCDH,NDUFA1,NDUFA2,NDUFA3,NDUFA4,GAL3ST2,NDUFA8,NDUFAB1,NDUFB1,NDUFB6,NDUFB7,NDUFB8,NDUFB10,NDUFC1,NDUFV1,NDUFS4,NDUFS6,XYLT2,ACSBG1,A4GALT,UQCR11,POFUT2,GPC1,NPR2,PAPSS2,GUCY2C,MAN1B1,PIGN,PGAP3,OSTC,…
SDC1	NO	carbohydrate derivative metabolic process	BP_down	NP	non-viral	ACP6,ABCA2,MANBA,ST6GALNAC6,ABCA7,ADCY6,NT5C,FBP1,MIF,NME5,AK1,PRKAG2,POMK,SDC1,UQCRHL,TPST1,AMPD2,NUDT14,DNAJC30,NDST2,MACROD1,POMGNT1,ST3GAL4,MSH2,FXN,ACSF2,DNPH1,APRT,ACBD6,ST6GALNAC2,CASK,AKR7A2,HABP4,PIGT,PMVK,G6PC3,UQCC3,NUDT1,GALNT11,SLC25A1,PDE5A,FUT1,PDE7B,MVK,B3GALT4,B3GALNT1,GALE,ATP7A,GPAA1,GALNT2,BAX,GCDH,RBKS,NDUFA1,NDUFA2,NDUFA3,NDUFA4,GAL3ST2,NDUFA8,NDUFAB1,NDUFB1,NDUFB6,NDUFB7,ND…
SDC1	NO	cell surface receptor signaling pathway involved in cell-cell signaling	BP_down	NP	HC	MDFI,AXIN1,FZD1,FZD8,PTCHD1,ADRB1,AKT1,NLGN2,RECK,AMER3,JRK,APCDD1L,MYC,NFATC4,BCL7B,CHRNB2,CHRNE,PIN1,KCTD15,NLE1,BAMBI,ARHGEF19,CPE,PPP1CA,CSNK1E,CSNK1G2,CTNNB1,TRPM4,RELN,DAPK3,KCTD1,SOX7,DLG4,RAC3,DRD4,FRAT1,DVL1,PTPRU,CELSR2,SLC29A1,SEZ6,ANKRD39,ESR1,APC2,TAX1BP3,FGFR3,SDC1,ZNF703,FOLR1,SH3GL1,SHH,SKI,ZBED3,PIAS4,SLC8A2,IGSF9B,LZTS2,FZD2,DKK3,SOX9,GHRL,HECW1,SRC,MESP1,STK11,GLI1,GNAO1,GRIN1,…
SDC1	NO	cellular lipid metabolic process	BP_down	NP	non-viral	ACP6,CLN8,LPCAT1,ABCA2,ACAA1,ABHD12B,ST6GALNAC6,ACOX3,FABP6,ADH6,FDPS,MIF,AIG1,PLA2G6,PLA2G10,DEGS2,PRKAG2,SDC1,ISYNA1,ALKBH7,AGPAT2,SPTLC1,ST3GAL4,INPP5F,ACSF2,PIGT,PMVK,PTGR1,AGK,KDSR,SLC37A4,MVK,B3GALT4,B3GALNT1,SOX9,GPAA1,INPP5K,LPCAT4,BAX,GCDH,GAL3ST2,TYSND1,NDUFAB1,NDUFS6,ALDH1A2,PNPLA6,PHOSPHO1,ACSBG1,A4GALT,MCEE,STRA6,ILVBL,SLC27A2,GPC1,LIAS,CAT,OCRL,GSTA3,MMAA,GSTM4,MTMR7,THRB,CYP2U1,SER…
SDC1	NO	Diseases of glycosylation	pathways	NP	HC	MUC3A,NOTCH3,SEMA5B,MUC17,ADAMTS3,ADAMTS2,CSPG4,ADAMTSL2,SPON2,SDC1,BCAN,CSPG5,ADAMTS16,GPC1,ADAMTSL1,ADAMTS13,ADAMTS8,ADAMTS7,ADAMTS6,ADAMTS12
SDC1	NO	ECM-receptor interaction	pathways	NP	HC	COL6A6,CHAD,COL1A2,COL4A2,COL4A3,COL4A4,COL6A2,COL6A3,COL9A2,COL9A3,COMP,RELN,SDC1,GP5,TNXB,VWF,ITGB4,LAMA5,LAMB2
SDC1	NO	ECM-receptor interaction	pathways	NP	non-viral	SDC1,FN1,COL6A6,THBS3,CHAD,COL4A2,COL4A5,COL4A6,COL9A2,VWF,ITGA3,ITGB4,ITGB5,LAMB1,LAMB2,LAMB3
SDC1	NO	Ensemble of genes encoding extracellular matrix and extracellular matrix-associated proteins	pathways	NP	HC	MATN2,CD109,MMP21,MFGE8,CXCL9,MMP15,LTBP4,AMH,COL20A1,SEMA4G,MST1,CHRD,MUC3A,HYAL2,CTSF,TNFSF12,TNFSF10,BMP1,BMP7,BMP8B,SERPING1,COL6A6,PDGFA,CHAD,SEMA5B,MUC17,PLXNB3,COL1A2,COL4A2,COL4A3,COL4A4,COL6A2,COL6A3,COL8A2,COL9A2,COL9A3,COL15A1,COMP,ADAMTS3,ADAMTS2,MMP28,NRG2,CRELD2,EPGN,COL23A1,SRGN,CSPG4,SCUBE3,CTSS,ADAMTSL2,RELN,SEMA4C,COCH,DMBT1,CLEC2B,FGFBP1,NDNF,OGFOD2,MEGF6,MEGF8,ANGPTL4,EGFL7,ER…
SDC1	NO	Extracellular matrix organization	pathways	NP	HC	MMP15,LTBP4,COL20A1,MUSK,CAPN12,BMP1,BMP7,DDR1,COL6A6,CAST,P4HB,PDGFA,COL1A2,COL4A2,COL4A3,COL4A4,COL6A2,COL6A3,COL8A2,COL9A2,COL9A3,COL15A1,COMP,ADAMTS3,ADAMTS2,COL23A1,CTSS,LOXL4,SDC1,BCAN,CAPN15,CAPN9,CAPN14,SPARC,COLGALT2,ADAMTS16,ADAMTS8,CAPN10,COL18A1,ICAM5,TLL1,TLL2,TNXB,COL14A1,ITGAD,ITGB4,CAPN8,LAMA5,LAMB2,LOXL1,LRP4
SDC1	NO	Golgi apparatus	CC_down	NP	non-viral	LPCAT1,ASIC1,MIF4GD,ST6GALNAC6,WLS,F2R,F5,ABCA7,SCAMP5,FGFR3,MMP14,SDC1,TPST1,CIB1,IFT20,NDST2,RABAC1,POMGNT1,ZNF622,ST3GAL4,JAKMIP3,CLSTN1,ST6GALNAC2,TRIM3,ARF5,AKR7A2,STK16,HABP4,ARL3,MAPK15,GALNT11,ARFGAP1,CHID1,FUT1,STX10,SDCBP2,SH3RF3,TRAPPC2L,B3GALT4,B3GALNT1,ATP7A,WWOX,GALNT2,USE1,INPP5K,GAS6,TNFRSF10D,GAL3ST2,UNC45A,GNPTG,XYLT2,BMP1,MMP24,YIF1A,SULF2,ACSBG1,A4GALT,MYDGF,LMAN2,PDGFC,POFUT2…
SDC1	NO	integral component of plasma membrane	CC_down	NP	HC	EPHB6;KCNG2;OXTR;VIPR2;CD82;ICAM5;SLC4A3;AQP2;SLC8A2;TM7SF2;AQP1;MAEA;VSIG2;ENPP1;SLC16A8;SLC26A11;EPHB4;EPHB3;CHRNB2;KCNH3;SLC34A2;SEMA6C;KCNK10;MUSK;IL11RA;EREG;PROCR;BCAM;MTNR1A;LTB4R2;SLCO2A1;KCNQ3;EPHA1;SLC26A1;EPHA10;SLC22A2;LPAR1;HTRA2;SLCO5A1;ADRB1;MST1R;PCDH12;CACNA1C;FUT1;MCHR1;CACNA1H;CACNA1G;ADGRG3;EFNB1;TPO;DPP6;TSPAN9;ADGRG6;TSPAN4;KCNMB4;ST3GAL5;KCNN4;TRPM5;ASIC3;CD99;DRD4;PROM2;TR…
SDC1	NO	integral component of plasma membrane	CC_down	NP	HC	ABCA4,MC1R,SLC24A3,ACVRL1,ADCY5,SLC12A5,CCR2,ADRA2A,ADRB1,CD99,SORCS2,IGSF9,NLGN2,MMP15,ALK,HCN3,AQP1,AQP2,DEGS1,SEMA4G,MST1R,ASGR1,MTNR1A,KCNK5,ATP2A2,MUSK,ABCC3,SLC16A13,GPAA1,TNFSF12,TNFRSF18,CDHR5,BDKRB2,FCRL1,ST3GAL5,LRRC26,CACNA1H,CACNA1G,DAGLA,NOTCH3,CACNA1A,CACNA1C,DDR1,STBD1,SLC22A18,OXTR,KCNK10,PCDHGC3,CDH4,ENPP1,ASIC3,CHRNB2,CHRNE,PHEX,DLGAP3,LRFN4,TRPM5,CLCN2,BAMBI,LTB4R,ABCC2,GPR132,…
SDC1	NO	intracellular organelle lumen	CC_down	NP	non-viral	COL18A1;ECI1;PROS1;NUDT1;TXNDC12;DBI;PYGL;ALKBH7;MSLN;MYDGF;MCEE;ACTR1B;ACP6;FPGS;FDXR;LONP1;QSOX1;HMGCS2;HADH;NUDT13;AASS;MEN1;RNASET2;PUS1;WNT5A;DARS2;MIF;TRNT1;JMJD8;F5;RAB33B;CYP27A1;LARS2;MMP14;ADAM17;BTD;COL4A2;DNAJB11;CAT;MTHFD2L;COL4A6;SPARCL1;COL21A1;VWA1;COL4A5;GAS6;SLC27A2;FXN;ALDH7A1;CES1;LTF;TOR4A;GCDH;NDUFB8;CANT1;FURIN;LIAS;PRIMPOL;PRDX4;CYP11A1;GPC1;PDGFC;D2HGDH;ARSD;WNT4;GSDMD;MM…
SDC1	NO	intrinsic component of plasma membrane	CC_down	NP	HC	ABCA4,MC1R,SLC24A3,ACVRL1,ADCY5,SLC12A5,CCR2,ADRA2A,ADRB1,CD99,SORCS2,IGSF9,NLGN2,MMP15,ALK,HCN3,AQP1,AQP2,DEGS1,SEMA4G,MST1R,ASGR1,MTNR1A,KCNK5,MDGA1,ATP2A2,MUSK,HYAL2,ABCC3,SLC16A13,GPAA1,TNFSF12,TNFRSF18,CDHR5,BDKRB2,FCRL1,ST3GAL5,LRRC26,CACNA1H,CACNA1G,DAGLA,NOTCH3,CACNA1A,CACNA1C,DDR1,STBD1,SLC22A18,OXTR,KCNK10,PCDHGC3,CDH4,ENPP1,ASIC3,CHRNB2,CHRNE,PHEX,DLGAP3,LRFN4,TRPM5,CLCN2,BAMBI,LTB4R,A…
SDC1	NO	lipid metabolic process	BP_down	NP	non-viral	ACP6,CLN8,LPCAT1,ABCA2,ACAA1,STUB1,ABHD12B,ST6GALNAC6,ABCA7,ACOX3,FABP6,ADH6,ADM,ADRA2A,FDPS,FDXR,MIF,AIG1,SCNN1B,PLA2G6,PLA2G10,FGFR3,DEGS2,PRKAG2,SDC1,ISYNA1,FMO5,ALKBH7,AGPAT2,SPTLC1,ST3GAL4,INPP5F,ACSF2,PIAS4,PIGT,PMVK,PTGR1,EBP,AGK,SMARCD3,KDSR,SLC37A4,MVK,CYB5R1,B3GALT4,B3GALNT1,SOX9,EDF1,TPRA1,GPAA1,INPP5K,SQLE,LPCAT4,BAX,GCDH,GAL3ST2,TYSND1,NDUFAB1,NDUFS6,SULT1E1,STK11,ALDH1A2,PNPLA6,PHOS…
SDC1	NO	protein C-terminus binding	MF_down	NP	non-viral	ERCC3,MIF4GD,SDC1,CIB1,FN1,RABAC1,MSH2,TRIM3,CASK,PIAS4,MAPRE3,SDCBP2,VPS4A,BCL10,TAF13,TBL1X,PEX6,PEX10,TJP2,GPSM2,PICK1,POLR2A,SHANK3,RBFOX1,CTNNB1,MAP2K7,DAPK3,ITPR1,PEX5,DNM1,NEIL1,PQBP1,BCAM,COIL
SDC1	NO	response to inorganic substance	BP_down	NP	HC	AOC1,ACP5,MB,ADA,AKT1,RASAL1,CPNE5,AQP1,AQP2,MT3,NUDT1,MYC,BLM,BMP7,NEUROD2,NFATC4,SPHK1,TSPO,CACNA1H,CACNA1G,NOS1,CAMK2B,ENTPD2,PC,PCSK1,CDKN2A,CEBPA,PDGFA,SLC39A13,PHEX,LONP1,PLCD1,ABCC2,PTGES,CPOX,CRIP1,PPP1CA,CSPG4,PRKCD,CTNNB1,CYP1A2,CYP2A7,RELN,SYT12,CYP11A1,PYCR1,DLG4,QDPR,RAD51,DTYMK,GLRX2,FIS1,ENDOG,DMTN,KCNIP3,RYR1,RYR2,TRPV6,SDC1,STK25,ZC3H12A,SFTPB,SHH,TXNRD2,SLC6A1,PDGFD,SNCG,CPNE7,S…
SDC1	NO	response to metal ion	BP_down	NP	HC	AOC1,ACP5,AKT1,RASAL1,CPNE5,AQP1,AQP2,MT3,NUDT1,NEUROD2,NFATC4,SPHK1,TSPO,CACNA1H,CACNA1G,NOS1,CAMK2B,ENTPD2,PC,PCSK1,CEBPA,SLC39A13,LONP1,PLCD1,ABCC2,PTGES,CPOX,CRIP1,PPP1CA,CSPG4,CTNNB1,CYP1A2,CYP2A7,RELN,SYT12,CYP11A1,DLG4,QDPR,RAD51,DTYMK,ENDOG,DMTN,KCNIP3,RYR1,RYR2,TRPV6,SDC1,SHH,SLC6A1,CPNE7,SPARC,KCNMB4,GPR39,ADAMTS13,GRIN1,GRIN2B,GSS,TK1,HP,HSD17B1,UROD,D2HGDH,XDH,SLC34A3,IL6,INHBB,KCNC1,…
TIMM13	NO	envelope	CC_down	NP	HC	ACADS,ACHE,SLC25A29,AQP1,DEGS1,MT3,MTCP1,UQCC3,NUDT1,ATP2A3,MYC,MYO1C,NDUFA1,SLC25A26,NDUFB6,NDUFB7,BIK,LDHD,BOK,TSPO,NME2,NOS1,SLC25A20,FAM3B,GOLT1A,CREB3L4,SLC22A18,PAFAH2,COX7A2L,PC,CMTM3,ZDHHC8,NOC4L,PLCD1,SMOX,NDUFB11,MRPL55,PTGES,NELFB,COX7A1,COX8A,CPOX,CRAT,SLC25A10,CTNNB1,CYC1,ROMO1,CYP11A1,MTG2,TOR4A,ECI1,PTGS1,TIMM8A,DHCR7,AURKAIP1,DNM1,SLC25A42,DTYMK,NLRX1,MRPL54,MRPL53,ABCB6,FIS1,PAM1…
TIMM13	NO	envelope	CC_down	NP	non-viral	SPNS1,MAOB,SMIM20,FZR1,FDXR,PLA2G6,SLC25A11,ULK1,SLC25A29,TIMM44,UQCRHL,VAT1,TMEM126A,FOXRED1,SLC25A6,TMEM14A,FPGS,DNAJC30,LEMD2,MRPL28,CHCHD6,AKR7A2,MRPL15,UQCC3,NUDT1,SLC25A1,ASL,EBP,RNASET2,PRICKLE2,AGK,MRPS34,C9orf72,BBC3,ATP2A3,COX19,SPAST,BAX,GCDH,NDUFA1,NDUFA2,NDUFA3,NDUFA4,NDUFA8,NDUFAB1,NDUFB1,NDUFB6,NDUFB7,BCS1L,PGRMC1,NDUFB8,NDUFB10,NDUFC1,GRAMD4,NDUFV1,NDUFS4,NDUFS6,SULT1E1,BPHL,VAMP1…
TIMM13	NO	intracellular protein transport	BP_down	NP	non-viral	RABEP2,MKKS,RAB19,ABCC4,MAGOH,ACAA1,RPLP1,CCNO,RPS21,RPS28,WLS,CNTROB,ACOX3,RAPGEF3,STRADA,NME5,TIMM44,AGAP3,THOC7,CIB1,TBC1D3L,SLC25A6,IFT20,CAMSAP3,SIRT7,TMEM107,SLC1A1,ARF5,ARL3,MAPK15,GALNT11,SSNA1,PRICKLE2,NINL,B9D1,AGK,CEP131,STX10,BBC3,GIPC1,CATIP,VPS4A,INPP5K,GAS6,BAX,SRP9,TYSND1,TMEM80,BCS1L,DMAP1,RRS1,VAMP1,TSPO,SEC61B,SLC27A2,TMED1,IFT27,CACNB1,CACNB3,RAB17,NOL3,RER1,CAT,OAZ2,OCRL,CBLB…
TIMM13	NO	mitochondrial envelope	CC_down	NP	HC	ACADS,SLC25A29,DEGS1,MT3,MTCP1,UQCC3,NDUFA1,SLC25A26,NDUFB6,NDUFB7,BIK,LDHD,BOK,TSPO,NME2,NOS1,SLC25A20,PAFAH2,COX7A2L,PC,ZDHHC8,PLCD1,NDUFB11,MRPL55,NELFB,COX7A1,COX8A,CPOX,CRAT,SLC25A10,CYC1,ROMO1,CYP11A1,MTG2,ECI1,TIMM8A,AURKAIP1,DNM1,SLC25A42,DTYMK,NLRX1,MRPL54,MRPL53,ABCB6,FIS1,PAM16,MRPL4,TIMM13,ENDOG,MTG1,IFI27L2,SPNS1,MRPL12,MRPS12,ECSIT,YJEFN3,PLEKHN1,PRELID2,FDXR,MIEF2,DNAJC30,MRPL28,MT…
TIMM13	NO	mitochondrial envelope	CC_down	NP	non-viral	SPNS1,MAOB,SMIM20,FDXR,PLA2G6,SLC25A11,ULK1,SLC25A29,TIMM44,UQCRHL,VAT1,TMEM126A,FOXRED1,SLC25A6,TMEM14A,FPGS,DNAJC30,MRPL28,CHCHD6,MRPL15,UQCC3,SLC25A1,ASL,RNASET2,AGK,MRPS34,BBC3,COX19,BAX,GCDH,NDUFA1,NDUFA2,NDUFA3,NDUFA4,NDUFA8,NDUFAB1,NDUFB1,NDUFB6,NDUFB7,BCS1L,PGRMC1,NDUFB8,NDUFB10,NDUFC1,GRAMD4,NDUFV1,NDUFS4,NDUFS6,BPHL,VAMP1,TSPO,MTHFD2L,UQCR11,SLC11A2,CAT,CYP2U1,HADHA,HADH,PC,HMGCS2,ZDHHC…
TIMM13	NO	mitochondrial inner membrane	CC_down	NP	non-viral	SLC25A1;COX7B;NDUFA13;NDUFA11;MRPL38;MRPL34;MRPL33;MRPL41;MRPL2;CHCHD6;CHCHD1;MRPS26;NDUFC1;BCS1L;MRPL52;HADHA;DNAJC30;NDUFS6;NDUFS4;SLC25A10;AURKAIP1;SLC25A11;SMIM20;SLC25A6;NDUFB8;NDUFB7;NDUFB10;NDUFB6;MRPS34;TIMM13;NDUFB1;UQCR11;MRPL15;PPOX;FOXRED1;MRPL55;SLC25A27;SLC25A29;CYP11A1;CYC1;NDUFV1;NDUFA8;AGK;NDUFA4;NDUFA3;NDUFA2;NDUFA1;MRPL28;TIMM44;COX6C;MRPL24;PINK1;NDUFAB1
TIMM13	NO	mitochondrial inner membrane	CC_down	NP	HC	SLC25A29,UQCC3,NDUFA1,SLC25A26,NDUFB6,NDUFB7,LDHD,BOK,SLC25A20,COX7A2L,PC,NDUFB11,MRPL55,COX7A1,COX8A,CPOX,CRAT,SLC25A10,CYC1,ROMO1,CYP11A1,MTG2,ECI1,TIMM8A,AURKAIP1,SLC25A42,MRPL54,MRPL53,PAM16,MRPL4,TIMM13,ENDOG,MTG1,IFI27L2,SPNS1,MRPL12,MRPS12,ECSIT,YJEFN3,FDXR,DNAJC30,MRPL28,MTFP1,SLC3A1,SRC,GCDH,SURF1,AIFM3,NEU4,MPV17L2,CAPN10,TMEM177,GCAT,ABCB8,HADHA,COX6B2,TST,NDUFA11,JMJD7,MRPL41,MRPL38,P…
TIMM13	NO	mitochondrial inner membrane	CC_down	NP	non-viral	SPNS1,MAOB,SMIM20,FDXR,PLA2G6,SLC25A11,SLC25A29,TIMM44,UQCRHL,TMEM126A,FOXRED1,SLC25A6,FPGS,DNAJC30,MRPL28,CHCHD6,MRPL15,UQCC3,SLC25A1,AGK,MRPS34,GCDH,NDUFA1,NDUFA2,NDUFA3,NDUFA4,NDUFA8,NDUFAB1,NDUFB1,NDUFB6,NDUFB7,BCS1L,NDUFB8,NDUFB10,NDUFC1,NDUFV1,NDUFS4,NDUFS6,MTHFD2L,UQCR11,CYP2U1,HADHA,HADH,PC,HMGCS2,OCIAD2,SLC25A27,MRPL55,COX6C,COX7B,MRPL33,CPOX,CPT1A,NDUFA11,PPOX,MRPS26,SLC25A10,MRPL41,MRP…
TIMM13	NO	mitochondrial membrane	CC_down	NP	non-viral	SLC25A1;COX7B;NDUFA13;NDUFA11;MRPL38;MRPL34;MRPL33;MRPL41;MRPL2;CHCHD6;TSPO;CHCHD1;TMEM14A;CPT1A;MRPS26;NDUFC1;BCS1L;DNM1;MRPL52;HADHA;DNAJC30;NDUFS6;NDUFS4;SLC25A10;ULK1;AURKAIP1;SLC25A11;SMIM20;SLC25A6;EXD2;NDUFB8;NDUFB7;NDUFB6;MAOB;NDUFB10;MRPS34;TIMM13;NDUFB1;UQCR11;MRPL15;PPOX;BPHL;FOXRED1;MRPL55;SLC25A27;RHOT2;SLC25A29;PGRMC1;CYP11A1;CYC1;NDUFV1;NDUFA8;AGK;NDUFA4;NDUFA3;NDUFA2;NDUFA1;MRPL28…
TIMM13	NO	mitochondrial membrane	CC_down	NP	HC	ACADS,SLC25A29,DEGS1,MT3,UQCC3,NDUFA1,SLC25A26,NDUFB6,NDUFB7,BIK,LDHD,BOK,TSPO,NME2,NOS1,SLC25A20,PAFAH2,COX7A2L,PC,ZDHHC8,PLCD1,NDUFB11,MRPL55,NELFB,COX7A1,COX8A,CPOX,CRAT,SLC25A10,CYC1,ROMO1,CYP11A1,MTG2,ECI1,TIMM8A,AURKAIP1,DNM1,SLC25A42,NLRX1,MRPL54,MRPL53,ABCB6,FIS1,PAM16,MRPL4,TIMM13,ENDOG,MTG1,IFI27L2,SPNS1,MRPL12,MRPS12,ECSIT,YJEFN3,PLEKHN1,FDXR,MIEF2,DNAJC30,MRPL28,MTFP1,SLC3A1,SLC8A2,GA…
TIMM13	NO	mitochondrial membrane	CC_down	NP	non-viral	SPNS1,MAOB,SMIM20,FDXR,PLA2G6,SLC25A11,ULK1,SLC25A29,TIMM44,UQCRHL,VAT1,TMEM126A,FOXRED1,SLC25A6,TMEM14A,FPGS,DNAJC30,MRPL28,CHCHD6,MRPL15,UQCC3,SLC25A1,ASL,AGK,MRPS34,BAX,GCDH,NDUFA1,NDUFA2,NDUFA3,NDUFA4,NDUFA8,NDUFAB1,NDUFB1,NDUFB6,NDUFB7,BCS1L,PGRMC1,NDUFB8,NDUFB10,NDUFC1,GRAMD4,NDUFV1,NDUFS4,NDUFS6,BPHL,VAMP1,TSPO,MTHFD2L,UQCR11,SLC11A2,CYP2U1,HADHA,HADH,PC,HMGCS2,ZDHHC8,OCIAD2,PLCD1,SLC25A27…
TIMM13	NO	mitochondrial protein-containing complex	CC_down	NP	non-viral	BCKDK,UQCRHL,FOXRED1,SLC25A6,MRPL28,CHCHD6,MRPL15,UQCC3,AGK,MRPS34,BAX,NDUFA1,NDUFA2,NDUFA3,NDUFA4,NDUFA8,NDUFAB1,NDUFB1,NDUFB6,NDUFB7,BCS1L,NDUFB8,NDUFB10,NDUFC1,NDUFV1,NDUFS4,NDUFS6,HADHA,TOMM7,MRPL55,COX6C,MRPL33,NDUFA11,MRPS26,MRPL41,MRPL38,MRPL34,CYC1,CHCHD10,ROMO1,MRPL24,MRPL52,MRPL2,NDUFA13,TIMM13,SDHAF4
TIMM13	NO	mitochondrion organization	BP_down	NP	non-viral	CLN8,ESRRA,SMIM20,PLA2G6,ULK1,TIMM44,VAT1,TMEM126A,FOXRED1,SLC25A6,ALKBH7,TMEM14A,CHCHD6,SIRT7,FXN,MRPL15,UQCC3,SLC25A1,SLC22A5,AGK,BBC3,COX19,ATP7A,BAX,MAP1LC3A,NDUFA1,NDUFA2,NDUFA3,NDUFA8,NDUFAB1,NDUFB1,NDUFB6,NDUFB7,BCS1L,NDUFB8,NDUFB10,NDUFC1,NDUFV1,NDUFS4,NDUFS6,IER3,TSPO,NOL3,PYROXD2,TP73,CDKN2A,TSC2,LONP1,HSPA1A,PRIMPOL,TOMM7,ATG9B,NDUFA11,MTFR1,PINK1,CHCHD10,ROMO1,PET100,PROCA1,UBE2J2,PEX…
TIMM13	NO	organelle envelope	CC_down	NP	HC	ACADS,ACHE,SLC25A29,AQP1,DEGS1,MT3,MTCP1,UQCC3,NUDT1,ATP2A3,MYC,MYO1C,NDUFA1,SLC25A26,NDUFB6,NDUFB7,BIK,LDHD,BOK,TSPO,NME2,NOS1,SLC25A20,FAM3B,GOLT1A,CREB3L4,SLC22A18,PAFAH2,COX7A2L,PC,CMTM3,ZDHHC8,NOC4L,PLCD1,SMOX,NDUFB11,MRPL55,PTGES,NELFB,COX7A1,COX8A,CPOX,CRAT,SLC25A10,CTNNB1,CYC1,ROMO1,CYP11A1,MTG2,TOR4A,ECI1,PTGS1,TIMM8A,DHCR7,AURKAIP1,DNM1,SLC25A42,DTYMK,NLRX1,MRPL54,MRPL53,ABCB6,FIS1,PAM1…
TIMM13	NO	organelle envelope	CC_down	NP	non-viral	SPNS1,MAOB,SMIM20,FZR1,FDXR,PLA2G6,SLC25A11,ULK1,SLC25A29,TIMM44,UQCRHL,VAT1,TMEM126A,FOXRED1,SLC25A6,TMEM14A,FPGS,DNAJC30,LEMD2,MRPL28,CHCHD6,AKR7A2,MRPL15,UQCC3,NUDT1,SLC25A1,ASL,EBP,RNASET2,PRICKLE2,AGK,MRPS34,C9orf72,BBC3,ATP2A3,COX19,SPAST,BAX,GCDH,NDUFA1,NDUFA2,NDUFA3,NDUFA4,NDUFA8,NDUFAB1,NDUFB1,NDUFB6,NDUFB7,BCS1L,PGRMC1,NDUFB8,NDUFB10,NDUFC1,GRAMD4,NDUFV1,NDUFS4,NDUFS6,SULT1E1,BPHL,VAMP1…
TIMM13	NO	organelle envelope lumen	CC_down	NP	non-viral	RNASET2,AGK,COX19,NDUFA8,NDUFB7,CAT,FAM3B,CPOX,PPOX,IGF2R,PINK1,CHCHD10,CCS,COX17,TXNDC12,TIMM13
TIMM13	NO	organelle inner membrane	CC_down	NP	non-viral	SLC25A1;COX7B;NDUFA13;NDUFA11;MRPL38;MRPL34;MRPL33;TM7SF2;MRPL41;MRPL2;CHCHD6;CHCHD1;LBR;MRPS26;NDUFC1;BCS1L;LEMD2;MFSD10;MRPL52;HADHA;DNAJC30;NDUFS6;UNC50;NDUFS4;SLC25A10;AURKAIP1;SLC25A11;SMIM20;SLC25A6;NDUFB8;NDUFB7;NDUFB10;NDUFB6;MRPS34;TIMM13;NDUFB1;UQCR11;MRPL15;FOXRED1;MRPL55;SLC25A27;SLC25A29;CYP11A1;CYC1;NDUFV1;TMEM120B;NDUFA8;AGK;NDUFA4;NDUFA3;NDUFA2;NDUFA1;MRPL28;TIMM44;COX6C;MRPL24;PI…
TIMM13	NO	organelle inner membrane	CC_down	NP	HC	SLC25A29,UQCC3,NDUFA1,SLC25A26,NDUFB6,NDUFB7,LDHD,BOK,SLC25A20,COX7A2L,PC,NDUFB11,MRPL55,COX7A1,COX8A,CPOX,CRAT,SLC25A10,CYC1,ROMO1,CYP11A1,MTG2,ECI1,TIMM8A,AURKAIP1,SLC25A42,MRPL54,MRPL53,PAM16,MRPL4,TIMM13,ENDOG,MTG1,IFI27L2,SPNS1,MRPL12,MRPS12,ECSIT,YJEFN3,FDXR,DNAJC30,MRPL28,MTFP1,SLC3A1,SPAG4,SRC,GCDH,SURF1,AIFM3,NEU4,MPV17L2,LMNB2,CAPN10,TMEM177,GCAT,ABCB8,TM7SF2,HADHA,COX6B2,TST,NPAP1,TMEM…
TIMM13	NO	organelle inner membrane	CC_down	NP	non-viral	SPNS1,MAOB,SMIM20,FDXR,PLA2G6,SLC25A11,SLC25A29,TIMM44,UQCRHL,TMEM126A,FOXRED1,SLC25A6,FPGS,DNAJC30,LEMD2,MRPL28,CHCHD6,MRPL15,UQCC3,SLC25A1,AGK,MRPS34,GCDH,NDUFA1,NDUFA2,NDUFA3,NDUFA4,NDUFA8,NDUFAB1,NDUFB1,NDUFB6,NDUFB7,BCS1L,NDUFB8,NDUFB10,NDUFC1,NDUFV1,NDUFS4,NDUFS6,MTHFD2L,UQCR11,LMNB2,TM7SF2,CYP2U1,HADHA,HADH,PC,TMEM120B,HMGCS2,SUN2,OCIAD2,SLC25A27,MRPL55,COX6C,COX7B,MRPL33,TMEM43,CPOX,CPT1A…
TIMM13	NO	protein localization to organelle	BP_down	NP	non-viral	RABEP2,MKKS,ABCC4,ACAA1,RPLP1,ANKRD39,CCNO,RPS21,RPS28,CNTROB,ABCA7,ACOX3,NME5,TIMM44,AGAP3,SLC25A6,IFT20,LEMD2,MSH2,TMEM107,ADAM22,MAPRE3,ARL3,GET4,MAPK15,LAMTOR4,GAS2L2,CTCF,GALNT11,SSNA1,PRICKLE2,NINL,B9D1,AGK,CEP131,BBC3,LMBRD1,SOX9,CATIP,GPAA1,VPS4A,IQSEC2,HDAC8,BAX,SRP9,TYSND1,TMEM80,BCS1L,DMAP1,CEP68,STK11,RRS1,TSPO,SEC61B,SLC27A2,BICD2,KDELR3,IFT27,RAB17,NOL3,OBSL1,RER1,CAT,OCRL,CBLB,PKIG…
TIMM13	NO	protein targeting	BP_down	NP	non-viral	ACAA1,RPLP1,RPS21,RPS28,ACOX3,TIMM44,CIB1,SLC25A6,SLC1A1,AGK,GIPC1,VPS4A,INPP5K,SRP9,TYSND1,TSPO,SEC61B,SLC27A2,CACNB1,CACNB3,NOL3,CAT,SIL1,ZDHHC23,SCARB2,SYNGR1,RPL35,CDKN2A,PEX6,PEX10,ZDHHC1,PHYH,PICK1,TOMM7,RPL36,GOSR2,PINK1,ROMO1,UBE2J2,PEX5,VPS37C,AP1M2,FIS1,ECH1,TXNDC12,NDUFA13,SEC61A2,TIMM13,BCAP31,ZDHHC9,RPL5,DMTN
TIMM13	NO	transporter complex	CC_down	NP	HC	BEST4,ATP2A1,ATP2A2,PKD1L1,LRRC26,CACNA1H,CACNA1G,NOS1,CACNA1A,CACNA1C,CACNB1,BEST3,CHRNB2,CHRNE,DLGAP3,CLCN2,CNGB1,CNGB3,ABHD12,TRPM4,BEST2,KCNG2,DLG4,GRIN3A,DPP6,ANO1,ABCB6,LRRC8D,TIMM13,KCNIP3,RYR1,RYR2,SCN2B,TRPV6,LRRC8E,CACNG4,SHISA8,KCNMB4,VWC2,GRIN1,GRIN2B,GRIN2D,ABCB8,SHISA6,SHANK3,CACNA2D4,SLC26A6,KCNA7,KCNC1,KCNC3,KCNG1,KCNJ1,KCNJ5,KCNN4,KCNQ3,KCNS3
