# Supplementary material for: Identifying novel host-based diagnostic biomarker panels for COVID-19: a whole-blood/nasopharyngeal transcriptome meta-analysis
Source: Mol Med. 2022 Aug 3;28:86. doi: 10.1186/s10020-022-00513-5 (PMC9347150; doi:10.1186/s10020-022-00513-5)
Supplement: Supplementary file 8 — Additional file 8: Table S7. The statistical criteria for top 100 panels (3 to 9-diagnostic markers) obtained from the common WB/NP DEGs based on the train and test sets in WB and NP samples. [file 10020_2022_513_MOESM8_ESM.xlsx]

## Sheet: common markers, WB
The criteria for top 100 panels (3 to 9-markers) obtained from common WB/NP DEGs based on train and test sets in WB samples
Sensitivity	Specificity	Accuracy	NO.features	markers
0.9375	0.769231	0.888889	3	IFI27, ISG15, RNF182
0.9375	0.769231	0.888889	3	IFI27, OAS3, RNF182
0.9375	0.692308	0.866667	3	IFI27, IFI44L, SPATS2L
0.90625	0.769231	0.866667	3	IFITM3, ISG15, RSAD2
0.875	0.846154	0.866667	3	IFI27, IFI44, OAS3
0.90625	0.692308	0.844444	3	GTF2H2C, IFI27, IFITM3
0.90625	0.692308	0.844444	3	GTF2H2C, IFI27, ISG15
0.90625	0.692308	0.844444	3	GTF2H2C, IFI27, SERPING1
0.90625	0.692308	0.844444	3	IFI27, ISG15, OLR1
0.90625	0.692308	0.844444	3	IFI27, OLR1, RNF182
0.875	0.769231	0.844444	3	CMPK2, IFI27, RNF182
0.875	0.769231	0.844444	3	EPSTI1, IFI27, OLR1
0.875	0.769231	0.844444	3	IFI27, RNF182, TRIM69
0.875	0.769231	0.844444	3	ISG15, RNF182, RSAD2
0.84375	0.846154	0.844444	3	EPSTI1, IFI27, OAS3
0.84375	0.846154	0.844444	3	IFI27, IFITM3, OAS3
0.84375	0.846154	0.844444	3	RNF182, RSAD2, SPATS2L
0.8125	0.923077	0.844444	3	IFI27, NRIP2, SHISA4
0.9375	0.538462	0.822222	3	EPSTI1, IFI27, SPATS2L
0.9375	0.538462	0.822222	3	GTF2H2C, IFI44, SERPING1
0.90625	0.615385	0.822222	3	EPSTI1, RSAD2, SERPING1
0.90625	0.615385	0.822222	3	GTF2H2C, IFI44, SPATS2L
0.90625	0.615385	0.822222	3	IFI27, IFI44, ISG15
0.90625	0.615385	0.822222	3	IFI27, IFITM3, SHISA4
0.90625	0.615385	0.822222	3	IFI27, RNF182, RSAD2
0.875	0.692308	0.822222	3	CMPK2, IFI27, IFI44L
0.875	0.692308	0.822222	3	CMPK2, IFITM3, RSAD2
0.875	0.692308	0.822222	3	GTF2H2C, IFI27, RNF182
0.875	0.692308	0.822222	3	IFI27, IFI44, RNF182
0.875	0.692308	0.822222	3	IFI27, IFI44, TRIM69
0.875	0.692308	0.822222	3	IFI27, ISG15, SPATS2L
0.875	0.692308	0.822222	3	IFI27, RSAD2, SERPING1
0.875	0.692308	0.822222	3	RNF182, RSAD2, SERPING1
0.84375	0.769231	0.822222	3	EPSTI1, IFI27, IFI44
0.84375	0.769231	0.822222	3	GTF2H2C, IFI27, OAS3
0.84375	0.769231	0.822222	3	GTF2H2C, ISG15, SERPING1
0.84375	0.769231	0.822222	3	HBA1, IFI27, RNF182
0.84375	0.769231	0.822222	3	IFI27, IFITM3, RSAD2
0.84375	0.769231	0.822222	3	IFI27, NRIP2, OLR1
0.84375	0.769231	0.822222	3	NRIP2, OLR1, SERPING1
0.8125	0.846154	0.822222	3	EPSTI1, IFI44, NRIP2
0.8125	0.846154	0.822222	3	IFI27, IFITM3, NRIP2
0.8125	0.846154	0.822222	3	IFITM3, OAS3, SPATS2L
0.90625	0.538462	0.8	3	EPSTI1, IFI27, RNF182
0.90625	0.538462	0.8	3	EPSTI1, IFI27, SERPING1
0.90625	0.538462	0.8	3	EPSTI1, IFITM3, SERPING1
0.90625	0.538462	0.8	3	EPSTI1, OAS3, SERPING1
0.90625	0.538462	0.8	3	IFI27, ISG15, RSAD2
0.875	0.615385	0.8	3	EPSTI1, HBA1, IFI27
0.875	0.615385	0.8	3	EPSTI1, IFI27, IFITM3
0.875	0.615385	0.8	3	EPSTI1, IFITM3, SPATS2L
0.875	0.615385	0.8	3	HBA1, IFI27, IFI44L
0.875	0.615385	0.8	3	HBA1, IFI27, RSAD2
0.875	0.615385	0.8	3	HBA1, RNF182, RSAD2
0.875	0.615385	0.8	3	IFI27, IFI44, SHISA4
0.875	0.615385	0.8	3	IFI27, IFI44L, RNF182
0.875	0.615385	0.8	3	IFI27, IFITM3, RNF182
0.875	0.615385	0.8	3	IFI27, IFITM3, SERPING1
0.875	0.615385	0.8	3	IFI27, ISG15, SERPING1
0.875	0.615385	0.8	3	IFI27, RSAD2, SPATS2L
0.84375	0.692308	0.8	3	CMPK2, IFI27, RSAD2
0.84375	0.692308	0.8	3	EPSTI1, HBA1, OAS3
0.84375	0.692308	0.8	3	EPSTI1, ISG15, RNF182
0.84375	0.692308	0.8	3	EPSTI1, RNF182, RSAD2
0.84375	0.692308	0.8	3	GTF2H2C, HBA1, IFI27
0.84375	0.692308	0.8	3	GTF2H2C, IFI27, IFI44
0.84375	0.692308	0.8	3	GTF2H2C, IFITM3, SERPING1
0.84375	0.692308	0.8	3	GTF2H2C, RSAD2, SERPING1
0.84375	0.692308	0.8	3	IFI27, IFI44, IFI44L
0.84375	0.692308	0.8	3	IFI27, IFI44L, ISG15
0.84375	0.692308	0.8	3	IFI27, IFI44L, TRIM69
0.84375	0.692308	0.8	3	IFI27, IFITM3, ISG15
0.84375	0.692308	0.8	3	IFI27, OLR1, RSAD2
0.84375	0.692308	0.8	3	IFI27, OLR1, SHISA4
0.84375	0.692308	0.8	3	IFI27, SERPING1, SHISA4
0.84375	0.692308	0.8	3	IFI44L, OLR1, SERPING1
0.84375	0.692308	0.8	3	IFITM3, RSAD2, SPATS2L
0.8125	0.769231	0.8	3	EPSTI1, IFITM3, RSAD2
0.8125	0.769231	0.8	3	EPSTI1, OAS3, RNF182
0.8125	0.769231	0.8	3	EPSTI1, OLR1, SPATS2L
0.8125	0.769231	0.8	3	GTF2H2C, IFI27, IFI44L
0.8125	0.769231	0.8	3	GTF2H2C, IFI27, NRIP2
0.8125	0.769231	0.8	3	GTF2H2C, IFI27, RSAD2
0.8125	0.769231	0.8	3	GTF2H2C, IFI27, SHISA4
0.8125	0.769231	0.8	3	GTF2H2C, IFITM3, SPATS2L
0.8125	0.769231	0.8	3	GTF2H2C, SERPING1, SPATS2L
0.8125	0.769231	0.8	3	HBA1, IFI27, OAS3
0.8125	0.769231	0.8	3	IFI27, IFI44L, OAS3
0.8125	0.769231	0.8	3	IFI27, IFITM3, TRIM69
0.8125	0.769231	0.8	3	IFI27, NRIP2, RNF182
0.8125	0.769231	0.8	3	IFI27, OAS3, RSAD2
0.8125	0.769231	0.8	3	IFI27, OLR1, SERPING1
0.8125	0.769231	0.8	3	IFI27, OLR1, SPATS2L
0.8125	0.769231	0.8	3	IFI44L, OLR1, TRIM69
0.8125	0.769231	0.8	3	IFITM3, OLR1, RNF182
0.78125	0.846154	0.8	3	EPSTI1, NRIP2, OLR1
0.78125	0.846154	0.8	3	IFI27, ISG15, OAS3
0.78125	0.846154	0.8	3	IFI44, OLR1, TRIM69
0.78125	0.846154	0.8	3	IFI44L, NRIP2, OLR1
0.78125	0.846154	0.8	3	IFI44L, RNF182, SPATS2L
0.78125	0.846154	0.8	3	IFITM3, OAS3, RSAD2
0.75	0.923077	0.8	3	GTF2H2C, NRIP2, SHISA4
0.75	0.923077	0.8	3	IFITM3, RNF182, SPATS2L
0.75	0.923077	0.8	3	ISG15, RNF182, SPATS2L
0.75	0.923077	0.8	3	NRIP2, RNF182, SHISA4
0.875	0.538462	0.777778	3	CMPK2, IFI44, RSAD2
0.875	0.538462	0.777778	3	EPSTI1, SPATS2L, TRIM69
0.875	0.538462	0.777778	3	HBA1, NRIP2, OLR1
0.875	0.538462	0.777778	3	IFI27, RSAD2, SHISA4
0.84375	0.615385	0.777778	3	EPSTI1, GTF2H2C, IFI27
0.84375	0.615385	0.777778	3	EPSTI1, HBA1, RSAD2
0.84375	0.615385	0.777778	3	EPSTI1, IFI27, RSAD2
0.84375	0.615385	0.777778	3	EPSTI1, IFI27, SHISA4
0.84375	0.615385	0.777778	3	EPSTI1, IFI44, RNF182
0.84375	0.615385	0.777778	3	EPSTI1, IFI44, RSAD2
0.84375	0.615385	0.777778	3	HBA1, IFI27, IFI44
0.84375	0.615385	0.777778	3	HBA1, IFI27, IFITM3
0.84375	0.615385	0.777778	3	HBA1, IFI27, OLR1
0.84375	0.615385	0.777778	3	HBA1, IFI27, SERPING1
0.84375	0.615385	0.777778	3	IFI27, IFI44, RSAD2
0.84375	0.615385	0.777778	3	IFI27, IFI44, SPATS2L
0.84375	0.615385	0.777778	3	IFI27, IFI44L, RSAD2
0.84375	0.615385	0.777778	3	IFI27, OAS3, SHISA4
0.84375	0.615385	0.777778	3	IFI27, RNF182, SHISA4
0.84375	0.615385	0.777778	3	IFI27, SHISA4, SPATS2L
0.84375	0.615385	0.777778	3	IFITM3, RNF182, RSAD2
0.8125	0.692308	0.777778	3	CMPK2, GTF2H2C, OLR1
0.8125	0.692308	0.777778	3	CMPK2, IFI27, SPATS2L
0.8125	0.692308	0.777778	3	CMPK2, RNF182, RSAD2
0.8125	0.692308	0.777778	3	EPSTI1, GTF2H2C, OLR1
0.8125	0.692308	0.777778	3	EPSTI1, IFI27, IFI44L
0.8125	0.692308	0.777778	3	EPSTI1, IFI27, TRIM69
0.8125	0.692308	0.777778	3	EPSTI1, NRIP2, TRIM69
0.8125	0.692308	0.777778	3	EPSTI1, OAS3, OLR1
0.8125	0.692308	0.777778	3	EPSTI1, OLR1, SERPING1
0.8125	0.692308	0.777778	3	GTF2H2C, IFI27, SPATS2L
0.8125	0.692308	0.777778	3	GTF2H2C, IFI44, OLR1
0.8125	0.692308	0.777778	3	GTF2H2C, IFI44L, OLR1
0.8125	0.692308	0.777778	3	GTF2H2C, IFITM3, OLR1
0.8125	0.692308	0.777778	3	GTF2H2C, ISG15, OLR1
0.8125	0.692308	0.777778	3	GTF2H2C, OAS3, SPATS2L
0.8125	0.692308	0.777778	3	GTF2H2C, OLR1, RSAD2
0.8125	0.692308	0.777778	3	GTF2H2C, OLR1, SERPING1
0.8125	0.692308	0.777778	3	IFI27, IFI44, IFITM3
0.8125	0.692308	0.777778	3	IFI27, IFI44, OLR1
0.8125	0.692308	0.777778	3	IFI27, IFI44L, OLR1
0.8125	0.692308	0.777778	3	IFI27, IFITM3, OLR1
0.8125	0.692308	0.777778	3	IFI27, OAS3, OLR1
0.8125	0.692308	0.777778	3	IFI27, OAS3, SERPING1
0.8125	0.692308	0.777778	3	IFI27, OAS3, SPATS2L
0.8125	0.692308	0.777778	3	IFI27, RNF182, SERPING1
0.8125	0.692308	0.777778	3	IFI27, RNF182, SPATS2L
0.8125	0.692308	0.777778	3	IFI27, SHISA4, TRIM69
0.8125	0.692308	0.777778	3	IFI44, IFITM3, RSAD2
0.8125	0.692308	0.777778	3	IFI44, OLR1, SERPING1
0.8125	0.692308	0.777778	3	IFI44L, IFITM3, RSAD2
0.8125	0.692308	0.777778	3	IFI44L, IFITM3, SPATS2L
0.8125	0.692308	0.777778	3	IFITM3, RSAD2, SERPING1
0.8125	0.692308	0.777778	3	NRIP2, OLR1, TRIM69
0.78125	0.769231	0.777778	3	CMPK2, GTF2H2C, IFI27
0.78125	0.769231	0.777778	3	CMPK2, HBA1, IFI27
0.78125	0.769231	0.777778	3	CMPK2, IFI27, IFI44
0.78125	0.769231	0.777778	3	CMPK2, IFI27, ISG15
0.78125	0.769231	0.777778	3	CMPK2, IFI27, NRIP2
0.78125	0.769231	0.777778	3	CMPK2, IFI27, OAS3
0.78125	0.769231	0.777778	3	CMPK2, IFI27, SHISA4
0.78125	0.769231	0.777778	3	CMPK2, NRIP2, OLR1
0.78125	0.769231	0.777778	3	EPSTI1, GTF2H2C, IFI44
0.78125	0.769231	0.777778	3	EPSTI1, GTF2H2C, SHISA4
0.78125	0.769231	0.777778	3	EPSTI1, IFI27, NRIP2
0.78125	0.769231	0.777778	3	EPSTI1, IFITM3, OAS3
0.78125	0.769231	0.777778	3	EPSTI1, OLR1, TRIM69
0.78125	0.769231	0.777778	3	GTF2H2C, IFI44, NRIP2
0.78125	0.769231	0.777778	3	HBA1, IFI27, NRIP2
0.78125	0.769231	0.777778	3	IFI27, ISG15, TRIM69
0.78125	0.769231	0.777778	3	IFI27, NRIP2, SPATS2L
0.78125	0.769231	0.777778	3	IFI44, OLR1, SPATS2L
0.78125	0.769231	0.777778	3	IFI44L, OAS3, SPATS2L
0.78125	0.769231	0.777778	3	IFI44L, OLR1, SPATS2L
0.78125	0.769231	0.777778	3	ISG15, NRIP2, OLR1
0.78125	0.769231	0.777778	3	ISG15, OLR1, RNF182
0.78125	0.769231	0.777778	3	NRIP2, OLR1, RNF182
0.78125	0.769231	0.777778	3	RNF182, SERPING1, SPATS2L
0.78125	0.769231	0.777778	3	RSAD2, SERPING1, SPATS2L
0.75	0.846154	0.777778	3	EPSTI1, IFI44L, RNF182
0.75	0.846154	0.777778	3	GTF2H2C, SHISA4, SPATS2L
0.75	0.846154	0.777778	3	IFI27, IFI44, NRIP2
0.75	0.846154	0.777778	3	IFI27, IFI44L, NRIP2
0.75	0.846154	0.777778	3	IFI27, NRIP2, RSAD2
0.75	0.846154	0.777778	3	IFI27, OLR1, TRIM69
0.75	0.846154	0.777778	3	IFITM3, OAS3, RNF182
0.75	0.846154	0.777778	3	IFITM3, OLR1, SPATS2L
0.75	0.846154	0.777778	3	NRIP2, OAS3, OLR1
0.75	0.846154	0.777778	3	NRIP2, OLR1, SPATS2L
0.71875	0.923077	0.777778	3	ISG15, NRIP2, SERPING1
0.71875	0.923077	0.777778	3	OAS3, RNF182, SPATS2L
0.84375	0.538462	0.755556	3	EPSTI1, HBA1, RNF182
0.84375	0.538462	0.755556	3	EPSTI1, HBA1, SERPING1
0.84375	0.538462	0.755556	3	EPSTI1, HBA1, SPATS2L
0.84375	0.538462	0.755556	3	HBA1, OAS3, SERPING1
0.96875	0.692308	0.888889	4	EPSTI1, IFI27, OAS3, RNF182
0.96875	0.692308	0.888889	4	IFI27, ISG15, RNF182, RSAD2
0.9375	0.769231	0.888889	4	CMPK2, IFI27, IFI44L, RNF182
0.9375	0.769231	0.888889	4	CMPK2, IFI27, OAS3, RNF182
0.90625	0.846154	0.888889	4	EPSTI1, HBA1, IFI27, OAS3
0.90625	0.846154	0.888889	4	EPSTI1, IFI27, OAS3, SERPING1
0.90625	0.846154	0.888889	4	IFI27, ISG15, OAS3, RNF182
0.9375	0.692308	0.866667	4	EPSTI1, IFI27, RNF182, RSAD2
0.9375	0.692308	0.866667	4	EPSTI1, IFI27, RNF182, TRIM69
0.9375	0.692308	0.866667	4	GTF2H2C, IFI27, IFI44, SERPING1
0.9375	0.692308	0.866667	4	GTF2H2C, IFI27, IFITM3, ISG15
0.9375	0.692308	0.866667	4	GTF2H2C, IFI27, ISG15, SERPING1
0.9375	0.692308	0.866667	4	HBA1, IFI27, RNF182, RSAD2
0.9375	0.692308	0.866667	4	IFI27, OAS3, RNF182, RSAD2
0.90625	0.769231	0.866667	4	CMPK2, IFI27, IFI44L, OAS3
0.90625	0.769231	0.866667	4	CMPK2, IFI27, ISG15, RNF182
0.90625	0.769231	0.866667	4	CMPK2, IFI27, RSAD2, SPATS2L
0.90625	0.769231	0.866667	4	EPSTI1, IFI27, RSAD2, SERPING1
0.90625	0.769231	0.866667	4	GTF2H2C, IFI27, RSAD2, SERPING1
0.90625	0.769231	0.866667	4	IFI27, IFI44L, OAS3, RNF182
0.90625	0.769231	0.866667	4	IFI27, IFITM3, ISG15, RNF182
0.90625	0.769231	0.866667	4	IFI27, ISG15, RNF182, SPATS2L
0.90625	0.769231	0.866667	4	IFI27, ISG15, RSAD2, SPATS2L
0.90625	0.769231	0.866667	4	IFITM3, OAS3, RSAD2, SPATS2L
0.875	0.846154	0.866667	4	EPSTI1, IFI27, IFI44, OAS3
0.875	0.846154	0.866667	4	HBA1, IFI27, IFI44L, OAS3
0.875	0.846154	0.866667	4	IFI27, IFI44, IFITM3, OAS3
0.875	0.846154	0.866667	4	IFI27, IFI44, ISG15, OAS3
0.875	0.846154	0.866667	4	IFI27, IFI44, OAS3, RNF182
0.9375	0.615385	0.844444	4	EPSTI1, IFI27, OAS3, SPATS2L
0.9375	0.615385	0.844444	4	IFI27, IFI44L, RNF182, RSAD2
0.90625	0.692308	0.844444	4	EPSTI1, IFI27, OLR1, SHISA4
0.90625	0.692308	0.844444	4	GTF2H2C, IFI27, IFI44, ISG15
0.90625	0.692308	0.844444	4	GTF2H2C, IFI27, IFI44, RSAD2
0.90625	0.692308	0.844444	4	GTF2H2C, IFI27, OAS3, SERPING1
0.90625	0.692308	0.844444	4	GTF2H2C, IFI44, IFITM3, SPATS2L
0.90625	0.692308	0.844444	4	HBA1, IFI27, IFI44L, RNF182
0.90625	0.692308	0.844444	4	IFI27, IFI44L, RNF182, TRIM69
0.90625	0.692308	0.844444	4	IFI27, IFITM3, OAS3, SHISA4
0.90625	0.692308	0.844444	4	IFI27, ISG15, RNF182, SERPING1
0.90625	0.692308	0.844444	4	IFI27, OLR1, RNF182, RSAD2
0.90625	0.692308	0.844444	4	IFI27, OLR1, RNF182, SHISA4
0.90625	0.692308	0.844444	4	IFI27, RNF182, RSAD2, SERPING1
0.90625	0.692308	0.844444	4	IFI27, RNF182, RSAD2, SPATS2L
0.875	0.769231	0.844444	4	CMPK2, IFI27, IFI44, IFI44L
0.875	0.769231	0.844444	4	CMPK2, IFI27, IFI44, RNF182
0.875	0.769231	0.844444	4	CMPK2, IFI27, IFITM3, RNF182
0.875	0.769231	0.844444	4	CMPK2, IFI27, ISG15, OAS3
0.875	0.769231	0.844444	4	EPSTI1, GTF2H2C, ISG15, SERPING1
0.875	0.769231	0.844444	4	EPSTI1, HBA1, IFI27, RSAD2
0.875	0.769231	0.844444	4	EPSTI1, IFI27, IFI44L, RNF182
0.875	0.769231	0.844444	4	EPSTI1, IFI27, IFITM3, OAS3
0.875	0.769231	0.844444	4	EPSTI1, IFI27, OAS3, RSAD2
0.875	0.769231	0.844444	4	EPSTI1, IFI27, OLR1, RNF182
0.875	0.769231	0.844444	4	EPSTI1, IFITM3, OAS3, SERPING1
0.875	0.769231	0.844444	4	GTF2H2C, IFI27, IFI44, NRIP2
0.875	0.769231	0.844444	4	GTF2H2C, IFI27, NRIP2, RNF182
0.875	0.769231	0.844444	4	GTF2H2C, ISG15, RSAD2, SERPING1
0.875	0.769231	0.844444	4	HBA1, IFI27, IFITM3, OAS3
0.875	0.769231	0.844444	4	HBA1, IFI27, ISG15, RNF182
0.875	0.769231	0.844444	4	HBA1, IFI27, OAS3, RNF182
0.875	0.769231	0.844444	4	IFI27, IFI44, IFI44L, SPATS2L
0.875	0.769231	0.844444	4	IFI27, IFI44L, ISG15, SPATS2L
0.875	0.769231	0.844444	4	IFI27, IFITM3, NRIP2, RNF182
0.875	0.769231	0.844444	4	IFI27, IFITM3, OAS3, RNF182
0.875	0.769231	0.844444	4	IFI27, IFITM3, OAS3, RSAD2
0.875	0.769231	0.844444	4	IFI27, IFITM3, OAS3, SERPING1
0.875	0.769231	0.844444	4	IFI27, IFITM3, RNF182, TRIM69
0.875	0.769231	0.844444	4	IFI27, ISG15, RNF182, TRIM69
0.875	0.769231	0.844444	4	IFI27, RNF182, SPATS2L, TRIM69
0.84375	0.846154	0.844444	4	CMPK2, GTF2H2C, IFI27, RSAD2
0.84375	0.846154	0.844444	4	CMPK2, IFI27, NRIP2, OLR1
0.84375	0.846154	0.844444	4	EPSTI1, IFI27, IFI44L, NRIP2
0.84375	0.846154	0.844444	4	EPSTI1, IFI27, IFITM3, RSAD2
0.84375	0.846154	0.844444	4	EPSTI1, IFI27, ISG15, OAS3
0.84375	0.846154	0.844444	4	GTF2H2C, NRIP2, RNF182, SHISA4
0.84375	0.846154	0.844444	4	IFI27, IFI44, IFI44L, OAS3
0.84375	0.846154	0.844444	4	IFI27, IFI44, NRIP2, RSAD2
0.84375	0.846154	0.844444	4	IFI27, IFI44, NRIP2, SERPING1
0.84375	0.846154	0.844444	4	IFI27, ISG15, NRIP2, RNF182
0.84375	0.846154	0.844444	4	IFI27, NRIP2, OAS3, OLR1
0.84375	0.846154	0.844444	4	IFI27, NRIP2, OLR1, TRIM69
0.84375	0.846154	0.844444	4	IFI27, NRIP2, RNF182, RSAD2
0.84375	0.846154	0.844444	4	IFITM3, RNF182, RSAD2, SPATS2L
0.78125	1	0.844444	4	IFITM3, NRIP2, RNF182, RSAD2
0.9375	0.538462	0.822222	4	EPSTI1, IFI27, IFITM3, RNF182
0.9375	0.538462	0.822222	4	EPSTI1, IFI27, RNF182, SERPING1
0.90625	0.615385	0.822222	4	CMPK2, IFI27, RNF182, RSAD2
0.90625	0.615385	0.822222	4	EPSTI1, IFI27, ISG15, RNF182
0.90625	0.615385	0.822222	4	EPSTI1, IFI27, SERPING1, SPATS2L
0.90625	0.615385	0.822222	4	GTF2H2C, IFI27, IFI44, RNF182
0.90625	0.615385	0.822222	4	GTF2H2C, IFI44, OAS3, SERPING1
0.90625	0.615385	0.822222	4	GTF2H2C, IFI44, RSAD2, SERPING1
0.90625	0.615385	0.822222	4	HBA1, IFI27, IFI44, ISG15
0.90625	0.615385	0.822222	4	HBA1, IFI27, IFI44, RSAD2
0.90625	0.615385	0.822222	4	IFI27, IFI44, ISG15, RNF182
0.90625	0.615385	0.822222	4	IFI27, IFI44L, IFITM3, SHISA4
0.90625	0.615385	0.822222	4	IFI27, IFI44L, RSAD2, SPATS2L
0.90625	0.615385	0.822222	4	IFI27, IFITM3, RNF182, SHISA4
0.875	0.692308	0.822222	4	CMPK2, GTF2H2C, IFI27, RNF182
0.875	0.692308	0.822222	4	CMPK2, IFI27, OLR1, RSAD2
0.875	0.692308	0.822222	4	CMPK2, IFITM3, ISG15, RSAD2
0.875	0.692308	0.822222	4	EPSTI1, GTF2H2C, IFI27, RNF182
0.875	0.692308	0.822222	4	EPSTI1, HBA1, IFI27, IFI44L
0.875	0.692308	0.822222	4	EPSTI1, HBA1, IFI27, SERPING1
0.875	0.692308	0.822222	4	EPSTI1, HBA1, RSAD2, SERPING1
0.875	0.692308	0.822222	4	EPSTI1, IFI27, IFI44, ISG15
0.875	0.692308	0.822222	4	EPSTI1, IFI27, IFI44, SHISA4
0.875	0.692308	0.822222	4	EPSTI1, IFI44, RNF182, RSAD2
0.875	0.692308	0.822222	4	EPSTI1, OAS3, RNF182, SERPING1
0.875	0.692308	0.822222	4	EPSTI1, OAS3, SERPING1, SPATS2L
0.875	0.692308	0.822222	4	EPSTI1, OLR1, RNF182, SHISA4
0.875	0.692308	0.822222	4	GTF2H2C, HBA1, IFI27, IFI44
0.875	0.692308	0.822222	4	GTF2H2C, HBA1, IFI27, RNF182
0.875	0.692308	0.822222	4	GTF2H2C, HBA1, IFI44, SPATS2L
0.875	0.692308	0.822222	4	GTF2H2C, IFI27, IFI44, OAS3
0.875	0.692308	0.822222	4	GTF2H2C, IFI27, IFITM3, OAS3
0.875	0.692308	0.822222	4	GTF2H2C, IFI27, IFITM3, SERPING1
0.875	0.692308	0.822222	4	GTF2H2C, IFI27, ISG15, OAS3
0.875	0.692308	0.822222	4	GTF2H2C, IFI27, RNF182, RSAD2
0.875	0.692308	0.822222	4	HBA1, IFI27, IFITM3, RNF182
0.875	0.692308	0.822222	4	HBA1, IFI27, IFITM3, SHISA4
0.875	0.692308	0.822222	4	HBA1, IFI27, ISG15, OLR1
0.875	0.692308	0.822222	4	HBA1, IFI27, NRIP2, OLR1
0.875	0.692308	0.822222	4	IFI27, IFI44, IFI44L, ISG15
0.875	0.692308	0.822222	4	IFI27, IFI44, IFI44L, RNF182
0.875	0.692308	0.822222	4	IFI27, IFI44, IFITM3, ISG15
0.875	0.692308	0.822222	4	IFI27, IFI44, IFITM3, RNF182
0.875	0.692308	0.822222	4	IFI27, IFI44, ISG15, RSAD2
0.875	0.692308	0.822222	4	IFI27, IFI44, ISG15, SPATS2L
0.875	0.692308	0.822222	4	IFI27, IFI44, OLR1, RSAD2
0.875	0.692308	0.822222	4	IFI27, IFI44, RNF182, RSAD2
0.875	0.692308	0.822222	4	IFI27, IFI44, RNF182, TRIM69
0.875	0.692308	0.822222	4	IFI27, IFI44L, IFITM3, SPATS2L
0.875	0.692308	0.822222	4	IFI27, IFI44L, ISG15, RNF182
0.875	0.692308	0.822222	4	IFI27, IFI44L, ISG15, SHISA4
0.875	0.692308	0.822222	4	IFI27, IFI44L, OLR1, RNF182
0.875	0.692308	0.822222	4	IFI27, IFI44L, RNF182, SPATS2L
0.875	0.692308	0.822222	4	IFI27, IFITM3, OLR1, RNF182
0.875	0.692308	0.822222	4	IFI27, IFITM3, RNF182, RSAD2
0.875	0.692308	0.822222	4	IFI27, IFITM3, SERPING1, SHISA4
0.875	0.692308	0.822222	4	IFI27, ISG15, OAS3, OLR1
0.875	0.692308	0.822222	4	IFI27, ISG15, OLR1, RNF182
0.875	0.692308	0.822222	4	IFI27, ISG15, OLR1, RSAD2
0.875	0.692308	0.822222	4	IFI27, OAS3, RNF182, SERPING1
0.875	0.692308	0.822222	4	IFI27, OLR1, RSAD2, SHISA4
0.875	0.692308	0.822222	4	NRIP2, OLR1, RNF182, TRIM69
0.84375	0.769231	0.822222	4	CMPK2, GTF2H2C, IFI27, IFI44
0.84375	0.769231	0.822222	4	CMPK2, GTF2H2C, IFI27, ISG15
0.84375	0.769231	0.822222	4	CMPK2, HBA1, IFI27, RNF182
0.84375	0.769231	0.822222	4	CMPK2, IFI27, IFI44L, IFITM3
0.84375	0.769231	0.822222	4	CMPK2, IFI27, IFITM3, ISG15
0.84375	0.769231	0.822222	4	CMPK2, IFI27, IFITM3, OAS3
0.84375	0.769231	0.822222	4	CMPK2, IFI27, IFITM3, RSAD2
0.84375	0.769231	0.822222	4	CMPK2, IFI27, ISG15, RSAD2
0.84375	0.769231	0.822222	4	CMPK2, IFI27, OLR1, RNF182
0.84375	0.769231	0.822222	4	CMPK2, ISG15, RNF182, RSAD2
0.84375	0.769231	0.822222	4	EPSTI1, IFI27, IFI44, IFITM3
0.84375	0.769231	0.822222	4	EPSTI1, IFI27, IFI44, NRIP2
0.84375	0.769231	0.822222	4	EPSTI1, IFI27, IFITM3, TRIM69
0.84375	0.769231	0.822222	4	EPSTI1, IFI44L, OLR1, TRIM69
0.84375	0.769231	0.822222	4	EPSTI1, IFITM3, OAS3, SPATS2L
0.84375	0.769231	0.822222	4	EPSTI1, IFITM3, RSAD2, SERPING1
0.84375	0.769231	0.822222	4	GTF2H2C, HBA1, IFI27, NRIP2
0.84375	0.769231	0.822222	4	GTF2H2C, IFI27, IFI44, SHISA4
0.84375	0.769231	0.822222	4	GTF2H2C, IFI27, IFI44L, ISG15
0.84375	0.769231	0.822222	4	GTF2H2C, IFI27, IFI44L, OAS3
0.84375	0.769231	0.822222	4	GTF2H2C, IFI27, IFI44L, SERPING1
0.84375	0.769231	0.822222	4	GTF2H2C, IFI27, ISG15, RSAD2
0.84375	0.769231	0.822222	4	GTF2H2C, IFI27, NRIP2, RSAD2
0.84375	0.769231	0.822222	4	GTF2H2C, IFI27, NRIP2, SHISA4
0.84375	0.769231	0.822222	4	GTF2H2C, IFI27, OAS3, RNF182
0.84375	0.769231	0.822222	4	GTF2H2C, IFI27, OAS3, RSAD2
0.84375	0.769231	0.822222	4	GTF2H2C, IFI27, RNF182, SPATS2L
0.84375	0.769231	0.822222	4	HBA1, IFI27, IFI44, OAS3
0.84375	0.769231	0.822222	4	HBA1, IFI27, NRIP2, RNF182
0.84375	0.769231	0.822222	4	HBA1, IFITM3, OLR1, SPATS2L
0.84375	0.769231	0.822222	4	IFI27, IFI44, NRIP2, OLR1
0.84375	0.769231	0.822222	4	IFI27, IFI44, NRIP2, RNF182
0.84375	0.769231	0.822222	4	IFI27, IFI44, OAS3, RSAD2
0.84375	0.769231	0.822222	4	IFI27, IFI44L, IFITM3, OAS3
0.84375	0.769231	0.822222	4	IFI27, IFI44L, ISG15, RSAD2
0.84375	0.769231	0.822222	4	IFI27, IFI44L, OLR1, SERPING1
0.84375	0.769231	0.822222	4	IFI27, IFI44L, SPATS2L, TRIM69
0.84375	0.769231	0.822222	4	IFI27, IFITM3, ISG15, RSAD2
0.84375	0.769231	0.822222	4	IFI27, ISG15, NRIP2, OLR1
0.84375	0.769231	0.822222	4	IFI27, ISG15, OAS3, RSAD2
0.84375	0.769231	0.822222	4	IFI27, ISG15, OAS3, SERPING1
0.84375	0.769231	0.822222	4	IFI27, NRIP2, OAS3, RNF182
0.84375	0.769231	0.822222	4	IFI27, NRIP2, OLR1, RNF182
0.84375	0.769231	0.822222	4	IFI27, NRIP2, OLR1, SERPING1
0.84375	0.769231	0.822222	4	IFI27, NRIP2, RNF182, SERPING1
0.84375	0.769231	0.822222	4	IFI27, NRIP2, RNF182, SPATS2L
0.84375	0.769231	0.822222	4	IFI27, NRIP2, RSAD2, SERPING1
0.84375	0.769231	0.822222	4	IFI27, OAS3, OLR1, RNF182
0.84375	0.769231	0.822222	4	IFI27, RNF182, SERPING1, SHISA4
0.84375	0.769231	0.822222	4	IFI44, IFITM3, OLR1, SERPING1
0.84375	0.769231	0.822222	4	IFI44, ISG15, OLR1, SERPING1
0.84375	0.769231	0.822222	4	IFI44L, ISG15, OLR1, SERPING1
0.84375	0.769231	0.822222	4	OAS3, RNF182, RSAD2, SERPING1
0.96875	0.846154	0.933333	5	IFI27, ISG15, OAS3, RNF182, RSAD2
0.96875	0.769231	0.911111	5	EPSTI1, IFI27, IFITM3, OAS3, RNF182
0.96875	0.692308	0.888889	5	EPSTI1, IFI27, OAS3, RNF182, RSAD2
0.96875	0.692308	0.888889	5	EPSTI1, IFI27, OAS3, RNF182, SERPING1
0.9375	0.769231	0.888889	5	CMPK2, IFI27, IFI44L, OAS3, RNF182
0.9375	0.769231	0.888889	5	CMPK2, IFI27, IFITM3, RNF182, RSAD2
0.9375	0.769231	0.888889	5	CMPK2, IFI27, ISG15, RSAD2, SPATS2L
0.9375	0.769231	0.888889	5	EPSTI1, IFI27, IFITM3, OAS3, SPATS2L
0.9375	0.769231	0.888889	5	HBA1, IFI27, OAS3, RNF182, RSAD2
0.90625	0.846154	0.888889	5	GTF2H2C, IFI27, IFI44, IFITM3, OAS3
0.90625	0.846154	0.888889	5	IFI27, IFI44, IFITM3, OAS3, RNF182
0.90625	0.846154	0.888889	5	IFI27, IFI44, ISG15, OAS3, RNF182
0.90625	0.846154	0.888889	5	IFI27, IFI44L, IFITM3, OAS3, RNF182
0.90625	0.846154	0.888889	5	IFI27, IFI44L, ISG15, OAS3, RNF182
0.90625	0.846154	0.888889	5	IFI27, IFITM3, ISG15, OAS3, RNF182
0.9375	0.692308	0.866667	5	EPSTI1, IFI27, IFI44, RNF182, RSAD2
0.9375	0.692308	0.866667	5	EPSTI1, IFI27, IFI44L, RNF182, RSAD2
0.9375	0.692308	0.866667	5	EPSTI1, IFI27, OLR1, RNF182, SHISA4
0.9375	0.692308	0.866667	5	GTF2H2C, IFI27, IFI44, ISG15, OAS3
0.9375	0.692308	0.866667	5	GTF2H2C, IFI27, IFI44, ISG15, RSAD2
0.9375	0.692308	0.866667	5	GTF2H2C, IFI27, IFI44, ISG15, SERPING1
0.9375	0.692308	0.866667	5	GTF2H2C, IFI27, IFI44, OAS3, SERPING1
0.9375	0.692308	0.866667	5	HBA1, IFI27, IFI44L, ISG15, RNF182
0.9375	0.692308	0.866667	5	IFI27, IFI44, OLR1, RNF182, SHISA4
0.9375	0.692308	0.866667	5	IFI27, IFI44L, OLR1, RNF182, SHISA4
0.9375	0.692308	0.866667	5	IFI27, OAS3, RNF182, RSAD2, SERPING1
0.90625	0.769231	0.866667	5	CMPK2, GTF2H2C, IFI27, IFI44L, RNF182
0.90625	0.769231	0.866667	5	CMPK2, HBA1, IFI27, IFI44L, RNF182
0.90625	0.769231	0.866667	5	CMPK2, IFI27, IFI44, IFI44L, RNF182
0.90625	0.769231	0.866667	5	CMPK2, IFI27, IFI44L, IFITM3, RNF182
0.90625	0.769231	0.866667	5	CMPK2, IFI27, IFI44L, ISG15, RNF182
0.90625	0.769231	0.866667	5	CMPK2, IFI27, IFITM3, RSAD2, SPATS2L
0.90625	0.769231	0.866667	5	CMPK2, IFI27, ISG15, RNF182, RSAD2
0.90625	0.769231	0.866667	5	CMPK2, IFI27, OAS3, RNF182, RSAD2
0.90625	0.769231	0.866667	5	EPSTI1, GTF2H2C, HBA1, RNF182, SERPING1
0.90625	0.769231	0.866667	5	EPSTI1, GTF2H2C, IFI27, IFI44, NRIP2
0.90625	0.769231	0.866667	5	EPSTI1, GTF2H2C, IFI27, OAS3, SERPING1
0.90625	0.769231	0.866667	5	EPSTI1, GTF2H2C, IFI44, ISG15, SERPING1
0.90625	0.769231	0.866667	5	EPSTI1, IFI27, IFI44, IFI44L, RNF182
0.90625	0.769231	0.866667	5	EPSTI1, IFI27, IFI44, RNF182, SPATS2L
0.90625	0.769231	0.866667	5	EPSTI1, IFI27, IFI44L, OAS3, RNF182
0.90625	0.769231	0.866667	5	EPSTI1, IFI27, ISG15, OAS3, SERPING1
0.90625	0.769231	0.866667	5	EPSTI1, IFI27, ISG15, RSAD2, SERPING1
0.90625	0.769231	0.866667	5	EPSTI1, IFI27, OAS3, RSAD2, SERPING1
0.90625	0.769231	0.866667	5	EPSTI1, IFI27, OAS3, SERPING1, SPATS2L
0.90625	0.769231	0.866667	5	GTF2H2C, IFI27, IFI44, NRIP2, RNF182
0.90625	0.769231	0.866667	5	GTF2H2C, IFI27, IFI44, RSAD2, SERPING1
0.90625	0.769231	0.866667	5	GTF2H2C, IFI27, IFITM3, ISG15, OAS3
0.90625	0.769231	0.866667	5	GTF2H2C, IFI27, ISG15, RSAD2, SERPING1
0.90625	0.769231	0.866667	5	GTF2H2C, IFI27, NRIP2, RNF182, RSAD2
0.90625	0.769231	0.866667	5	HBA1, IFI27, IFI44L, OAS3, RNF182
0.90625	0.769231	0.866667	5	IFI27, IFI44, IFI44L, OAS3, SPATS2L
0.90625	0.769231	0.866667	5	IFI27, IFI44, OAS3, RNF182, RSAD2
0.90625	0.769231	0.866667	5	IFI27, IFI44L, ISG15, RNF182, SPATS2L
0.90625	0.769231	0.866667	5	IFI27, IFITM3, ISG15, OAS3, SERPING1
0.90625	0.769231	0.866667	5	IFI27, IFITM3, ISG15, RNF182, RSAD2
0.90625	0.769231	0.866667	5	IFI27, ISG15, RNF182, RSAD2, SERPING1
0.875	0.846154	0.866667	5	CMPK2, GTF2H2C, IFI27, OAS3, RNF182
0.875	0.846154	0.866667	5	EPSTI1, HBA1, IFI27, IFI44L, OAS3
0.875	0.846154	0.866667	5	EPSTI1, HBA1, IFI27, IFITM3, OAS3
0.875	0.846154	0.866667	5	EPSTI1, IFI27, IFITM3, OAS3, RSAD2
0.875	0.846154	0.866667	5	EPSTI1, IFI27, IFITM3, RSAD2, SERPING1
0.875	0.846154	0.866667	5	GTF2H2C, IFI27, IFI44, IFITM3, RSAD2
0.875	0.846154	0.866667	5	GTF2H2C, IFI27, IFI44L, ISG15, RSAD2
0.875	0.846154	0.866667	5	GTF2H2C, IFI44L, ISG15, RSAD2, SERPING1
0.875	0.846154	0.866667	5	HBA1, IFI27, IFI44, IFI44L, OAS3
0.875	0.846154	0.866667	5	HBA1, IFI27, IFI44, ISG15, OAS3
0.875	0.846154	0.866667	5	HBA1, IFI27, IFI44L, IFITM3, OAS3
0.875	0.846154	0.866667	5	IFI27, IFI44, IFI44L, OAS3, RNF182
0.875	0.846154	0.866667	5	IFI27, IFI44, IFI44L, OAS3, RSAD2
0.875	0.846154	0.866667	5	IFI27, IFI44, IFITM3, ISG15, OAS3
0.875	0.846154	0.866667	5	IFI27, IFI44, NRIP2, OAS3, RNF182
0.875	0.846154	0.866667	5	IFI27, IFITM3, ISG15, NRIP2, RNF182
0.9375	0.615385	0.844444	5	CMPK2, EPSTI1, IFI27, RNF182, RSAD2
0.9375	0.615385	0.844444	5	EPSTI1, IFI27, RNF182, RSAD2, SPATS2L
0.9375	0.615385	0.844444	5	IFI27, IFI44, ISG15, RNF182, SERPING1
0.9375	0.615385	0.844444	5	IFI27, IFI44L, RNF182, RSAD2, SERPING1
0.90625	0.692308	0.844444	5	CMPK2, GTF2H2C, IFI27, RNF182, RSAD2
0.90625	0.692308	0.844444	5	CMPK2, IFI27, IFI44, OLR1, RSAD2
0.90625	0.692308	0.844444	5	CMPK2, IFI27, IFI44L, RNF182, RSAD2
0.90625	0.692308	0.844444	5	CMPK2, IFI27, OLR1, RNF182, RSAD2
0.90625	0.692308	0.844444	5	EPSTI1, GTF2H2C, IFI27, ISG15, SERPING1
0.90625	0.692308	0.844444	5	EPSTI1, HBA1, IFI27, OAS3, RNF182
0.90625	0.692308	0.844444	5	EPSTI1, HBA1, IFI27, OAS3, SPATS2L
0.90625	0.692308	0.844444	5	EPSTI1, IFI27, IFI44L, IFITM3, SHISA4
0.90625	0.692308	0.844444	5	EPSTI1, IFI27, ISG15, OAS3, RNF182
0.90625	0.692308	0.844444	5	EPSTI1, IFI27, ISG15, OAS3, SPATS2L
0.90625	0.692308	0.844444	5	EPSTI1, IFI27, ISG15, RNF182, RSAD2
0.90625	0.692308	0.844444	5	EPSTI1, IFI27, OAS3, SPATS2L, TRIM69
0.90625	0.692308	0.844444	5	EPSTI1, IFITM3, OAS3, RNF182, SERPING1
0.90625	0.692308	0.844444	5	GTF2H2C, IFI27, IFI44, NRIP2, SERPING1
0.90625	0.692308	0.844444	5	GTF2H2C, IFI27, IFI44L, RNF182, RSAD2
0.90625	0.692308	0.844444	5	GTF2H2C, IFI27, NRIP2, OLR1, RNF182
0.90625	0.692308	0.844444	5	GTF2H2C, IFI27, NRIP2, OLR1, RSAD2
0.90625	0.692308	0.844444	5	GTF2H2C, IFI44, IFITM3, OAS3, SPATS2L
0.90625	0.692308	0.844444	5	GTF2H2C, IFI44, ISG15, RSAD2, SERPING1
0.90625	0.692308	0.844444	5	HBA1, IFI27, ISG15, RNF182, RSAD2
0.90625	0.692308	0.844444	5	IFI27, IFI44, IFI44L, RNF182, RSAD2
0.90625	0.692308	0.844444	5	IFI27, IFI44, ISG15, RNF182, RSAD2
0.90625	0.692308	0.844444	5	IFI27, IFI44, ISG15, RNF182, SPATS2L
0.90625	0.692308	0.844444	5	IFI27, IFI44, OAS3, RNF182, SERPING1
0.90625	0.692308	0.844444	5	IFI27, IFI44L, IFITM3, ISG15, SHISA4
0.90625	0.692308	0.844444	5	IFI27, IFI44L, IFITM3, RNF182, SERPING1
0.90625	0.692308	0.844444	5	IFI27, IFI44L, ISG15, RSAD2, SPATS2L
0.90625	0.692308	0.844444	5	IFI27, IFI44L, OAS3, RNF182, RSAD2
0.90625	0.692308	0.844444	5	IFI27, IFITM3, ISG15, RNF182, SERPING1
0.90625	0.692308	0.844444	5	IFI27, IFITM3, OLR1, RNF182, SHISA4
0.90625	0.692308	0.844444	5	IFI27, IFITM3, RNF182, RSAD2, SERPING1
0.90625	0.692308	0.844444	5	IFI27, ISG15, OLR1, RNF182, RSAD2
0.90625	0.692308	0.844444	5	IFI27, ISG15, RNF182, RSAD2, SPATS2L
0.90625	0.692308	0.844444	5	IFI27, OAS3, OLR1, RNF182, RSAD2
0.90625	0.692308	0.844444	5	IFI27, OLR1, RNF182, RSAD2, SHISA4
0.875	0.769231	0.844444	5	CMPK2, EPSTI1, IFI27, IFI44, OAS3
0.875	0.769231	0.844444	5	CMPK2, EPSTI1, IFI27, NRIP2, RNF182
0.875	0.769231	0.844444	5	CMPK2, EPSTI1, IFI27, OAS3, SERPING1
0.875	0.769231	0.844444	5	CMPK2, GTF2H2C, IFI27, IFI44, ISG15
0.875	0.769231	0.844444	5	CMPK2, GTF2H2C, IFI27, IFI44, RNF182
0.875	0.769231	0.844444	5	CMPK2, GTF2H2C, IFI27, ISG15, RNF182
0.875	0.769231	0.844444	5	CMPK2, GTF2H2C, IFI27, ISG15, RSAD2
0.875	0.769231	0.844444	5	CMPK2, GTF2H2C, IFI27, RSAD2, SERPING1
0.875	0.769231	0.844444	5	CMPK2, IFI27, IFI44, IFITM3, RNF182
0.875	0.769231	0.844444	5	CMPK2, IFI27, IFI44, ISG15, SERPING1
0.875	0.769231	0.844444	5	CMPK2, IFI27, IFI44, RNF182, SERPING1
0.875	0.769231	0.844444	5	CMPK2, IFI27, IFI44L, IFITM3, OAS3
0.875	0.769231	0.844444	5	CMPK2, IFI27, IFI44L, ISG15, OAS3
0.875	0.769231	0.844444	5	CMPK2, IFI27, IFI44L, OAS3, SPATS2L
0.875	0.769231	0.844444	5	CMPK2, IFI27, IFI44L, RNF182, SPATS2L
0.875	0.769231	0.844444	5	CMPK2, IFI27, IFITM3, ISG15, RNF182
0.875	0.769231	0.844444	5	CMPK2, IFI27, IFITM3, OAS3, RNF182
0.875	0.769231	0.844444	5	CMPK2, IFI27, ISG15, OAS3, RNF182
0.875	0.769231	0.844444	5	EPSTI1, GTF2H2C, IFI27, NRIP2, RNF182
0.875	0.769231	0.844444	5	EPSTI1, HBA1, IFI27, OAS3, RSAD2
0.875	0.769231	0.844444	5	EPSTI1, HBA1, IFI27, OAS3, SERPING1
0.875	0.769231	0.844444	5	EPSTI1, HBA1, ISG15, OAS3, SPATS2L
0.875	0.769231	0.844444	5	EPSTI1, IFI27, IFI44, NRIP2, RNF182
0.875	0.769231	0.844444	5	EPSTI1, IFI27, IFI44, NRIP2, SERPING1
0.875	0.769231	0.844444	5	EPSTI1, IFI27, IFI44, NRIP2, SPATS2L
0.875	0.769231	0.844444	5	EPSTI1, IFI27, IFI44, OAS3, RNF182
0.875	0.769231	0.844444	5	EPSTI1, IFI27, IFI44, OAS3, SERPING1
0.875	0.769231	0.844444	5	EPSTI1, IFI27, IFI44L, IFITM3, RNF182
0.875	0.769231	0.844444	5	EPSTI1, IFI27, IFI44L, RNF182, SPATS2L
0.875	0.769231	0.844444	5	EPSTI1, IFI27, IFITM3, OAS3, SERPING1
0.875	0.769231	0.844444	5	EPSTI1, IFI27, ISG15, OAS3, TRIM69
0.875	0.769231	0.844444	5	EPSTI1, IFI27, NRIP2, RNF182, SERPING1
0.875	0.769231	0.844444	5	EPSTI1, ISG15, OAS3, RNF182, SERPING1
0.875	0.769231	0.844444	5	EPSTI1, OLR1, RNF182, SHISA4, SPATS2L
0.875	0.769231	0.844444	5	GTF2H2C, HBA1, IFI27, IFI44L, RNF182
0.875	0.769231	0.844444	5	GTF2H2C, HBA1, ISG15, NRIP2, RNF182
0.875	0.769231	0.844444	5	GTF2H2C, IFI27, IFI44, OAS3, RSAD2
0.875	0.769231	0.844444	5	GTF2H2C, IFI27, IFI44L, IFITM3, RNF182
0.875	0.769231	0.844444	5	GTF2H2C, IFI27, IFI44L, ISG15, OAS3
0.875	0.769231	0.844444	5	GTF2H2C, IFI27, IFI44L, ISG15, RNF182
0.875	0.769231	0.844444	5	GTF2H2C, IFI27, IFI44L, NRIP2, RNF182
0.875	0.769231	0.844444	5	GTF2H2C, IFI27, IFITM3, NRIP2, RNF182
0.875	0.769231	0.844444	5	GTF2H2C, IFI27, IFITM3, RNF182, RSAD2
0.875	0.769231	0.844444	5	GTF2H2C, IFI27, ISG15, OAS3, RSAD2
0.875	0.769231	0.844444	5	GTF2H2C, IFI27, ISG15, OAS3, SERPING1
0.875	0.769231	0.844444	5	GTF2H2C, IFI27, OAS3, RNF182, SERPING1
0.875	0.769231	0.844444	5	GTF2H2C, IFI27, RNF182, RSAD2, SERPING1
0.875	0.769231	0.844444	5	GTF2H2C, IFI44, RNF182, RSAD2, SERPING1
0.875	0.769231	0.844444	5	HBA1, IFI27, IFI44, NRIP2, SERPING1
0.875	0.769231	0.844444	5	HBA1, IFI27, ISG15, OAS3, RNF182
0.875	0.769231	0.844444	5	HBA1, IFI27, NRIP2, OLR1, TRIM69
0.875	0.769231	0.844444	5	IFI27, IFI44, IFI44L, IFITM3, SPATS2L
0.875	0.769231	0.844444	5	IFI27, IFI44, IFI44L, ISG15, SPATS2L
0.875	0.769231	0.844444	5	IFI27, IFI44, IFI44L, RNF182, SPATS2L
0.875	0.769231	0.844444	5	IFI27, IFI44, IFITM3, NRIP2, RNF182
0.875	0.769231	0.844444	5	IFI27, IFI44, IFITM3, OAS3, RSAD2
0.875	0.769231	0.844444	5	IFI27, IFI44, NRIP2, OLR1, SERPING1
0.875	0.769231	0.844444	5	IFI27, IFI44, OAS3, RNF182, SPATS2L
0.875	0.769231	0.844444	5	IFI27, IFI44L, IFITM3, ISG15, SPATS2L
0.875	0.769231	0.844444	5	IFI27, IFI44L, IFITM3, OAS3, RSAD2
0.875	0.769231	0.844444	5	IFI27, IFI44L, OAS3, RNF182, SPATS2L
0.875	0.769231	0.844444	5	IFI27, IFI44L, RNF182, SPATS2L, TRIM69
0.875	0.769231	0.844444	5	IFI27, IFITM3, ISG15, RSAD2, SPATS2L
0.875	0.769231	0.844444	5	IFI27, IFITM3, NRIP2, OAS3, RNF182
0.875	0.769231	0.844444	5	IFI27, IFITM3, OAS3, RNF182, RSAD2
0.875	0.769231	0.844444	5	IFI27, IFITM3, RNF182, SERPING1, SHISA4
0.875	0.769231	0.844444	5	IFI27, ISG15, OAS3, RNF182, SERPING1
0.875	0.769231	0.844444	5	IFI27, ISG15, OAS3, RNF182, SPATS2L
0.875	0.769231	0.844444	5	IFI27, ISG15, OAS3, RNF182, TRIM69
0.875	0.769231	0.844444	5	IFI27, NRIP2, OLR1, RNF182, SERPING1
0.875	0.769231	0.844444	5	IFI27, OAS3, RNF182, SPATS2L, TRIM69
0.875	0.769231	0.844444	5	NRIP2, OLR1, RNF182, SERPING1, TRIM69
0.84375	0.846154	0.844444	5	CMPK2, EPSTI1, IFI27, IFI44, NRIP2
0.84375	0.846154	0.844444	5	CMPK2, EPSTI1, IFI27, IFI44L, NRIP2
0.84375	0.846154	0.844444	5	CMPK2, GTF2H2C, IFI27, IFI44, NRIP2
0.84375	0.846154	0.844444	5	CMPK2, GTF2H2C, IFI27, IFI44, OAS3
0.84375	0.846154	0.844444	5	CMPK2, GTF2H2C, IFI27, ISG15, OAS3
0.84375	0.846154	0.844444	5	CMPK2, GTF2H2C, IFI27, NRIP2, RNF182
0.84375	0.846154	0.844444	5	CMPK2, GTF2H2C, IFI27, NRIP2, RSAD2
0.84375	0.846154	0.844444	5	CMPK2, GTF2H2C, ISG15, RSAD2, SERPING1
0.84375	0.846154	0.844444	5	CMPK2, IFI27, IFITM3, NRIP2, RNF182
0.84375	0.846154	0.844444	5	CMPK2, IFI27, NRIP2, RNF182, RSAD2
0.84375	0.846154	0.844444	5	EPSTI1, GTF2H2C, IFI44, NRIP2, RNF182
0.84375	0.846154	0.844444	5	EPSTI1, HBA1, IFI27, IFI44, OAS3
0.84375	0.846154	0.844444	5	EPSTI1, HBA1, IFI27, ISG15, OAS3
0.84375	0.846154	0.844444	5	EPSTI1, IFI27, IFI44, IFI44L, NRIP2
0.84375	0.846154	0.844444	5	EPSTI1, IFI27, IFI44, NRIP2, OAS3
0.84375	0.846154	0.844444	5	EPSTI1, IFI27, IFITM3, NRIP2, RSAD2
0.9375	0.846154	0.911111	6	GTF2H2C, IFI27, IFITM3, NRIP2, RNF182, RSAD2
0.96875	0.692308	0.888889	6	EPSTI1, IFI27, IFI44, OAS3, RNF182, RSAD2
0.9375	0.769231	0.888889	6	CMPK2, IFI27, IFI44L, IFITM3, RNF182, RSAD2
0.9375	0.769231	0.888889	6	CMPK2, IFI27, IFITM3, ISG15, RNF182, RSAD2
0.9375	0.769231	0.888889	6	CMPK2, IFI27, ISG15, RNF182, RSAD2, SPATS2L
0.9375	0.769231	0.888889	6	EPSTI1, IFI27, ISG15, OAS3, RNF182, SERPING1
0.9375	0.769231	0.888889	6	GTF2H2C, IFI27, IFI44, ISG15, OAS3, SERPING1
0.9375	0.769231	0.888889	6	IFI27, IFI44, ISG15, OAS3, RNF182, RSAD2
0.90625	0.846154	0.888889	6	CMPK2, GTF2H2C, IFI27, IFI44, OAS3, RNF182
0.90625	0.846154	0.888889	6	CMPK2, GTF2H2C, IFI27, IFI44L, OAS3, RNF182
0.90625	0.846154	0.888889	6	CMPK2, GTF2H2C, IFI27, NRIP2, OAS3, RNF182
0.90625	0.846154	0.888889	6	EPSTI1, IFI27, IFITM3, OAS3, RSAD2, SERPING1
0.90625	0.846154	0.888889	6	GTF2H2C, IFI27, IFI44, IFITM3, ISG15, OAS3
0.90625	0.846154	0.888889	6	GTF2H2C, IFI27, IFI44L, NRIP2, RNF182, SERPING1
0.90625	0.846154	0.888889	6	GTF2H2C, IFI27, ISG15, NRIP2, RNF182, RSAD2
0.90625	0.846154	0.888889	6	HBA1, IFI27, IFI44L, OAS3, RNF182, RSAD2
0.90625	0.846154	0.888889	6	HBA1, IFI27, IFITM3, OAS3, RNF182, RSAD2
0.90625	0.846154	0.888889	6	IFI27, IFI44, IFI44L, IFITM3, OAS3, RNF182
0.90625	0.846154	0.888889	6	IFI27, IFI44, IFI44L, ISG15, OAS3, RNF182
0.90625	0.846154	0.888889	6	IFI27, IFI44, IFITM3, ISG15, OAS3, RNF182
0.90625	0.846154	0.888889	6	IFI27, IFI44L, IFITM3, ISG15, OAS3, RNF182
0.90625	0.846154	0.888889	6	IFI27, IFITM3, ISG15, OAS3, RNF182, RSAD2
0.84375	1	0.888889	6	GTF2H2C, IFITM3, ISG15, NRIP2, RNF182, RSAD2
0.9375	0.692308	0.866667	6	CMPK2, EPSTI1, IFI27, IFI44, OAS3, RNF182
0.9375	0.692308	0.866667	6	CMPK2, EPSTI1, IFI27, IFITM3, RNF182, RSAD2
0.9375	0.692308	0.866667	6	CMPK2, EPSTI1, IFI27, OLR1, RNF182, SHISA4
0.9375	0.692308	0.866667	6	EPSTI1, HBA1, IFI27, OAS3, RNF182, SERPING1
0.9375	0.692308	0.866667	6	EPSTI1, IFI27, IFI44, ISG15, RNF182, RSAD2
0.9375	0.692308	0.866667	6	EPSTI1, IFI27, IFI44L, OAS3, RNF182, RSAD2
0.9375	0.692308	0.866667	6	EPSTI1, IFI27, IFITM3, ISG15, RNF182, SERPING1
0.9375	0.692308	0.866667	6	EPSTI1, IFI27, IFITM3, OAS3, RNF182, SERPING1
0.9375	0.692308	0.866667	6	EPSTI1, IFI27, OAS3, OLR1, RNF182, SHISA4
0.9375	0.692308	0.866667	6	EPSTI1, IFI27, OAS3, RNF182, SERPING1, SPATS2L
0.9375	0.692308	0.866667	6	EPSTI1, IFI27, OLR1, RNF182, SERPING1, SHISA4
0.9375	0.692308	0.866667	6	GTF2H2C, HBA1, IFI27, IFI44, ISG15, RSAD2
0.9375	0.692308	0.866667	6	IFI27, IFI44, ISG15, RNF182, RSAD2, SERPING1
0.9375	0.692308	0.866667	6	IFI27, IFI44, OLR1, RNF182, RSAD2, SHISA4
0.9375	0.692308	0.866667	6	IFI27, IFI44L, OAS3, RNF182, RSAD2, SERPING1
0.9375	0.692308	0.866667	6	IFI27, IFI44L, OLR1, RNF182, RSAD2, SHISA4
0.90625	0.769231	0.866667	6	CMPK2, GTF2H2C, HBA1, IFI27, IFI44, RNF182
0.90625	0.769231	0.866667	6	CMPK2, GTF2H2C, IFI27, IFI44, RSAD2, SERPING1
0.90625	0.769231	0.866667	6	CMPK2, GTF2H2C, IFI27, IFI44L, IFITM3, RNF182
0.90625	0.769231	0.866667	6	CMPK2, GTF2H2C, IFI27, IFI44L, ISG15, RNF182
0.90625	0.769231	0.866667	6	CMPK2, GTF2H2C, IFI27, ISG15, RNF182, RSAD2
0.90625	0.769231	0.866667	6	CMPK2, HBA1, IFI27, IFI44, ISG15, RNF182
0.90625	0.769231	0.866667	6	CMPK2, IFI27, IFI44, ISG15, OAS3, RNF182
0.90625	0.769231	0.866667	6	CMPK2, IFI27, IFI44L, IFITM3, OAS3, RNF182
0.90625	0.769231	0.866667	6	CMPK2, IFI27, IFI44L, ISG15, OAS3, RNF182
0.90625	0.769231	0.866667	6	CMPK2, IFI27, IFI44L, ISG15, OAS3, SPATS2L
0.90625	0.769231	0.866667	6	CMPK2, IFI27, IFITM3, ISG15, OAS3, RNF182
0.90625	0.769231	0.866667	6	CMPK2, IFI27, IFITM3, OAS3, RNF182, RSAD2
0.90625	0.769231	0.866667	6	CMPK2, IFI27, ISG15, OAS3, RNF182, RSAD2
0.90625	0.769231	0.866667	6	CMPK2, IFI27, ISG15, OLR1, RNF182, RSAD2
0.90625	0.769231	0.866667	6	EPSTI1, GTF2H2C, IFI27, IFI44, NRIP2, RNF182
0.90625	0.769231	0.866667	6	EPSTI1, GTF2H2C, IFI27, IFI44, NRIP2, SERPING1
0.90625	0.769231	0.866667	6	EPSTI1, GTF2H2C, IFI27, IFI44L, NRIP2, RNF182
0.90625	0.769231	0.866667	6	EPSTI1, GTF2H2C, IFI27, ISG15, OAS3, SERPING1
0.90625	0.769231	0.866667	6	EPSTI1, GTF2H2C, IFI44, ISG15, OAS3, SERPING1
0.90625	0.769231	0.866667	6	EPSTI1, HBA1, IFI27, IFI44L, OAS3, RNF182
0.90625	0.769231	0.866667	6	EPSTI1, HBA1, IFI27, ISG15, OAS3, RNF182
0.90625	0.769231	0.866667	6	EPSTI1, HBA1, IFI27, ISG15, OAS3, SPATS2L
0.90625	0.769231	0.866667	6	EPSTI1, IFI27, IFI44, IFI44L, OAS3, RNF182
0.90625	0.769231	0.866667	6	EPSTI1, IFI27, IFI44, IFI44L, RNF182, SPATS2L
0.90625	0.769231	0.866667	6	EPSTI1, IFI27, IFI44, ISG15, OAS3, SERPING1
0.90625	0.769231	0.866667	6	EPSTI1, IFI27, IFI44, OAS3, RNF182, SPATS2L
0.90625	0.769231	0.866667	6	EPSTI1, IFI27, IFI44, OAS3, RSAD2, SERPING1
0.90625	0.769231	0.866667	6	EPSTI1, IFI27, IFI44L, ISG15, OAS3, SERPING1
0.90625	0.769231	0.866667	6	EPSTI1, IFI27, IFI44L, OAS3, RNF182, SERPING1
0.90625	0.769231	0.866667	6	EPSTI1, IFI27, IFITM3, ISG15, OAS3, SERPING1
0.90625	0.769231	0.866667	6	EPSTI1, IFI27, IFITM3, ISG15, OAS3, SPATS2L
0.90625	0.769231	0.866667	6	EPSTI1, IFI27, IFITM3, OAS3, RNF182, SPATS2L
0.90625	0.769231	0.866667	6	EPSTI1, IFI27, ISG15, OAS3, RSAD2, SERPING1
0.90625	0.769231	0.866667	6	GTF2H2C, HBA1, IFI27, IFI44, IFITM3, RNF182
0.90625	0.769231	0.866667	6	GTF2H2C, HBA1, IFI27, IFI44, NRIP2, RNF182
0.90625	0.769231	0.866667	6	GTF2H2C, IFI27, IFI44, IFITM3, ISG15, RNF182
0.90625	0.769231	0.866667	6	GTF2H2C, IFI27, IFI44, IFITM3, NRIP2, RNF182
0.90625	0.769231	0.866667	6	GTF2H2C, IFI27, IFI44, ISG15, NRIP2, RNF182
0.90625	0.769231	0.866667	6	GTF2H2C, IFI27, IFI44, ISG15, RSAD2, SERPING1
0.90625	0.769231	0.866667	6	GTF2H2C, IFI27, IFI44, NRIP2, OAS3, RNF182
0.90625	0.769231	0.866667	6	GTF2H2C, IFI27, IFI44L, ISG15, RNF182, RSAD2
0.90625	0.769231	0.866667	6	GTF2H2C, IFI27, IFITM3, NRIP2, OLR1, RNF182
0.90625	0.769231	0.866667	6	GTF2H2C, IFI27, NRIP2, OAS3, RNF182, RSAD2
0.90625	0.769231	0.866667	6	GTF2H2C, IFI44, ISG15, RNF182, RSAD2, SERPING1
0.90625	0.769231	0.866667	6	HBA1, IFI27, IFI44, OAS3, RNF182, RSAD2
0.90625	0.769231	0.866667	6	HBA1, IFI27, IFI44L, ISG15, OAS3, RNF182
0.90625	0.769231	0.866667	6	HBA1, IFI27, ISG15, OAS3, RNF182, RSAD2
0.90625	0.769231	0.866667	6	IFI27, IFI44, IFI44L, ISG15, OAS3, SPATS2L
0.90625	0.769231	0.866667	6	IFI27, IFI44, IFI44L, ISG15, RNF182, SPATS2L
0.90625	0.769231	0.866667	6	IFI27, IFI44, IFI44L, OAS3, RNF182, RSAD2
0.90625	0.769231	0.866667	6	IFI27, IFI44, IFI44L, OAS3, RNF182, SPATS2L
0.90625	0.769231	0.866667	6	IFI27, IFI44L, ISG15, OAS3, RNF182, RSAD2
0.90625	0.769231	0.866667	6	IFI27, IFI44L, ISG15, OAS3, RNF182, SPATS2L
0.90625	0.769231	0.866667	6	IFI27, IFI44L, ISG15, OAS3, RNF182, TRIM69
0.90625	0.769231	0.866667	6	IFI27, IFI44L, OAS3, RNF182, SPATS2L, TRIM69
0.90625	0.769231	0.866667	6	IFI27, ISG15, OAS3, RNF182, RSAD2, SPATS2L
0.875	0.846154	0.866667	6	CMPK2, GTF2H2C, IFI27, IFI44, NRIP2, RNF182
0.875	0.846154	0.866667	6	CMPK2, GTF2H2C, IFI27, IFI44L, NRIP2, RNF182
0.875	0.846154	0.866667	6	CMPK2, GTF2H2C, IFI27, IFITM3, OAS3, RNF182
0.875	0.846154	0.866667	6	CMPK2, GTF2H2C, IFI27, ISG15, OAS3, RNF182
0.875	0.846154	0.866667	6	CMPK2, GTF2H2C, IFI27, ISG15, OAS3, RSAD2
0.875	0.846154	0.866667	6	CMPK2, GTF2H2C, IFI27, NRIP2, RNF182, RSAD2
0.875	0.846154	0.866667	6	EPSTI1, GTF2H2C, NRIP2, OAS3, RNF182, SERPING1
0.875	0.846154	0.866667	6	EPSTI1, HBA1, IFI27, IFI44L, ISG15, OAS3
0.875	0.846154	0.866667	6	EPSTI1, IFI27, IFI44, ISG15, NRIP2, SERPING1
0.875	0.846154	0.866667	6	EPSTI1, IFI27, IFITM3, ISG15, RSAD2, SERPING1
0.875	0.846154	0.866667	6	GTF2H2C, HBA1, IFI27, NRIP2, OAS3, RNF182
0.875	0.846154	0.866667	6	GTF2H2C, IFI27, IFI44, IFITM3, ISG15, RSAD2
0.875	0.846154	0.866667	6	GTF2H2C, IFI27, IFI44L, ISG15, NRIP2, RNF182
0.875	0.846154	0.866667	6	GTF2H2C, IFI27, IFI44L, NRIP2, OAS3, RNF182
0.875	0.846154	0.866667	6	GTF2H2C, IFI27, IFITM3, ISG15, RNF182, RSAD2
0.875	0.846154	0.866667	6	GTF2H2C, IFI27, ISG15, NRIP2, OAS3, RNF182
0.875	0.846154	0.866667	6	GTF2H2C, IFI27, NRIP2, OAS3, RNF182, SERPING1
0.875	0.846154	0.866667	6	GTF2H2C, IFI27, OAS3, RNF182, RSAD2, SERPING1
0.875	0.846154	0.866667	6	HBA1, IFI27, IFI44, IFI44L, IFITM3, OAS3
0.875	0.846154	0.866667	6	HBA1, IFI27, IFI44, IFI44L, ISG15, OAS3
0.875	0.846154	0.866667	6	HBA1, IFI27, IFI44L, IFITM3, ISG15, OAS3
0.875	0.846154	0.866667	6	HBA1, IFI27, IFITM3, NRIP2, RNF182, RSAD2
0.875	0.846154	0.866667	6	IFI27, IFI44, IFI44L, IFITM3, ISG15, OAS3
0.875	0.846154	0.866667	6	IFI27, IFI44, IFI44L, IFITM3, OAS3, RSAD2
0.875	0.846154	0.866667	6	IFI27, IFI44, IFITM3, NRIP2, OAS3, RNF182
0.875	0.846154	0.866667	6	IFI27, IFI44, IFITM3, NRIP2, RSAD2, SERPING1
0.875	0.846154	0.866667	6	IFI27, IFI44L, IFITM3, OAS3, RNF182, RSAD2
0.875	0.846154	0.866667	6	IFI27, IFITM3, ISG15, NRIP2, OAS3, RNF182
0.875	0.846154	0.866667	6	IFI27, IFITM3, NRIP2, RNF182, RSAD2, SERPING1
0.875	0.846154	0.866667	6	IFI44L, IFITM3, OAS3, RNF182, RSAD2, SPATS2L
0.84375	0.923077	0.866667	6	GTF2H2C, IFI44, IFITM3, ISG15, NRIP2, RNF182
0.9375	0.615385	0.844444	6	CMPK2, EPSTI1, IFI27, IFI44, RNF182, RSAD2
0.9375	0.615385	0.844444	6	CMPK2, EPSTI1, IFI27, IFI44L, RNF182, RSAD2
0.9375	0.615385	0.844444	6	CMPK2, EPSTI1, IFI27, OAS3, RNF182, RSAD2
0.9375	0.615385	0.844444	6	EPSTI1, HBA1, IFI27, ISG15, RNF182, SERPING1
0.9375	0.615385	0.844444	6	EPSTI1, IFI27, RNF182, SERPING1, SPATS2L, TRIM69
0.9375	0.615385	0.844444	6	IFI27, IFI44L, ISG15, RNF182, RSAD2, SERPING1
0.90625	0.692308	0.844444	6	CMPK2, GTF2H2C, IFI27, IFI44, ISG15, RSAD2
0.90625	0.692308	0.844444	6	CMPK2, GTF2H2C, IFI27, IFI44, RNF182, RSAD2
0.90625	0.692308	0.844444	6	CMPK2, GTF2H2C, IFI27, IFI44L, RNF182, RSAD2
0.90625	0.692308	0.844444	6	CMPK2, GTF2H2C, IFI27, IFITM3, RNF182, RSAD2
0.90625	0.692308	0.844444	6	CMPK2, IFI27, IFI44, IFI44L, OLR1, RSAD2
0.90625	0.692308	0.844444	6	CMPK2, IFI27, IFI44, IFI44L, RNF182, SERPING1
0.90625	0.692308	0.844444	6	CMPK2, IFI27, IFI44, ISG15, OLR1, RSAD2
0.90625	0.692308	0.844444	6	CMPK2, IFI27, IFI44L, ISG15, RNF182, RSAD2
0.90625	0.692308	0.844444	6	CMPK2, IFI27, IFI44L, OAS3, RNF182, RSAD2
0.90625	0.692308	0.844444	6	CMPK2, IFI27, IFI44L, OLR1, RNF182, RSAD2
0.90625	0.692308	0.844444	6	CMPK2, IFI27, IFI44L, OLR1, RNF182, SHISA4
0.90625	0.692308	0.844444	6	CMPK2, IFI27, OAS3, OLR1, RNF182, RSAD2
0.90625	0.692308	0.844444	6	CMPK2, IFI27, OLR1, RNF182, RSAD2, SHISA4
0.90625	0.692308	0.844444	6	EPSTI1, GTF2H2C, HBA1, IFI44, OLR1, SHISA4
0.90625	0.692308	0.844444	6	EPSTI1, GTF2H2C, IFI27, IFI44, RNF182, SERPING1
0.90625	0.692308	0.844444	6	EPSTI1, GTF2H2C, IFI27, IFITM3, OAS3, SERPING1
0.90625	0.692308	0.844444	6	EPSTI1, HBA1, IFI27, IFI44, RNF182, RSAD2
0.90625	0.692308	0.844444	6	EPSTI1, HBA1, IFI27, IFI44L, OAS3, SERPING1
0.90625	0.692308	0.844444	6	EPSTI1, HBA1, IFI27, IFI44L, RNF182, RSAD2
0.90625	0.692308	0.844444	6	EPSTI1, HBA1, IFI27, IFITM3, RNF182, RSAD2
0.90625	0.692308	0.844444	6	EPSTI1, HBA1, IFI27, OLR1, RNF182, SHISA4
0.90625	0.692308	0.844444	6	EPSTI1, HBA1, IFI27, SERPING1, SPATS2L, TRIM69
0.90625	0.692308	0.844444	6	EPSTI1, IFI27, IFI44, IFITM3, RNF182, RSAD2
0.90625	0.692308	0.844444	6	EPSTI1, IFI27, IFI44, ISG15, OAS3, RNF182
0.90625	0.692308	0.844444	6	EPSTI1, IFI27, IFI44, OAS3, RNF182, SERPING1
0.90625	0.692308	0.844444	6	EPSTI1, IFI27, IFI44, OLR1, RNF182, SHISA4
0.90625	0.692308	0.844444	6	EPSTI1, IFI27, IFI44, RNF182, RSAD2, SERPING1
0.90625	0.692308	0.844444	6	EPSTI1, IFI27, IFI44L, OLR1, RNF182, SHISA4
0.90625	0.692308	0.844444	6	EPSTI1, IFI27, IFITM3, OAS3, RNF182, RSAD2
0.90625	0.692308	0.844444	6	EPSTI1, IFI27, IFITM3, OAS3, SERPING1, SHISA4
0.90625	0.692308	0.844444	6	EPSTI1, IFI27, IFITM3, RNF182, RSAD2, SERPING1
0.90625	0.692308	0.844444	6	EPSTI1, IFI27, OAS3, RNF182, SPATS2L, TRIM69
0.90625	0.692308	0.844444	6	EPSTI1, IFI44, OAS3, OLR1, RNF182, SHISA4
0.90625	0.692308	0.844444	6	GTF2H2C, HBA1, IFI27, IFI44, IFITM3, RSAD2
0.90625	0.692308	0.844444	6	GTF2H2C, HBA1, IFI27, IFI44, ISG15, SPATS2L
0.90625	0.692308	0.844444	6	GTF2H2C, HBA1, IFI27, IFI44L, RNF182, SERPING1
0.90625	0.692308	0.844444	6	GTF2H2C, HBA1, IFI44, RNF182, RSAD2, SERPING1
0.90625	0.692308	0.844444	6	GTF2H2C, IFI27, IFI44, IFI44L, RNF182, SERPING1
0.90625	0.692308	0.844444	6	GTF2H2C, IFI27, IFI44, IFI44L, RNF182, SPATS2L
0.90625	0.692308	0.844444	6	GTF2H2C, IFI27, IFI44, IFI44L, SERPING1, SHISA4
0.90625	0.692308	0.844444	6	GTF2H2C, IFI27, IFI44, ISG15, OAS3, RSAD2
0.90625	0.692308	0.844444	6	GTF2H2C, IFI27, IFI44, ISG15, RNF182, RSAD2
0.90625	0.692308	0.844444	6	GTF2H2C, IFI27, IFI44, NRIP2, OLR1, RNF182
0.90625	0.692308	0.844444	6	GTF2H2C, IFI27, IFI44, RNF182, RSAD2, SERPING1
0.90625	0.692308	0.844444	6	GTF2H2C, IFI27, IFI44, RSAD2, SERPING1, SHISA4
0.90625	0.692308	0.844444	6	GTF2H2C, IFI27, IFI44L, NRIP2, RNF182, RSAD2
0.90625	0.692308	0.844444	6	GTF2H2C, IFI27, IFITM3, ISG15, NRIP2, OLR1
0.90625	0.692308	0.844444	6	GTF2H2C, IFI27, IFITM3, NRIP2, OLR1, RSAD2
0.90625	0.692308	0.844444	6	GTF2H2C, IFI27, ISG15, NRIP2, OLR1, RNF182
0.90625	0.692308	0.844444	6	GTF2H2C, IFI27, ISG15, NRIP2, OLR1, RSAD2
0.90625	0.692308	0.844444	6	GTF2H2C, IFI27, NRIP2, OLR1, RNF182, RSAD2
0.90625	0.692308	0.844444	6	GTF2H2C, IFI27, NRIP2, OLR1, RNF182, SPATS2L
0.90625	0.692308	0.844444	6	GTF2H2C, IFI44, ISG15, OAS3, RSAD2, SERPING1
0.90625	0.692308	0.844444	6	HBA1, IFI27, IFI44, OLR1, RNF182, SHISA4
0.90625	0.692308	0.844444	6	HBA1, IFI27, IFI44L, OLR1, RNF182, SHISA4
0.90625	0.692308	0.844444	6	HBA1, IFI27, ISG15, RNF182, RSAD2, SPATS2L
0.90625	0.692308	0.844444	6	IFI27, IFI44, IFI44L, OLR1, RNF182, SHISA4
0.90625	0.692308	0.844444	6	IFI27, IFI44, IFITM3, OLR1, RNF182, SHISA4
0.90625	0.692308	0.844444	6	IFI27, IFI44, ISG15, OAS3, OLR1, RSAD2
0.90625	0.692308	0.844444	6	IFI27, IFI44, ISG15, OAS3, RNF182, SERPING1
0.90625	0.692308	0.844444	6	IFI27, IFI44, ISG15, OLR1, RNF182, SHISA4
0.90625	0.692308	0.844444	6	IFI27, IFI44, ISG15, RNF182, RSAD2, SPATS2L
0.90625	0.692308	0.844444	6	IFI27, IFI44, OAS3, OLR1, RNF182, SHISA4
0.90625	0.692308	0.844444	6	IFI27, IFI44, OAS3, RNF182, RSAD2, SPATS2L
0.90625	0.692308	0.844444	6	IFI27, IFI44, OLR1, RNF182, SERPING1, SHISA4
0.90625	0.692308	0.844444	6	IFI27, IFI44L, IFITM3, OLR1, RNF182, SHISA4
0.90625	0.692308	0.844444	6	IFI27, IFI44L, IFITM3, RNF182, RSAD2, SPATS2L
0.90625	0.692308	0.844444	6	IFI27, IFI44L, ISG15, OLR1, RNF182, SHISA4
0.9375	0.846154	0.911111	7	GTF2H2C, IFI27, IFI44L, IFITM3, NRIP2, RNF182, RSAD2
0.96875	0.692308	0.888889	7	EPSTI1, IFI27, IFITM3, OAS3, RNF182, SERPING1, SPATS2L
0.9375	0.769231	0.888889	7	CMPK2, EPSTI1, IFI27, IFI44, IFITM3, OAS3, RNF182
0.9375	0.769231	0.888889	7	CMPK2, GTF2H2C, IFI27, IFI44, ISG15, RNF182, RSAD2
0.9375	0.769231	0.888889	7	CMPK2, IFI27, IFITM3, ISG15, OAS3, RNF182, RSAD2
0.9375	0.769231	0.888889	7	EPSTI1, IFI27, IFI44L, IFITM3, OAS3, RNF182, SERPING1
0.9375	0.769231	0.888889	7	EPSTI1, IFI27, IFITM3, ISG15, OAS3, RNF182, SERPING1
0.9375	0.769231	0.888889	7	EPSTI1, IFI27, IFITM3, OAS3, RNF182, RSAD2, SERPING1
0.9375	0.769231	0.888889	7	GTF2H2C, IFI27, IFI44, IFI44L, IFITM3, NRIP2, RNF182
0.9375	0.769231	0.888889	7	GTF2H2C, IFI27, IFI44, IFITM3, NRIP2, OAS3, RNF182
0.9375	0.769231	0.888889	7	GTF2H2C, IFI27, IFI44, ISG15, RNF182, RSAD2, SERPING1
0.9375	0.769231	0.888889	7	GTF2H2C, IFI27, IFI44, NRIP2, OAS3, RNF182, RSAD2
0.90625	0.846154	0.888889	7	CMPK2, GTF2H2C, IFI27, IFI44, IFITM3, OAS3, RNF182
0.90625	0.846154	0.888889	7	CMPK2, GTF2H2C, IFI27, IFI44, ISG15, OAS3, RNF182
0.90625	0.846154	0.888889	7	CMPK2, GTF2H2C, IFI27, IFI44, NRIP2, OAS3, RNF182
0.90625	0.846154	0.888889	7	CMPK2, GTF2H2C, IFI27, IFI44L, NRIP2, OAS3, RNF182
0.90625	0.846154	0.888889	7	CMPK2, GTF2H2C, IFI27, IFI44L, NRIP2, RNF182, RSAD2
0.90625	0.846154	0.888889	7	CMPK2, GTF2H2C, IFI27, NRIP2, OAS3, RNF182, RSAD2
0.90625	0.846154	0.888889	7	EPSTI1, IFI27, IFITM3, ISG15, OAS3, RSAD2, SERPING1
0.90625	0.846154	0.888889	7	GTF2H2C, IFI27, IFI44, IFI44L, NRIP2, OAS3, RNF182
0.90625	0.846154	0.888889	7	GTF2H2C, IFI27, IFI44, ISG15, OAS3, RSAD2, SERPING1
0.90625	0.846154	0.888889	7	GTF2H2C, IFI27, IFI44L, IFITM3, NRIP2, OAS3, RNF182
0.90625	0.846154	0.888889	7	GTF2H2C, IFI27, IFI44L, ISG15, NRIP2, RNF182, RSAD2
0.90625	0.846154	0.888889	7	GTF2H2C, IFI27, IFI44L, NRIP2, OAS3, RNF182, RSAD2
0.90625	0.846154	0.888889	7	GTF2H2C, IFI27, IFI44L, NRIP2, OAS3, RNF182, SERPING1
0.90625	0.846154	0.888889	7	GTF2H2C, IFI27, IFITM3, ISG15, NRIP2, RNF182, RSAD2
0.90625	0.846154	0.888889	7	GTF2H2C, IFI27, IFITM3, NRIP2, OAS3, RNF182, RSAD2
0.90625	0.846154	0.888889	7	GTF2H2C, IFI27, ISG15, NRIP2, OAS3, RNF182, RSAD2
0.90625	0.846154	0.888889	7	HBA1, IFI27, IFI44L, ISG15, OAS3, RNF182, RSAD2
0.90625	0.846154	0.888889	7	IFI27, IFI44, IFI44L, IFITM3, ISG15, OAS3, RNF182
0.90625	0.846154	0.888889	7	IFI27, IFI44L, IFITM3, ISG15, OAS3, RNF182, RSAD2
0.9375	0.692308	0.866667	7	CMPK2, EPSTI1, IFI27, IFI44L, OLR1, RNF182, SHISA4
0.9375	0.692308	0.866667	7	EPSTI1, HBA1, IFI27, ISG15, OAS3, RNF182, SERPING1
0.9375	0.692308	0.866667	7	EPSTI1, IFI27, IFI44, OAS3, OLR1, RNF182, SHISA4
0.9375	0.692308	0.866667	7	EPSTI1, IFI27, IFI44, OAS3, RNF182, RSAD2, SERPING1
0.9375	0.692308	0.866667	7	EPSTI1, IFI27, IFI44, OLR1, RNF182, SERPING1, SHISA4
0.9375	0.692308	0.866667	7	EPSTI1, IFI27, IFI44L, OAS3, OLR1, RNF182, SHISA4
0.9375	0.692308	0.866667	7	EPSTI1, IFI27, ISG15, OAS3, RNF182, SPATS2L, TRIM69
0.9375	0.692308	0.866667	7	IFI27, IFI44L, ISG15, OLR1, RNF182, RSAD2, SHISA4
0.90625	0.769231	0.866667	7	CMPK2, GTF2H2C, HBA1, IFI27, IFI44, IFITM3, RNF182
0.90625	0.769231	0.866667	7	CMPK2, GTF2H2C, IFI27, IFI44, IFI44L, OAS3, RNF182
0.90625	0.769231	0.866667	7	CMPK2, GTF2H2C, IFI27, IFI44, IFITM3, RNF182, RSAD2
0.90625	0.769231	0.866667	7	CMPK2, GTF2H2C, IFI27, IFI44, ISG15, RSAD2, SERPING1
0.90625	0.769231	0.866667	7	CMPK2, GTF2H2C, IFI27, IFI44, OAS3, RNF182, RSAD2
0.90625	0.769231	0.866667	7	CMPK2, GTF2H2C, IFI27, IFI44, RNF182, RSAD2, SERPING1
0.90625	0.769231	0.866667	7	CMPK2, GTF2H2C, IFI27, IFI44L, IFITM3, OAS3, RNF182
0.90625	0.769231	0.866667	7	CMPK2, GTF2H2C, IFI27, IFI44L, ISG15, OAS3, RNF182
0.90625	0.769231	0.866667	7	CMPK2, GTF2H2C, IFI27, IFI44L, ISG15, RNF182, RSAD2
0.90625	0.769231	0.866667	7	CMPK2, GTF2H2C, IFI27, IFI44L, OAS3, RNF182, RSAD2
0.90625	0.769231	0.866667	7	CMPK2, GTF2H2C, IFI27, IFITM3, ISG15, RNF182, RSAD2
0.90625	0.769231	0.866667	7	CMPK2, HBA1, IFI27, IFI44, IFI44L, ISG15, RNF182
0.90625	0.769231	0.866667	7	CMPK2, HBA1, IFI27, IFITM3, ISG15, RNF182, RSAD2
0.90625	0.769231	0.866667	7	CMPK2, IFI27, IFI44, IFI44L, ISG15, OAS3, RNF182
0.90625	0.769231	0.866667	7	CMPK2, IFI27, IFI44, IFI44L, OAS3, RNF182, SPATS2L
0.90625	0.769231	0.866667	7	CMPK2, IFI27, IFI44, IFITM3, ISG15, OAS3, RNF182
0.90625	0.769231	0.866667	7	CMPK2, IFI27, IFI44L, IFITM3, ISG15, OAS3, RNF182
0.90625	0.769231	0.866667	7	CMPK2, IFI27, IFI44L, IFITM3, ISG15, RNF182, RSAD2
0.90625	0.769231	0.866667	7	CMPK2, IFI27, IFI44L, IFITM3, OAS3, RNF182, RSAD2
0.90625	0.769231	0.866667	7	CMPK2, IFI27, IFI44L, IFITM3, RNF182, RSAD2, SPATS2L
0.90625	0.769231	0.866667	7	CMPK2, IFI27, IFI44L, ISG15, OAS3, RNF182, RSAD2
0.90625	0.769231	0.866667	7	CMPK2, IFI27, IFI44L, ISG15, OAS3, RNF182, SPATS2L
0.90625	0.769231	0.866667	7	CMPK2, IFI27, IFITM3, ISG15, OAS3, RNF182, SPATS2L
0.90625	0.769231	0.866667	7	CMPK2, IFI27, IFITM3, ISG15, RNF182, RSAD2, SERPING1
0.90625	0.769231	0.866667	7	CMPK2, IFI27, IFITM3, ISG15, RNF182, RSAD2, SPATS2L
0.90625	0.769231	0.866667	7	CMPK2, IFI27, IFITM3, OAS3, RNF182, RSAD2, SERPING1
0.90625	0.769231	0.866667	7	EPSTI1, GTF2H2C, HBA1, IFI27, IFI44, ISG15, SERPING1
0.90625	0.769231	0.866667	7	EPSTI1, GTF2H2C, HBA1, IFI27, IFI44, NRIP2, RNF182
0.90625	0.769231	0.866667	7	EPSTI1, GTF2H2C, HBA1, IFI27, IFI44, OAS3, SERPING1
0.90625	0.769231	0.866667	7	EPSTI1, GTF2H2C, HBA1, IFITM3, OAS3, RNF182, SERPING1
0.90625	0.769231	0.866667	7	EPSTI1, GTF2H2C, HBA1, ISG15, OAS3, RNF182, SERPING1
0.90625	0.769231	0.866667	7	EPSTI1, GTF2H2C, HBA1, ISG15, RNF182, RSAD2, SERPING1
0.90625	0.769231	0.866667	7	EPSTI1, GTF2H2C, IFI27, IFI44, IFI44L, NRIP2, RNF182
0.90625	0.769231	0.866667	7	EPSTI1, GTF2H2C, IFI27, IFI44, IFITM3, NRIP2, RNF182
0.90625	0.769231	0.866667	7	EPSTI1, GTF2H2C, IFI27, IFI44, ISG15, NRIP2, RNF182
0.90625	0.769231	0.866667	7	EPSTI1, GTF2H2C, IFI27, IFI44, NRIP2, OAS3, RNF182
0.90625	0.769231	0.866667	7	EPSTI1, GTF2H2C, IFI27, IFI44, NRIP2, RNF182, SERPING1
0.90625	0.769231	0.866667	7	EPSTI1, GTF2H2C, IFI27, IFI44L, NRIP2, OAS3, RNF182
0.90625	0.769231	0.866667	7	EPSTI1, GTF2H2C, IFI27, IFITM3, ISG15, OAS3, SERPING1
0.90625	0.769231	0.866667	7	EPSTI1, GTF2H2C, IFI27, IFITM3, NRIP2, OAS3, RNF182
0.90625	0.769231	0.866667	7	EPSTI1, HBA1, IFI27, IFI44L, IFITM3, OAS3, RNF182
0.90625	0.769231	0.866667	7	EPSTI1, HBA1, IFI27, IFITM3, ISG15, OAS3, RNF182
0.90625	0.769231	0.866667	7	EPSTI1, HBA1, IFI27, IFITM3, ISG15, OAS3, SPATS2L
0.90625	0.769231	0.866667	7	EPSTI1, IFI27, IFI44, IFI44L, OAS3, RNF182, SERPING1
0.90625	0.769231	0.866667	7	EPSTI1, IFI27, IFI44, IFI44L, OAS3, RNF182, SPATS2L
0.90625	0.769231	0.866667	7	EPSTI1, IFI27, IFI44, IFITM3, OAS3, RNF182, SERPING1
0.90625	0.769231	0.866667	7	EPSTI1, IFI27, IFI44, IFITM3, OAS3, RNF182, SPATS2L
0.90625	0.769231	0.866667	7	EPSTI1, IFI27, IFI44L, ISG15, OAS3, RNF182, SERPING1
0.90625	0.769231	0.866667	7	EPSTI1, IFI27, IFITM3, ISG15, OAS3, RNF182, SPATS2L
0.90625	0.769231	0.866667	7	EPSTI1, IFI27, IFITM3, RNF182, RSAD2, SERPING1, SPATS2L
0.90625	0.769231	0.866667	7	GTF2H2C, HBA1, IFI27, IFI44, NRIP2, RNF182, RSAD2
0.90625	0.769231	0.866667	7	GTF2H2C, IFI27, IFI44, IFI44L, OAS3, RNF182, SERPING1
0.90625	0.769231	0.866667	7	GTF2H2C, IFI27, IFI44, IFITM3, NRIP2, OLR1, RNF182
0.90625	0.769231	0.866667	7	GTF2H2C, IFI27, IFI44, IFITM3, NRIP2, RNF182, RSAD2
0.90625	0.769231	0.866667	7	GTF2H2C, IFI27, IFI44, ISG15, NRIP2, OAS3, RNF182
0.90625	0.769231	0.866667	7	GTF2H2C, IFI27, IFI44, ISG15, NRIP2, RNF182, RSAD2
0.90625	0.769231	0.866667	7	GTF2H2C, IFI27, IFI44, NRIP2, OLR1, RNF182, RSAD2
0.90625	0.769231	0.866667	7	GTF2H2C, IFI27, IFI44, OAS3, RNF182, RSAD2, SERPING1
0.90625	0.769231	0.866667	7	GTF2H2C, IFI27, IFITM3, NRIP2, OLR1, RNF182, RSAD2
0.90625	0.769231	0.866667	7	HBA1, IFI27, IFI44, IFI44L, ISG15, OAS3, RNF182
0.90625	0.769231	0.866667	7	IFI27, IFI44, IFI44L, IFITM3, ISG15, RNF182, SPATS2L
0.90625	0.769231	0.866667	7	IFI27, IFI44, IFI44L, IFITM3, OAS3, RNF182, SPATS2L
0.90625	0.769231	0.866667	7	IFI27, IFI44, IFI44L, ISG15, OAS3, RNF182, RSAD2
0.90625	0.769231	0.866667	7	IFI27, IFI44, IFI44L, ISG15, OAS3, RNF182, SPATS2L
0.90625	0.769231	0.866667	7	IFI27, IFI44, IFITM3, ISG15, OAS3, RNF182, RSAD2
0.90625	0.769231	0.866667	7	IFI27, IFI44L, IFITM3, OAS3, RNF182, RSAD2, SPATS2L
0.875	0.846154	0.866667	7	CMPK2, EPSTI1, GTF2H2C, IFI27, ISG15, RSAD2, SERPING1
0.875	0.846154	0.866667	7	CMPK2, EPSTI1, IFI27, IFI44L, NRIP2, RSAD2, SERPING1
0.875	0.846154	0.866667	7	CMPK2, GTF2H2C, HBA1, IFI27, IFI44, NRIP2, RNF182
0.875	0.846154	0.866667	7	CMPK2, GTF2H2C, IFI27, IFI44, IFITM3, NRIP2, RNF182
0.875	0.846154	0.866667	7	CMPK2, GTF2H2C, IFI27, IFITM3, ISG15, OAS3, RNF182
0.875	0.846154	0.866667	7	CMPK2, GTF2H2C, IFI27, IFITM3, NRIP2, OAS3, RNF182
0.875	0.846154	0.866667	7	CMPK2, GTF2H2C, IFI27, IFITM3, OAS3, RNF182, RSAD2
0.875	0.846154	0.866667	7	CMPK2, GTF2H2C, IFI27, ISG15, NRIP2, OAS3, RNF182
0.875	0.846154	0.866667	7	CMPK2, GTF2H2C, IFI27, ISG15, OAS3, RNF182, RSAD2
0.875	0.846154	0.866667	7	EPSTI1, GTF2H2C, HBA1, NRIP2, OAS3, RNF182, SERPING1
0.875	0.846154	0.866667	7	EPSTI1, GTF2H2C, IFI27, IFI44, NRIP2, OAS3, SERPING1
0.875	0.846154	0.866667	7	EPSTI1, GTF2H2C, IFI44, NRIP2, OAS3, RNF182, SERPING1
0.875	0.846154	0.866667	7	EPSTI1, GTF2H2C, IFI44L, NRIP2, OAS3, RNF182, SERPING1
0.875	0.846154	0.866667	7	EPSTI1, GTF2H2C, NRIP2, OAS3, RNF182, SERPING1, SPATS2L
0.875	0.846154	0.866667	7	EPSTI1, IFI27, IFI44L, IFITM3, OAS3, RSAD2, SERPING1
0.875	0.846154	0.866667	7	EPSTI1, IFI27, IFI44L, NRIP2, RNF182, RSAD2, SPATS2L
0.875	0.846154	0.866667	7	GTF2H2C, HBA1, IFI27, IFI44, OAS3, RSAD2, SERPING1
0.875	0.846154	0.866667	7	GTF2H2C, HBA1, IFI27, IFI44L, NRIP2, OAS3, RNF182
0.875	0.846154	0.866667	7	GTF2H2C, HBA1, IFI27, NRIP2, OAS3, RNF182, SERPING1
0.875	0.846154	0.866667	7	GTF2H2C, IFI27, IFI44, IFI44L, IFITM3, OAS3, RNF182
0.875	0.846154	0.866667	7	GTF2H2C, IFI27, IFI44, IFI44L, ISG15, OAS3, SERPING1
0.875	0.846154	0.866667	7	GTF2H2C, IFI27, IFI44, IFI44L, OAS3, RSAD2, SERPING1
0.875	0.846154	0.866667	7	GTF2H2C, IFI27, IFI44, NRIP2, OAS3, RNF182, SERPING1
0.875	0.846154	0.866667	7	GTF2H2C, IFI27, IFI44L, IFITM3, NRIP2, RNF182, SERPING1
0.875	0.846154	0.866667	7	GTF2H2C, IFI27, IFI44L, ISG15, NRIP2, OAS3, RNF182
0.875	0.846154	0.866667	7	GTF2H2C, IFI27, IFITM3, NRIP2, OAS3, RNF182, SERPING1
0.875	0.846154	0.866667	7	GTF2H2C, IFI27, ISG15, NRIP2, OAS3, RSAD2, SERPING1
0.875	0.846154	0.866667	7	HBA1, IFI27, IFI44, IFI44L, IFITM3, ISG15, OAS3
0.875	0.846154	0.866667	7	HBA1, IFI27, IFI44L, IFITM3, OAS3, RNF182, RSAD2
0.875	0.846154	0.866667	7	IFI27, IFI44, IFI44L, NRIP2, OAS3, RNF182, SERPING1
0.875	0.846154	0.866667	7	IFI27, IFI44, IFITM3, ISG15, NRIP2, OAS3, RNF182
0.84375	0.923077	0.866667	7	GTF2H2C, IFI44, IFITM3, ISG15, NRIP2, RNF182, RSAD2
0.9375	0.615385	0.844444	7	EPSTI1, IFI27, IFITM3, RNF182, SERPING1, SPATS2L, TRIM69
0.9375	0.615385	0.844444	7	EPSTI1, IFI27, OAS3, OLR1, RNF182, RSAD2, SHISA4
0.9375	0.615385	0.844444	7	IFI27, IFI44, ISG15, OAS3, RNF182, RSAD2, SERPING1
0.90625	0.692308	0.844444	7	CMPK2, EPSTI1, HBA1, IFI27, IFI44, OAS3, RNF182
0.90625	0.692308	0.844444	7	CMPK2, EPSTI1, IFI27, IFI44, IFI44L, OAS3, RNF182
0.90625	0.692308	0.844444	7	CMPK2, EPSTI1, IFI27, IFITM3, OAS3, RNF182, RSAD2
0.90625	0.692308	0.844444	7	CMPK2, EPSTI1, IFI27, IFITM3, RNF182, RSAD2, SPATS2L
0.90625	0.692308	0.844444	7	CMPK2, EPSTI1, IFI27, ISG15, OLR1, RNF182, SHISA4
0.90625	0.692308	0.844444	7	CMPK2, EPSTI1, IFI27, OAS3, OLR1, RNF182, SHISA4
0.90625	0.692308	0.844444	7	CMPK2, GTF2H2C, HBA1, IFI27, IFI44, IFI44L, RNF182
0.90625	0.692308	0.844444	7	CMPK2, GTF2H2C, HBA1, IFI27, IFI44, OAS3, RNF182
0.90625	0.692308	0.844444	7	CMPK2, GTF2H2C, IFI27, IFI44, IFI44L, RNF182, RSAD2
0.90625	0.692308	0.844444	7	CMPK2, GTF2H2C, IFI27, IFI44, NRIP2, OLR1, RNF182
0.90625	0.692308	0.844444	7	CMPK2, GTF2H2C, IFI27, IFI44, RNF182, RSAD2, SPATS2L
0.90625	0.692308	0.844444	7	CMPK2, GTF2H2C, IFI27, IFI44L, IFITM3, RNF182, RSAD2
0.90625	0.692308	0.844444	7	CMPK2, IFI27, IFI44, IFI44L, ISG15, OLR1, RSAD2
0.90625	0.692308	0.844444	7	CMPK2, IFI27, IFI44, IFI44L, OAS3, OLR1, RSAD2
0.90625	0.692308	0.844444	7	CMPK2, IFI27, IFI44, IFITM3, ISG15, RNF182, RSAD2
0.90625	0.692308	0.844444	7	CMPK2, IFI27, IFI44, ISG15, OAS3, OLR1, RSAD2
0.90625	0.692308	0.844444	7	CMPK2, IFI27, IFI44, OAS3, OLR1, RNF182, SHISA4
0.90625	0.692308	0.844444	7	CMPK2, IFI27, IFI44, OAS3, RNF182, RSAD2, SERPING1
0.90625	0.692308	0.844444	7	CMPK2, IFI27, IFI44, OLR1, RNF182, RSAD2, SHISA4
0.90625	0.692308	0.844444	7	CMPK2, IFI27, IFI44L, ISG15, RNF182, RSAD2, SPATS2L
0.90625	0.692308	0.844444	7	CMPK2, IFI27, IFI44L, OAS3, RNF182, RSAD2, SERPING1
0.90625	0.692308	0.844444	7	CMPK2, IFI27, IFI44L, OLR1, RNF182, RSAD2, SHISA4
0.90625	0.692308	0.844444	7	EPSTI1, GTF2H2C, HBA1, IFI44, IFITM3, OLR1, SHISA4
0.90625	0.692308	0.844444	7	EPSTI1, GTF2H2C, HBA1, IFI44, OLR1, RSAD2, SHISA4
0.90625	0.692308	0.844444	7	EPSTI1, GTF2H2C, HBA1, IFI44L, IFITM3, OLR1, SHISA4
0.90625	0.692308	0.844444	7	EPSTI1, GTF2H2C, HBA1, IFITM3, OLR1, RSAD2, SHISA4
0.90625	0.692308	0.844444	7	EPSTI1, GTF2H2C, IFI27, IFI44, NRIP2, RNF182, SPATS2L
0.90625	0.692308	0.844444	7	EPSTI1, HBA1, IFI27, IFI44, ISG15, RNF182, RSAD2
0.90625	0.692308	0.844444	7	EPSTI1, HBA1, IFI27, IFI44, OAS3, RNF182, RSAD2
0.90625	0.692308	0.844444	7	EPSTI1, HBA1, IFI27, IFI44L, OAS3, RNF182, RSAD2
0.90625	0.692308	0.844444	7	EPSTI1, HBA1, IFI27, IFI44L, OAS3, RNF182, SERPING1
0.90625	0.692308	0.844444	7	EPSTI1, HBA1, IFI27, IFITM3, ISG15, RNF182, RSAD2
0.90625	0.692308	0.844444	7	EPSTI1, HBA1, IFI27, ISG15, OAS3, RNF182, RSAD2
0.90625	0.692308	0.844444	7	EPSTI1, HBA1, IFI27, OAS3, RNF182, SERPING1, SPATS2L
0.90625	0.692308	0.844444	7	EPSTI1, IFI27, IFI44, IFI44L, OLR1, RNF182, SHISA4
0.90625	0.692308	0.844444	7	EPSTI1, IFI27, IFI44, IFITM3, ISG15, RNF182, RSAD2
0.90625	0.692308	0.844444	7	EPSTI1, IFI27, IFI44, IFITM3, OAS3, RNF182, RSAD2
0.90625	0.692308	0.844444	7	EPSTI1, IFI27, IFI44, ISG15, OAS3, RNF182, RSAD2
0.90625	0.692308	0.844444	7	EPSTI1, IFI27, IFI44L, IFITM3, OLR1, RNF182, SHISA4
0.90625	0.692308	0.844444	7	EPSTI1, IFI27, IFI44L, IFITM3, RNF182, SERPING1, SPATS2L
0.90625	0.692308	0.844444	7	EPSTI1, IFI27, IFI44L, OAS3, RNF182, RSAD2, SERPING1
0.90625	0.692308	0.844444	7	EPSTI1, IFI27, IFI44L, OAS3, RNF182, SERPING1, SPATS2L
0.90625	0.692308	0.844444	7	EPSTI1, IFI27, IFI44L, OLR1, RNF182, SERPING1, SHISA4
0.90625	0.692308	0.844444	7	EPSTI1, IFI27, IFITM3, ISG15, OAS3, SERPING1, SHISA4
0.90625	0.692308	0.844444	7	EPSTI1, IFI27, IFITM3, OAS3, OLR1, RNF182, RSAD2
0.90625	0.692308	0.844444	7	EPSTI1, IFI27, IFITM3, OAS3, OLR1, RNF182, SHISA4
0.90625	0.692308	0.844444	7	EPSTI1, IFI27, IFITM3, OAS3, OLR1, RSAD2, SHISA4
0.90625	0.692308	0.844444	7	EPSTI1, IFI27, IFITM3, OAS3, RNF182, SERPING1, SHISA4
0.90625	0.692308	0.844444	7	EPSTI1, IFI27, IFITM3, OLR1, RNF182, RSAD2, SHISA4
0.90625	0.692308	0.844444	7	EPSTI1, IFI27, IFITM3, OLR1, RNF182, SERPING1, SHISA4
0.90625	0.692308	0.844444	7	EPSTI1, IFI27, ISG15, OAS3, OLR1, RNF182, SHISA4
0.90625	0.692308	0.844444	7	EPSTI1, IFI27, ISG15, OAS3, RNF182, RSAD2, SERPING1
0.90625	0.692308	0.844444	7	EPSTI1, IFI27, ISG15, OAS3, RNF182, SERPING1, SPATS2L
0.90625	0.692308	0.844444	7	EPSTI1, IFI27, OAS3, OLR1, RNF182, SERPING1, SHISA4
0.90625	0.692308	0.844444	7	EPSTI1, IFI27, OLR1, RNF182, RSAD2, SERPING1, SHISA4
0.90625	0.692308	0.844444	7	GTF2H2C, HBA1, IFI27, IFI44, IFI44L, RNF182, SERPING1
0.90625	0.692308	0.844444	7	GTF2H2C, HBA1, IFI27, IFI44, IFITM3, RNF182, SERPING1
0.90625	0.692308	0.844444	7	GTF2H2C, HBA1, IFI27, IFI44, ISG15, RNF182, RSAD2
0.90625	0.692308	0.844444	7	GTF2H2C, HBA1, IFI27, IFI44, ISG15, RSAD2, SPATS2L
0.90625	0.692308	0.844444	7	GTF2H2C, HBA1, IFI27, IFI44, NRIP2, OLR1, RNF182
0.9375	0.846154	0.911111	8	GTF2H2C, IFI27, IFI44, IFI44L, IFITM3, NRIP2, OAS3, RNF182
0.9375	0.846154	0.911111	8	GTF2H2C, IFI27, IFI44L, IFITM3, NRIP2, OAS3, RNF182, RSAD2
0.90625	0.846154	0.888889	8	CMPK2, GTF2H2C, IFI27, IFI44, IFITM3, NRIP2, OAS3, RNF182
0.90625	0.846154	0.888889	8	CMPK2, GTF2H2C, IFI27, IFI44, IFITM3, OAS3, RNF182, RSAD2
0.90625	0.846154	0.888889	8	CMPK2, GTF2H2C, IFI27, IFI44L, ISG15, OAS3, RNF182, RSAD2
0.90625	0.846154	0.888889	8	GTF2H2C, HBA1, IFI27, IFI44, NRIP2, OAS3, RNF182, RSAD2
0.90625	0.846154	0.888889	8	GTF2H2C, IFI27, IFI44, IFI44L, IFITM3, NRIP2, RNF182, RSAD2
0.90625	0.846154	0.888889	8	GTF2H2C, IFI27, IFI44, IFI44L, ISG15, NRIP2, OAS3, RNF182
0.90625	0.846154	0.888889	8	GTF2H2C, IFI27, IFI44, IFI44L, ISG15, NRIP2, RNF182, RSAD2
0.90625	0.846154	0.888889	8	GTF2H2C, IFI27, IFI44, IFITM3, ISG15, NRIP2, OAS3, RNF182
0.90625	0.846154	0.888889	8	GTF2H2C, IFI27, IFI44, IFITM3, NRIP2, OAS3, RNF182, RSAD2
0.90625	0.846154	0.888889	8	GTF2H2C, IFI27, IFI44, ISG15, NRIP2, OAS3, RNF182, RSAD2
0.90625	0.846154	0.888889	8	GTF2H2C, IFI27, IFI44, ISG15, OAS3, RNF182, RSAD2, SERPING1
0.90625	0.846154	0.888889	8	GTF2H2C, IFI27, IFI44L, IFITM3, ISG15, NRIP2, OAS3, RNF182
0.90625	0.846154	0.888889	8	GTF2H2C, IFI27, IFI44L, IFITM3, ISG15, NRIP2, RNF182, RSAD2
0.90625	0.846154	0.888889	8	GTF2H2C, IFI27, IFI44L, ISG15, NRIP2, OAS3, RNF182, RSAD2
0.90625	0.846154	0.888889	8	GTF2H2C, IFI27, IFITM3, ISG15, NRIP2, OAS3, RNF182, RSAD2
0.9375	0.692308	0.866667	8	EPSTI1, HBA1, IFI27, IFI44, IFITM3, OAS3, RNF182, RSAD2
0.9375	0.692308	0.866667	8	EPSTI1, IFI27, IFI44, IFI44L, OAS3, OLR1, RNF182, SHISA4
0.9375	0.692308	0.866667	8	EPSTI1, IFI27, IFI44, IFI44L, OLR1, RNF182, SERPING1, SHISA4
0.9375	0.692308	0.866667	8	EPSTI1, IFI27, IFI44, IFITM3, OAS3, RNF182, RSAD2, SERPING1
0.9375	0.692308	0.866667	8	EPSTI1, IFI27, IFI44, OLR1, RNF182, RSAD2, SERPING1, SHISA4
0.9375	0.692308	0.866667	8	EPSTI1, IFI27, IFITM3, ISG15, OAS3, RNF182, RSAD2, SPATS2L
0.9375	0.692308	0.866667	8	EPSTI1, IFI27, IFITM3, OAS3, OLR1, RNF182, RSAD2, SHISA4
0.90625	0.769231	0.866667	8	CMPK2, EPSTI1, HBA1, IFI27, IFI44, IFI44L, OAS3, RNF182
0.90625	0.769231	0.866667	8	CMPK2, EPSTI1, IFI27, IFITM3, OAS3, RNF182, RSAD2, SPATS2L
0.90625	0.769231	0.866667	8	CMPK2, GTF2H2C, HBA1, IFI27, IFI44, IFI44L, IFITM3, RNF182
0.90625	0.769231	0.866667	8	CMPK2, GTF2H2C, HBA1, IFI27, IFI44, OAS3, RNF182, RSAD2
0.90625	0.769231	0.866667	8	CMPK2, GTF2H2C, IFI27, IFI44, IFI44L, IFITM3, OAS3, RNF182
0.90625	0.769231	0.866667	8	CMPK2, GTF2H2C, IFI27, IFI44, IFI44L, IFITM3, RNF182, RSAD2
0.90625	0.769231	0.866667	8	CMPK2, GTF2H2C, IFI27, IFI44, IFI44L, OAS3, RNF182, RSAD2
0.90625	0.769231	0.866667	8	CMPK2, GTF2H2C, IFI27, IFI44, IFI44L, RNF182, RSAD2, SERPING1
0.90625	0.769231	0.866667	8	CMPK2, GTF2H2C, IFI27, IFI44, IFITM3, ISG15, OAS3, RNF182
0.90625	0.769231	0.866667	8	CMPK2, GTF2H2C, IFI27, IFI44, IFITM3, ISG15, RNF182, RSAD2
0.90625	0.769231	0.866667	8	CMPK2, GTF2H2C, IFI27, IFI44, ISG15, OAS3, RNF182, RSAD2
0.90625	0.769231	0.866667	8	CMPK2, GTF2H2C, IFI27, IFI44, ISG15, OAS3, RSAD2, SERPING1
0.90625	0.769231	0.866667	8	CMPK2, GTF2H2C, IFI27, IFI44, ISG15, RNF182, RSAD2, SERPING1
0.90625	0.769231	0.866667	8	CMPK2, GTF2H2C, IFI27, IFI44, OAS3, RNF182, RSAD2, SERPING1
0.90625	0.769231	0.866667	8	CMPK2, GTF2H2C, IFI27, IFI44L, IFITM3, ISG15, OAS3, RNF182
0.90625	0.769231	0.866667	8	CMPK2, GTF2H2C, IFI27, IFI44L, IFITM3, ISG15, RNF182, RSAD2
0.90625	0.769231	0.866667	8	CMPK2, GTF2H2C, IFI27, IFI44L, IFITM3, OAS3, RNF182, RSAD2
0.90625	0.769231	0.866667	8	CMPK2, IFI27, IFI44, IFI44L, IFITM3, ISG15, OAS3, RNF182
0.90625	0.769231	0.866667	8	CMPK2, IFI27, IFI44, IFI44L, ISG15, OAS3, RNF182, SERPING1
0.90625	0.769231	0.866667	8	CMPK2, IFI27, IFI44, ISG15, OAS3, RNF182, RSAD2, SERPING1
0.90625	0.769231	0.866667	8	CMPK2, IFI27, IFI44L, IFITM3, ISG15, OAS3, RNF182, RSAD2
0.90625	0.769231	0.866667	8	CMPK2, IFI27, IFI44L, IFITM3, ISG15, RNF182, RSAD2, SERPING1
0.90625	0.769231	0.866667	8	CMPK2, IFI27, IFI44L, IFITM3, OAS3, RNF182, RSAD2, SPATS2L
0.90625	0.769231	0.866667	8	CMPK2, IFI27, IFI44L, ISG15, OAS3, RNF182, RSAD2, SPATS2L
0.90625	0.769231	0.866667	8	CMPK2, IFI27, IFI44L, ISG15, OAS3, RNF182, SPATS2L, TRIM69
0.90625	0.769231	0.866667	8	CMPK2, IFI27, IFITM3, ISG15, OAS3, RNF182, RSAD2, SPATS2L
0.90625	0.769231	0.866667	8	EPSTI1, GTF2H2C, HBA1, IFI27, IFI44, NRIP2, OAS3, RNF182
0.90625	0.769231	0.866667	8	EPSTI1, GTF2H2C, HBA1, IFI27, IFI44, NRIP2, RNF182, SERPING1
0.90625	0.769231	0.866667	8	EPSTI1, GTF2H2C, HBA1, IFI27, IFI44L, NRIP2, OAS3, RNF182
0.90625	0.769231	0.866667	8	EPSTI1, GTF2H2C, HBA1, IFI27, IFITM3, NRIP2, OAS3, RNF182
0.90625	0.769231	0.866667	8	EPSTI1, GTF2H2C, HBA1, IFI27, ISG15, NRIP2, OAS3, RNF182
0.90625	0.769231	0.866667	8	EPSTI1, GTF2H2C, IFI27, IFI44, IFI44L, NRIP2, OAS3, RNF182
0.90625	0.769231	0.866667	8	EPSTI1, GTF2H2C, IFI27, IFI44, IFITM3, NRIP2, OAS3, RNF182
0.90625	0.769231	0.866667	8	EPSTI1, GTF2H2C, IFI27, IFI44L, IFITM3, NRIP2, OAS3, RNF182
0.90625	0.769231	0.866667	8	EPSTI1, GTF2H2C, IFI27, IFITM3, NRIP2, OAS3, RNF182, SPATS2L
0.90625	0.769231	0.866667	8	EPSTI1, IFI27, IFI44, IFI44L, IFITM3, OAS3, RNF182, SERPING1
0.90625	0.769231	0.866667	8	EPSTI1, IFI27, IFI44, IFI44L, IFITM3, OAS3, RNF182, SPATS2L
0.90625	0.769231	0.866667	8	EPSTI1, IFI27, IFI44L, IFITM3, ISG15, OAS3, RNF182, SERPING1
0.90625	0.769231	0.866667	8	EPSTI1, IFI27, IFI44L, IFITM3, OAS3, RNF182, RSAD2, SERPING1
0.90625	0.769231	0.866667	8	EPSTI1, IFI27, IFITM3, ISG15, OAS3, RNF182, RSAD2, SERPING1
0.90625	0.769231	0.866667	8	EPSTI1, IFI27, IFITM3, ISG15, OAS3, RNF182, SPATS2L, TRIM69
0.90625	0.769231	0.866667	8	GTF2H2C, IFI27, IFI44, IFI44L, IFITM3, ISG15, NRIP2, RNF182
0.90625	0.769231	0.866667	8	GTF2H2C, IFI27, IFI44, IFI44L, IFITM3, OAS3, RNF182, SERPING1
0.90625	0.769231	0.866667	8	GTF2H2C, IFI27, IFI44, IFI44L, IFITM3, RNF182, RSAD2, SERPING1
0.90625	0.769231	0.866667	8	GTF2H2C, IFI27, IFI44, IFI44L, ISG15, RNF182, RSAD2, SERPING1
0.90625	0.769231	0.866667	8	GTF2H2C, IFI27, IFI44, IFI44L, NRIP2, OAS3, RNF182, RSAD2
0.90625	0.769231	0.866667	8	GTF2H2C, IFI27, IFI44, IFI44L, OAS3, RNF182, RSAD2, SERPING1
0.90625	0.769231	0.866667	8	GTF2H2C, IFI27, IFI44, IFITM3, ISG15, NRIP2, OLR1, RNF182
0.90625	0.769231	0.866667	8	GTF2H2C, IFI27, IFI44, IFITM3, ISG15, NRIP2, RNF182, RSAD2
0.90625	0.769231	0.866667	8	GTF2H2C, IFI27, IFI44, IFITM3, ISG15, RNF182, RSAD2, SERPING1
0.90625	0.769231	0.866667	8	GTF2H2C, IFI27, IFI44, IFITM3, NRIP2, OAS3, OLR1, RNF182
0.90625	0.769231	0.866667	8	GTF2H2C, IFI27, IFI44, IFITM3, NRIP2, OAS3, RNF182, SPATS2L
0.90625	0.769231	0.866667	8	GTF2H2C, IFI27, IFI44, IFITM3, NRIP2, OLR1, RNF182, RSAD2
0.90625	0.769231	0.866667	8	GTF2H2C, IFI27, IFI44, IFITM3, OAS3, RNF182, RSAD2, SERPING1
0.90625	0.769231	0.866667	8	GTF2H2C, IFI27, IFITM3, NRIP2, OAS3, OLR1, RNF182, RSAD2
0.90625	0.769231	0.866667	8	HBA1, IFI27, IFI44, IFI44L, ISG15, OAS3, RNF182, SPATS2L
0.90625	0.769231	0.866667	8	HBA1, IFI27, IFI44L, ISG15, OAS3, RNF182, RSAD2, SPATS2L
0.90625	0.769231	0.866667	8	IFI27, IFI44, IFI44L, IFITM3, ISG15, OAS3, RNF182, RSAD2
0.90625	0.769231	0.866667	8	IFI27, IFI44, IFI44L, IFITM3, ISG15, OAS3, RNF182, SPATS2L
0.875	0.846154	0.866667	8	CMPK2, GTF2H2C, IFI27, IFI44, IFI44L, NRIP2, OAS3, RNF182
0.875	0.846154	0.866667	8	CMPK2, GTF2H2C, IFI27, IFI44, IFITM3, NRIP2, RNF182, RSAD2
0.875	0.846154	0.866667	8	CMPK2, GTF2H2C, IFI27, IFI44, NRIP2, OAS3, RNF182, RSAD2
0.875	0.846154	0.866667	8	CMPK2, GTF2H2C, IFI27, IFI44L, IFITM3, NRIP2, OAS3, RNF182
0.875	0.846154	0.866667	8	CMPK2, GTF2H2C, IFI27, IFI44L, IFITM3, NRIP2, RNF182, RSAD2
0.875	0.846154	0.866667	8	CMPK2, GTF2H2C, IFI27, IFI44L, ISG15, NRIP2, OAS3, RNF182
0.875	0.846154	0.866667	8	CMPK2, GTF2H2C, IFI27, IFI44L, NRIP2, OAS3, RNF182, RSAD2
0.875	0.846154	0.866667	8	CMPK2, GTF2H2C, IFI27, IFITM3, ISG15, NRIP2, OAS3, RNF182
0.875	0.846154	0.866667	8	CMPK2, GTF2H2C, IFI27, IFITM3, ISG15, OAS3, RNF182, RSAD2
0.875	0.846154	0.866667	8	CMPK2, GTF2H2C, IFI27, IFITM3, NRIP2, OAS3, RNF182, RSAD2
0.875	0.846154	0.866667	8	CMPK2, HBA1, IFI27, IFI44, NRIP2, OAS3, RNF182, RSAD2
0.875	0.846154	0.866667	8	EPSTI1, IFI27, IFI44L, IFITM3, ISG15, OAS3, RSAD2, SERPING1
0.875	0.846154	0.866667	8	GTF2H2C, HBA1, IFI27, IFI44, IFI44L, NRIP2, OAS3, RNF182
0.875	0.846154	0.866667	8	GTF2H2C, HBA1, IFI27, IFI44, IFI44L, NRIP2, RNF182, RSAD2
0.875	0.846154	0.866667	8	GTF2H2C, HBA1, IFI27, IFI44, IFI44L, OAS3, RSAD2, SERPING1
0.875	0.846154	0.866667	8	GTF2H2C, HBA1, IFI27, IFI44, IFITM3, NRIP2, OAS3, RNF182
0.875	0.846154	0.866667	8	GTF2H2C, HBA1, IFI27, IFI44, ISG15, NRIP2, OAS3, RNF182
0.875	0.846154	0.866667	8	GTF2H2C, IFI27, IFI44, IFI44L, IFITM3, ISG15, OAS3, RNF182
0.875	0.846154	0.866667	8	GTF2H2C, IFI27, IFI44, IFI44L, IFITM3, ISG15, OAS3, RSAD2
0.875	0.846154	0.866667	8	GTF2H2C, IFI27, IFI44, IFI44L, ISG15, OAS3, RSAD2, SERPING1
0.875	0.846154	0.866667	8	GTF2H2C, IFI27, IFI44, IFITM3, ISG15, OAS3, RNF182, RSAD2
0.875	0.846154	0.866667	8	GTF2H2C, IFI27, IFI44, IFITM3, NRIP2, RNF182, RSAD2, SERPING1
0.875	0.846154	0.866667	8	GTF2H2C, IFI27, IFI44L, IFITM3, NRIP2, OAS3, RNF182, SERPING1
0.875	0.846154	0.866667	8	GTF2H2C, IFI27, IFI44L, IFITM3, NRIP2, RNF182, RSAD2, SERPING1
0.875	0.846154	0.866667	8	GTF2H2C, IFI27, IFI44L, NRIP2, OAS3, RNF182, RSAD2, SERPING1
0.875	0.846154	0.866667	8	HBA1, IFI27, IFI44L, IFITM3, ISG15, OAS3, RNF182, RSAD2
0.875	0.846154	0.866667	8	IFI27, IFI44, IFI44L, IFITM3, ISG15, NRIP2, OAS3, SERPING1
0.875	0.846154	0.866667	8	IFI27, IFI44, IFI44L, IFITM3, NRIP2, OAS3, RNF182, SERPING1
0.84375	0.923077	0.866667	8	GTF2H2C, IFI44, IFI44L, IFITM3, ISG15, NRIP2, RNF182, RSAD2
0.9375	0.615385	0.844444	8	CMPK2, EPSTI1, IFI27, IFI44, OAS3, RNF182, RSAD2, SERPING1
0.9375	0.615385	0.844444	8	EPSTI1, IFI27, IFI44, OAS3, OLR1, RNF182, RSAD2, SHISA4
0.9375	0.615385	0.844444	8	EPSTI1, IFI27, IFI44L, OAS3, OLR1, RNF182, RSAD2, SHISA4
0.90625	0.692308	0.844444	8	CMPK2, EPSTI1, GTF2H2C, HBA1, IFI44, RNF182, RSAD2, SERPING1
0.90625	0.692308	0.844444	8	CMPK2, EPSTI1, GTF2H2C, HBA1, OAS3, RNF182, RSAD2, SERPING1
0.90625	0.692308	0.844444	8	CMPK2, EPSTI1, IFI27, IFI44, IFI44L, OLR1, RNF182, SHISA4
0.90625	0.692308	0.844444	8	CMPK2, EPSTI1, IFI27, IFI44, ISG15, OLR1, RNF182, SHISA4
0.90625	0.692308	0.844444	8	CMPK2, EPSTI1, IFI27, IFI44, OAS3, OLR1, RNF182, SHISA4
0.90625	0.692308	0.844444	8	CMPK2, EPSTI1, IFI27, IFI44L, IFITM3, OAS3, RNF182, RSAD2
0.90625	0.692308	0.844444	8	CMPK2, EPSTI1, IFI27, IFI44L, ISG15, OLR1, RNF182, SHISA4
0.90625	0.692308	0.844444	8	CMPK2, EPSTI1, IFI27, IFI44L, OAS3, OLR1, RNF182, SHISA4
0.90625	0.692308	0.844444	8	CMPK2, EPSTI1, IFI27, IFITM3, OAS3, RNF182, RSAD2, SERPING1
0.90625	0.692308	0.844444	8	CMPK2, EPSTI1, IFI27, IFITM3, OLR1, RNF182, RSAD2, SHISA4
0.90625	0.692308	0.844444	8	CMPK2, EPSTI1, IFI27, ISG15, OAS3, OLR1, RNF182, SHISA4
0.90625	0.692308	0.844444	8	CMPK2, GTF2H2C, HBA1, IFI27, IFI44, IFITM3, RNF182, RSAD2
0.90625	0.692308	0.844444	8	CMPK2, GTF2H2C, HBA1, IFI27, IFI44, ISG15, RNF182, RSAD2
0.90625	0.692308	0.844444	8	CMPK2, GTF2H2C, IFI27, IFI44, IFI44L, ISG15, OAS3, RNF182
0.90625	0.692308	0.844444	8	CMPK2, GTF2H2C, IFI27, IFI44, IFI44L, ISG15, RNF182, RSAD2
0.90625	0.692308	0.844444	8	CMPK2, GTF2H2C, IFI27, IFI44, IFI44L, OAS3, RNF182, SPATS2L
0.90625	0.692308	0.844444	8	CMPK2, GTF2H2C, IFI27, IFI44, IFI44L, RNF182, RSAD2, SPATS2L
0.90625	0.692308	0.844444	8	CMPK2, GTF2H2C, IFI27, IFI44, OAS3, RNF182, RSAD2, SPATS2L
0.90625	0.692308	0.844444	8	CMPK2, GTF2H2C, IFI27, ISG15, NRIP2, OLR1, RNF182, RSAD2
0.90625	0.692308	0.844444	8	CMPK2, IFI27, IFI44, IFI44L, IFITM3, ISG15, RNF182, RSAD2
0.90625	0.692308	0.844444	8	CMPK2, IFI27, IFI44, IFI44L, ISG15, OAS3, OLR1, RSAD2
0.90625	0.692308	0.844444	8	CMPK2, IFI27, IFI44, IFI44L, OAS3, RNF182, RSAD2, SERPING1
0.90625	0.692308	0.844444	8	CMPK2, IFI27, IFI44, IFITM3, ISG15, OAS3, RNF182, RSAD2
0.90625	0.692308	0.844444	8	CMPK2, IFI27, IFI44, OAS3, OLR1, RNF182, RSAD2, SHISA4
0.90625	0.692308	0.844444	8	CMPK2, IFI27, IFI44L, ISG15, OLR1, RNF182, RSAD2, SHISA4
0.90625	0.692308	0.844444	8	CMPK2, IFI27, IFI44L, OAS3, OLR1, RNF182, RSAD2, SHISA4
0.90625	0.692308	0.844444	8	EPSTI1, GTF2H2C, HBA1, IFI27, IFI44, NRIP2, RNF182, SPATS2L
0.90625	0.692308	0.844444	8	EPSTI1, GTF2H2C, HBA1, IFI44, IFI44L, IFITM3, OLR1, SHISA4
0.90625	0.692308	0.844444	8	EPSTI1, GTF2H2C, HBA1, IFI44, IFITM3, OLR1, RSAD2, SHISA4
0.90625	0.692308	0.844444	8	EPSTI1, GTF2H2C, HBA1, IFI44, ISG15, RNF182, RSAD2, SERPING1
0.90625	0.692308	0.844444	8	EPSTI1, GTF2H2C, HBA1, IFI44L, IFITM3, OLR1, RSAD2, SHISA4
0.90625	0.692308	0.844444	8	EPSTI1, HBA1, IFI27, IFI44, IFI44L, OAS3, RNF182, RSAD2
0.90625	0.692308	0.844444	8	EPSTI1, HBA1, IFI27, IFI44, ISG15, OAS3, RNF182, RSAD2
0.90625	0.692308	0.844444	8	EPSTI1, HBA1, IFI27, IFI44, OAS3, RNF182, RSAD2, SPATS2L
0.90625	0.692308	0.844444	8	EPSTI1, HBA1, IFI27, IFI44L, ISG15, OAS3, RNF182, SERPING1
0.90625	0.692308	0.844444	8	EPSTI1, HBA1, IFI27, IFITM3, ISG15, OAS3, RNF182, RSAD2
0.90625	0.692308	0.844444	8	EPSTI1, HBA1, IFI27, IFITM3, ISG15, OAS3, RNF182, SERPING1
0.90625	0.692308	0.844444	8	EPSTI1, HBA1, IFI27, IFITM3, ISG15, RNF182, RSAD2, SPATS2L
0.90625	0.692308	0.844444	8	EPSTI1, HBA1, IFI27, ISG15, OAS3, RNF182, SERPING1, SPATS2L
0.90625	0.692308	0.844444	8	EPSTI1, IFI27, IFI44, IFI44L, OAS3, RNF182, RSAD2, SERPING1
0.90625	0.692308	0.844444	8	EPSTI1, IFI27, IFI44, IFITM3, OAS3, OLR1, RNF182, SHISA4
0.90625	0.692308	0.844444	8	EPSTI1, IFI27, IFI44, ISG15, OAS3, OLR1, RNF182, SHISA4
0.90625	0.692308	0.844444	8	EPSTI1, IFI27, IFI44, ISG15, OAS3, RNF182, RSAD2, SERPING1
0.90625	0.692308	0.844444	8	EPSTI1, IFI27, IFI44, OAS3, OLR1, RNF182, SERPING1, SHISA4
0.90625	0.692308	0.844444	8	EPSTI1, IFI27, IFI44L, IFITM3, OAS3, OLR1, RNF182, SHISA4
0.90625	0.692308	0.844444	8	EPSTI1, IFI27, IFI44L, IFITM3, OAS3, RNF182, SERPING1, SPATS2L
0.90625	0.692308	0.844444	8	EPSTI1, IFI27, IFI44L, IFITM3, OLR1, RNF182, RSAD2, SHISA4
0.90625	0.692308	0.844444	8	EPSTI1, IFI27, IFI44L, ISG15, OAS3, OLR1, RNF182, SHISA4
0.90625	0.692308	0.844444	8	EPSTI1, IFI27, IFI44L, ISG15, OLR1, RNF182, SERPING1, SHISA4
0.90625	0.692308	0.844444	8	EPSTI1, IFI27, IFI44L, OAS3, OLR1, RNF182, SERPING1, SHISA4
0.90625	0.692308	0.844444	8	EPSTI1, IFI27, IFI44L, OLR1, RNF182, RSAD2, SERPING1, SHISA4
0.90625	0.692308	0.844444	8	EPSTI1, IFI27, IFI44L, OLR1, RNF182, RSAD2, SHISA4, SPATS2L
0.90625	0.692308	0.844444	8	EPSTI1, IFI27, IFITM3, ISG15, OAS3, RNF182, SERPING1, SPATS2L
0.90625	0.692308	0.844444	8	EPSTI1, IFI27, ISG15, OLR1, RNF182, RSAD2, SERPING1, SHISA4
0.90625	0.692308	0.844444	8	EPSTI1, IFI27, OAS3, OLR1, RNF182, RSAD2, SERPING1, SHISA4
0.90625	0.692308	0.844444	8	GTF2H2C, HBA1, IFI27, IFI44, IFI44L, IFITM3, RNF182, SERPING1
0.90625	0.692308	0.844444	8	GTF2H2C, HBA1, IFI27, IFI44, IFI44L, OAS3, RNF182, SERPING1
0.90625	0.692308	0.844444	8	GTF2H2C, HBA1, IFI27, IFI44, IFI44L, RNF182, RSAD2, SERPING1
0.90625	0.692308	0.844444	8	GTF2H2C, HBA1, IFI44, IFI44L, OAS3, RNF182, RSAD2, SERPING1
0.90625	0.692308	0.844444	8	GTF2H2C, IFI27, IFI44, IFI44L, IFITM3, ISG15, RNF182, SERPING1
0.90625	0.692308	0.844444	8	GTF2H2C, IFI27, IFI44, IFI44L, IFITM3, NRIP2, OLR1, RNF182
0.90625	0.692308	0.844444	8	GTF2H2C, IFI27, IFI44, IFI44L, ISG15, OAS3, RNF182, SPATS2L
0.90625	0.692308	0.844444	8	GTF2H2C, IFI27, IFI44, IFI44L, ISG15, RNF182, RSAD2, SPATS2L
0.90625	0.692308	0.844444	8	GTF2H2C, IFI27, IFI44, IFI44L, OAS3, RNF182, RSAD2, SPATS2L
0.90625	0.692308	0.844444	8	GTF2H2C, IFI27, IFI44, ISG15, NRIP2, OAS3, OLR1, RNF182
0.90625	0.692308	0.844444	8	GTF2H2C, IFI27, IFI44, ISG15, NRIP2, OLR1, RNF182, RSAD2
0.90625	0.692308	0.844444	8	GTF2H2C, IFI27, IFI44, ISG15, OAS3, RNF182, RSAD2, SPATS2L
0.90625	0.692308	0.844444	8	GTF2H2C, IFI27, IFI44, NRIP2, OAS3, OLR1, RNF182, RSAD2
0.90625	0.692308	0.844444	8	GTF2H2C, IFI27, IFI44L, IFITM3, ISG15, NRIP2, OLR1, RNF182
0.90625	0.692308	0.844444	8	GTF2H2C, IFI27, IFI44L, IFITM3, NRIP2, OLR1, RNF182, RSAD2
0.90625	0.692308	0.844444	8	GTF2H2C, IFI27, IFI44L, ISG15, NRIP2, OAS3, OLR1, RNF182
0.90625	0.692308	0.844444	8	GTF2H2C, IFI27, IFI44L, ISG15, NRIP2, OLR1, RNF182, RSAD2
0.90625	0.692308	0.844444	8	GTF2H2C, IFI27, IFITM3, ISG15, NRIP2, OAS3, OLR1, RSAD2
0.90625	0.692308	0.844444	8	GTF2H2C, IFI27, IFITM3, ISG15, NRIP2, OLR1, RNF182, RSAD2
0.90625	0.692308	0.844444	8	GTF2H2C, IFI27, ISG15, NRIP2, OAS3, OLR1, RNF182, RSAD2
0.90625	0.692308	0.844444	8	HBA1, IFI27, IFI44, IFI44L, IFITM3, ISG15, RNF182, SERPING1
0.90625	0.692308	0.844444	8	HBA1, IFI27, IFI44, IFI44L, IFITM3, OLR1, RNF182, SHISA4
0.90625	0.692308	0.844444	8	HBA1, IFI27, IFI44, IFI44L, ISG15, OAS3, RNF182, SERPING1
0.90625	0.692308	0.844444	8	HBA1, IFI27, IFI44, IFI44L, ISG15, RNF182, RSAD2, SPATS2L
0.90625	0.692308	0.844444	8	HBA1, IFI27, IFI44, IFI44L, OAS3, RNF182, RSAD2, SPATS2L
0.90625	0.692308	0.844444	8	HBA1, IFI27, IFI44, IFI44L, OLR1, RNF182, RSAD2, SHISA4
0.90625	0.692308	0.844444	8	HBA1, IFI27, IFI44, IFITM3, ISG15, OAS3, RNF182, SERPING1
0.90625	0.692308	0.844444	8	HBA1, IFI27, IFI44, IFITM3, ISG15, RNF182, RSAD2, SPATS2L
0.90625	0.692308	0.844444	8	HBA1, IFI27, IFI44, IFITM3, OLR1, RNF182, RSAD2, SHISA4
0.90625	0.692308	0.844444	8	HBA1, IFI27, IFI44, ISG15, OAS3, RNF182, RSAD2, SPATS2L
0.90625	0.846154	0.888889	9	CMPK2, GTF2H2C, IFI27, IFI44, IFI44L, IFITM3, NRIP2, OAS3, RNF182
0.90625	0.846154	0.888889	9	CMPK2, GTF2H2C, IFI27, IFI44, IFI44L, IFITM3, OAS3, RNF182, RSAD2
0.90625	0.846154	0.888889	9	CMPK2, GTF2H2C, IFI27, IFI44, IFITM3, ISG15, OAS3, RNF182, RSAD2
0.90625	0.846154	0.888889	9	CMPK2, GTF2H2C, IFI27, IFI44L, IFITM3, NRIP2, OAS3, RNF182, RSAD2
0.90625	0.846154	0.888889	9	GTF2H2C, IFI27, IFI44, IFI44L, IFITM3, ISG15, NRIP2, OAS3, RNF182
0.90625	0.846154	0.888889	9	GTF2H2C, IFI27, IFI44, IFI44L, IFITM3, NRIP2, OAS3, RNF182, RSAD2
0.90625	0.846154	0.888889	9	GTF2H2C, IFI27, IFI44, IFI44L, ISG15, NRIP2, OAS3, RNF182, RSAD2
0.90625	0.846154	0.888889	9	GTF2H2C, IFI27, IFI44, IFI44L, ISG15, OAS3, RNF182, RSAD2, SERPING1
0.90625	0.846154	0.888889	9	GTF2H2C, IFI27, IFI44, IFITM3, ISG15, NRIP2, OAS3, RNF182, RSAD2
0.90625	0.846154	0.888889	9	GTF2H2C, IFI27, IFI44L, IFITM3, ISG15, NRIP2, OAS3, RNF182, RSAD2
0.9375	0.692308	0.866667	9	EPSTI1, IFI27, IFI44, IFITM3, ISG15, OAS3, RNF182, RSAD2, SERPING1
0.9375	0.692308	0.866667	9	EPSTI1, IFI27, IFI44, OAS3, OLR1, RNF182, RSAD2, SERPING1, SHISA4
0.9375	0.692308	0.866667	9	EPSTI1, IFI27, IFI44L, IFITM3, OAS3, OLR1, RNF182, RSAD2, SHISA4
0.90625	0.769231	0.866667	9	CMPK2, EPSTI1, HBA1, IFI27, IFI44, IFI44L, IFITM3, OAS3, RNF182
0.90625	0.769231	0.866667	9	CMPK2, GTF2H2C, HBA1, IFI27, IFI44, IFI44L, OAS3, RNF182, RSAD2
0.90625	0.769231	0.866667	9	CMPK2, GTF2H2C, HBA1, IFI27, IFI44, IFITM3, ISG15, RNF182, RSAD2
0.90625	0.769231	0.866667	9	CMPK2, GTF2H2C, HBA1, IFI27, IFI44, IFITM3, OAS3, RNF182, RSAD2
0.90625	0.769231	0.866667	9	CMPK2, GTF2H2C, IFI27, IFI44, IFI44L, IFITM3, ISG15, OAS3, RNF182
0.90625	0.769231	0.866667	9	CMPK2, GTF2H2C, IFI27, IFI44, IFI44L, IFITM3, ISG15, RNF182, RSAD2
0.90625	0.769231	0.866667	9	CMPK2, GTF2H2C, IFI27, IFI44, IFI44L, ISG15, OAS3, RNF182, RSAD2
0.90625	0.769231	0.866667	9	CMPK2, GTF2H2C, IFI27, IFI44, IFI44L, OAS3, RNF182, RSAD2, SERPING1
0.90625	0.769231	0.866667	9	CMPK2, GTF2H2C, IFI27, IFI44, ISG15, OAS3, RNF182, RSAD2, SERPING1
0.90625	0.769231	0.866667	9	CMPK2, GTF2H2C, IFI27, IFI44L, IFITM3, ISG15, OAS3, RNF182, RSAD2
0.90625	0.769231	0.866667	9	CMPK2, IFI27, IFI44, IFI44L, IFITM3, ISG15, OAS3, RNF182, SPATS2L
0.90625	0.769231	0.866667	9	CMPK2, IFI27, IFI44, IFI44L, ISG15, OAS3, RNF182, RSAD2, SERPING1
0.90625	0.769231	0.866667	9	CMPK2, IFI27, IFI44L, IFITM3, ISG15, OAS3, RNF182, RSAD2, SPATS2L
0.90625	0.769231	0.866667	9	EPSTI1, GTF2H2C, HBA1, IFI27, IFI44, IFI44L, NRIP2, OAS3, RNF182
0.90625	0.769231	0.866667	9	EPSTI1, GTF2H2C, HBA1, IFI27, IFI44, IFITM3, NRIP2, OAS3, RNF182
0.90625	0.769231	0.866667	9	EPSTI1, GTF2H2C, HBA1, IFI27, IFI44, ISG15, NRIP2, OAS3, RNF182
0.90625	0.769231	0.866667	9	EPSTI1, GTF2H2C, HBA1, IFI44, ISG15, OAS3, RNF182, RSAD2, SERPING1
0.90625	0.769231	0.866667	9	EPSTI1, GTF2H2C, IFI27, IFI44, IFI44L, IFITM3, NRIP2, OAS3, RNF182
0.90625	0.769231	0.866667	9	EPSTI1, GTF2H2C, IFI27, IFI44, IFITM3, NRIP2, OAS3, RNF182, SPATS2L
0.90625	0.769231	0.866667	9	GTF2H2C, IFI27, IFI44, IFI44L, IFITM3, ISG15, NRIP2, OLR1, RNF182
0.90625	0.769231	0.866667	9	GTF2H2C, IFI27, IFI44, IFI44L, IFITM3, ISG15, OAS3, RNF182, SERPING1
0.90625	0.769231	0.866667	9	GTF2H2C, IFI27, IFI44, IFI44L, IFITM3, ISG15, RNF182, RSAD2, SERPING1
0.90625	0.769231	0.866667	9	GTF2H2C, IFI27, IFI44, IFI44L, IFITM3, NRIP2, OLR1, RNF182, RSAD2
0.90625	0.769231	0.866667	9	GTF2H2C, IFI27, IFI44, IFITM3, ISG15, NRIP2, OAS3, OLR1, RNF182
0.90625	0.769231	0.866667	9	GTF2H2C, IFI27, IFI44, IFITM3, ISG15, NRIP2, OLR1, RNF182, RSAD2
0.90625	0.769231	0.866667	9	GTF2H2C, IFI27, IFI44, IFITM3, ISG15, OAS3, RNF182, RSAD2, SERPING1
0.90625	0.769231	0.866667	9	GTF2H2C, IFI27, IFI44, IFITM3, NRIP2, OAS3, OLR1, RNF182, RSAD2
0.90625	0.769231	0.866667	9	GTF2H2C, IFI27, IFITM3, ISG15, NRIP2, OAS3, OLR1, RNF182, RSAD2
0.90625	0.769231	0.866667	9	HBA1, IFI27, IFI44, IFI44L, IFITM3, ISG15, OAS3, RNF182, SPATS2L
0.875	0.846154	0.866667	9	CMPK2, EPSTI1, GTF2H2C, IFI27, ISG15, NRIP2, OLR1, RNF182, SHISA4
0.875	0.846154	0.866667	9	CMPK2, GTF2H2C, HBA1, IFI27, IFI44, IFI44L, NRIP2, OAS3, RNF182
0.875	0.846154	0.866667	9	CMPK2, GTF2H2C, HBA1, IFI27, IFI44, NRIP2, OAS3, RNF182, RSAD2
0.875	0.846154	0.866667	9	CMPK2, GTF2H2C, IFI27, IFI44, IFI44L, IFITM3, NRIP2, RNF182, RSAD2
0.875	0.846154	0.866667	9	CMPK2, GTF2H2C, IFI27, IFI44, IFITM3, ISG15, NRIP2, OAS3, RNF182
0.875	0.846154	0.866667	9	CMPK2, GTF2H2C, IFI27, IFI44, IFITM3, ISG15, NRIP2, RNF182, RSAD2
0.875	0.846154	0.866667	9	CMPK2, GTF2H2C, IFI27, IFI44, IFITM3, NRIP2, OAS3, RNF182, RSAD2
0.875	0.846154	0.866667	9	CMPK2, GTF2H2C, IFI27, IFI44, ISG15, NRIP2, OAS3, RNF182, RSAD2
0.875	0.846154	0.866667	9	CMPK2, GTF2H2C, IFI27, IFI44L, IFITM3, ISG15, NRIP2, OAS3, RNF182
0.875	0.846154	0.866667	9	CMPK2, GTF2H2C, IFI27, IFI44L, IFITM3, ISG15, NRIP2, RNF182, RSAD2
0.875	0.846154	0.866667	9	CMPK2, GTF2H2C, IFI27, IFITM3, ISG15, NRIP2, OAS3, RNF182, RSAD2
0.875	0.846154	0.866667	9	GTF2H2C, HBA1, IFI27, IFI44, IFITM3, NRIP2, OAS3, RNF182, RSAD2
0.875	0.846154	0.866667	9	GTF2H2C, HBA1, IFI27, IFI44, ISG15, NRIP2, OAS3, RNF182, RSAD2
0.875	0.846154	0.866667	9	GTF2H2C, IFI27, IFI44, IFI44L, IFITM3, ISG15, NRIP2, RNF182, RSAD2
0.875	0.846154	0.866667	9	GTF2H2C, IFI27, IFI44, IFI44L, IFITM3, ISG15, OAS3, RNF182, RSAD2
0.875	0.846154	0.866667	9	GTF2H2C, IFI27, IFI44L, IFITM3, NRIP2, OAS3, RNF182, RSAD2, SERPING1
0.875	0.846154	0.866667	9	GTF2H2C, IFI27, IFI44L, ISG15, NRIP2, OAS3, RNF182, RSAD2, SERPING1
0.9375	0.615385	0.844444	9	EPSTI1, IFI27, IFI44, IFI44L, OAS3, OLR1, RNF182, RSAD2, SHISA4
0.90625	0.692308	0.844444	9	CMPK2, EPSTI1, IFI27, IFI44, IFI44L, OAS3, OLR1, RNF182, SHISA4
0.90625	0.692308	0.844444	9	CMPK2, EPSTI1, IFI27, IFI44, ISG15, OLR1, RNF182, SERPING1, SHISA4
0.90625	0.692308	0.844444	9	CMPK2, EPSTI1, IFI27, IFITM3, ISG15, OAS3, RNF182, RSAD2, SERPING1
0.90625	0.692308	0.844444	9	CMPK2, GTF2H2C, HBA1, IFI27, IFI44, IFI44L, IFITM3, RNF182, RSAD2
0.90625	0.692308	0.844444	9	CMPK2, GTF2H2C, IFI27, IFI44, IFI44L, ISG15, OAS3, RNF182, SPATS2L
0.90625	0.692308	0.844444	9	CMPK2, GTF2H2C, IFI27, IFI44, IFI44L, OAS3, RNF182, RSAD2, SPATS2L
0.90625	0.692308	0.844444	9	CMPK2, GTF2H2C, IFI27, IFI44, IFITM3, ISG15, NRIP2, OLR1, RNF182
0.90625	0.692308	0.844444	9	CMPK2, GTF2H2C, IFI27, IFI44, IFITM3, NRIP2, OAS3, OLR1, RNF182
0.90625	0.692308	0.844444	9	CMPK2, GTF2H2C, IFI27, IFI44, ISG15, NRIP2, OAS3, OLR1, RNF182
0.90625	0.692308	0.844444	9	CMPK2, GTF2H2C, IFI27, IFI44L, IFITM3, ISG15, NRIP2, OLR1, RNF182
0.90625	0.692308	0.844444	9	CMPK2, GTF2H2C, IFI27, IFI44L, ISG15, NRIP2, OLR1, RNF182, RSAD2
0.90625	0.692308	0.844444	9	CMPK2, GTF2H2C, IFI27, IFITM3, ISG15, NRIP2, OLR1, RNF182, RSAD2
0.90625	0.692308	0.844444	9	CMPK2, GTF2H2C, IFI27, ISG15, NRIP2, OAS3, OLR1, RNF182, RSAD2
0.90625	0.692308	0.844444	9	CMPK2, IFI27, IFI44, IFI44L, IFITM3, ISG15, OAS3, RNF182, RSAD2
0.90625	0.692308	0.844444	9	CMPK2, IFI27, IFI44, IFI44L, ISG15, OLR1, RNF182, RSAD2, SHISA4
0.90625	0.692308	0.844444	9	CMPK2, IFI27, IFI44, IFI44L, OAS3, OLR1, RNF182, RSAD2, SHISA4
0.90625	0.692308	0.844444	9	EPSTI1, HBA1, IFI27, IFI44, ISG15, OAS3, RNF182, RSAD2, SERPING1
0.90625	0.692308	0.844444	9	EPSTI1, HBA1, IFI27, IFI44L, IFITM3, ISG15, OAS3, RNF182, SERPING1
0.90625	0.692308	0.844444	9	EPSTI1, IFI27, IFI44, IFI44L, IFITM3, OAS3, OLR1, RNF182, SHISA4
0.90625	0.692308	0.844444	9	EPSTI1, IFI27, IFI44, IFI44L, IFITM3, OAS3, RNF182, RSAD2, SERPING1
0.90625	0.692308	0.844444	9	EPSTI1, IFI27, IFI44, IFI44L, IFITM3, OLR1, RNF182, RSAD2, SHISA4
0.90625	0.692308	0.844444	9	EPSTI1, IFI27, IFI44, IFI44L, ISG15, OAS3, OLR1, RNF182, SHISA4
0.90625	0.692308	0.844444	9	EPSTI1, IFI27, IFI44, IFI44L, OAS3, OLR1, RNF182, SERPING1, SHISA4
0.90625	0.692308	0.844444	9	EPSTI1, IFI27, IFI44, IFI44L, OLR1, RNF182, RSAD2, SERPING1, SHISA4
0.90625	0.692308	0.844444	9	EPSTI1, IFI27, IFI44, IFITM3, OAS3, OLR1, RNF182, RSAD2, SHISA4
0.90625	0.692308	0.844444	9	EPSTI1, IFI27, IFI44, ISG15, OLR1, RNF182, RSAD2, SERPING1, SHISA4
0.90625	0.692308	0.844444	9	EPSTI1, IFI27, IFI44L, IFITM3, OLR1, RNF182, RSAD2, SHISA4, SPATS2L
0.90625	0.692308	0.844444	9	EPSTI1, IFI27, IFI44L, ISG15, OLR1, RNF182, RSAD2, SERPING1, SHISA4
0.90625	0.692308	0.844444	9	EPSTI1, IFI27, ISG15, OAS3, OLR1, RNF182, RSAD2, SERPING1, SHISA4
0.90625	0.692308	0.844444	9	GTF2H2C, HBA1, IFI27, IFI44, IFI44L, OAS3, RNF182, RSAD2, SERPING1
0.90625	0.692308	0.844444	9	GTF2H2C, IFI27, IFI44, IFI44L, IFITM3, NRIP2, OAS3, OLR1, RNF182
0.90625	0.692308	0.844444	9	GTF2H2C, IFI27, IFI44, IFI44L, ISG15, NRIP2, OAS3, OLR1, RNF182
0.90625	0.692308	0.844444	9	GTF2H2C, IFI27, IFI44, IFI44L, ISG15, NRIP2, OLR1, RNF182, RSAD2
0.90625	0.692308	0.844444	9	GTF2H2C, IFI27, IFI44, IFI44L, ISG15, OAS3, RNF182, RSAD2, SPATS2L
0.90625	0.692308	0.844444	9	GTF2H2C, IFI27, IFI44, ISG15, NRIP2, OAS3, OLR1, RNF182, RSAD2
0.90625	0.692308	0.844444	9	GTF2H2C, IFI27, IFI44L, IFITM3, ISG15, NRIP2, OLR1, RNF182, RSAD2
0.90625	0.692308	0.844444	9	GTF2H2C, IFI27, IFI44L, IFITM3, NRIP2, OAS3, OLR1, RNF182, RSAD2
0.90625	0.692308	0.844444	9	GTF2H2C, IFI27, IFI44L, ISG15, NRIP2, OAS3, OLR1, RNF182, RSAD2
0.90625	0.692308	0.844444	9	HBA1, IFI27, IFI44, IFI44L, IFITM3, ISG15, OAS3, RNF182, SERPING1
0.90625	0.692308	0.844444	9	HBA1, IFI27, IFI44, IFI44L, IFITM3, ISG15, RNF182, RSAD2, SPATS2L
0.90625	0.692308	0.844444	9	HBA1, IFI27, IFI44, IFI44L, IFITM3, OLR1, RNF182, RSAD2, SHISA4
0.90625	0.692308	0.844444	9	HBA1, IFI27, IFI44, IFI44L, ISG15, OAS3, RNF182, RSAD2, SPATS2L
0.90625	0.692308	0.844444	9	HBA1, IFI27, IFI44, IFITM3, ISG15, OAS3, RNF182, RSAD2, SPATS2L
0.875	0.769231	0.844444	9	CMPK2, EPSTI1, GTF2H2C, HBA1, IFI27, IFI44, IFI44L, NRIP2, RNF182
0.875	0.769231	0.844444	9	CMPK2, EPSTI1, GTF2H2C, HBA1, IFI27, IFI44, IFITM3, NRIP2, RNF182
0.875	0.769231	0.844444	9	CMPK2, EPSTI1, GTF2H2C, HBA1, IFI27, IFI44, ISG15, RSAD2, SERPING1
0.875	0.769231	0.844444	9	CMPK2, EPSTI1, GTF2H2C, HBA1, IFI27, IFI44, NRIP2, OAS3, RNF182
0.875	0.769231	0.844444	9	CMPK2, EPSTI1, GTF2H2C, HBA1, IFI27, IFI44L, IFITM3, NRIP2, RNF182
0.875	0.769231	0.844444	9	CMPK2, EPSTI1, GTF2H2C, HBA1, IFI27, IFITM3, ISG15, RSAD2, SERPING1
0.875	0.769231	0.844444	9	CMPK2, EPSTI1, GTF2H2C, HBA1, IFI44L, OAS3, RNF182, RSAD2, SERPING1
0.875	0.769231	0.844444	9	CMPK2, EPSTI1, HBA1, IFI27, IFI44, IFI44L, ISG15, OAS3, RNF182
0.875	0.769231	0.844444	9	CMPK2, EPSTI1, HBA1, IFI27, IFI44L, IFITM3, ISG15, OAS3, RNF182
0.875	0.769231	0.844444	9	CMPK2, EPSTI1, IFI27, IFI44, IFITM3, NRIP2, OAS3, RNF182, RSAD2
0.875	0.769231	0.844444	9	CMPK2, EPSTI1, IFI27, IFI44L, IFITM3, NRIP2, OAS3, RNF182, RSAD2
0.875	0.769231	0.844444	9	CMPK2, EPSTI1, IFI27, IFITM3, OAS3, RNF182, RSAD2, SERPING1, SPATS2L
0.875	0.769231	0.844444	9	CMPK2, GTF2H2C, HBA1, IFI27, IFI44, IFI44L, IFITM3, OAS3, RNF182
0.875	0.769231	0.844444	9	CMPK2, GTF2H2C, HBA1, IFI27, IFI44, IFI44L, OAS3, RNF182, SERPING1
0.875	0.769231	0.844444	9	CMPK2, GTF2H2C, HBA1, IFI27, IFI44, IFI44L, RNF182, RSAD2, SERPING1
0.875	0.769231	0.844444	9	CMPK2, GTF2H2C, HBA1, IFI27, IFI44, NRIP2, OLR1, SERPING1, SHISA4
0.875	0.769231	0.844444	9	CMPK2, GTF2H2C, HBA1, IFI27, IFI44, OAS3, RNF182, RSAD2, SERPING1
0.875	0.769231	0.844444	9	CMPK2, GTF2H2C, IFI27, IFI44, IFI44L, IFITM3, RNF182, RSAD2, SPATS2L
0.875	0.769231	0.844444	9	CMPK2, GTF2H2C, IFI27, IFI44, IFI44L, ISG15, OAS3, RSAD2, SERPING1
0.875	0.769231	0.844444	9	CMPK2, GTF2H2C, IFI27, IFI44, IFI44L, ISG15, RNF182, RSAD2, SERPING1
0.875	0.769231	0.844444	9	CMPK2, GTF2H2C, IFI27, IFI44, IFITM3, ISG15, RNF182, RSAD2, SPATS2L
0.875	0.769231	0.844444	9	CMPK2, GTF2H2C, IFI27, IFI44, IFITM3, NRIP2, OAS3, RNF182, SPATS2L
0.875	0.769231	0.844444	9	CMPK2, GTF2H2C, IFI27, IFI44, IFITM3, NRIP2, OLR1, RNF182, SHISA4
0.875	0.769231	0.844444	9	CMPK2, GTF2H2C, IFI27, IFI44, IFITM3, NRIP2, RNF182, RSAD2, SPATS2L
0.875	0.769231	0.844444	9	CMPK2, GTF2H2C, IFI27, IFI44, IFITM3, OAS3, RNF182, RSAD2, SPATS2L
0.875	0.769231	0.844444	9	CMPK2, GTF2H2C, IFI27, IFI44, NRIP2, OLR1, RNF182, SERPING1, SHISA4
0.875	0.769231	0.844444	9	CMPK2, GTF2H2C, IFI27, IFI44L, IFITM3, NRIP2, OAS3, RNF182, SPATS2L
0.875	0.769231	0.844444	9	CMPK2, GTF2H2C, IFI27, IFI44L, IFITM3, NRIP2, OLR1, RNF182, SHISA4
0.875	0.769231	0.844444	9	CMPK2, GTF2H2C, IFI27, IFI44L, IFITM3, OAS3, RNF182, RSAD2, SPATS2L
0.875	0.769231	0.844444	9	CMPK2, GTF2H2C, IFI27, IFITM3, NRIP2, OLR1, RNF182, RSAD2, SHISA4
0.875	0.769231	0.844444	9	CMPK2, GTF2H2C, IFI27, NRIP2, OAS3, OLR1, RNF182, SERPING1, SHISA4
0.875	0.769231	0.844444	9	CMPK2, GTF2H2C, IFI27, NRIP2, OAS3, RNF182, SERPING1, SHISA4, SPATS2L
0.875	0.769231	0.844444	9	CMPK2, GTF2H2C, IFI27, NRIP2, OLR1, RNF182, RSAD2, SERPING1, SHISA4
0.875	0.769231	0.844444	9	CMPK2, HBA1, IFI27, IFI44, IFI44L, IFITM3, OAS3, RNF182, SERPING1
0.875	0.769231	0.844444	9	CMPK2, HBA1, IFI27, IFI44, IFI44L, ISG15, OAS3, RNF182, SERPING1
0.875	0.769231	0.844444	9	CMPK2, HBA1, IFI27, IFI44, IFI44L, ISG15, OAS3, RNF182, SPATS2L
0.875	0.769231	0.844444	9	CMPK2, HBA1, IFI27, IFI44, IFI44L, ISG15, RNF182, RSAD2, SERPING1
0.875	0.769231	0.844444	9	CMPK2, HBA1, IFI27, IFI44, ISG15, OAS3, RNF182, RSAD2, SERPING1
0.875	0.769231	0.844444	9	CMPK2, HBA1, IFI27, IFI44L, IFITM3, ISG15, OAS3, RNF182, RSAD2
0.875	0.769231	0.844444	9	CMPK2, HBA1, IFI27, IFI44L, ISG15, OAS3, RNF182, RSAD2, SPATS2L
0.875	0.769231	0.844444	9	CMPK2, IFI27, IFI44, IFI44L, IFITM3, ISG15, OAS3, RNF182, SERPING1
0.875	0.769231	0.844444	9	CMPK2, IFI27, IFI44, IFI44L, IFITM3, OAS3, RNF182, RSAD2, SERPING1
0.875	0.769231	0.844444	9	CMPK2, IFI27, IFI44, IFITM3, ISG15, OAS3, RNF182, RSAD2, SERPING1
0.875	0.769231	0.844444	9	EPSTI1, GTF2H2C, HBA1, IFI27, IFI44, IFI44L, IFITM3, NRIP2, RNF182
0.875	0.769231	0.844444	9	EPSTI1, GTF2H2C, HBA1, IFI27, IFI44, IFI44L, ISG15, NRIP2, RNF182
0.875	0.769231	0.844444	9	EPSTI1, GTF2H2C, HBA1, IFI27, IFI44, IFI44L, OAS3, RNF182, SERPING1
0.875	0.769231	0.844444	9	EPSTI1, GTF2H2C, HBA1, IFI27, IFI44, IFITM3, ISG15, NRIP2, RNF182
0.875	0.769231	0.844444	9	EPSTI1, GTF2H2C, HBA1, IFI27, IFI44, IFITM3, OAS3, RNF182, SERPING1
0.875	0.769231	0.844444	9	EPSTI1, GTF2H2C, HBA1, IFI27, IFI44, ISG15, NRIP2, SERPING1, SPATS2L
0.875	0.769231	0.844444	9	EPSTI1, GTF2H2C, HBA1, IFI27, IFI44, ISG15, OAS3, RNF182, SERPING1
0.875	0.769231	0.844444	9	EPSTI1, GTF2H2C, HBA1, IFI27, IFI44, ISG15, OAS3, RSAD2, SERPING1
0.875	0.769231	0.844444	9	EPSTI1, GTF2H2C, HBA1, IFI27, IFI44, ISG15, RNF182, RSAD2, SERPING1
0.875	0.769231	0.844444	9	EPSTI1, GTF2H2C, HBA1, IFI27, IFI44, NRIP2, OAS3, RNF182, SERPING1
0.875	0.769231	0.844444	9	EPSTI1, GTF2H2C, HBA1, IFI27, IFI44, NRIP2, OAS3, SERPING1, SPATS2L
0.875	0.769231	0.844444	9	EPSTI1, GTF2H2C, HBA1, IFI27, IFI44L, IFITM3, ISG15, NRIP2, RNF182
0.875	0.769231	0.844444	9	EPSTI1, GTF2H2C, HBA1, IFI27, IFI44L, IFITM3, NRIP2, OAS3, RNF182
0.875	0.769231	0.844444	9	EPSTI1, GTF2H2C, HBA1, IFI27, IFI44L, IFITM3, NRIP2, RNF182, RSAD2
0.875	0.769231	0.844444	9	EPSTI1, GTF2H2C, HBA1, IFI27, IFI44L, ISG15, NRIP2, OAS3, RNF182
0.875	0.769231	0.844444	9	EPSTI1, GTF2H2C, HBA1, IFI27, IFI44L, ISG15, OAS3, RNF182, SERPING1
0.875	0.769231	0.844444	9	EPSTI1, GTF2H2C, HBA1, IFI27, IFI44L, NRIP2, OAS3, RNF182, RSAD2
0.875	0.769231	0.844444	9	EPSTI1, GTF2H2C, HBA1, IFI27, IFITM3, ISG15, NRIP2, OAS3, RNF182
0.875	0.769231	0.844444	9	EPSTI1, GTF2H2C, HBA1, IFI27, IFITM3, ISG15, OAS3, RNF182, RSAD2
0.875	0.769231	0.844444	9	EPSTI1, GTF2H2C, HBA1, IFI27, IFITM3, ISG15, OAS3, RNF182, SERPING1
0.875	0.769231	0.844444	9	EPSTI1, GTF2H2C, HBA1, IFI27, IFITM3, ISG15, OAS3, RSAD2, SERPING1
0.875	0.769231	0.844444	9	EPSTI1, GTF2H2C, HBA1, IFI27, IFITM3, NRIP2, OAS3, RNF182, RSAD2
0.875	0.769231	0.844444	9	EPSTI1, GTF2H2C, HBA1, IFI27, ISG15, NRIP2, RNF182, SHISA4, SPATS2L
0.875	0.769231	0.844444	9	EPSTI1, GTF2H2C, HBA1, IFI27, NRIP2, OLR1, RNF182, SERPING1, SHISA4
0.875	0.769231	0.844444	9	EPSTI1, GTF2H2C, HBA1, IFI44, IFI44L, OAS3, RNF182, RSAD2, SERPING1
0.875	0.769231	0.844444	9	EPSTI1, GTF2H2C, HBA1, IFI44, NRIP2, OAS3, RNF182, SERPING1, SPATS2L
0.875	0.769231	0.844444	9	EPSTI1, GTF2H2C, IFI27, IFI44, IFI44L, NRIP2, OAS3, RNF182, SPATS2L
0.875	0.769231	0.844444	9	EPSTI1, GTF2H2C, IFI27, IFI44, IFI44L, NRIP2, OLR1, RNF182, SERPING1
0.875	0.769231	0.844444	9	EPSTI1, GTF2H2C, IFI27, IFI44, IFITM3, ISG15, NRIP2, OAS3, RNF182
0.875	0.769231	0.844444	9	EPSTI1, GTF2H2C, IFI27, IFI44, IFITM3, ISG15, OAS3, RNF182, SERPING1
0.875	0.769231	0.844444	9	EPSTI1, GTF2H2C, IFI27, IFI44, IFITM3, NRIP2, OLR1, RNF182, SERPING1
0.875	0.769231	0.844444	9	EPSTI1, GTF2H2C, IFI27, IFI44, ISG15, NRIP2, OLR1, RNF182, SERPING1
0.875	0.769231	0.844444	9	EPSTI1, GTF2H2C, IFI27, IFI44, NRIP2, OAS3, OLR1, RNF182, SERPING1
0.875	0.769231	0.844444	9	EPSTI1, GTF2H2C, IFI27, IFI44, NRIP2, OLR1, RNF182, RSAD2, SERPING1
0.875	0.769231	0.844444	9	EPSTI1, GTF2H2C, IFI27, IFI44, NRIP2, OLR1, RNF182, SERPING1, SHISA4
0.875	0.769231	0.844444	9	EPSTI1, GTF2H2C, IFI27, IFI44, NRIP2, OLR1, RNF182, SERPING1, SPATS2L
0.875	0.769231	0.844444	9	EPSTI1, GTF2H2C, IFI27, IFI44L, IFITM3, NRIP2, OAS3, RNF182, SPATS2L
0.875	0.769231	0.844444	9	EPSTI1, GTF2H2C, IFI27, IFI44L, IFITM3, NRIP2, OLR1, RNF182, SERPING1
0.875	0.769231	0.844444	9	EPSTI1, GTF2H2C, IFI27, IFI44L, ISG15, NRIP2, OLR1, RNF182, SERPING1
0.875	0.769231	0.844444	9	EPSTI1, GTF2H2C, IFI27, IFI44L, NRIP2, OAS3, OLR1, RNF182, SERPING1
0.875	0.769231	0.844444	9	EPSTI1, GTF2H2C, IFI27, IFI44L, NRIP2, OLR1, RNF182, RSAD2, SERPING1
0.875	0.769231	0.844444	9	EPSTI1, GTF2H2C, IFI27, IFI44L, NRIP2, OLR1, RNF182, SERPING1, SHISA4
0.875	0.769231	0.844444	9	EPSTI1, GTF2H2C, IFI27, IFI44L, NRIP2, OLR1, RNF182, SERPING1, SPATS2L
0.875	0.769231	0.844444	9	EPSTI1, GTF2H2C, IFI27, IFITM3, NRIP2, OAS3, OLR1, RNF182, SERPING1
0.875	0.769231	0.844444	9	EPSTI1, GTF2H2C, IFI27, IFITM3, NRIP2, OLR1, RNF182, SERPING1, SPATS2L
0.875	0.769231	0.844444	9	EPSTI1, GTF2H2C, IFI27, ISG15, NRIP2, OAS3, OLR1, RNF182, SERPING1
0.875	0.769231	0.844444	9	EPSTI1, GTF2H2C, IFI27, ISG15, NRIP2, OLR1, RNF182, SERPING1, SHISA4
0.875	0.769231	0.844444	9	EPSTI1, GTF2H2C, IFI27, NRIP2, OLR1, RNF182, RSAD2, SERPING1, SHISA4
0.875	0.769231	0.844444	9	EPSTI1, GTF2H2C, IFI27, NRIP2, OLR1, RNF182, RSAD2, SERPING1, SPATS2L
0.875	0.769231	0.844444	9	EPSTI1, HBA1, IFI27, IFI44, IFI44L, IFITM3, NRIP2, SERPING1, SPATS2L
0.875	0.769231	0.844444	9	EPSTI1, HBA1, IFI27, IFI44, IFITM3, ISG15, NRIP2, SERPING1, SPATS2L
0.875	0.769231	0.844444	9	EPSTI1, HBA1, IFI27, IFI44L, IFITM3, ISG15, OAS3, RNF182, SPATS2L
0.875	0.769231	0.844444	9	EPSTI1, IFI27, IFI44, IFI44L, IFITM3, ISG15, NRIP2, SERPING1, SPATS2L
0.875	0.769231	0.844444	9	EPSTI1, IFI27, IFI44, IFI44L, IFITM3, ISG15, OAS3, RNF182, SPATS2L

## Sheet: common markers, NP 
The criteria for top 100 panels (3 to 9-markers) obtained from common WB/NP DEGs based on train and test sets in NP samples
Sensitivity	Specificity	Accuracy	NO.features	markers
0.743316	0.801587	0.758	3	CXCL10, ISG15, TRIM69
0.754011	0.761905	0.756	3	IFI44L, ISG15, TRIM69
0.721925	0.857143	0.756	3	CXCL10, IFI44L, ISG15
0.735294	0.809524	0.754	3	IFI6, IFIT3, TRIM69
0.748663	0.753968	0.75	3	IFI44L, ISG15, OLR1
0.743316	0.769841	0.75	3	GTF2H2C, IFI6, IFIT3
0.737968	0.785714	0.75	3	EPSTI1, IFI44L, ISG15
0.700535	0.873016	0.744	3	IFI6, IFIT3, ISG15
0.735294	0.753968	0.74	3	IFI44, IFI6, TRIM69
0.724599	0.785714	0.74	3	IFI27, IFI44L, OLR1
0.713904	0.81746	0.74	3	IFI6, RSAD2, TRIM69
0.71123	0.825397	0.74	3	IFI44L, IFIT3, ISG15
0.695187	0.873016	0.74	3	CXCL10, IFI6, ISG15
0.743316	0.722222	0.738	3	CXCL10, IFI44, TRIM69
0.721925	0.785714	0.738	3	EPSTI1, IFI44, ISG15
0.713904	0.809524	0.738	3	IFI6, ISG15, TRIM69
0.724599	0.769841	0.736	3	CMPK2, IFI6, TRIM69
0.724599	0.769841	0.736	3	IFI44, ISG15, SERPING1
0.708556	0.81746	0.736	3	CXCL10, IFI44L, IFI6
0.700535	0.84127	0.736	3	IFI27, IFIT3, TRIM69
0.697861	0.849206	0.736	3	IFI6, ISG15, SERPING1
0.735294	0.730159	0.734	3	EPSTI1, IFI44L, IFI6
0.73262	0.738095	0.734	3	IFI44, ISG15, OLR1
0.727273	0.753968	0.734	3	GTF2H2C, IFI6, RSAD2
0.719251	0.777778	0.734	3	IFI44L, IFI6, IFIT3
0.716578	0.785714	0.734	3	CXCL10, IFI44, IFI6
0.713904	0.793651	0.734	3	CXCL10, IFI6, TRIM69
0.751337	0.674603	0.732	3	IFI44, IFI6, OLR1
0.740642	0.706349	0.732	3	IFI44L, ISG15, USP18
0.73262	0.730159	0.732	3	IFI44L, IFI6, NRIP2
0.729947	0.738095	0.732	3	IFI44, IFI6, SPATS2L
0.727273	0.746032	0.732	3	IFI44L, IFI6, TRIM69
0.703209	0.81746	0.732	3	IFI27, ISG15, TRIM69
0.735294	0.714286	0.73	3	IFI27, IFI44L, IFI6
0.727273	0.738095	0.73	3	IFI44, IFI6, SERPING1
0.727273	0.738095	0.73	3	IFI44, OAS3, TRIM69
0.721925	0.753968	0.73	3	IFI44, IFI6, OASL
0.719251	0.761905	0.73	3	EPSTI1, IFI44L, OLR1
0.71123	0.785714	0.73	3	IFI44, IFI6, IFIT3
0.71123	0.785714	0.73	3	IFI44L, ISG15, RSAD2
0.708556	0.793651	0.73	3	IFI44L, SERPING1, TRIM69
0.727273	0.730159	0.728	3	EPSTI1, IFI6, OLR1
0.724599	0.738095	0.728	3	EPSTI1, IFI27, IFI44L
0.71123	0.777778	0.728	3	IFI44, TRIM69, USP18
0.703209	0.801587	0.728	3	IFI44, NRIP2, TRIM69
0.692513	0.833333	0.728	3	CXCL10, IFI27, ISG15
0.71123	0.769841	0.726	3	IFI27, IFI44L, ISG15
0.703209	0.793651	0.726	3	IFI44, ISG15, TRIM69
0.695187	0.81746	0.726	3	CXCL10, EPSTI1, ISG15
0.692513	0.825397	0.726	3	CXCL10, IFI44, ISG15
0.68984	0.833333	0.726	3	CXCL10, IFI44L, NRIP2
0.681818	0.857143	0.726	3	IFIT3, ISG15, TRIM69
0.721925	0.730159	0.724	3	IFI44L, OLR1, SHISA4
0.716578	0.746032	0.724	3	IFI44, IFITM3, ISG15
0.713904	0.753968	0.724	3	IFI44, SERPING1, TRIM69
0.713904	0.753968	0.724	3	IFI44L, ISG15, OASL
0.71123	0.761905	0.724	3	CXCL10, IFI44L, TRIM69
0.71123	0.761905	0.724	3	IFI6, RSAD2, SPATS2L
0.700535	0.793651	0.724	3	IFI27, IFI44L, TRIM69
0.697861	0.801587	0.724	3	CXCL10, IFI27, IFI44L
0.68984	0.825397	0.724	3	IFI6, IFIT3, NRIP2
0.724599	0.714286	0.722	3	GTF2H2C, IFI44L, IFI6
0.724599	0.714286	0.722	3	IFI44, SERPING1, SHISA4
0.724599	0.714286	0.722	3	IFI44L, ISG15, SPATS2L
0.708556	0.761905	0.722	3	ISG15, OLR1, TRIM69
0.703209	0.777778	0.722	3	IFI44, ISG15, OASL
0.695187	0.801587	0.722	3	IFI44L, ISG15, SERPING1
0.695187	0.801587	0.722	3	IFI6, IFIT3, SPATS2L
0.708556	0.753968	0.72	3	CXCL10, IFI6, RSAD2
0.708556	0.753968	0.72	3	GTF2H2C, IFI44L, NRIP2
0.705882	0.761905	0.72	3	IFI27, ISG15, OLR1
0.705882	0.761905	0.72	3	IFI44L, IFI6, SERPING1
0.703209	0.769841	0.72	3	IFI44, IFIT3, TRIM69
0.700535	0.777778	0.72	3	IFI44, RSAD2, SERPING1
0.700535	0.777778	0.72	3	ISG15, RSAD2, TRIM69
0.697861	0.785714	0.72	3	IFI44, IFIT3, USP18
0.695187	0.793651	0.72	3	IFI6, TRIM69, USP18
0.68984	0.809524	0.72	3	CMPK2, SERPING1, TRIM69
0.73262	0.674603	0.718	3	IFI27, IFI44, IFI6
0.721925	0.706349	0.718	3	ISG15, OASL, OLR1
0.716578	0.722222	0.718	3	EPSTI1, IFI44, IFI6
0.716578	0.722222	0.718	3	GTF2H2C, IFI44L, ISG15
0.71123	0.738095	0.718	3	IFI6, IFITM3, TRIM69
0.71123	0.738095	0.718	3	IFI6, SHISA4, TRIM69
0.708556	0.746032	0.718	3	IFI44L, IFI6, ISG15
0.705882	0.753968	0.718	3	EPSTI1, IFI44L, TRIM69
0.703209	0.761905	0.718	3	IFI44L, SHISA4, TRIM69
0.703209	0.761905	0.718	3	IFI6, OAS3, TRIM69
0.700535	0.769841	0.718	3	CXCL10, IFI27, IFIT3
0.700535	0.769841	0.718	3	EPSTI1, IFI6, SPATS2L
0.700535	0.769841	0.718	3	IFI44, OASL, TRIM69
0.700535	0.769841	0.718	3	IFI44, OLR1, TRIM69
0.697861	0.777778	0.718	3	CMPK2, IFI6, ISG15
0.697861	0.777778	0.718	3	IFI27, IFI44L, SERPING1
0.695187	0.785714	0.718	3	IFI6, IFIT3, USP18
0.695187	0.785714	0.718	3	IFI6, NRIP2, OASL
0.692513	0.793651	0.718	3	IFIT3, ISG15, USP18
0.68984	0.801587	0.718	3	IFI27, IFI44L, IFIT3
0.681818	0.825397	0.718	3	IFI6, NRIP2, TRIM69
0.681818	0.825397	0.718	3	ISG15, OASL, TRIM69
0.716578	0.714286	0.716	3	CMPK2, EPSTI1, IFI27
0.716578	0.714286	0.716	3	IFI44, IFI44L, ISG15
0.716578	0.714286	0.716	3	IFI44, ISG15, SPATS2L
0.703209	0.753968	0.716	3	IFI27, IFI6, RSAD2
0.703209	0.753968	0.716	3	IFI44L, IFI6, SPATS2L
0.703209	0.753968	0.716	3	IFI6, IFIT3, IFITM3
0.700535	0.761905	0.716	3	EPSTI1, IFI6, ISG15
0.700535	0.761905	0.716	3	IFI44L, IFI6, RSAD2
0.700535	0.761905	0.716	3	IFI44L, ISG15, NRIP2
0.700535	0.761905	0.716	3	IFIT3, SERPING1, TRIM69
0.697861	0.769841	0.716	3	CMPK2, EPSTI1, TRIM69
0.697861	0.769841	0.716	3	EPSTI1, IFI6, SERPING1
0.695187	0.777778	0.716	3	IFI27, IFI44L, NRIP2
0.695187	0.777778	0.716	3	IFI44, NRIP2, OLR1
0.692513	0.785714	0.716	3	ISG15, TRIM69, USP18
0.68984	0.793651	0.716	3	IFI27, IFI6, IFIT3
0.68984	0.793651	0.716	3	IFI27, SHISA4, TRIM69
0.68984	0.793651	0.716	3	IFI44L, TRIM69, USP18
0.684492	0.809524	0.716	3	IFI27, TRIM69, USP18
0.684492	0.809524	0.716	3	ISG15, SERPING1, TRIM69
0.679144	0.825397	0.716	3	IFI44, IFIT3, ISG15
0.676471	0.833333	0.716	3	IFI6, ISG15, RSAD2
0.716578	0.706349	0.714	3	CMPK2, IFI44, ISG15
0.713904	0.714286	0.714	3	IFI44, IFI44L, IFI6
0.71123	0.722222	0.714	3	IFI6, NRIP2, SPATS2L
0.705882	0.738095	0.714	3	GTF2H2C, IFI44, USP18
0.705882	0.738095	0.714	3	IFI44, IFI6, ISG15
0.703209	0.746032	0.714	3	IFI6, OASL, TRIM69
0.700535	0.753968	0.714	3	IFI44, NRIP2, USP18
0.697861	0.761905	0.714	3	IFI44, IFITM3, SPATS2L
0.695187	0.769841	0.714	3	IFI6, IFIT3, SHISA4
0.692513	0.777778	0.714	3	EPSTI1, IFI27, IFIT3
0.692513	0.777778	0.714	3	GTF2H2C, IFI44, IFIT3
0.692513	0.777778	0.714	3	IFI27, IFI6, OAS3
0.684492	0.801587	0.714	3	CXCL10, IFI6, NRIP2
0.716578	0.698413	0.712	3	IFI44, IFI6, IFITM3
0.708556	0.722222	0.712	3	GTF2H2C, IFIT3, SERPING1
0.708556	0.722222	0.712	3	GTF2H2C, ISG15, OAS3
0.708556	0.722222	0.712	3	IFI44, NRIP2, SERPING1
0.708556	0.722222	0.712	3	IFI44L, OASL, OLR1
0.705882	0.730159	0.712	3	GTF2H2C, IFI27, IFI44L
0.705882	0.730159	0.712	3	IFI44, OLR1, USP18
0.705882	0.730159	0.712	3	IFI44L, IFI6, OASL
0.700535	0.746032	0.712	3	CXCL10, GTF2H2C, IFI44L
0.700535	0.746032	0.712	3	IFI6, SERPING1, TRIM69
0.692513	0.769841	0.712	3	IFI6, ISG15, OASL
0.68984	0.777778	0.712	3	CXCL10, IFI44, SERPING1
0.687166	0.785714	0.712	3	CMPK2, IFI27, TRIM69
0.684492	0.793651	0.712	3	IFI27, IFI44L, OAS3
0.681818	0.801587	0.712	3	ISG15, SHISA4, TRIM69
0.679144	0.809524	0.712	3	CXCL10, ISG15, NRIP2
0.679144	0.809524	0.712	3	CXCL10, ISG15, OASL
0.671123	0.833333	0.712	3	CXCL10, IFIT3, ISG15
0.665775	0.849206	0.712	3	CMPK2, IFIT3, ISG15
0.660428	0.865079	0.712	3	CMPK2, ISG15, TRIM69
0.71123	0.706349	0.71	3	CMPK2, IFI27, IFI6
0.71123	0.706349	0.71	3	CMPK2, IFI44, IFI6
0.708556	0.714286	0.71	3	CMPK2, GTF2H2C, IFI6
0.705882	0.722222	0.71	3	IFI44L, IFI6, IFITM3
0.700535	0.738095	0.71	3	IFI44, ISG15, USP18
0.695187	0.753968	0.71	3	IFI6, ISG15, OLR1
0.692513	0.761905	0.71	3	IFI44L, IFI6, USP18
0.692513	0.761905	0.71	3	IFI44L, SERPING1, SHISA4
0.687166	0.777778	0.71	3	CXCL10, IFI6, IFIT3
0.687166	0.777778	0.71	3	IFI44L, NRIP2, TRIM69
0.684492	0.785714	0.71	3	CMPK2, IFIT3, SERPING1
0.668449	0.833333	0.71	3	IFI27, ISG15, RSAD2
0.665775	0.84127	0.71	3	IFI44, ISG15, RSAD2
0.713904	0.690476	0.708	3	GTF2H2C, IFI6, OAS3
0.71123	0.698413	0.708	3	IFI44L, IFI6, OLR1
0.708556	0.706349	0.708	3	IFI44L, IFI6, OAS3
0.708556	0.706349	0.708	3	IFI6, OLR1, RSAD2
0.705882	0.714286	0.708	3	IFI6, OLR1, TRIM69
0.700535	0.730159	0.708	3	IFI44L, NRIP2, RSAD2
0.697861	0.738095	0.708	3	GTF2H2C, IFI44L, TRIM69
0.697861	0.738095	0.708	3	IFI44L, IFI6, SHISA4
0.695187	0.746032	0.708	3	EPSTI1, IFI44L, NRIP2
0.695187	0.746032	0.708	3	EPSTI1, OLR1, USP18
0.692513	0.753968	0.708	3	GTF2H2C, ISG15, OASL
0.692513	0.753968	0.708	3	GTF2H2C, TRIM69, USP18
0.692513	0.753968	0.708	3	IFI6, IFIT3, SERPING1
0.692513	0.753968	0.708	3	IFITM3, ISG15, TRIM69
0.68984	0.761905	0.708	3	CMPK2, IFI6, IFIT3
0.68984	0.761905	0.708	3	EPSTI1, IFI27, ISG15
0.68984	0.761905	0.708	3	EPSTI1, SERPING1, TRIM69
0.687166	0.769841	0.708	3	IFI44, OASL, SERPING1
0.687166	0.769841	0.708	3	IFI44L, IFIT3, TRIM69
0.687166	0.769841	0.708	3	IFI6, ISG15, OAS3
0.684492	0.777778	0.708	3	ISG15, SERPING1, USP18
0.676471	0.801587	0.708	3	CMPK2, CXCL10, ISG15
0.676471	0.801587	0.708	3	CXCL10, IFI44, IFI44L
0.673797	0.809524	0.708	3	EPSTI1, ISG15, SPATS2L
0.673797	0.809524	0.708	3	IFIT3, ISG15, SERPING1
0.716578	0.674603	0.706	3	IFI6, OASL, OLR1
0.71123	0.690476	0.706	3	IFI44, IFI6, OAS3
0.708556	0.698413	0.706	3	GTF2H2C, ISG15, OLR1
0.708556	0.698413	0.706	3	GTF2H2C, SERPING1, USP18
0.703209	0.714286	0.706	3	EPSTI1, IFI44, USP18
0.703209	0.714286	0.706	3	IFI27, IFI44, IFI44L
0.703209	0.714286	0.706	3	IFI6, NRIP2, SERPING1
0.81016	0.809524	0.81	4	CXCL10, IFI44L, ISG15, TRIM69
0.786096	0.833333	0.798	4	CXCL10, IFI6, ISG15, TRIM69
0.786096	0.793651	0.788	4	CXCL10, IFI44, ISG15, OLR1
0.770053	0.84127	0.788	4	CXCL10, IFI44, IFI6, TRIM69
0.764706	0.857143	0.788	4	CXCL10, IFI44L, IFI6, ISG15
0.783422	0.785714	0.784	4	IFI44L, ISG15, OASL, TRIM69
0.778075	0.801587	0.784	4	CXCL10, IFI44, ISG15, TRIM69
0.778075	0.801587	0.784	4	IFI44L, ISG15, OLR1, TRIM69
0.770053	0.825397	0.784	4	IFI27, IFI44L, ISG15, TRIM69
0.762032	0.84127	0.782	4	IFI44L, IFIT3, ISG15, TRIM69
0.76738	0.81746	0.78	4	IFI44L, ISG15, OLR1, RSAD2
0.756684	0.849206	0.78	4	IFI44, IFI6, IFIT3, TRIM69
0.754011	0.857143	0.78	4	CXCL10, ISG15, NRIP2, TRIM69
0.783422	0.761905	0.778	4	IFI44, ISG15, OLR1, SERPING1
0.76738	0.809524	0.778	4	IFI44, IFI44L, ISG15, TRIM69
0.764706	0.81746	0.778	4	CXCL10, IFI6, ISG15, OLR1
0.745989	0.873016	0.778	4	IFI44, ISG15, SERPING1, TRIM69
0.737968	0.896825	0.778	4	CXCL10, IFI27, ISG15, TRIM69
0.772727	0.785714	0.776	4	EPSTI1, IFI44L, IFI6, ISG15
0.764706	0.809524	0.776	4	IFI44L, ISG15, SPATS2L, TRIM69
0.745989	0.865079	0.776	4	IFI6, IFIT3, ISG15, TRIM69
0.775401	0.769841	0.774	4	CXCL10, IFI44, SHISA4, TRIM69
0.772727	0.777778	0.774	4	CXCL10, IFI44, TRIM69, USP18
0.772727	0.777778	0.774	4	IFI44, IFI44L, ISG15, OLR1
0.764706	0.801587	0.774	4	EPSTI1, IFI44L, ISG15, TRIM69
0.762032	0.809524	0.774	4	CXCL10, IFI44L, ISG15, OLR1
0.762032	0.809524	0.774	4	IFI44, IFI44L, IFI6, TRIM69
0.762032	0.809524	0.774	4	IFI44L, ISG15, TRIM69, USP18
0.756684	0.825397	0.774	4	CXCL10, IFI44L, IFI6, TRIM69
0.756684	0.825397	0.774	4	CXCL10, IFI44L, NRIP2, TRIM69
0.745989	0.857143	0.774	4	IFI27, IFI6, ISG15, TRIM69
0.76738	0.785714	0.772	4	EPSTI1, IFI44, IFI6, TRIM69
0.762032	0.801587	0.772	4	CXCL10, ISG15, RSAD2, TRIM69
0.754011	0.825397	0.772	4	IFI44, IFI6, ISG15, SERPING1
0.754011	0.825397	0.772	4	IFI44L, ISG15, SERPING1, TRIM69
0.73262	0.888889	0.772	4	IFI27, IFIT3, ISG15, TRIM69
0.762032	0.793651	0.77	4	CMPK2, CXCL10, ISG15, TRIM69
0.759358	0.801587	0.77	4	CMPK2, IFI44, IFI6, TRIM69
0.756684	0.809524	0.77	4	IFI44L, IFI6, IFIT3, TRIM69
0.756684	0.809524	0.77	4	IFI44L, IFI6, ISG15, TRIM69
0.754011	0.81746	0.77	4	IFI44, IFIT3, ISG15, TRIM69
0.737968	0.865079	0.77	4	IFI44L, NRIP2, TRIM69, USP18
0.735294	0.873016	0.77	4	CXCL10, IFI44L, IFIT3, ISG15
0.73262	0.880952	0.77	4	CXCL10, IFI6, NRIP2, TRIM69
0.73262	0.880952	0.77	4	IFI27, IFI6, IFIT3, ISG15
0.775401	0.746032	0.768	4	EPSTI1, IFI44, ISG15, OLR1
0.764706	0.777778	0.768	4	IFI44, ISG15, SERPING1, SPATS2L
0.756684	0.801587	0.768	4	IFI27, IFIT3, SERPING1, TRIM69
0.756684	0.801587	0.768	4	IFI44L, IFI6, IFITM3, TRIM69
0.754011	0.809524	0.768	4	IFI44L, ISG15, NRIP2, TRIM69
0.751337	0.81746	0.768	4	IFI44L, ISG15, RSAD2, TRIM69
0.743316	0.84127	0.768	4	CXCL10, EPSTI1, IFI44L, ISG15
0.737968	0.857143	0.768	4	CXCL10, IFI44L, ISG15, NRIP2
0.735294	0.865079	0.768	4	IFI6, ISG15, RSAD2, TRIM69
0.772727	0.746032	0.766	4	IFI27, IFI44L, IFI6, OLR1
0.770053	0.753968	0.766	4	IFI44, ISG15, NRIP2, OLR1
0.76738	0.761905	0.766	4	CMPK2, IFI44, ISG15, TRIM69
0.76738	0.761905	0.766	4	EPSTI1, IFI44, ISG15, TRIM69
0.762032	0.777778	0.766	4	IFI27, IFI44L, ISG15, OLR1
0.759358	0.785714	0.766	4	IFI44, ISG15, TRIM69, USP18
0.751337	0.809524	0.766	4	IFI44, IFI44L, IFIT3, ISG15
0.748663	0.81746	0.766	4	CMPK2, IFI6, ISG15, TRIM69
0.745989	0.825397	0.766	4	IFI44, IFI6, TRIM69, USP18
0.745989	0.825397	0.766	4	IFI44L, ISG15, OAS3, TRIM69
0.737968	0.849206	0.766	4	CMPK2, IFI27, ISG15, TRIM69
0.737968	0.849206	0.766	4	CXCL10, IFI44, IFIT3, ISG15
0.772727	0.738095	0.764	4	IFI44L, IFI6, ISG15, OLR1
0.764706	0.761905	0.764	4	IFI44, IFI6, OLR1, TRIM69
0.764706	0.761905	0.764	4	IFI44L, ISG15, OLR1, SHISA4
0.762032	0.769841	0.764	4	GTF2H2C, IFI44L, IFI6, TRIM69
0.754011	0.793651	0.764	4	IFI44L, ISG15, SHISA4, TRIM69
0.751337	0.801587	0.764	4	CXCL10, GTF2H2C, IFI44L, NRIP2
0.748663	0.809524	0.764	4	GTF2H2C, IFI44, ISG15, SERPING1
0.745989	0.81746	0.764	4	IFI44, IFIT3, ISG15, USP18
0.743316	0.825397	0.764	4	IFI44L, IFI6, IFIT3, SPATS2L
0.743316	0.825397	0.764	4	IFI6, IFIT3, TRIM69, USP18
0.729947	0.865079	0.764	4	CXCL10, IFI6, IFIT3, ISG15
0.764706	0.753968	0.762	4	GTF2H2C, IFI44L, ISG15, SPATS2L
0.759358	0.769841	0.762	4	CMPK2, CXCL10, IFI44, TRIM69
0.756684	0.777778	0.762	4	CXCL10, IFI44, OLR1, TRIM69
0.756684	0.777778	0.762	4	EPSTI1, IFI44, ISG15, USP18
0.756684	0.777778	0.762	4	EPSTI1, IFI44L, ISG15, SPATS2L
0.754011	0.785714	0.762	4	GTF2H2C, IFI44L, ISG15, TRIM69
0.754011	0.785714	0.762	4	IFI44, ISG15, NRIP2, SERPING1
0.751337	0.793651	0.762	4	IFI44, NRIP2, SERPING1, TRIM69
0.751337	0.793651	0.762	4	IFI44L, IFI6, OASL, TRIM69
0.748663	0.801587	0.762	4	CXCL10, ISG15, OLR1, TRIM69
0.748663	0.801587	0.762	4	IFI44, OAS3, TRIM69, USP18
0.748663	0.801587	0.762	4	IFI44L, IFI6, ISG15, SERPING1
0.745989	0.809524	0.762	4	IFI27, IFI6, IFIT3, TRIM69
0.743316	0.81746	0.762	4	EPSTI1, IFI44L, IFI6, TRIM69
0.743316	0.81746	0.762	4	GTF2H2C, IFI6, IFIT3, ISG15
0.743316	0.81746	0.762	4	IFI44L, IFI6, IFIT3, NRIP2
0.743316	0.81746	0.762	4	IFI44L, IFIT3, ISG15, USP18
0.740642	0.825397	0.762	4	IFI6, ISG15, OAS3, TRIM69
0.737968	0.833333	0.762	4	IFI6, IFITM3, ISG15, TRIM69
0.735294	0.84127	0.762	4	CXCL10, ISG15, OASL, TRIM69
0.735294	0.84127	0.762	4	IFI44L, NRIP2, OASL, TRIM69
0.73262	0.849206	0.762	4	IFI44L, NRIP2, RSAD2, TRIM69
0.775401	0.714286	0.76	4	EPSTI1, IFI44, IFI6, OLR1
0.770053	0.730159	0.76	4	IFI44L, ISG15, OASL, OLR1
0.759358	0.761905	0.76	4	GTF2H2C, IFI44L, IFI6, IFIT3
0.756684	0.769841	0.76	4	EPSTI1, IFI27, IFI44L, OLR1
0.751337	0.785714	0.76	4	EPSTI1, IFI27, IFI44L, ISG15
0.751337	0.785714	0.76	4	IFI44L, IFI6, ISG15, USP18
0.748663	0.793651	0.76	4	IFI27, IFI44L, NRIP2, OLR1
0.748663	0.793651	0.76	4	IFI44, SERPING1, TRIM69, USP18
0.745989	0.801587	0.76	4	CXCL10, GTF2H2C, IFI44L, TRIM69
0.745989	0.801587	0.76	4	CXCL10, IFI27, IFI6, RSAD2
0.745989	0.801587	0.76	4	CXCL10, IFI44, IFI44L, TRIM69
0.745989	0.801587	0.76	4	EPSTI1, IFI44, IFI6, ISG15
0.745989	0.801587	0.76	4	GTF2H2C, IFI6, IFIT3, TRIM69
0.745989	0.801587	0.76	4	IFI44, ISG15, OASL, TRIM69
0.745989	0.801587	0.76	4	IFI44L, IFI6, IFIT3, SERPING1
0.743316	0.809524	0.76	4	CMPK2, IFI44L, ISG15, TRIM69
0.743316	0.809524	0.76	4	CXCL10, IFI44L, SHISA4, TRIM69
0.743316	0.809524	0.76	4	EPSTI1, IFI44, TRIM69, USP18
0.743316	0.809524	0.76	4	IFI27, IFI44, TRIM69, USP18
0.743316	0.809524	0.76	4	IFI27, ISG15, OASL, TRIM69
0.743316	0.809524	0.76	4	IFI44, ISG15, OAS3, TRIM69
0.740642	0.81746	0.76	4	IFI44L, IFI6, ISG15, RSAD2
0.740642	0.81746	0.76	4	IFI44L, IFIT3, ISG15, SPATS2L
0.737968	0.825397	0.76	4	GTF2H2C, IFI44, ISG15, TRIM69
0.729947	0.849206	0.76	4	CXCL10, IFI27, IFIT3, TRIM69
0.775401	0.706349	0.758	4	CMPK2, IFI27, IFI44, IFI6
0.764706	0.738095	0.758	4	IFI44L, ISG15, NRIP2, USP18
0.756684	0.761905	0.758	4	GTF2H2C, IFI27, IFI6, IFIT3
0.756684	0.761905	0.758	4	IFI44, NRIP2, OLR1, SERPING1
0.756684	0.761905	0.758	4	IFI44L, ISG15, OLR1, SPATS2L
0.751337	0.777778	0.758	4	EPSTI1, IFI44, ISG15, OASL
0.751337	0.777778	0.758	4	IFI44, ISG15, OLR1, TRIM69
0.748663	0.785714	0.758	4	IFI44L, IFI6, OLR1, SERPING1
0.745989	0.793651	0.758	4	IFI27, IFI44, IFI6, IFIT3
0.743316	0.801587	0.758	4	IFI44L, IFI6, TRIM69, USP18
0.740642	0.809524	0.758	4	GTF2H2C, IFI6, ISG15, TRIM69
0.740642	0.809524	0.758	4	IFI27, IFI44L, IFI6, IFIT3
0.740642	0.809524	0.758	4	IFI6, IFIT3, IFITM3, TRIM69
0.737968	0.81746	0.758	4	EPSTI1, IFI44L, IFIT3, ISG15
0.737968	0.81746	0.758	4	IFI44L, IFIT3, NRIP2, TRIM69
0.737968	0.81746	0.758	4	IFI44L, ISG15, OLR1, SERPING1
0.735294	0.825397	0.758	4	IFI44, IFI6, IFIT3, SPATS2L
0.735294	0.825397	0.758	4	IFI6, IFIT3, OAS3, TRIM69
0.73262	0.833333	0.758	4	IFI6, ISG15, OASL, TRIM69
0.727273	0.849206	0.758	4	CMPK2, IFI6, IFIT3, TRIM69
0.727273	0.849206	0.758	4	CXCL10, IFI44, NRIP2, TRIM69
0.727273	0.849206	0.758	4	CXCL10, IFI6, ISG15, RSAD2
0.727273	0.849206	0.758	4	IFI27, ISG15, RSAD2, TRIM69
0.721925	0.865079	0.758	4	IFI27, ISG15, NRIP2, TRIM69
0.719251	0.873016	0.758	4	CXCL10, IFI44L, ISG15, RSAD2
0.719251	0.873016	0.758	4	IFI6, IFIT3, IFITM3, ISG15
0.764706	0.730159	0.756	4	IFI44, IFI44L, IFI6, SPATS2L
0.762032	0.738095	0.756	4	IFI27, IFI44L, IFI6, NRIP2
0.762032	0.738095	0.756	4	IFI44, IFI6, NRIP2, OLR1
0.759358	0.746032	0.756	4	IFI44, ISG15, OASL, OLR1
0.756684	0.753968	0.756	4	IFI44, IFI44L, ISG15, USP18
0.754011	0.761905	0.756	4	EPSTI1, IFI6, OLR1, SPATS2L
0.751337	0.769841	0.756	4	EPSTI1, IFI44L, ISG15, NRIP2
0.748663	0.777778	0.756	4	GTF2H2C, IFI44L, ISG15, OLR1
0.748663	0.777778	0.756	4	IFI44L, NRIP2, SERPING1, TRIM69
0.745989	0.785714	0.756	4	GTF2H2C, IFI27, IFIT3, SERPING1
0.743316	0.793651	0.756	4	EPSTI1, GTF2H2C, IFI44L, OLR1
0.743316	0.793651	0.756	4	EPSTI1, IFI44, IFI6, SERPING1
0.743316	0.793651	0.756	4	GTF2H2C, IFI44, IFI6, IFIT3
0.743316	0.793651	0.756	4	GTF2H2C, IFI6, IFIT3, NRIP2
0.743316	0.793651	0.756	4	IFI44, IFI6, IFIT3, USP18
0.743316	0.793651	0.756	4	IFI44L, OLR1, SHISA4, TRIM69
0.743316	0.793651	0.756	4	IFI6, IFIT3, SERPING1, TRIM69
0.743316	0.793651	0.756	4	IFI6, IFIT3, SHISA4, TRIM69
0.740642	0.801587	0.756	4	IFI44L, IFITM3, ISG15, TRIM69
0.737968	0.809524	0.756	4	EPSTI1, IFIT3, ISG15, USP18
0.735294	0.81746	0.756	4	CXCL10, GTF2H2C, ISG15, TRIM69
0.735294	0.81746	0.756	4	CXCL10, IFI44, IFI44L, ISG15
0.735294	0.81746	0.756	4	CXCL10, IFIT3, ISG15, TRIM69
0.735294	0.81746	0.756	4	EPSTI1, IFI6, ISG15, SERPING1
0.73262	0.825397	0.756	4	CXCL10, IFI27, IFI44, ISG15
0.73262	0.825397	0.756	4	CXCL10, IFI6, TRIM69, USP18
0.73262	0.825397	0.756	4	IFI44, IFI44L, ISG15, RSAD2
0.73262	0.825397	0.756	4	IFI6, IFIT3, ISG15, USP18
0.729947	0.833333	0.756	4	CXCL10, IFI44L, ISG15, OASL
0.729947	0.833333	0.756	4	IFI44L, IFI6, IFIT3, USP18
0.729947	0.833333	0.756	4	IFI6, RSAD2, SERPING1, TRIM69
0.727273	0.84127	0.756	4	IFI44, ISG15, OASL, SERPING1
0.724599	0.849206	0.756	4	IFI27, ISG15, OLR1, TRIM69
0.721925	0.857143	0.756	4	CXCL10, ISG15, SERPING1, TRIM69
0.719251	0.865079	0.756	4	CXCL10, IFI27, IFI44L, TRIM69
0.71123	0.888889	0.756	4	CMPK2, IFIT3, ISG15, TRIM69
0.772727	0.698413	0.754	4	IFI27, IFI44, IFI6, SPATS2L
0.770053	0.706349	0.754	4	IFI27, IFI44, IFI6, OLR1
0.762032	0.730159	0.754	4	CMPK2, IFI44L, IFI6, OLR1
0.756684	0.746032	0.754	4	CMPK2, IFI44, TRIM69, USP18
0.756684	0.746032	0.754	4	CXCL10, IFI44, SPATS2L, TRIM69
0.756684	0.746032	0.754	4	EPSTI1, IFI44, OASL, TRIM69
0.756684	0.746032	0.754	4	IFI44L, ISG15, OLR1, USP18
0.756684	0.746032	0.754	4	IFI44L, ISG15, SPATS2L, USP18
0.754011	0.753968	0.754	4	GTF2H2C, IFI44L, NRIP2, OLR1
0.754011	0.753968	0.754	4	GTF2H2C, IFI6, IFIT3, SHISA4
0.751337	0.761905	0.754	4	IFI44, IFIT3, OAS3, TRIM69
0.751337	0.761905	0.754	4	IFI44L, IFI6, IFIT3, OLR1
0.748663	0.769841	0.754	4	GTF2H2C, IFI44L, NRIP2, TRIM69
0.745989	0.777778	0.754	4	CXCL10, IFI6, RSAD2, TRIM69
0.826203	0.84127	0.83	5	CXCL10, IFI44, IFI6, ISG15, TRIM69
0.826203	0.809524	0.822	5	CXCL10, IFI44L, ISG15, OLR1, TRIM69
0.804813	0.849206	0.816	5	CXCL10, IFI44L, IFI6, ISG15, TRIM69
0.804813	0.84127	0.814	5	CXCL10, GTF2H2C, IFI44L, ISG15, TRIM69
0.802139	0.849206	0.814	5	CXCL10, IFI44L, ISG15, NRIP2, TRIM69
0.812834	0.809524	0.812	5	CMPK2, CXCL10, IFI6, ISG15, TRIM69
0.81016	0.809524	0.81	5	CXCL10, IFI44, IFI44L, ISG15, TRIM69
0.807487	0.81746	0.81	5	CXCL10, EPSTI1, IFI44L, ISG15, TRIM69
0.794118	0.857143	0.81	5	CXCL10, IFI44, ISG15, SERPING1, TRIM69
0.804813	0.81746	0.808	5	CXCL10, IFI44L, IFIT3, ISG15, TRIM69
0.802139	0.825397	0.808	5	CXCL10, IFI44L, ISG15, OASL, TRIM69
0.799465	0.833333	0.808	5	CMPK2, CXCL10, IFI44L, ISG15, TRIM69
0.791444	0.857143	0.808	5	CXCL10, IFI44L, ISG15, SPATS2L, TRIM69
0.807487	0.801587	0.806	5	CXCL10, IFI44, ISG15, OLR1, TRIM69
0.791444	0.849206	0.806	5	CXCL10, IFI27, IFI44L, ISG15, TRIM69
0.791444	0.849206	0.806	5	CXCL10, IFI44L, IFITM3, ISG15, TRIM69
0.791444	0.849206	0.806	5	IFI44L, IFI6, IFIT3, ISG15, TRIM69
0.78877	0.857143	0.806	5	CXCL10, IFI44L, ISG15, OAS3, TRIM69
0.78877	0.849206	0.804	5	CXCL10, IFI44L, ISG15, SERPING1, TRIM69
0.78877	0.849206	0.804	5	CXCL10, IFI6, ISG15, RSAD2, TRIM69
0.775401	0.888889	0.804	5	CXCL10, IFI27, ISG15, OASL, TRIM69
0.807487	0.785714	0.802	5	CXCL10, IFI44, ISG15, TRIM69, USP18
0.804813	0.793651	0.802	5	IFI44, ISG15, OLR1, RSAD2, SERPING1
0.802139	0.801587	0.802	5	IFI44L, ISG15, OASL, OLR1, TRIM69
0.799465	0.809524	0.802	5	CXCL10, IFI44, IFIT3, ISG15, TRIM69
0.799465	0.809524	0.802	5	CXCL10, IFI44, ISG15, SPATS2L, TRIM69
0.791444	0.833333	0.802	5	CXCL10, GTF2H2C, IFI44L, ISG15, OLR1
0.791444	0.833333	0.802	5	CXCL10, IFI27, IFI6, ISG15, TRIM69
0.791444	0.833333	0.802	5	CXCL10, IFI44L, ISG15, TRIM69, USP18
0.78877	0.84127	0.802	5	CXCL10, IFI44L, IFI6, ISG15, OLR1
0.780749	0.865079	0.802	5	IFI44, IFI6, IFIT3, ISG15, TRIM69
0.778075	0.873016	0.802	5	CXCL10, IFI27, IFIT3, ISG15, TRIM69
0.778075	0.873016	0.802	5	IFI6, IFIT3, ISG15, TRIM69, USP18
0.794118	0.81746	0.8	5	GTF2H2C, IFI27, IFI44L, ISG15, TRIM69
0.791444	0.825397	0.8	5	CXCL10, IFI44L, ISG15, RSAD2, TRIM69
0.78877	0.833333	0.8	5	CXCL10, IFI27, IFI44, TRIM69, USP18
0.780749	0.857143	0.8	5	EPSTI1, IFI44, IFI6, ISG15, TRIM69
0.780749	0.857143	0.8	5	IFI44, IFI6, IFIT3, SPATS2L, TRIM69
0.778075	0.865079	0.8	5	CXCL10, IFI44L, IFI6, IFIT3, ISG15
0.794118	0.809524	0.798	5	EPSTI1, IFI44, ISG15, TRIM69, USP18
0.78877	0.825397	0.798	5	CXCL10, IFI44L, ISG15, SHISA4, TRIM69
0.78877	0.825397	0.798	5	IFI44L, ISG15, NRIP2, OASL, TRIM69
0.786096	0.833333	0.798	5	IFI27, IFI44L, ISG15, NRIP2, TRIM69
0.786096	0.833333	0.798	5	IFI44L, IFI6, ISG15, SPATS2L, TRIM69
0.783422	0.84127	0.798	5	CMPK2, IFI44, IFI6, ISG15, TRIM69
0.783422	0.84127	0.798	5	IFI44L, ISG15, NRIP2, TRIM69, USP18
0.783422	0.84127	0.798	5	IFI44L, ISG15, OASL, TRIM69, USP18
0.780749	0.849206	0.798	5	CMPK2, IFI27, IFI6, ISG15, TRIM69
0.780749	0.849206	0.798	5	IFI44L, IFIT3, ISG15, SPATS2L, TRIM69
0.770053	0.880952	0.798	5	CMPK2, IFI6, IFIT3, ISG15, TRIM69
0.799465	0.785714	0.796	5	CMPK2, CXCL10, IFI44, ISG15, TRIM69
0.799465	0.785714	0.796	5	CMPK2, IFI44, ISG15, TRIM69, USP18
0.78877	0.81746	0.796	5	CXCL10, IFI44, ISG15, OASL, OLR1
0.786096	0.825397	0.796	5	CXCL10, IFI6, ISG15, OASL, TRIM69
0.786096	0.825397	0.796	5	CXCL10, IFI6, ISG15, SPATS2L, TRIM69
0.786096	0.825397	0.796	5	IFI44, IFIT3, ISG15, TRIM69, USP18
0.786096	0.825397	0.796	5	IFI44L, IFIT3, ISG15, OASL, TRIM69
0.783422	0.833333	0.796	5	IFI27, IFI44L, ISG15, TRIM69, USP18
0.783422	0.833333	0.796	5	IFI44, IFI44L, IFI6, ISG15, TRIM69
0.775401	0.857143	0.796	5	EPSTI1, IFI44, IFI6, TRIM69, USP18
0.775401	0.857143	0.796	5	IFI27, IFIT3, ISG15, SERPING1, TRIM69
0.772727	0.865079	0.796	5	IFI44L, IFI6, IFIT3, ISG15, USP18
0.770053	0.873016	0.796	5	CXCL10, EPSTI1, IFI44L, IFI6, ISG15
0.818182	0.722222	0.794	5	EPSTI1, IFI27, IFI44, IFI6, OLR1
0.804813	0.761905	0.794	5	CXCL10, EPSTI1, IFI44, ISG15, TRIM69
0.796791	0.785714	0.794	5	EPSTI1, IFI44, ISG15, OASL, TRIM69
0.794118	0.793651	0.794	5	CXCL10, IFI44, ISG15, OLR1, USP18
0.791444	0.801587	0.794	5	CXCL10, IFI44, IFITM3, ISG15, TRIM69
0.791444	0.801587	0.794	5	CXCL10, IFI6, ISG15, OLR1, TRIM69
0.78877	0.809524	0.794	5	IFI44L, IFI6, ISG15, OASL, TRIM69
0.786096	0.81746	0.794	5	CMPK2, CXCL10, IFI44, SPATS2L, TRIM69
0.786096	0.81746	0.794	5	CXCL10, EPSTI1, IFI44, IFI6, TRIM69
0.786096	0.81746	0.794	5	CXCL10, IFI44L, ISG15, OLR1, USP18
0.783422	0.825397	0.794	5	CXCL10, EPSTI1, IFI44L, ISG15, OLR1
0.783422	0.825397	0.794	5	CXCL10, IFI44, IFI6, OLR1, TRIM69
0.780749	0.833333	0.794	5	IFI44, ISG15, OLR1, SERPING1, TRIM69
0.780749	0.833333	0.794	5	IFI44L, IFIT3, ISG15, NRIP2, TRIM69
0.778075	0.84127	0.794	5	CXCL10, IFI44, IFI6, SPATS2L, TRIM69
0.775401	0.849206	0.794	5	CXCL10, IFI27, ISG15, RSAD2, TRIM69
0.775401	0.849206	0.794	5	IFI44L, IFI6, IFIT3, TRIM69, USP18
0.772727	0.857143	0.794	5	IFI27, IFI44, IFI6, ISG15, TRIM69
0.772727	0.857143	0.794	5	IFI27, IFI44, ISG15, SERPING1, TRIM69
0.762032	0.888889	0.794	5	IFI27, IFI6, IFIT3, ISG15, TRIM69
0.804813	0.753968	0.792	5	IFI44, ISG15, NRIP2, OLR1, SERPING1
0.78877	0.801587	0.792	5	CMPK2, CXCL10, IFI44, IFI6, TRIM69
0.78877	0.801587	0.792	5	CMPK2, IFI6, ISG15, OASL, TRIM69
0.78877	0.801587	0.792	5	CXCL10, IFI44, ISG15, OAS3, TRIM69
0.783422	0.81746	0.792	5	CXCL10, GTF2H2C, IFI44L, IFI6, TRIM69
0.780749	0.825397	0.792	5	CXCL10, EPSTI1, IFI6, ISG15, TRIM69
0.778075	0.833333	0.792	5	CXCL10, EPSTI1, GTF2H2C, IFI44L, ISG15
0.778075	0.833333	0.792	5	CXCL10, IFI44, IFI44L, IFI6, TRIM69
0.778075	0.833333	0.792	5	CXCL10, IFI6, IFIT3, ISG15, TRIM69
0.778075	0.833333	0.792	5	IFI44, IFI44L, IFIT3, ISG15, TRIM69
0.770053	0.857143	0.792	5	CXCL10, IFI44, IFI44L, IFI6, ISG15
0.770053	0.857143	0.792	5	GTF2H2C, IFI6, ISG15, RSAD2, TRIM69
0.76738	0.865079	0.792	5	IFI6, IFIT3, ISG15, SPATS2L, TRIM69
0.764706	0.873016	0.792	5	GTF2H2C, IFI27, IFIT3, ISG15, TRIM69
0.762032	0.880952	0.792	5	IFI6, ISG15, RSAD2, SERPING1, TRIM69
0.759358	0.888889	0.792	5	IFI6, IFIT3, ISG15, NRIP2, TRIM69
0.791444	0.785714	0.79	5	EPSTI1, IFI27, IFI44L, ISG15, OLR1
0.791444	0.785714	0.79	5	IFI44, IFIT3, ISG15, OLR1, TRIM69
0.786096	0.801587	0.79	5	IFI27, IFI44L, ISG15, OLR1, TRIM69
0.786096	0.801587	0.79	5	IFI44, ISG15, OASL, OLR1, TRIM69
0.783422	0.809524	0.79	5	CXCL10, GTF2H2C, IFI44L, IFI6, ISG15
0.783422	0.809524	0.79	5	EPSTI1, IFI27, IFI44, ISG15, TRIM69
0.783422	0.809524	0.79	5	EPSTI1, IFI44, IFI44L, ISG15, TRIM69
0.783422	0.809524	0.79	5	IFI44, ISG15, OAS3, TRIM69, USP18
0.780749	0.81746	0.79	5	CXCL10, IFI44, IFI6, ISG15, OLR1
0.780749	0.81746	0.79	5	CXCL10, ISG15, OLR1, RSAD2, TRIM69
0.778075	0.825397	0.79	5	CXCL10, IFI6, ISG15, OAS3, TRIM69
0.778075	0.825397	0.79	5	EPSTI1, IFI44L, IFI6, ISG15, USP18
0.775401	0.833333	0.79	5	CXCL10, GTF2H2C, IFI6, ISG15, TRIM69
0.772727	0.84127	0.79	5	EPSTI1, IFI44L, ISG15, TRIM69, USP18
0.770053	0.849206	0.79	5	CXCL10, GTF2H2C, IFI44, ISG15, TRIM69
0.770053	0.849206	0.79	5	CXCL10, IFI27, IFI44, NRIP2, TRIM69
0.770053	0.849206	0.79	5	IFI44L, IFIT3, ISG15, TRIM69, USP18
0.76738	0.857143	0.79	5	CXCL10, IFI27, ISG15, TRIM69, USP18
0.76738	0.857143	0.79	5	CXCL10, IFI44, IFI44L, NRIP2, TRIM69
0.76738	0.857143	0.79	5	GTF2H2C, IFI44L, NRIP2, OLR1, TRIM69
0.76738	0.857143	0.79	5	IFI27, IFI44, IFI6, IFIT3, ISG15
0.76738	0.857143	0.79	5	IFI44L, IFIT3, NRIP2, TRIM69, USP18
0.764706	0.865079	0.79	5	CMPK2, CXCL10, ISG15, SERPING1, TRIM69
0.764706	0.865079	0.79	5	CXCL10, GTF2H2C, IFI27, ISG15, TRIM69
0.764706	0.865079	0.79	5	CXCL10, IFI44L, IFI6, ISG15, SERPING1
0.764706	0.865079	0.79	5	IFI27, IFIT3, ISG15, NRIP2, TRIM69
0.764706	0.865079	0.79	5	IFI44, IFI6, IFIT3, TRIM69, USP18
0.762032	0.873016	0.79	5	CXCL10, IFI44L, IFI6, ISG15, NRIP2
0.762032	0.873016	0.79	5	CXCL10, IFI6, ISG15, NRIP2, TRIM69
0.762032	0.873016	0.79	5	IFI27, IFI6, ISG15, OAS3, TRIM69
0.762032	0.873016	0.79	5	IFI27, IFIT3, ISG15, SHISA4, TRIM69
0.759358	0.880952	0.79	5	CXCL10, IFI27, IFI6, IFIT3, ISG15
0.807487	0.730159	0.788	5	EPSTI1, IFI44, ISG15, OLR1, TRIM69
0.791444	0.777778	0.788	5	IFI44L, IFI6, ISG15, OLR1, TRIM69
0.783422	0.801587	0.788	5	CXCL10, GTF2H2C, IFI44, ISG15, OLR1
0.783422	0.801587	0.788	5	GTF2H2C, IFI44L, IFI6, IFITM3, TRIM69
0.783422	0.801587	0.788	5	IFI44, IFI44L, ISG15, OLR1, TRIM69
0.780749	0.809524	0.788	5	CXCL10, IFI6, IFITM3, ISG15, TRIM69
0.780749	0.809524	0.788	5	IFI44, IFI6, ISG15, OLR1, TRIM69
0.778075	0.81746	0.788	5	CXCL10, IFI44L, ISG15, OAS3, OLR1
0.778075	0.81746	0.788	5	GTF2H2C, IFI44L, IFI6, ISG15, TRIM69
0.778075	0.81746	0.788	5	IFI27, IFI44L, IFI6, ISG15, SERPING1
0.778075	0.81746	0.788	5	IFI44, IFI44L, ISG15, OASL, TRIM69
0.778075	0.81746	0.788	5	IFI44L, IFI6, IFIT3, ISG15, SERPING1
0.778075	0.81746	0.788	5	IFI44L, ISG15, OLR1, RSAD2, USP18
0.775401	0.825397	0.788	5	CMPK2, IFI44L, ISG15, OASL, TRIM69
0.775401	0.825397	0.788	5	CXCL10, IFI44L, IFI6, ISG15, OAS3
0.775401	0.825397	0.788	5	EPSTI1, IFI27, IFI44L, ISG15, TRIM69
0.775401	0.825397	0.788	5	GTF2H2C, IFI44L, IFI6, TRIM69, USP18
0.775401	0.825397	0.788	5	IFI27, IFI44L, ISG15, SPATS2L, TRIM69
0.775401	0.825397	0.788	5	IFI44, IFI6, IFIT3, OLR1, TRIM69
0.775401	0.825397	0.788	5	IFI44L, IFITM3, ISG15, TRIM69, USP18
0.772727	0.833333	0.788	5	CXCL10, GTF2H2C, IFI44, IFI6, OLR1
0.772727	0.833333	0.788	5	EPSTI1, IFI44L, IFI6, ISG15, TRIM69
0.772727	0.833333	0.788	5	GTF2H2C, IFI27, ISG15, RSAD2, TRIM69
0.770053	0.84127	0.788	5	CMPK2, IFI44L, IFIT3, ISG15, TRIM69
0.76738	0.849206	0.788	5	CMPK2, CXCL10, IFI27, ISG15, TRIM69
0.76738	0.849206	0.788	5	CMPK2, IFI44, IFI6, IFIT3, TRIM69
0.76738	0.849206	0.788	5	IFI27, IFIT3, NRIP2, SERPING1, TRIM69
0.764706	0.857143	0.788	5	GTF2H2C, IFI6, IFIT3, ISG15, TRIM69
0.764706	0.857143	0.788	5	IFI27, ISG15, RSAD2, SERPING1, TRIM69
0.762032	0.865079	0.788	5	IFI27, IFI6, ISG15, RSAD2, TRIM69
0.762032	0.865079	0.788	5	IFI44L, ISG15, RSAD2, SERPING1, TRIM69
0.783422	0.793651	0.786	5	CXCL10, IFI44, IFI44L, ISG15, OLR1
0.783422	0.793651	0.786	5	IFI44L, ISG15, OLR1, SPATS2L, USP18
0.780749	0.801587	0.786	5	CXCL10, IFI44, ISG15, OASL, TRIM69
0.780749	0.801587	0.786	5	CXCL10, IFI44, ISG15, OLR1, SERPING1
0.780749	0.801587	0.786	5	EPSTI1, IFI44, IFIT3, TRIM69, USP18
0.780749	0.801587	0.786	5	EPSTI1, IFI44L, ISG15, OASL, TRIM69
0.780749	0.801587	0.786	5	IFI27, IFI44, IFI44L, ISG15, TRIM69
0.778075	0.809524	0.786	5	CXCL10, GTF2H2C, IFI44L, ISG15, SPATS2L
0.778075	0.809524	0.786	5	IFI27, IFI44L, ISG15, OASL, TRIM69
0.778075	0.809524	0.786	5	IFI44, IFI44L, ISG15, SPATS2L, TRIM69
0.775401	0.81746	0.786	5	CMPK2, IFI44L, ISG15, TRIM69, USP18
0.775401	0.81746	0.786	5	GTF2H2C, IFI44L, ISG15, OASL, TRIM69
0.775401	0.81746	0.786	5	IFI27, IFI44L, IFI6, ISG15, TRIM69
0.775401	0.81746	0.786	5	IFI44, IFI44L, ISG15, SERPING1, TRIM69
0.772727	0.825397	0.786	5	CXCL10, IFI44L, IFIT3, ISG15, OLR1
0.772727	0.825397	0.786	5	CXCL10, IFI44L, NRIP2, OLR1, TRIM69
0.772727	0.825397	0.786	5	GTF2H2C, IFI44L, ISG15, NRIP2, TRIM69
0.770053	0.833333	0.786	5	CMPK2, EPSTI1, IFI44, TRIM69, USP18
0.770053	0.833333	0.786	5	CMPK2, IFI27, IFI44L, ISG15, TRIM69
0.770053	0.833333	0.786	5	EPSTI1, IFI44L, IFIT3, ISG15, TRIM69
0.770053	0.833333	0.786	5	GTF2H2C, IFI44, ISG15, SERPING1, TRIM69
0.76738	0.84127	0.786	5	CXCL10, IFI6, IFIT3, ISG15, USP18
0.76738	0.84127	0.786	5	IFI44, IFI6, SPATS2L, TRIM69, USP18
0.76738	0.84127	0.786	5	IFI6, ISG15, NRIP2, SERPING1, TRIM69
0.764706	0.849206	0.786	5	CMPK2, IFI27, IFITM3, ISG15, TRIM69
0.764706	0.849206	0.786	5	CXCL10, EPSTI1, IFI44L, NRIP2, TRIM69
0.764706	0.849206	0.786	5	CXCL10, GTF2H2C, IFI27, ISG15, RSAD2
0.764706	0.849206	0.786	5	CXCL10, IFI27, ISG15, SERPING1, TRIM69
0.764706	0.849206	0.786	5	CXCL10, IFI44L, ISG15, OLR1, RSAD2
0.762032	0.857143	0.786	5	CXCL10, IFI6, NRIP2, RSAD2, TRIM69
0.762032	0.857143	0.786	5	EPSTI1, IFI6, ISG15, TRIM69, USP18
0.762032	0.857143	0.786	5	IFI44, IFI6, OAS3, TRIM69, USP18
0.762032	0.857143	0.786	5	IFI6, IFIT3, IFITM3, ISG15, TRIM69
0.759358	0.865079	0.786	5	CXCL10, IFI27, IFITM3, ISG15, TRIM69
0.759358	0.865079	0.786	5	CXCL10, IFI44, IFI6, IFIT3, ISG15
0.756684	0.873016	0.786	5	IFI44, IFI6, IFIT3, NRIP2, TRIM69
0.754011	0.880952	0.786	5	CXCL10, IFI44, IFI6, NRIP2, TRIM69
0.754011	0.880952	0.786	5	CXCL10, ISG15, NRIP2, SERPING1, TRIM69
0.828877	0.865079	0.838	6	CXCL10, IFI44, IFI6, IFIT3, ISG15, TRIM69
0.834225	0.84127	0.836	6	CXCL10, IFI44, IFI6, ISG15, OLR1, TRIM69
0.826203	0.857143	0.834	6	CXCL10, GTF2H2C, IFI44L, IFI6, ISG15, TRIM69
0.826203	0.857143	0.834	6	CXCL10, IFI44, IFI6, ISG15, SPATS2L, TRIM69
0.826203	0.849206	0.832	6	CMPK2, CXCL10, IFI44, IFI6, ISG15, TRIM69
0.823529	0.857143	0.832	6	CXCL10, IFI44, IFI44L, IFI6, ISG15, TRIM69
0.828877	0.833333	0.83	6	CXCL10, IFI44L, IFI6, ISG15, OLR1, TRIM69
0.831551	0.81746	0.828	6	CXCL10, EPSTI1, IFI44, IFI6, ISG15, TRIM69
0.815508	0.865079	0.828	6	CMPK2, IFI44, IFI6, IFIT3, ISG15, TRIM69
0.815508	0.865079	0.828	6	CXCL10, IFI27, IFI44, IFI6, ISG15, TRIM69
0.815508	0.865079	0.828	6	CXCL10, IFI44L, IFI6, ISG15, OASL, TRIM69
0.820856	0.84127	0.826	6	CXCL10, IFI44, IFI6, IFITM3, ISG15, TRIM69
0.826203	0.81746	0.824	6	CXCL10, IFI44L, ISG15, NRIP2, OLR1, TRIM69
0.826203	0.81746	0.824	6	CXCL10, IFI44L, ISG15, OLR1, SHISA4, TRIM69
0.820856	0.833333	0.824	6	CXCL10, IFI27, IFI44, IFI44L, ISG15, TRIM69
0.818182	0.84127	0.824	6	CXCL10, EPSTI1, IFI44L, IFI6, ISG15, TRIM69
0.812834	0.857143	0.824	6	CXCL10, IFI44, IFI6, ISG15, TRIM69, USP18
0.820856	0.825397	0.822	6	CXCL10, IFI44L, ISG15, OASL, OLR1, TRIM69
0.818182	0.833333	0.822	6	CXCL10, IFI44L, IFIT3, ISG15, OLR1, TRIM69
0.815508	0.84127	0.822	6	CXCL10, GTF2H2C, IFI27, IFI44L, ISG15, TRIM69
0.812834	0.849206	0.822	6	CXCL10, GTF2H2C, IFI44, IFI6, ISG15, TRIM69
0.81016	0.857143	0.822	6	EPSTI1, IFI44, IFI6, IFIT3, ISG15, TRIM69
0.804813	0.873016	0.822	6	CXCL10, IFI44, IFI6, ISG15, NRIP2, TRIM69
0.804813	0.873016	0.822	6	CXCL10, IFI44L, IFI6, ISG15, TRIM69, USP18
0.804813	0.865079	0.82	6	IFI44L, IFI6, IFIT3, ISG15, TRIM69, USP18
0.802139	0.873016	0.82	6	GTF2H2C, IFI44, IFI6, IFIT3, ISG15, TRIM69
0.820856	0.809524	0.818	6	CMPK2, CXCL10, IFI44L, ISG15, OLR1, TRIM69
0.818182	0.81746	0.818	6	CXCL10, EPSTI1, GTF2H2C, IFI44, ISG15, OLR1
0.81016	0.84127	0.818	6	CXCL10, IFI27, IFI44L, ISG15, OLR1, TRIM69
0.81016	0.84127	0.818	6	CXCL10, IFI27, IFI6, IFIT3, ISG15, TRIM69
0.807487	0.849206	0.818	6	CXCL10, IFI44, IFI6, ISG15, SHISA4, TRIM69
0.807487	0.849206	0.818	6	CXCL10, IFI6, ISG15, OLR1, RSAD2, TRIM69
0.804813	0.857143	0.818	6	CXCL10, GTF2H2C, IFI44L, IFIT3, ISG15, TRIM69
0.815508	0.81746	0.816	6	CXCL10, GTF2H2C, IFI44L, ISG15, OLR1, TRIM69
0.815508	0.81746	0.816	6	CXCL10, IFI44, IFI6, ISG15, OASL, TRIM69
0.815508	0.81746	0.816	6	CXCL10, IFI44L, ISG15, OLR1, SPATS2L, TRIM69
0.812834	0.825397	0.816	6	CXCL10, GTF2H2C, IFI44L, IFI6, ISG15, OLR1
0.81016	0.833333	0.816	6	CXCL10, IFI44, IFI44L, IFIT3, ISG15, TRIM69
0.807487	0.84127	0.816	6	CXCL10, IFI44, IFI44L, ISG15, SPATS2L, TRIM69
0.807487	0.84127	0.816	6	CXCL10, IFI44L, ISG15, NRIP2, OASL, TRIM69
0.804813	0.849206	0.816	6	CMPK2, IFI27, IFI6, ISG15, TRIM69, USP18
0.804813	0.849206	0.816	6	CXCL10, IFI44L, IFI6, IFITM3, ISG15, TRIM69
0.802139	0.857143	0.816	6	CXCL10, IFI27, IFI44L, ISG15, TRIM69, USP18
0.802139	0.857143	0.816	6	IFI44L, IFI6, IFIT3, ISG15, SPATS2L, TRIM69
0.799465	0.865079	0.816	6	CMPK2, CXCL10, GTF2H2C, IFI44L, ISG15, TRIM69
0.796791	0.873016	0.816	6	CXCL10, IFI44L, IFI6, ISG15, NRIP2, TRIM69
0.796791	0.873016	0.816	6	IFI44, IFI6, IFIT3, ISG15, SPATS2L, TRIM69
0.791444	0.888889	0.816	6	IFI27, IFI44, IFI6, IFIT3, ISG15, TRIM69
0.826203	0.777778	0.814	6	CMPK2, CXCL10, IFI44, ISG15, OLR1, TRIM69
0.826203	0.777778	0.814	6	CXCL10, IFI44, ISG15, OLR1, TRIM69, USP18
0.812834	0.81746	0.814	6	CXCL10, IFI44, IFI44L, ISG15, OLR1, TRIM69
0.812834	0.81746	0.814	6	IFI44, IFI44L, IFI6, ISG15, OLR1, TRIM69
0.807487	0.833333	0.814	6	CXCL10, IFI44, IFI44L, ISG15, NRIP2, TRIM69
0.807487	0.833333	0.814	6	CXCL10, IFI44L, IFI6, ISG15, SHISA4, TRIM69
0.807487	0.833333	0.814	6	CXCL10, IFI44L, ISG15, OLR1, RSAD2, TRIM69
0.804813	0.84127	0.814	6	CXCL10, EPSTI1, GTF2H2C, IFI44L, ISG15, OLR1
0.802139	0.849206	0.814	6	CMPK2, CXCL10, IFI44L, IFI6, ISG15, TRIM69
0.802139	0.849206	0.814	6	CXCL10, EPSTI1, IFI27, IFI44L, ISG15, TRIM69
0.802139	0.849206	0.814	6	CXCL10, GTF2H2C, IFI44, IFI44L, ISG15, TRIM69
0.802139	0.849206	0.814	6	CXCL10, GTF2H2C, IFI44L, ISG15, SHISA4, TRIM69
0.802139	0.849206	0.814	6	EPSTI1, IFI44, IFI6, ISG15, SPATS2L, TRIM69
0.799465	0.857143	0.814	6	CXCL10, IFI44L, IFIT3, ISG15, SERPING1, TRIM69
0.799465	0.857143	0.814	6	CXCL10, IFI6, ISG15, RSAD2, SERPING1, TRIM69
0.794118	0.873016	0.814	6	CMPK2, CXCL10, IFI27, IFI44L, ISG15, TRIM69
0.78877	0.888889	0.814	6	CXCL10, IFI27, IFI44L, IFIT3, ISG15, TRIM69
0.78877	0.888889	0.814	6	EPSTI1, IFI44, IFI6, ISG15, TRIM69, USP18
0.828877	0.761905	0.812	6	CXCL10, EPSTI1, IFI44, ISG15, OLR1, TRIM69
0.812834	0.809524	0.812	6	CXCL10, EPSTI1, IFI44, IFI44L, ISG15, TRIM69
0.81016	0.81746	0.812	6	CMPK2, CXCL10, IFI6, IFITM3, ISG15, TRIM69
0.81016	0.81746	0.812	6	CXCL10, EPSTI1, IFI44L, ISG15, OLR1, TRIM69
0.81016	0.81746	0.812	6	CXCL10, GTF2H2C, IFI44, IFI44L, ISG15, OLR1
0.81016	0.81746	0.812	6	CXCL10, GTF2H2C, IFI44, IFI6, ISG15, OLR1
0.807487	0.825397	0.812	6	CXCL10, IFI44, IFI44L, ISG15, TRIM69, USP18
0.807487	0.825397	0.812	6	EPSTI1, IFI27, IFIT3, ISG15, SERPING1, TRIM69
0.804813	0.833333	0.812	6	CMPK2, CXCL10, IFI27, IFI6, ISG15, TRIM69
0.804813	0.833333	0.812	6	EPSTI1, IFI44, ISG15, OASL, TRIM69, USP18
0.802139	0.84127	0.812	6	CXCL10, IFI27, IFI44L, ISG15, SHISA4, TRIM69
0.802139	0.84127	0.812	6	CXCL10, IFI44, IFI44L, ISG15, OAS3, TRIM69
0.802139	0.84127	0.812	6	CXCL10, IFI44, IFI6, ISG15, OAS3, TRIM69
0.802139	0.84127	0.812	6	CXCL10, IFI44, IFI6, ISG15, RSAD2, TRIM69
0.802139	0.84127	0.812	6	GTF2H2C, IFI27, IFI44L, ISG15, NRIP2, TRIM69
0.799465	0.849206	0.812	6	EPSTI1, IFI27, IFI44, IFI6, ISG15, TRIM69
0.796791	0.857143	0.812	6	CMPK2, IFI44, IFI6, ISG15, TRIM69, USP18
0.796791	0.857143	0.812	6	CXCL10, GTF2H2C, IFI44L, ISG15, OAS3, TRIM69
0.796791	0.857143	0.812	6	CXCL10, IFI27, IFI44, IFIT3, ISG15, TRIM69
0.796791	0.857143	0.812	6	CXCL10, IFI27, IFI44, NRIP2, SERPING1, TRIM69
0.796791	0.857143	0.812	6	CXCL10, IFI44, IFI44L, IFI6, SPATS2L, TRIM69
0.796791	0.857143	0.812	6	CXCL10, IFI44L, IFI6, IFIT3, ISG15, TRIM69
0.796791	0.857143	0.812	6	CXCL10, IFI44L, IFI6, ISG15, SPATS2L, TRIM69
0.796791	0.857143	0.812	6	CXCL10, IFI44L, ISG15, OAS3, TRIM69, USP18
0.794118	0.865079	0.812	6	CXCL10, IFI27, IFI44L, IFI6, ISG15, TRIM69
0.794118	0.865079	0.812	6	CXCL10, IFI27, IFI44L, ISG15, SPATS2L, TRIM69
0.791444	0.873016	0.812	6	CMPK2, CXCL10, IFI44L, ISG15, NRIP2, TRIM69
0.78877	0.880952	0.812	6	CXCL10, IFI27, IFI44, IFI6, IFIT3, ISG15
0.815508	0.793651	0.81	6	CMPK2, CXCL10, IFI6, ISG15, OLR1, TRIM69
0.812834	0.801587	0.81	6	CMPK2, CXCL10, EPSTI1, IFI44, ISG15, TRIM69
0.81016	0.809524	0.81	6	EPSTI1, IFI44, ISG15, OASL, SPATS2L, TRIM69
0.807487	0.81746	0.81	6	CXCL10, GTF2H2C, IFI44L, ISG15, SERPING1, TRIM69
0.807487	0.81746	0.81	6	CXCL10, IFI27, IFI6, IFITM3, ISG15, TRIM69
0.807487	0.81746	0.81	6	GTF2H2C, IFI27, IFI44L, IFI6, ISG15, TRIM69
0.804813	0.825397	0.81	6	CMPK2, EPSTI1, IFI44, IFI6, ISG15, TRIM69
0.804813	0.825397	0.81	6	CXCL10, GTF2H2C, IFI6, ISG15, OLR1, TRIM69
0.804813	0.825397	0.81	6	CXCL10, IFI44, IFI44L, IFITM3, ISG15, TRIM69
0.804813	0.825397	0.81	6	CXCL10, IFI44, IFI44L, ISG15, RSAD2, TRIM69
0.804813	0.825397	0.81	6	CXCL10, IFI44L, IFITM3, ISG15, OLR1, TRIM69
0.804813	0.825397	0.81	6	CXCL10, IFI44L, ISG15, OLR1, TRIM69, USP18
0.804813	0.825397	0.81	6	EPSTI1, IFI44, IFIT3, ISG15, TRIM69, USP18
0.802139	0.833333	0.81	6	CXCL10, IFI44, ISG15, OASL, OLR1, TRIM69
0.802139	0.833333	0.81	6	CXCL10, IFI6, ISG15, OLR1, SHISA4, TRIM69
0.802139	0.833333	0.81	6	EPSTI1, IFI44, IFI6, IFITM3, ISG15, TRIM69
0.802139	0.833333	0.81	6	IFI27, IFI44, IFI44L, IFI6, ISG15, TRIM69
0.799465	0.84127	0.81	6	CXCL10, GTF2H2C, IFI27, IFI44, ISG15, TRIM69
0.799465	0.84127	0.81	6	CXCL10, GTF2H2C, IFI27, IFI6, ISG15, TRIM69
0.799465	0.84127	0.81	6	CXCL10, GTF2H2C, IFI44L, ISG15, RSAD2, TRIM69
0.799465	0.84127	0.81	6	CXCL10, IFI44L, IFIT3, ISG15, NRIP2, TRIM69
0.799465	0.84127	0.81	6	IFI44L, IFI6, IFIT3, ISG15, OASL, TRIM69
0.796791	0.849206	0.81	6	CXCL10, GTF2H2C, IFI6, IFIT3, ISG15, TRIM69
0.796791	0.849206	0.81	6	CXCL10, IFI27, IFI44L, ISG15, NRIP2, TRIM69
0.796791	0.849206	0.81	6	CXCL10, IFI27, IFI6, ISG15, OAS3, TRIM69
0.796791	0.849206	0.81	6	CXCL10, IFI44L, IFITM3, ISG15, SPATS2L, TRIM69
0.796791	0.849206	0.81	6	CXCL10, IFI44L, ISG15, NRIP2, TRIM69, USP18
0.794118	0.857143	0.81	6	CXCL10, EPSTI1, IFI27, IFIT3, ISG15, TRIM69
0.794118	0.857143	0.81	6	CXCL10, GTF2H2C, IFI27, IFI44, NRIP2, TRIM69
0.794118	0.857143	0.81	6	CXCL10, GTF2H2C, IFI27, IFIT3, ISG15, TRIM69
0.794118	0.857143	0.81	6	CXCL10, GTF2H2C, IFI27, ISG15, RSAD2, TRIM69
0.794118	0.857143	0.81	6	CXCL10, IFI44L, IFI6, IFIT3, ISG15, OLR1
0.794118	0.857143	0.81	6	CXCL10, IFI44L, IFI6, ISG15, OAS3, USP18
0.794118	0.857143	0.81	6	CXCL10, IFI44L, IFIT3, ISG15, SPATS2L, TRIM69
0.794118	0.857143	0.81	6	CXCL10, IFI44L, ISG15, NRIP2, OAS3, TRIM69
0.794118	0.857143	0.81	6	CXCL10, IFI44L, ISG15, SERPING1, SHISA4, TRIM69
0.794118	0.857143	0.81	6	IFI44L, IFIT3, ISG15, NRIP2, TRIM69, USP18
0.791444	0.865079	0.81	6	CXCL10, IFI44L, ISG15, RSAD2, SERPING1, TRIM69
0.791444	0.865079	0.81	6	IFI44, IFI44L, IFI6, IFIT3, ISG15, TRIM69
0.791444	0.865079	0.81	6	IFI44, IFI6, IFIT3, ISG15, SERPING1, TRIM69
0.78877	0.873016	0.81	6	CXCL10, IFI6, ISG15, NRIP2, SERPING1, TRIM69
0.820856	0.769841	0.808	6	EPSTI1, IFI44, ISG15, OASL, OLR1, TRIM69
0.815508	0.785714	0.808	6	CXCL10, IFI44, ISG15, OLR1, SPATS2L, TRIM69
0.807487	0.809524	0.808	6	GTF2H2C, IFI27, IFI44, IFI44L, ISG15, TRIM69
0.804813	0.81746	0.808	6	CXCL10, EPSTI1, IFI44L, ISG15, OASL, TRIM69
0.804813	0.81746	0.808	6	CXCL10, GTF2H2C, IFI44, IFI44L, IFI6, ISG15
0.802139	0.825397	0.808	6	CMPK2, CXCL10, GTF2H2C, IFI44, ISG15, TRIM69
0.802139	0.825397	0.808	6	CMPK2, CXCL10, IFI44L, ISG15, TRIM69, USP18
0.802139	0.825397	0.808	6	CMPK2, IFI27, IFI44, IFI6, ISG15, TRIM69
0.802139	0.825397	0.808	6	CXCL10, EPSTI1, IFI44, IFI6, OASL, TRIM69
0.802139	0.825397	0.808	6	CXCL10, IFI44, ISG15, SPATS2L, TRIM69, USP18
0.796791	0.84127	0.808	6	CXCL10, EPSTI1, GTF2H2C, IFI44L, ISG15, TRIM69
0.796791	0.84127	0.808	6	CXCL10, GTF2H2C, IFI44L, IFI6, ISG15, SPATS2L
0.796791	0.84127	0.808	6	CXCL10, IFI27, IFI44L, ISG15, OASL, TRIM69
0.796791	0.84127	0.808	6	CXCL10, IFI44L, IFIT3, ISG15, OASL, TRIM69
0.796791	0.84127	0.808	6	CXCL10, IFI44L, ISG15, NRIP2, RSAD2, TRIM69
0.796791	0.84127	0.808	6	CXCL10, IFI44L, ISG15, OAS3, RSAD2, TRIM69
0.796791	0.84127	0.808	6	EPSTI1, IFI27, IFI44L, IFI6, ISG15, TRIM69
0.796791	0.84127	0.808	6	EPSTI1, IFI44L, IFIT3, ISG15, OASL, TRIM69
0.796791	0.84127	0.808	6	GTF2H2C, IFI44, IFI44L, IFI6, ISG15, TRIM69
0.794118	0.849206	0.808	6	CMPK2, IFI27, IFI6, ISG15, SPATS2L, TRIM69
0.794118	0.849206	0.808	6	CMPK2, IFI44, IFI6, IFITM3, ISG15, TRIM69
0.794118	0.849206	0.808	6	CXCL10, EPSTI1, IFI44, IFI6, SPATS2L, TRIM69
0.794118	0.849206	0.808	6	CXCL10, GTF2H2C, IFI44L, ISG15, SPATS2L, TRIM69
0.794118	0.849206	0.808	6	CXCL10, IFI44, ISG15, SERPING1, TRIM69, USP18
0.794118	0.849206	0.808	6	GTF2H2C, IFI44L, IFI6, IFIT3, ISG15, TRIM69
0.794118	0.849206	0.808	6	GTF2H2C, IFI44L, ISG15, NRIP2, OLR1, TRIM69
0.794118	0.849206	0.808	6	IFI27, IFI44L, ISG15, NRIP2, TRIM69, USP18
0.791444	0.857143	0.808	6	CXCL10, GTF2H2C, IFI44, IFI44L, NRIP2, TRIM69
0.791444	0.857143	0.808	6	CXCL10, GTF2H2C, IFI6, ISG15, RSAD2, TRIM69
0.791444	0.857143	0.808	6	GTF2H2C, IFI6, ISG15, RSAD2, SERPING1, TRIM69
0.791444	0.857143	0.808	6	IFI27, IFI44L, IFI6, IFIT3, ISG15, TRIM69
0.78877	0.865079	0.808	6	CXCL10, GTF2H2C, IFI6, ISG15, NRIP2, TRIM69
0.78877	0.865079	0.808	6	CXCL10, IFI44, IFI6, ISG15, SERPING1, TRIM69
0.78877	0.865079	0.808	6	CXCL10, IFI44L, IFI6, ISG15, SERPING1, TRIM69
0.78877	0.865079	0.808	6	CXCL10, IFI6, ISG15, NRIP2, TRIM69, USP18
0.78877	0.865079	0.808	6	EPSTI1, IFI44L, IFI6, ISG15, TRIM69, USP18
0.78877	0.865079	0.808	6	IFI27, IFI44L, IFIT3, NRIP2, SERPING1, TRIM69
0.78877	0.865079	0.808	6	IFI44L, ISG15, NRIP2, OAS3, TRIM69, USP18
0.786096	0.873016	0.808	6	CXCL10, EPSTI1, IFI44L, IFI6, ISG15, NRIP2
0.780749	0.888889	0.808	6	IFI6, IFIT3, ISG15, SPATS2L, TRIM69, USP18
0.823529	0.753968	0.806	6	IFI44, IFI44L, IFI6, ISG15, NRIP2, OLR1
0.812834	0.785714	0.806	6	CXCL10, EPSTI1, IFI44, ISG15, OASL, TRIM69
0.812834	0.785714	0.806	6	CXCL10, EPSTI1, IFI44, ISG15, TRIM69, USP18
0.81016	0.793651	0.806	6	CMPK2, CXCL10, IFI6, ISG15, OASL, TRIM69
0.81016	0.793651	0.806	6	EPSTI1, IFI44L, ISG15, OASL, OLR1, TRIM69
0.807487	0.801587	0.806	6	CMPK2, CXCL10, EPSTI1, IFI6, ISG15, TRIM69
0.804813	0.809524	0.806	6	CMPK2, EPSTI1, IFI44, ISG15, TRIM69, USP18
0.804813	0.809524	0.806	6	CXCL10, EPSTI1, GTF2H2C, IFI6, ISG15, OLR1
0.804813	0.809524	0.806	6	CXCL10, IFI44, IFITM3, ISG15, SPATS2L, TRIM69
0.804813	0.809524	0.806	6	EPSTI1, GTF2H2C, IFI44, ISG15, TRIM69, USP18
0.804813	0.809524	0.806	6	IFI27, IFI44L, IFI6, ISG15, OLR1, TRIM69
0.802139	0.81746	0.806	6	CXCL10, GTF2H2C, IFI27, IFI44L, ISG15, OLR1
0.802139	0.81746	0.806	6	CXCL10, GTF2H2C, IFI44, ISG15, OLR1, TRIM69
0.802139	0.81746	0.806	6	CXCL10, IFI44, IFI44L, ISG15, OASL, TRIM69
0.802139	0.81746	0.806	6	CXCL10, IFI44, IFIT3, ISG15, OLR1, TRIM69
0.802139	0.81746	0.806	6	IFI44L, ISG15, OASL, OLR1, TRIM69, USP18
0.799465	0.825397	0.806	6	CMPK2, CXCL10, IFI44, IFI44L, ISG15, TRIM69
0.799465	0.825397	0.806	6	CXCL10, EPSTI1, IFI44L, IFITM3, ISG15, TRIM69
0.799465	0.825397	0.806	6	CXCL10, GTF2H2C, IFI44, IFI6, ISG15, NRIP2
0.799465	0.825397	0.806	6	IFI27, IFI44, IFI44L, ISG15, TRIM69, USP18
0.796791	0.833333	0.806	6	CMPK2, CXCL10, IFI6, IFIT3, ISG15, TRIM69
0.796791	0.833333	0.806	6	CXCL10, EPSTI1, IFI44L, ISG15, RSAD2, TRIM69
0.796791	0.833333	0.806	6	CXCL10, IFI44, ISG15, OAS3, SERPING1, TRIM69
0.796791	0.833333	0.806	6	CXCL10, IFI44L, ISG15, RSAD2, SPATS2L, TRIM69
0.796791	0.833333	0.806	6	IFI44L, IFI6, ISG15, OLR1, TRIM69, USP18
0.831551	0.880952	0.844	7	CXCL10, IFI27, IFI44, IFI6, IFIT3, ISG15, TRIM69
0.842246	0.84127	0.842	7	CXCL10, EPSTI1, GTF2H2C, IFI44, IFI6, ISG15, TRIM69
0.834225	0.865079	0.842	7	CXCL10, EPSTI1, IFI44, IFI6, ISG15, SPATS2L, TRIM69
0.834225	0.865079	0.842	7	CXCL10, IFI44, IFI6, IFIT3, ISG15, OLR1, TRIM69
0.831551	0.865079	0.84	7	CMPK2, CXCL10, GTF2H2C, IFI44L, IFI6, ISG15, TRIM69
0.831551	0.865079	0.84	7	CMPK2, CXCL10, IFI44, IFI6, IFIT3, ISG15, TRIM69
0.839572	0.833333	0.838	7	CXCL10, EPSTI1, IFI44, IFI6, ISG15, OLR1, TRIM69
0.834225	0.849206	0.838	7	CMPK2, CXCL10, EPSTI1, IFI44, IFI6, ISG15, TRIM69
0.834225	0.849206	0.838	7	CMPK2, CXCL10, IFI27, IFI44, IFI6, ISG15, TRIM69
0.834225	0.849206	0.838	7	CXCL10, EPSTI1, IFI44, IFI6, IFIT3, ISG15, TRIM69
0.828877	0.865079	0.838	7	CXCL10, EPSTI1, IFI27, IFI44, IFI6, ISG15, TRIM69
0.828877	0.865079	0.838	7	CXCL10, GTF2H2C, IFI44, IFI6, IFIT3, ISG15, TRIM69
0.815508	0.904762	0.838	7	CXCL10, IFI44, IFI6, IFIT3, ISG15, NRIP2, TRIM69
0.839572	0.825397	0.836	7	CMPK2, CXCL10, IFI44, IFI6, ISG15, OLR1, TRIM69
0.839572	0.825397	0.836	7	CXCL10, EPSTI1, GTF2H2C, IFI44, IFI6, ISG15, OLR1
0.828877	0.857143	0.836	7	CMPK2, CXCL10, IFI44, IFI6, IFITM3, ISG15, TRIM69
0.828877	0.857143	0.836	7	CXCL10, IFI44, IFI44L, IFI6, ISG15, SPATS2L, TRIM69
0.826203	0.865079	0.836	7	CXCL10, IFI44, IFI44L, IFI6, ISG15, NRIP2, TRIM69
0.826203	0.865079	0.836	7	CXCL10, IFI44, IFI6, IFIT3, ISG15, OASL, TRIM69
0.84492	0.801587	0.834	7	CMPK2, CXCL10, EPSTI1, IFI44, ISG15, OLR1, TRIM69
0.831551	0.84127	0.834	7	CXCL10, IFI27, IFI44, IFI6, ISG15, OASL, TRIM69
0.828877	0.849206	0.834	7	CXCL10, EPSTI1, GTF2H2C, IFI44, ISG15, OLR1, USP18
0.828877	0.849206	0.834	7	CXCL10, GTF2H2C, IFI44, IFI6, ISG15, SHISA4, TRIM69
0.826203	0.857143	0.834	7	CXCL10, GTF2H2C, IFI44, IFI44L, IFI6, ISG15, TRIM69
0.823529	0.865079	0.834	7	CXCL10, IFI27, IFI44, IFI6, ISG15, OAS3, TRIM69
0.823529	0.865079	0.834	7	CXCL10, IFI44, IFI6, ISG15, NRIP2, OLR1, TRIM69
0.818182	0.880952	0.834	7	GTF2H2C, IFI44, IFI6, IFIT3, ISG15, OASL, TRIM69
0.828877	0.84127	0.832	7	CXCL10, EPSTI1, IFI44, IFI44L, IFI6, ISG15, TRIM69
0.828877	0.84127	0.832	7	CXCL10, GTF2H2C, IFI27, IFI44, NRIP2, TRIM69, USP18
0.828877	0.84127	0.832	7	CXCL10, GTF2H2C, IFI44, IFI6, ISG15, OLR1, TRIM69
0.828877	0.84127	0.832	7	CXCL10, IFI44, IFI44L, IFI6, ISG15, OLR1, TRIM69
0.828877	0.84127	0.832	7	CXCL10, IFI44, IFI6, ISG15, OASL, OLR1, TRIM69
0.826203	0.849206	0.832	7	CXCL10, GTF2H2C, IFI27, IFI44, IFI6, ISG15, TRIM69
0.826203	0.849206	0.832	7	CXCL10, GTF2H2C, IFI44, IFI6, ISG15, TRIM69, USP18
0.826203	0.849206	0.832	7	CXCL10, IFI27, IFI44, IFI6, ISG15, SPATS2L, TRIM69
0.823529	0.857143	0.832	7	CMPK2, CXCL10, IFI44, IFI6, ISG15, SPATS2L, TRIM69
0.823529	0.857143	0.832	7	CXCL10, IFI27, IFI44, IFI6, ISG15, TRIM69, USP18
0.820856	0.865079	0.832	7	CXCL10, IFI44, IFI6, IFIT3, ISG15, TRIM69, USP18
0.818182	0.873016	0.832	7	CXCL10, IFI44, IFI44L, IFI6, ISG15, TRIM69, USP18
0.818182	0.873016	0.832	7	CXCL10, IFI44L, IFI6, ISG15, NRIP2, OASL, TRIM69
0.812834	0.888889	0.832	7	CXCL10, IFI27, IFI44, IFI6, ISG15, NRIP2, TRIM69
0.828877	0.833333	0.83	7	CXCL10, EPSTI1, IFI44, IFI6, ISG15, OASL, TRIM69
0.828877	0.833333	0.83	7	CXCL10, IFI27, IFI44, IFI6, ISG15, OLR1, TRIM69
0.828877	0.833333	0.83	7	CXCL10, IFI44, IFI44L, IFIT3, ISG15, OLR1, TRIM69
0.826203	0.84127	0.83	7	CXCL10, GTF2H2C, IFI27, IFI44, IFI44L, ISG15, TRIM69
0.826203	0.84127	0.83	7	CXCL10, GTF2H2C, IFI27, IFI44L, ISG15, OLR1, TRIM69
0.826203	0.84127	0.83	7	CXCL10, IFI44, IFI6, ISG15, OLR1, SPATS2L, TRIM69
0.823529	0.849206	0.83	7	CXCL10, GTF2H2C, IFI44L, IFI6, ISG15, OLR1, TRIM69
0.823529	0.849206	0.83	7	CXCL10, IFI44, IFI6, ISG15, OLR1, SHISA4, TRIM69
0.820856	0.857143	0.83	7	CMPK2, CXCL10, IFI44, IFI44L, IFI6, ISG15, TRIM69
0.820856	0.857143	0.83	7	CXCL10, GTF2H2C, IFI27, IFI44L, IFI6, ISG15, TRIM69
0.818182	0.865079	0.83	7	CXCL10, GTF2H2C, IFI27, ISG15, NRIP2, RSAD2, TRIM69
0.818182	0.865079	0.83	7	CXCL10, GTF2H2C, IFI44, IFI6, ISG15, NRIP2, TRIM69
0.815508	0.873016	0.83	7	CMPK2, IFI44, IFI6, IFIT3, ISG15, TRIM69, USP18
0.812834	0.880952	0.83	7	CXCL10, IFI44, IFI6, ISG15, NRIP2, RSAD2, TRIM69
0.812834	0.880952	0.83	7	CXCL10, IFI6, ISG15, NRIP2, RSAD2, SERPING1, TRIM69
0.812834	0.880952	0.83	7	EPSTI1, IFI44, IFI6, IFIT3, ISG15, SPATS2L, TRIM69
0.831551	0.81746	0.828	7	CXCL10, EPSTI1, IFI44, IFI44L, ISG15, OLR1, TRIM69
0.828877	0.825397	0.828	7	CXCL10, IFI44L, ISG15, OASL, OLR1, SHISA4, TRIM69
0.826203	0.833333	0.828	7	CXCL10, EPSTI1, IFI44L, IFI6, ISG15, OLR1, TRIM69
0.826203	0.833333	0.828	7	CXCL10, GTF2H2C, IFI44L, ISG15, OLR1, RSAD2, TRIM69
0.823529	0.84127	0.828	7	CXCL10, EPSTI1, GTF2H2C, IFI44, IFI44L, ISG15, OLR1
0.823529	0.84127	0.828	7	CXCL10, EPSTI1, IFI44, IFI6, ISG15, TRIM69, USP18
0.823529	0.84127	0.828	7	CXCL10, EPSTI1, IFI44L, IFI6, IFIT3, ISG15, TRIM69
0.823529	0.84127	0.828	7	CXCL10, IFI44, IFI6, IFITM3, ISG15, SPATS2L, TRIM69
0.820856	0.849206	0.828	7	CMPK2, CXCL10, IFI27, IFI44L, ISG15, OLR1, TRIM69
0.820856	0.849206	0.828	7	CMPK2, CXCL10, IFI44, IFI6, ISG15, TRIM69, USP18
0.820856	0.849206	0.828	7	CXCL10, IFI44, IFI6, ISG15, OLR1, TRIM69, USP18
0.818182	0.857143	0.828	7	CMPK2, CXCL10, IFI27, IFI44L, ISG15, TRIM69, USP18
0.818182	0.857143	0.828	7	CXCL10, EPSTI1, IFI27, IFI44L, ISG15, TRIM69, USP18
0.815508	0.865079	0.828	7	CXCL10, EPSTI1, IFI44L, IFI6, ISG15, SPATS2L, TRIM69
0.815508	0.865079	0.828	7	CXCL10, IFI44, IFI6, IFIT3, ISG15, SPATS2L, TRIM69
0.815508	0.865079	0.828	7	CXCL10, IFI44, IFI6, ISG15, NRIP2, SERPING1, TRIM69
0.815508	0.865079	0.828	7	GTF2H2C, IFI44, IFI6, IFIT3, ISG15, OLR1, TRIM69
0.812834	0.873016	0.828	7	CMPK2, CXCL10, IFI44, IFI6, ISG15, NRIP2, TRIM69
0.81016	0.880952	0.828	7	CXCL10, IFI27, ISG15, RSAD2, SERPING1, SHISA4, TRIM69
0.834225	0.801587	0.826	7	CXCL10, EPSTI1, GTF2H2C, IFI44, ISG15, OLR1, TRIM69
0.828877	0.81746	0.826	7	CXCL10, IFI44L, IFI6, ISG15, OLR1, SPATS2L, TRIM69
0.826203	0.825397	0.826	7	CMPK2, CXCL10, GTF2H2C, IFI44, IFI6, ISG15, TRIM69
0.826203	0.825397	0.826	7	CMPK2, CXCL10, IFI44, IFI6, ISG15, OASL, TRIM69
0.826203	0.825397	0.826	7	CXCL10, GTF2H2C, IFI44, IFI6, ISG15, OASL, TRIM69
0.826203	0.825397	0.826	7	CXCL10, IFI44L, IFI6, ISG15, OASL, OLR1, TRIM69
0.823529	0.833333	0.826	7	CXCL10, GTF2H2C, IFI44L, ISG15, OLR1, SPATS2L, TRIM69
0.823529	0.833333	0.826	7	CXCL10, IFI44, IFI6, ISG15, OAS3, OASL, TRIM69
0.820856	0.84127	0.826	7	CMPK2, CXCL10, IFI44, IFI6, ISG15, OAS3, TRIM69
0.820856	0.84127	0.826	7	CXCL10, EPSTI1, GTF2H2C, IFI27, IFI44, ISG15, TRIM69
0.820856	0.84127	0.826	7	CXCL10, GTF2H2C, IFI44, IFI44L, ISG15, OLR1, TRIM69
0.820856	0.84127	0.826	7	CXCL10, IFI27, IFI44L, ISG15, OLR1, TRIM69, USP18
0.818182	0.849206	0.826	7	CMPK2, IFI27, IFI44, IFI6, IFIT3, ISG15, TRIM69
0.818182	0.849206	0.826	7	CXCL10, IFI27, IFI44, IFI6, IFITM3, ISG15, TRIM69
0.818182	0.849206	0.826	7	CXCL10, IFI44L, IFI6, ISG15, NRIP2, RSAD2, TRIM69
0.815508	0.857143	0.826	7	CXCL10, EPSTI1, GTF2H2C, IFI44L, IFI6, ISG15, TRIM69
0.815508	0.857143	0.826	7	CXCL10, EPSTI1, IFI44, IFI6, ISG15, SERPING1, TRIM69
0.815508	0.857143	0.826	7	CXCL10, GTF2H2C, IFI44L, IFI6, ISG15, NRIP2, TRIM69
0.815508	0.857143	0.826	7	CXCL10, GTF2H2C, IFI44L, IFI6, ISG15, RSAD2, TRIM69
0.815508	0.857143	0.826	7	CXCL10, GTF2H2C, IFI44L, IFI6, ISG15, SPATS2L, TRIM69
0.815508	0.857143	0.826	7	CXCL10, IFI27, IFI44L, IFI6, ISG15, OLR1, TRIM69
0.815508	0.857143	0.826	7	CXCL10, IFI44, IFI6, IFIT3, IFITM3, ISG15, TRIM69
0.815508	0.857143	0.826	7	CXCL10, IFI44, IFI6, IFIT3, ISG15, OAS3, TRIM69
0.815508	0.857143	0.826	7	GTF2H2C, IFI27, IFI44, IFI6, IFIT3, ISG15, TRIM69
0.812834	0.865079	0.826	7	CMPK2, CXCL10, EPSTI1, IFI44L, IFI6, ISG15, TRIM69
0.812834	0.865079	0.826	7	CMPK2, EPSTI1, IFI44, IFI6, IFIT3, ISG15, TRIM69
0.812834	0.865079	0.826	7	EPSTI1, IFI27, IFI44, IFI6, ISG15, TRIM69, USP18
0.81016	0.873016	0.826	7	CMPK2, IFI44, IFI6, IFIT3, ISG15, SPATS2L, TRIM69
0.807487	0.880952	0.826	7	EPSTI1, IFI44, IFI6, IFIT3, ISG15, TRIM69, USP18
0.804813	0.888889	0.826	7	CXCL10, IFI27, ISG15, NRIP2, RSAD2, SERPING1, TRIM69
0.834225	0.793651	0.824	7	CXCL10, EPSTI1, IFI44, ISG15, OASL, OLR1, TRIM69
0.831551	0.801587	0.824	7	CXCL10, EPSTI1, IFI44, ISG15, OAS3, OLR1, TRIM69
0.823529	0.825397	0.824	7	CXCL10, GTF2H2C, IFI44L, ISG15, NRIP2, OLR1, TRIM69
0.823529	0.825397	0.824	7	GTF2H2C, IFI27, IFI44, IFI44L, ISG15, NRIP2, TRIM69
0.823529	0.825397	0.824	7	IFI44, IFI44L, IFI6, IFIT3, ISG15, OLR1, TRIM69
0.820856	0.833333	0.824	7	CMPK2, CXCL10, EPSTI1, GTF2H2C, IFI44, ISG15, TRIM69
0.820856	0.833333	0.824	7	CMPK2, CXCL10, IFI44L, IFI6, ISG15, OLR1, TRIM69
0.820856	0.833333	0.824	7	CMPK2, CXCL10, IFI44L, ISG15, OLR1, TRIM69, USP18
0.820856	0.833333	0.824	7	CXCL10, EPSTI1, GTF2H2C, IFI44L, ISG15, OLR1, TRIM69
0.820856	0.833333	0.824	7	CXCL10, GTF2H2C, IFI44, IFI44L, IFI6, ISG15, OLR1
0.820856	0.833333	0.824	7	CXCL10, IFI44, IFI6, IFITM3, ISG15, OLR1, TRIM69
0.820856	0.833333	0.824	7	CXCL10, IFI44L, IFI6, ISG15, OLR1, RSAD2, TRIM69
0.820856	0.833333	0.824	7	CXCL10, IFI44L, ISG15, NRIP2, OLR1, RSAD2, TRIM69
0.818182	0.84127	0.824	7	CXCL10, GTF2H2C, IFI44, IFI6, ISG15, SERPING1, TRIM69
0.818182	0.84127	0.824	7	CXCL10, GTF2H2C, IFI44L, IFI6, IFITM3, ISG15, TRIM69
0.818182	0.84127	0.824	7	CXCL10, GTF2H2C, IFI44L, IFIT3, ISG15, OLR1, TRIM69
0.818182	0.84127	0.824	7	CXCL10, IFI27, IFI44, IFI6, ISG15, RSAD2, TRIM69
0.818182	0.84127	0.824	7	CXCL10, IFI27, IFI44L, ISG15, OLR1, SPATS2L, TRIM69
0.818182	0.84127	0.824	7	CXCL10, IFI27, IFI6, IFIT3, IFITM3, ISG15, TRIM69
0.818182	0.84127	0.824	7	CXCL10, IFI44, IFI44L, IFI6, ISG15, OASL, TRIM69
0.818182	0.84127	0.824	7	CXCL10, IFI44L, IFI6, ISG15, NRIP2, OLR1, TRIM69
0.815508	0.849206	0.824	7	CMPK2, EPSTI1, GTF2H2C, IFI44L, IFI6, ISG15, TRIM69
0.815508	0.849206	0.824	7	CXCL10, EPSTI1, IFI27, IFI44, ISG15, TRIM69, USP18
0.815508	0.849206	0.824	7	CXCL10, IFI44, IFI44L, IFI6, IFIT3, ISG15, TRIM69
0.815508	0.849206	0.824	7	CXCL10, IFI6, ISG15, RSAD2, SERPING1, SHISA4, TRIM69
0.815508	0.849206	0.824	7	GTF2H2C, IFI44, IFI6, ISG15, NRIP2, SERPING1, TRIM69
0.812834	0.857143	0.824	7	CXCL10, GTF2H2C, IFI27, IFI44, ISG15, NRIP2, TRIM69
0.812834	0.857143	0.824	7	CXCL10, IFI27, IFI44, IFI44L, ISG15, OAS3, TRIM69
0.812834	0.857143	0.824	7	CXCL10, IFI27, IFI44, IFI6, ISG15, SHISA4, TRIM69
0.812834	0.857143	0.824	7	CXCL10, IFI44, IFI6, ISG15, OAS3, RSAD2, TRIM69
0.812834	0.857143	0.824	7	CXCL10, IFI44, IFI6, ISG15, OLR1, RSAD2, TRIM69
0.812834	0.857143	0.824	7	CXCL10, IFI44L, IFI6, ISG15, OAS3, RSAD2, USP18
0.812834	0.857143	0.824	7	CXCL10, IFI6, IFIT3, ISG15, OLR1, RSAD2, TRIM69
0.812834	0.857143	0.824	7	EPSTI1, GTF2H2C, IFI44L, IFI6, IFIT3, ISG15, TRIM69
0.81016	0.865079	0.824	7	CMPK2, IFI44, IFI6, IFIT3, ISG15, OASL, TRIM69
0.81016	0.865079	0.824	7	CXCL10, EPSTI1, IFI44L, IFI6, ISG15, NRIP2, TRIM69
0.81016	0.865079	0.824	7	CXCL10, GTF2H2C, IFI44, IFI6, ISG15, SPATS2L, TRIM69
0.81016	0.865079	0.824	7	CXCL10, IFI27, IFI44, IFI44L, IFI6, ISG15, TRIM69
0.81016	0.865079	0.824	7	CXCL10, IFI27, IFI44L, IFIT3, ISG15, OLR1, TRIM69
0.81016	0.865079	0.824	7	EPSTI1, GTF2H2C, IFI44, IFI6, ISG15, TRIM69, USP18
0.81016	0.865079	0.824	7	EPSTI1, IFI27, IFI44, IFI6, IFIT3, ISG15, TRIM69
0.807487	0.873016	0.824	7	CXCL10, IFI44, IFI44L, ISG15, RSAD2, SERPING1, TRIM69
0.807487	0.873016	0.824	7	CXCL10, IFI44, IFI6, IFIT3, ISG15, SHISA4, TRIM69
0.807487	0.873016	0.824	7	CXCL10, IFI44L, IFI6, ISG15, OASL, TRIM69, USP18
0.804813	0.880952	0.824	7	CXCL10, IFI44, IFI6, IFIT3, ISG15, SERPING1, TRIM69
0.804813	0.880952	0.824	7	CXCL10, IFI44, IFI6, ISG15, RSAD2, SHISA4, TRIM69
0.804813	0.880952	0.824	7	IFI44, IFI6, IFIT3, ISG15, OASL, TRIM69, USP18
0.802139	0.888889	0.824	7	IFI27, IFI44, IFI6, IFIT3, ISG15, SPATS2L, TRIM69
0.823529	0.81746	0.822	7	CMPK2, CXCL10, IFI44L, ISG15, NRIP2, OLR1, TRIM69
0.823529	0.81746	0.822	7	CMPK2, CXCL10, IFI6, IFIT3, IFITM3, ISG15, TRIM69
0.823529	0.81746	0.822	7	CXCL10, GTF2H2C, IFI27, IFI44, IFI6, ISG15, NRIP2
0.820856	0.825397	0.822	7	CMPK2, CXCL10, IFI27, IFI6, ISG15, OLR1, TRIM69
0.820856	0.825397	0.822	7	CXCL10, EPSTI1, GTF2H2C, IFI44L, IFI6, ISG15, OLR1
0.820856	0.825397	0.822	7	CXCL10, GTF2H2C, IFI44, IFI6, IFITM3, ISG15, OLR1
0.820856	0.825397	0.822	7	CXCL10, GTF2H2C, IFI44, IFI6, ISG15, OAS3, TRIM69
0.820856	0.825397	0.822	7	CXCL10, IFI6, ISG15, OASL, OLR1, RSAD2, TRIM69
0.818182	0.833333	0.822	7	CMPK2, CXCL10, IFI27, IFI6, IFITM3, ISG15, TRIM69
0.818182	0.833333	0.822	7	CXCL10, IFI27, IFI44, IFI44L, ISG15, NRIP2, TRIM69
0.818182	0.833333	0.822	7	CXCL10, IFI44, IFI44L, ISG15, NRIP2, RSAD2, TRIM69
0.818182	0.833333	0.822	7	CXCL10, IFI44L, ISG15, NRIP2, OLR1, TRIM69, USP18
0.815508	0.84127	0.822	7	CMPK2, IFI27, IFI44, IFI6, IFITM3, ISG15, TRIM69
0.815508	0.84127	0.822	7	CXCL10, EPSTI1, GTF2H2C, IFI44, ISG15, OASL, TRIM69
0.815508	0.84127	0.822	7	CXCL10, GTF2H2C, IFI27, IFI44L, ISG15, NRIP2, TRIM69
0.815508	0.84127	0.822	7	CXCL10, GTF2H2C, IFI27, IFI6, IFIT3, ISG15, TRIM69
0.815508	0.84127	0.822	7	CXCL10, IFI27, IFI44L, ISG15, OLR1, SHISA4, TRIM69
0.815508	0.84127	0.822	7	CXCL10, IFI44, IFI44L, IFI6, ISG15, SHISA4, TRIM69
0.815508	0.84127	0.822	7	CXCL10, IFI44, IFI6, ISG15, OASL, SPATS2L, TRIM69
0.815508	0.84127	0.822	7	CXCL10, IFI44, IFI6, ISG15, SPATS2L, TRIM69, USP18
0.815508	0.84127	0.822	7	CXCL10, IFI44L, IFI6, IFIT3, ISG15, OLR1, TRIM69
0.815508	0.84127	0.822	7	GTF2H2C, IFI27, IFI44L, IFI6, ISG15, NRIP2, TRIM69
0.812834	0.849206	0.822	7	CMPK2, CXCL10, GTF2H2C, IFI27, IFI44L, ISG15, TRIM69
0.812834	0.849206	0.822	7	CXCL10, EPSTI1, GTF2H2C, IFI27, IFI44L, ISG15, TRIM69
0.812834	0.849206	0.822	7	CXCL10, GTF2H2C, IFI27, IFI44L, ISG15, TRIM69, USP18
0.812834	0.849206	0.822	7	CXCL10, GTF2H2C, IFI44, IFI6, IFITM3, ISG15, TRIM69
0.812834	0.849206	0.822	7	CXCL10, GTF2H2C, IFI6, ISG15, NRIP2, OLR1, TRIM69
0.812834	0.849206	0.822	7	CXCL10, IFI27, IFI44L, IFITM3, ISG15, OLR1, TRIM69
0.812834	0.849206	0.822	7	CXCL10, IFI27, IFI6, IFIT3, ISG15, TRIM69, USP18
0.812834	0.849206	0.822	7	EPSTI1, IFI44, IFI6, ISG15, OASL, SPATS2L, TRIM69
0.81016	0.857143	0.822	7	CXCL10, EPSTI1, GTF2H2C, IFI44L, ISG15, OLR1, USP18
0.81016	0.857143	0.822	7	CXCL10, GTF2H2C, IFI27, IFI44, ISG15, OASL, TRIM69
0.81016	0.857143	0.822	7	CXCL10, GTF2H2C, IFI27, IFI44, NRIP2, SERPING1, TRIM69
0.81016	0.857143	0.822	7	CXCL10, GTF2H2C, IFI6, ISG15, OLR1, RSAD2, TRIM69
0.81016	0.857143	0.822	7	CXCL10, IFI27, IFI44, IFI44L, ISG15, TRIM69, USP18
0.81016	0.857143	0.822	7	CXCL10, IFI44, IFI44L, IFI6, ISG15, OAS3, USP18
0.81016	0.857143	0.822	7	CXCL10, IFI44, IFI44L, ISG15, NRIP2, OAS3, TRIM69
0.81016	0.857143	0.822	7	CXCL10, IFI44, IFI6, ISG15, OAS3, OLR1, TRIM69
0.81016	0.857143	0.822	7	EPSTI1, IFI27, IFI44, IFI6, ISG15, SPATS2L, TRIM69
0.81016	0.857143	0.822	7	GTF2H2C, IFI44, IFI6, IFIT3, ISG15, OAS3, TRIM69
0.81016	0.857143	0.822	7	GTF2H2C, IFI44, IFI6, IFIT3, ISG15, SHISA4, TRIM69
0.81016	0.857143	0.822	7	IFI27, IFI44L, IFI6, IFIT3, ISG15, SPATS2L, TRIM69
0.807487	0.865079	0.822	7	CXCL10, IFI27, IFI6, ISG15, NRIP2, RSAD2, TRIM69
0.804813	0.873016	0.822	7	CXCL10, IFI27, IFI44L, IFIT3, ISG15, TRIM69, USP18
0.804813	0.873016	0.822	7	CXCL10, IFI44, IFI6, ISG15, NRIP2, SPATS2L, TRIM69
0.804813	0.873016	0.822	7	CXCL10, IFI44L, IFI6, ISG15, OAS3, OLR1, USP18
0.850267	0.84127	0.848	8	CXCL10, EPSTI1, GTF2H2C, IFI44, IFI6, ISG15, OLR1, USP18
0.850267	0.84127	0.848	8	CXCL10, GTF2H2C, IFI44, IFI6, ISG15, OLR1, SHISA4, TRIM69
0.84492	0.857143	0.848	8	CXCL10, EPSTI1, GTF2H2C, IFI27, IFI44, IFI6, ISG15, TRIM69
0.842246	0.865079	0.848	8	CMPK2, CXCL10, EPSTI1, IFI44, IFI6, IFIT3, ISG15, TRIM69
0.834225	0.880952	0.846	8	CXCL10, IFI27, IFI44, IFI6, IFIT3, ISG15, SPATS2L, TRIM69
0.847594	0.833333	0.844	8	CXCL10, GTF2H2C, IFI27, IFI44, IFI6, ISG15, OLR1, TRIM69
0.84492	0.84127	0.844	8	CXCL10, EPSTI1, GTF2H2C, IFI44, IFI6, ISG15, TRIM69, USP18
0.839572	0.857143	0.844	8	CXCL10, GTF2H2C, IFI27, IFI44, IFI6, ISG15, SHISA4, TRIM69
0.834225	0.873016	0.844	8	CXCL10, GTF2H2C, IFI27, IFI44, IFI6, ISG15, NRIP2, TRIM69
0.834225	0.873016	0.844	8	CXCL10, IFI27, IFI44, IFI6, IFIT3, ISG15, TRIM69, USP18
0.831551	0.880952	0.844	8	CXCL10, IFI44, IFI6, IFIT3, ISG15, NRIP2, OLR1, TRIM69
0.823529	0.904762	0.844	8	CXCL10, IFI44, IFI6, IFIT3, ISG15, NRIP2, OASL, TRIM69
0.839572	0.849206	0.842	8	CMPK2, CXCL10, GTF2H2C, IFI44L, IFI6, ISG15, OLR1, TRIM69
0.839572	0.849206	0.842	8	CMPK2, CXCL10, IFI27, IFI44, IFI6, IFIT3, ISG15, TRIM69
0.839572	0.849206	0.842	8	CMPK2, CXCL10, IFI27, IFI44, IFI6, ISG15, OLR1, TRIM69
0.836898	0.857143	0.842	8	CXCL10, EPSTI1, IFI27, IFI44, IFI6, IFIT3, ISG15, TRIM69
0.834225	0.865079	0.842	8	CXCL10, EPSTI1, GTF2H2C, IFI27, IFI44L, IFI6, ISG15, TRIM69
0.834225	0.865079	0.842	8	CXCL10, IFI27, IFI44, IFI6, IFIT3, ISG15, OLR1, TRIM69
0.831551	0.873016	0.842	8	CXCL10, IFI27, IFI44, IFI44L, IFI6, ISG15, NRIP2, TRIM69
0.831551	0.873016	0.842	8	CXCL10, IFI27, IFI44, IFI6, IFIT3, ISG15, OASL, TRIM69
0.828877	0.880952	0.842	8	CXCL10, EPSTI1, IFI44, IFI6, ISG15, NRIP2, SERPING1, TRIM69
0.828877	0.880952	0.842	8	CXCL10, IFI27, IFI44, IFI6, IFIT3, ISG15, NRIP2, TRIM69
0.828877	0.880952	0.842	8	CXCL10, IFI27, IFI44, IFI6, ISG15, NRIP2, SERPING1, TRIM69
0.84492	0.825397	0.84	8	CXCL10, EPSTI1, GTF2H2C, IFI44, IFI6, IFIT3, ISG15, OLR1
0.842246	0.833333	0.84	8	CMPK2, CXCL10, GTF2H2C, IFI44, IFI6, ISG15, OLR1, TRIM69
0.842246	0.833333	0.84	8	CXCL10, GTF2H2C, IFI44, IFI6, ISG15, OASL, OLR1, TRIM69
0.839572	0.84127	0.84	8	CXCL10, EPSTI1, GTF2H2C, IFI44, IFI6, ISG15, OLR1, TRIM69
0.839572	0.84127	0.84	8	CXCL10, GTF2H2C, IFI44, IFI6, IFIT3, ISG15, OLR1, TRIM69
0.836898	0.849206	0.84	8	CXCL10, EPSTI1, GTF2H2C, IFI44L, IFI6, ISG15, OLR1, TRIM69
0.836898	0.849206	0.84	8	CXCL10, GTF2H2C, IFI27, IFI44, IFI6, ISG15, TRIM69, USP18
0.836898	0.849206	0.84	8	CXCL10, GTF2H2C, IFI44, IFI6, IFIT3, ISG15, TRIM69, USP18
0.834225	0.857143	0.84	8	CMPK2, CXCL10, EPSTI1, IFI27, IFI44, IFI6, ISG15, TRIM69
0.834225	0.857143	0.84	8	CXCL10, EPSTI1, IFI27, IFI44, IFI6, ISG15, TRIM69, USP18
0.834225	0.857143	0.84	8	CXCL10, IFI44, IFI44L, IFI6, ISG15, NRIP2, RSAD2, TRIM69
0.831551	0.865079	0.84	8	CXCL10, EPSTI1, IFI27, IFI44, IFI6, ISG15, NRIP2, TRIM69
0.831551	0.865079	0.84	8	CXCL10, IFI44, IFI6, IFIT3, ISG15, OLR1, RSAD2, TRIM69
0.828877	0.873016	0.84	8	CXCL10, GTF2H2C, IFI27, IFI44, IFI6, IFIT3, ISG15, TRIM69
0.826203	0.880952	0.84	8	CXCL10, IFI27, IFI44, IFI6, ISG15, NRIP2, RSAD2, TRIM69
0.847594	0.809524	0.838	8	CMPK2, CXCL10, EPSTI1, GTF2H2C, IFI44, IFI6, ISG15, OLR1
0.839572	0.833333	0.838	8	CMPK2, CXCL10, EPSTI1, GTF2H2C, IFI44, IFI6, ISG15, TRIM69
0.839572	0.833333	0.838	8	CXCL10, GTF2H2C, IFI44, IFI6, ISG15, OAS3, TRIM69, USP18
0.839572	0.833333	0.838	8	CXCL10, IFI44, IFI44L, IFI6, ISG15, OLR1, SPATS2L, TRIM69
0.836898	0.84127	0.838	8	CMPK2, CXCL10, GTF2H2C, IFI27, IFI44, IFI6, ISG15, TRIM69
0.836898	0.84127	0.838	8	CXCL10, EPSTI1, GTF2H2C, IFI44, IFI6, IFIT3, ISG15, TRIM69
0.836898	0.84127	0.838	8	CXCL10, EPSTI1, GTF2H2C, IFI44, IFI6, IFITM3, ISG15, TRIM69
0.836898	0.84127	0.838	8	CXCL10, EPSTI1, IFI44, IFI44L, IFI6, ISG15, OLR1, TRIM69
0.834225	0.849206	0.838	8	CXCL10, EPSTI1, IFI44, IFI6, ISG15, OLR1, SPATS2L, TRIM69
0.831551	0.857143	0.838	8	CMPK2, CXCL10, EPSTI1, IFI44, IFI44L, IFI6, ISG15, TRIM69
0.831551	0.857143	0.838	8	CMPK2, CXCL10, IFI27, IFI44, IFI6, IFITM3, ISG15, TRIM69
0.831551	0.857143	0.838	8	CXCL10, EPSTI1, IFI44, IFI44L, IFI6, ISG15, NRIP2, TRIM69
0.831551	0.857143	0.838	8	CXCL10, GTF2H2C, IFI27, IFI44L, IFI6, ISG15, OLR1, TRIM69
0.831551	0.857143	0.838	8	CXCL10, IFI44, IFI6, IFIT3, ISG15, OAS3, OASL, TRIM69
0.831551	0.857143	0.838	8	GTF2H2C, IFI44, IFI6, IFIT3, ISG15, NRIP2, SERPING1, TRIM69
0.828877	0.865079	0.838	8	CMPK2, CXCL10, GTF2H2C, IFI44, IFI44L, IFI6, ISG15, TRIM69
0.828877	0.865079	0.838	8	CXCL10, EPSTI1, IFI44, IFI6, ISG15, OASL, SPATS2L, TRIM69
0.828877	0.865079	0.838	8	CXCL10, IFI27, IFI44, IFI6, ISG15, NRIP2, OASL, TRIM69
0.828877	0.865079	0.838	8	CXCL10, IFI44, IFI44L, IFI6, IFIT3, ISG15, NRIP2, TRIM69
0.828877	0.865079	0.838	8	CXCL10, IFI44, IFI6, IFIT3, ISG15, OAS3, RSAD2, TRIM69
0.826203	0.873016	0.838	8	CMPK2, CXCL10, EPSTI1, IFI44, IFI6, ISG15, SPATS2L, TRIM69
0.826203	0.873016	0.838	8	CXCL10, EPSTI1, IFI44, IFI6, IFIT3, ISG15, TRIM69, USP18
0.826203	0.873016	0.838	8	CXCL10, IFI44, IFI6, IFIT3, ISG15, OAS3, TRIM69, USP18
0.823529	0.880952	0.838	8	CMPK2, CXCL10, IFI44, IFI6, IFIT3, ISG15, SPATS2L, TRIM69
0.823529	0.880952	0.838	8	CXCL10, IFI27, IFI44, IFI44L, IFI6, IFIT3, ISG15, TRIM69
0.842246	0.81746	0.836	8	CXCL10, GTF2H2C, IFI27, IFI44, IFI6, ISG15, NRIP2, OLR1
0.839572	0.825397	0.836	8	GTF2H2C, IFI27, IFI44, IFI6, ISG15, OASL, OLR1, TRIM69
0.834225	0.84127	0.836	8	CXCL10, EPSTI1, GTF2H2C, IFI27, IFI44, ISG15, TRIM69, USP18
0.831551	0.849206	0.836	8	CMPK2, CXCL10, EPSTI1, IFI44, IFI6, ISG15, OASL, TRIM69
0.831551	0.849206	0.836	8	CMPK2, CXCL10, IFI44, IFI6, IFIT3, ISG15, OLR1, TRIM69
0.831551	0.849206	0.836	8	CXCL10, GTF2H2C, IFI27, IFI44, IFI6, ISG15, SPATS2L, TRIM69
0.831551	0.849206	0.836	8	CXCL10, GTF2H2C, IFI44, IFI6, ISG15, OLR1, RSAD2, TRIM69
0.831551	0.849206	0.836	8	CXCL10, GTF2H2C, IFI44, IFI6, ISG15, OLR1, SPATS2L, TRIM69
0.831551	0.849206	0.836	8	CXCL10, IFI44, IFI6, ISG15, OLR1, RSAD2, TRIM69, USP18
0.831551	0.849206	0.836	8	GTF2H2C, IFI44, IFI6, ISG15, NRIP2, OLR1, SERPING1, TRIM69
0.828877	0.857143	0.836	8	CMPK2, CXCL10, IFI27, IFI44, IFI6, ISG15, SPATS2L, TRIM69
0.828877	0.857143	0.836	8	CMPK2, CXCL10, IFI27, IFI44L, ISG15, OLR1, TRIM69, USP18
0.828877	0.857143	0.836	8	CMPK2, CXCL10, IFI44, IFI6, IFIT3, ISG15, TRIM69, USP18
0.828877	0.857143	0.836	8	CXCL10, EPSTI1, GTF2H2C, IFI27, IFI44, ISG15, SPATS2L, TRIM69
0.828877	0.857143	0.836	8	CXCL10, EPSTI1, GTF2H2C, IFI44, IFI6, ISG15, SPATS2L, TRIM69
0.828877	0.857143	0.836	8	CXCL10, GTF2H2C, IFI27, IFI44, IFI44L, IFI6, ISG15, TRIM69
0.828877	0.857143	0.836	8	CXCL10, IFI27, IFI44, IFI6, ISG15, OAS3, TRIM69, USP18
0.828877	0.857143	0.836	8	CXCL10, IFI44, IFI6, IFIT3, ISG15, OASL, OLR1, TRIM69
0.828877	0.857143	0.836	8	CXCL10, IFI44, IFI6, IFIT3, ISG15, OLR1, SPATS2L, TRIM69
0.826203	0.865079	0.836	8	CXCL10, EPSTI1, IFI27, IFI44, ISG15, OAS3, TRIM69, USP18
0.826203	0.865079	0.836	8	CXCL10, IFI27, IFI44, IFI6, ISG15, SPATS2L, TRIM69, USP18
0.823529	0.873016	0.836	8	CMPK2, CXCL10, EPSTI1, GTF2H2C, IFI44L, IFI6, ISG15, TRIM69
0.823529	0.873016	0.836	8	CXCL10, GTF2H2C, IFI6, ISG15, NRIP2, OLR1, RSAD2, TRIM69
0.823529	0.873016	0.836	8	CXCL10, IFI27, IFI44, IFI6, ISG15, NRIP2, SPATS2L, TRIM69
0.823529	0.873016	0.836	8	EPSTI1, GTF2H2C, IFI44, IFI6, IFIT3, ISG15, TRIM69, USP18
0.820856	0.880952	0.836	8	CMPK2, CXCL10, IFI44, IFI6, ISG15, NRIP2, TRIM69, USP18
0.820856	0.880952	0.836	8	CMPK2, CXCL10, IFI44L, IFI6, ISG15, NRIP2, TRIM69, USP18
0.820856	0.880952	0.836	8	CXCL10, IFI44, IFI6, IFIT3, ISG15, NRIP2, TRIM69, USP18
0.818182	0.888889	0.836	8	CXCL10, GTF2H2C, IFI44, IFI6, IFIT3, ISG15, NRIP2, TRIM69
0.836898	0.825397	0.834	8	CMPK2, CXCL10, EPSTI1, GTF2H2C, IFI44, ISG15, OLR1, TRIM69
0.836898	0.825397	0.834	8	CMPK2, CXCL10, IFI44, IFI6, ISG15, OASL, OLR1, TRIM69
0.836898	0.825397	0.834	8	CXCL10, EPSTI1, GTF2H2C, IFI44, IFI6, ISG15, OASL, OLR1
0.836898	0.825397	0.834	8	CXCL10, EPSTI1, GTF2H2C, IFI44, ISG15, OLR1, TRIM69, USP18
0.834225	0.833333	0.834	8	CXCL10, GTF2H2C, IFI27, IFI44, IFI44L, ISG15, OLR1, TRIM69
0.834225	0.833333	0.834	8	CXCL10, GTF2H2C, IFI27, IFI44L, ISG15, NRIP2, OLR1, TRIM69
0.834225	0.833333	0.834	8	CXCL10, GTF2H2C, IFI44, IFI6, IFIT3, ISG15, OAS3, TRIM69
0.834225	0.833333	0.834	8	CXCL10, IFI27, IFI44, IFI6, ISG15, OASL, OLR1, TRIM69
0.834225	0.833333	0.834	8	CXCL10, IFI44, IFI44L, IFI6, IFITM3, ISG15, SPATS2L, TRIM69
0.831551	0.84127	0.834	8	CXCL10, EPSTI1, GTF2H2C, IFI44, IFI6, ISG15, OASL, TRIM69
0.831551	0.84127	0.834	8	CXCL10, EPSTI1, IFI44, IFI44L, IFI6, ISG15, SPATS2L, TRIM69
0.831551	0.84127	0.834	8	CXCL10, GTF2H2C, IFI44, IFI6, IFIT3, ISG15, OASL, TRIM69
0.831551	0.84127	0.834	8	CXCL10, GTF2H2C, IFI44, IFI6, ISG15, OLR1, TRIM69, USP18
0.828877	0.849206	0.834	8	CMPK2, CXCL10, EPSTI1, IFI44, IFI6, IFITM3, ISG15, TRIM69
0.828877	0.849206	0.834	8	CMPK2, CXCL10, GTF2H2C, IFI27, IFI44L, ISG15, OLR1, TRIM69
0.828877	0.849206	0.834	8	CMPK2, CXCL10, IFI44, IFI6, ISG15, NRIP2, OLR1, TRIM69
0.828877	0.849206	0.834	8	CXCL10, EPSTI1, IFI44, IFI6, ISG15, OASL, OLR1, TRIM69
0.828877	0.849206	0.834	8	CXCL10, GTF2H2C, IFI27, IFI44, IFI44L, ISG15, TRIM69, USP18
0.828877	0.849206	0.834	8	CXCL10, GTF2H2C, IFI27, IFI44L, IFI6, IFITM3, ISG15, TRIM69
0.828877	0.849206	0.834	8	CXCL10, GTF2H2C, IFI27, IFI6, ISG15, OLR1, TRIM69, USP18
0.828877	0.849206	0.834	8	CXCL10, GTF2H2C, IFI44, IFI6, IFITM3, ISG15, SPATS2L, TRIM69
0.828877	0.849206	0.834	8	CXCL10, GTF2H2C, IFI44, IFI6, ISG15, NRIP2, OLR1, TRIM69
0.828877	0.849206	0.834	8	CXCL10, GTF2H2C, IFI44, IFI6, ISG15, NRIP2, SERPING1, TRIM69
0.828877	0.849206	0.834	8	CXCL10, IFI44, IFI44L, IFI6, IFITM3, ISG15, NRIP2, TRIM69
0.828877	0.849206	0.834	8	CXCL10, IFI44, IFI6, ISG15, OLR1, SHISA4, SPATS2L, TRIM69
0.826203	0.857143	0.834	8	CMPK2, CXCL10, IFI27, IFI44, IFI44L, IFI6, ISG15, TRIM69
0.826203	0.857143	0.834	8	CMPK2, CXCL10, IFI44, IFI6, IFIT3, ISG15, OASL, TRIM69
0.826203	0.857143	0.834	8	CXCL10, GTF2H2C, IFI44, IFI6, IFITM3, ISG15, TRIM69, USP18
0.826203	0.857143	0.834	8	CXCL10, IFI27, IFI44, IFI6, ISG15, NRIP2, TRIM69, USP18
0.826203	0.857143	0.834	8	CXCL10, IFI44, IFI44L, IFI6, ISG15, OLR1, TRIM69, USP18
0.826203	0.857143	0.834	8	CXCL10, IFI44, IFI6, IFIT3, IFITM3, ISG15, SPATS2L, TRIM69
0.826203	0.857143	0.834	8	GTF2H2C, IFI27, IFI44, IFI6, IFIT3, ISG15, SHISA4, TRIM69
0.823529	0.865079	0.834	8	CMPK2, CXCL10, IFI44, IFI44L, IFI6, ISG15, NRIP2, TRIM69
0.823529	0.865079	0.834	8	CMPK2, GTF2H2C, IFI44, IFI6, IFIT3, ISG15, OAS3, TRIM69
0.823529	0.865079	0.834	8	CXCL10, EPSTI1, IFI44, IFI44L, IFI6, ISG15, TRIM69, USP18
0.823529	0.865079	0.834	8	CXCL10, EPSTI1, IFI44, IFI6, ISG15, SERPING1, SPATS2L, TRIM69
0.823529	0.865079	0.834	8	CXCL10, EPSTI1, IFI44, IFI6, ISG15, SPATS2L, TRIM69, USP18
0.823529	0.865079	0.834	8	CXCL10, GTF2H2C, IFI27, IFI6, ISG15, NRIP2, RSAD2, TRIM69
0.823529	0.865079	0.834	8	CXCL10, IFI27, IFI44, IFI6, IFIT3, IFITM3, ISG15, TRIM69
0.823529	0.865079	0.834	8	CXCL10, IFI44, IFI6, IFIT3, ISG15, OASL, SPATS2L, TRIM69
0.823529	0.865079	0.834	8	CXCL10, IFI44, IFI6, IFIT3, ISG15, OLR1, TRIM69, USP18
0.820856	0.873016	0.834	8	CXCL10, EPSTI1, IFI27, IFI44, IFI6, ISG15, SPATS2L, TRIM69
0.820856	0.873016	0.834	8	CXCL10, EPSTI1, IFI44, IFI6, IFIT3, ISG15, SPATS2L, TRIM69
0.820856	0.873016	0.834	8	CXCL10, IFI27, IFI44, IFI6, IFIT3, ISG15, OAS3, TRIM69
0.820856	0.873016	0.834	8	CXCL10, IFI27, IFI44, IFI6, ISG15, NRIP2, SHISA4, TRIM69
0.820856	0.873016	0.834	8	CXCL10, IFI44, IFI44L, IFI6, IFIT3, ISG15, SPATS2L, TRIM69
0.818182	0.880952	0.834	8	CXCL10, IFI44, IFI6, IFIT3, ISG15, NRIP2, SERPING1, TRIM69
0.818182	0.880952	0.834	8	CXCL10, IFI44, IFI6, IFIT3, ISG15, NRIP2, SPATS2L, TRIM69
0.818182	0.880952	0.834	8	EPSTI1, IFI44, IFI6, IFIT3, ISG15, OASL, TRIM69, USP18
0.84492	0.793651	0.832	8	CMPK2, EPSTI1, GTF2H2C, IFI44, ISG15, OASL, OLR1, TRIM69
0.836898	0.81746	0.832	8	CXCL10, EPSTI1, GTF2H2C, IFI44, IFI44L, IFI6, ISG15, OLR1
0.836898	0.81746	0.832	8	CXCL10, EPSTI1, GTF2H2C, IFI44, IFI6, ISG15, OLR1, RSAD2
0.836898	0.81746	0.832	8	CXCL10, GTF2H2C, IFI27, IFI44, IFI6, ISG15, OASL, TRIM69
0.834225	0.825397	0.832	8	CXCL10, EPSTI1, GTF2H2C, IFI44, IFI6, IFITM3, ISG15, OLR1
0.834225	0.825397	0.832	8	CXCL10, GTF2H2C, IFI27, IFI44, IFI6, ISG15, OLR1, USP18
0.834225	0.825397	0.832	8	CXCL10, GTF2H2C, IFI27, IFI44, ISG15, NRIP2, TRIM69, USP18
0.834225	0.825397	0.832	8	CXCL10, GTF2H2C, IFI27, IFI6, ISG15, RSAD2, SERPING1, TRIM69
0.834225	0.825397	0.832	8	CXCL10, IFI27, IFI44, IFI6, IFITM3, ISG15, OLR1, TRIM69
0.831551	0.833333	0.832	8	CXCL10, GTF2H2C, IFI27, IFI44, IFI6, ISG15, OAS3, TRIM69
0.831551	0.833333	0.832	8	CXCL10, IFI27, IFI44, IFI6, ISG15, OASL, SPATS2L, TRIM69
0.828877	0.84127	0.832	8	CMPK2, CXCL10, GTF2H2C, IFI44, IFI6, ISG15, TRIM69, USP18
0.828877	0.84127	0.832	8	CMPK2, CXCL10, IFI44, IFI6, IFITM3, ISG15, OLR1, TRIM69
0.828877	0.84127	0.832	8	CXCL10, EPSTI1, GTF2H2C, IFI44, IFI44L, ISG15, OLR1, TRIM69
0.828877	0.84127	0.832	8	CXCL10, EPSTI1, GTF2H2C, IFI44, IFI6, ISG15, SERPING1, TRIM69
0.828877	0.84127	0.832	8	CXCL10, EPSTI1, GTF2H2C, IFI44L, ISG15, NRIP2, OLR1, TRIM69
0.828877	0.84127	0.832	8	CXCL10, GTF2H2C, IFI27, IFI44, ISG15, NRIP2, OLR1, TRIM69
0.828877	0.84127	0.832	8	CXCL10, GTF2H2C, IFI27, IFI44, NRIP2, SERPING1, TRIM69, USP18
0.828877	0.84127	0.832	8	CXCL10, GTF2H2C, IFI27, IFI44L, ISG15, OLR1, SHISA4, TRIM69
0.828877	0.84127	0.832	8	CXCL10, GTF2H2C, IFI44, IFI44L, IFI6, ISG15, OLR1, TRIM69
0.828877	0.84127	0.832	8	CXCL10, GTF2H2C, IFI44, IFI6, IFITM3, ISG15, OLR1, TRIM69
0.828877	0.84127	0.832	8	CXCL10, IFI27, IFI44, IFI44L, ISG15, OLR1, TRIM69, USP18
0.828877	0.84127	0.832	8	CXCL10, IFI44, IFI44L, IFI6, ISG15, NRIP2, SPATS2L, TRIM69
0.828877	0.84127	0.832	8	CXCL10, IFI44, IFI44L, IFI6, ISG15, OASL, OLR1, TRIM69
0.828877	0.84127	0.832	8	CXCL10, IFI44, IFI44L, IFI6, ISG15, SHISA4, SPATS2L, TRIM69
0.828877	0.84127	0.832	8	CXCL10, IFI44, IFI6, ISG15, NRIP2, OASL, OLR1, TRIM69
0.828877	0.84127	0.832	8	EPSTI1, GTF2H2C, IFI44, ISG15, OASL, OLR1, TRIM69, USP18
0.828877	0.84127	0.832	8	GTF2H2C, IFI27, IFI44, IFI6, IFIT3, ISG15, OLR1, TRIM69
0.826203	0.849206	0.832	8	CMPK2, CXCL10, GTF2H2C, IFI27, IFI44L, ISG15, TRIM69, USP18
0.826203	0.849206	0.832	8	CMPK2, CXCL10, IFI27, IFI44, IFI6, ISG15, TRIM69, USP18
0.826203	0.849206	0.832	8	CMPK2, CXCL10, IFI27, IFI44L, IFI6, ISG15, OLR1, TRIM69
0.826203	0.849206	0.832	8	CMPK2, CXCL10, IFI44, IFI44L, IFI6, ISG15, OLR1, TRIM69
0.826203	0.849206	0.832	8	CMPK2, CXCL10, IFI44, IFI6, IFITM3, ISG15, SPATS2L, TRIM69
0.826203	0.849206	0.832	8	CXCL10, EPSTI1, GTF2H2C, IFI27, IFI44L, ISG15, NRIP2, TRIM69
0.826203	0.849206	0.832	8	CXCL10, EPSTI1, GTF2H2C, IFI44, ISG15, OASL, OLR1, USP18
0.826203	0.849206	0.832	8	CXCL10, GTF2H2C, IFI27, IFI44L, ISG15, OLR1, RSAD2, TRIM69
0.826203	0.849206	0.832	8	CXCL10, GTF2H2C, IFI44, IFI44L, IFI6, ISG15, SPATS2L, TRIM69
0.826203	0.849206	0.832	8	CXCL10, GTF2H2C, IFI44, IFI6, IFIT3, IFITM3, ISG15, TRIM69
0.826203	0.849206	0.832	8	CXCL10, GTF2H2C, IFI44, IFI6, ISG15, OAS3, RSAD2, TRIM69
0.826203	0.849206	0.832	8	CXCL10, GTF2H2C, IFI44, IFI6, ISG15, SERPING1, SHISA4, TRIM69
0.826203	0.849206	0.832	8	CXCL10, GTF2H2C, IFI44L, IFI6, ISG15, OLR1, RSAD2, TRIM69
0.826203	0.849206	0.832	8	CXCL10, IFI44, IFI44L, IFI6, IFIT3, ISG15, OLR1, TRIM69
0.826203	0.849206	0.832	8	CXCL10, IFI44L, IFI6, ISG15, OLR1, RSAD2, SPATS2L, TRIM69
0.826203	0.849206	0.832	8	GTF2H2C, IFI44, IFI6, ISG15, NRIP2, OASL, SERPING1, TRIM69
0.823529	0.857143	0.832	8	CMPK2, EPSTI1, GTF2H2C, IFI27, IFI44L, IFI6, ISG15, TRIM69
0.823529	0.857143	0.832	8	CXCL10, EPSTI1, GTF2H2C, IFI27, IFI44L, ISG15, TRIM69, USP18
0.823529	0.857143	0.832	8	CXCL10, EPSTI1, GTF2H2C, IFI44, IFI44L, IFI6, ISG15, TRIM69
0.823529	0.857143	0.832	8	CXCL10, EPSTI1, GTF2H2C, IFI44, IFI6, ISG15, RSAD2, TRIM69
0.823529	0.857143	0.832	8	CXCL10, EPSTI1, GTF2H2C, IFI44L, IFI6, IFIT3, ISG15, TRIM69
0.823529	0.857143	0.832	8	CXCL10, EPSTI1, IFI27, IFI44, IFI6, ISG15, OASL, TRIM69
0.823529	0.857143	0.832	8	CXCL10, GTF2H2C, IFI27, IFI44, ISG15, NRIP2, OASL, TRIM69
0.823529	0.857143	0.832	8	CXCL10, GTF2H2C, IFI27, IFI44, ISG15, NRIP2, SPATS2L, TRIM69
0.823529	0.857143	0.832	8	CXCL10, GTF2H2C, IFI27, IFI44L, IFI6, IFIT3, ISG15, TRIM69
0.823529	0.857143	0.832	8	CXCL10, GTF2H2C, IFI27, IFI44L, IFI6, ISG15, NRIP2, TRIM69
0.823529	0.857143	0.832	8	CXCL10, GTF2H2C, IFI27, IFI6, IFIT3, ISG15, NRIP2, TRIM69
0.823529	0.857143	0.832	8	CXCL10, GTF2H2C, IFI44, IFI44L, IFI6, ISG15, RSAD2, TRIM69
0.823529	0.857143	0.832	8	CXCL10, GTF2H2C, IFI44, IFI6, ISG15, SPATS2L, TRIM69, USP18
0.823529	0.857143	0.832	8	CXCL10, IFI27, IFI44, IFI6, IFITM3, ISG15, TRIM69, USP18
0.823529	0.857143	0.832	8	CXCL10, IFI44, IFI44L, IFI6, ISG15, NRIP2, OASL, TRIM69
0.850267	0.857143	0.852	9	CXCL10, GTF2H2C, IFI27, IFI44, IFI6, IFIT3, ISG15, OLR1, TRIM69
0.855615	0.833333	0.85	9	CXCL10, EPSTI1, GTF2H2C, IFI27, IFI44, IFI6, ISG15, NRIP2, OLR1
0.852941	0.84127	0.85	9	CXCL10, GTF2H2C, IFI44, IFI6, ISG15, OLR1, RSAD2, TRIM69, USP18
0.850267	0.849206	0.85	9	CMPK2, CXCL10, GTF2H2C, IFI27, IFI44, IFI6, ISG15, TRIM69, USP18
0.850267	0.849206	0.85	9	CXCL10, EPSTI1, GTF2H2C, IFI27, IFI44, IFI6, ISG15, TRIM69, USP18
0.852941	0.833333	0.848	9	CXCL10, GTF2H2C, IFI27, IFI44, IFI6, ISG15, OAS3, TRIM69, USP18
0.852941	0.833333	0.848	9	CXCL10, GTF2H2C, IFI27, IFI44, IFI6, ISG15, OLR1, SHISA4, TRIM69
0.850267	0.84127	0.848	9	CXCL10, EPSTI1, IFI44, IFI44L, IFI6, ISG15, OLR1, SPATS2L, TRIM69
0.847594	0.849206	0.848	9	CXCL10, GTF2H2C, IFI44, IFI6, ISG15, OLR1, RSAD2, SPATS2L, TRIM69
0.855615	0.81746	0.846	9	CXCL10, EPSTI1, GTF2H2C, IFI27, IFI44, IFI6, ISG15, OLR1, USP18
0.852941	0.825397	0.846	9	CXCL10, GTF2H2C, IFI27, IFI44, IFI6, ISG15, OASL, OLR1, TRIM69
0.850267	0.833333	0.846	9	CXCL10, GTF2H2C, IFI44, IFI6, IFIT3, ISG15, OLR1, TRIM69, USP18
0.847594	0.84127	0.846	9	CXCL10, GTF2H2C, IFI44, IFI6, IFIT3, ISG15, OASL, OLR1, TRIM69
0.847594	0.84127	0.846	9	CXCL10, GTF2H2C, IFI44, IFI6, IFIT3, ISG15, OLR1, SHISA4, TRIM69
0.84492	0.849206	0.846	9	CMPK2, CXCL10, EPSTI1, IFI27, IFI44, IFI6, IFIT3, ISG15, TRIM69
0.84492	0.849206	0.846	9	CXCL10, GTF2H2C, IFI27, IFI44, IFI6, IFIT3, ISG15, TRIM69, USP18
0.842246	0.857143	0.846	9	CMPK2, CXCL10, IFI27, IFI44, IFI6, IFIT3, ISG15, OASL, TRIM69
0.842246	0.857143	0.846	9	CXCL10, EPSTI1, GTF2H2C, IFI27, IFI44L, IFI6, ISG15, OLR1, TRIM69
0.842246	0.857143	0.846	9	CXCL10, EPSTI1, GTF2H2C, IFI44, IFI6, ISG15, OASL, OLR1, USP18
0.842246	0.857143	0.846	9	CXCL10, EPSTI1, GTF2H2C, IFI44L, IFI6, ISG15, OLR1, SPATS2L, TRIM69
0.842246	0.857143	0.846	9	CXCL10, GTF2H2C, IFI27, IFI44, IFI6, ISG15, NRIP2, OLR1, TRIM69
0.842246	0.857143	0.846	9	CXCL10, GTF2H2C, IFI44, IFI6, IFIT3, ISG15, RSAD2, TRIM69, USP18
0.842246	0.857143	0.846	9	CXCL10, IFI27, IFI44, IFI6, IFIT3, ISG15, OASL, TRIM69, USP18
0.842246	0.857143	0.846	9	CXCL10, IFI44, IFI44L, IFI6, IFIT3, ISG15, OLR1, SPATS2L, TRIM69
0.839572	0.865079	0.846	9	CXCL10, GTF2H2C, IFI27, IFI44, IFI6, IFIT3, ISG15, SHISA4, TRIM69
0.836898	0.873016	0.846	9	CXCL10, IFI44, IFI6, IFIT3, ISG15, NRIP2, OASL, OLR1, TRIM69
0.834225	0.880952	0.846	9	CXCL10, GTF2H2C, IFI44, IFI6, IFIT3, ISG15, NRIP2, OLR1, TRIM69
0.831551	0.888889	0.846	9	CMPK2, CXCL10, IFI27, IFI44, IFI6, IFIT3, ISG15, NRIP2, TRIM69
0.850267	0.825397	0.844	9	CMPK2, CXCL10, GTF2H2C, IFI27, IFI44, IFI6, ISG15, OLR1, TRIM69
0.850267	0.825397	0.844	9	CMPK2, CXCL10, GTF2H2C, IFI44, IFI6, ISG15, OLR1, SHISA4, TRIM69
0.847594	0.833333	0.844	9	CXCL10, EPSTI1, GTF2H2C, IFI27, IFI44, IFI6, ISG15, OLR1, TRIM69
0.847594	0.833333	0.844	9	CXCL10, GTF2H2C, IFI27, IFI44, IFI6, ISG15, OLR1, TRIM69, USP18
0.847594	0.833333	0.844	9	CXCL10, GTF2H2C, IFI44, IFI6, ISG15, OASL, OLR1, SHISA4, TRIM69
0.84492	0.84127	0.844	9	CMPK2, CXCL10, GTF2H2C, IFI27, IFI44, IFI6, IFIT3, ISG15, TRIM69
0.84492	0.84127	0.844	9	CXCL10, GTF2H2C, IFI27, IFI44L, IFI6, ISG15, OLR1, RSAD2, TRIM69
0.84492	0.84127	0.844	9	CXCL10, GTF2H2C, IFI44, IFI6, ISG15, OLR1, SHISA4, SPATS2L, TRIM69
0.842246	0.849206	0.844	9	CMPK2, CXCL10, GTF2H2C, IFI44L, IFI6, ISG15, NRIP2, OLR1, TRIM69
0.842246	0.849206	0.844	9	CMPK2, CXCL10, IFI27, IFI44, IFI6, IFIT3, ISG15, OLR1, TRIM69
0.842246	0.849206	0.844	9	CXCL10, EPSTI1, GTF2H2C, IFI44, IFI6, ISG15, OASL, OLR1, TRIM69
0.842246	0.849206	0.844	9	CXCL10, EPSTI1, GTF2H2C, IFI44L, IFI6, ISG15, OLR1, SHISA4, TRIM69
0.842246	0.849206	0.844	9	CXCL10, GTF2H2C, IFI44, IFI6, ISG15, NRIP2, OASL, OLR1, TRIM69
0.842246	0.849206	0.844	9	CXCL10, GTF2H2C, IFI44, IFI6, ISG15, OASL, SERPING1, SHISA4, TRIM69
0.842246	0.849206	0.844	9	CXCL10, IFI44, IFI44L, IFI6, ISG15, NRIP2, RSAD2, SPATS2L, TRIM69
0.839572	0.857143	0.844	9	CMPK2, CXCL10, EPSTI1, GTF2H2C, IFI27, IFI44, IFI6, ISG15, TRIM69
0.839572	0.857143	0.844	9	CXCL10, EPSTI1, GTF2H2C, IFI27, IFI44, IFI6, IFIT3, ISG15, TRIM69
0.839572	0.857143	0.844	9	CXCL10, EPSTI1, GTF2H2C, IFI44, IFI6, ISG15, OLR1, TRIM69, USP18
0.839572	0.857143	0.844	9	CXCL10, EPSTI1, IFI44, IFI6, ISG15, OASL, OLR1, SPATS2L, TRIM69
0.836898	0.865079	0.844	9	CXCL10, GTF2H2C, IFI27, IFI44, IFI6, IFIT3, ISG15, SPATS2L, TRIM69
0.836898	0.865079	0.844	9	CXCL10, GTF2H2C, IFI27, IFI44L, IFI6, IFIT3, ISG15, OLR1, TRIM69
0.834225	0.873016	0.844	9	CXCL10, GTF2H2C, IFI6, IFIT3, ISG15, OLR1, RSAD2, TRIM69, USP18
0.831551	0.880952	0.844	9	CMPK2, CXCL10, EPSTI1, IFI27, IFI44, IFI6, ISG15, NRIP2, TRIM69
0.831551	0.880952	0.844	9	CMPK2, CXCL10, EPSTI1, IFI44, IFI6, IFIT3, ISG15, SPATS2L, TRIM69
0.831551	0.880952	0.844	9	CXCL10, EPSTI1, IFI27, IFI44, IFI6, ISG15, OAS3, TRIM69, USP18
0.850267	0.81746	0.842	9	CXCL10, GTF2H2C, IFI27, IFI44, IFI6, IFITM3, ISG15, OLR1, TRIM69
0.847594	0.825397	0.842	9	CXCL10, EPSTI1, GTF2H2C, IFI27, IFI44, IFI6, IFITM3, ISG15, OLR1
0.84492	0.833333	0.842	9	CXCL10, EPSTI1, GTF2H2C, IFI27, IFI44, IFI6, ISG15, OASL, TRIM69
0.84492	0.833333	0.842	9	CXCL10, GTF2H2C, IFI27, IFI44, IFI6, ISG15, NRIP2, OLR1, USP18
0.84492	0.833333	0.842	9	CXCL10, GTF2H2C, IFI27, IFI44, IFI6, ISG15, OAS3, OASL, TRIM69
0.84492	0.833333	0.842	9	CXCL10, GTF2H2C, IFI27, IFI44, IFI6, ISG15, OLR1, RSAD2, TRIM69
0.842246	0.84127	0.842	9	CMPK2, CXCL10, GTF2H2C, IFI44, IFI6, ISG15, NRIP2, OLR1, TRIM69
0.839572	0.849206	0.842	9	CMPK2, CXCL10, EPSTI1, GTF2H2C, IFI44, IFI6, ISG15, OLR1, TRIM69
0.839572	0.849206	0.842	9	CXCL10, EPSTI1, GTF2H2C, IFI44, IFI44L, IFI6, ISG15, OLR1, TRIM69
0.839572	0.849206	0.842	9	CXCL10, EPSTI1, IFI44, IFI44L, IFI6, IFIT3, ISG15, NRIP2, TRIM69
0.839572	0.849206	0.842	9	CXCL10, EPSTI1, IFI44, IFI44L, IFI6, IFITM3, ISG15, SPATS2L, TRIM69
0.839572	0.849206	0.842	9	CXCL10, GTF2H2C, IFI44, IFI6, ISG15, OLR1, SPATS2L, TRIM69, USP18
0.839572	0.849206	0.842	9	CXCL10, GTF2H2C, IFI44L, IFI6, ISG15, OLR1, RSAD2, SPATS2L, TRIM69
0.839572	0.849206	0.842	9	CXCL10, IFI44, IFI6, IFIT3, IFITM3, ISG15, OLR1, SPATS2L, TRIM69
0.836898	0.857143	0.842	9	CMPK2, CXCL10, EPSTI1, GTF2H2C, IFI44L, IFI6, ISG15, OLR1, TRIM69
0.836898	0.857143	0.842	9	CMPK2, CXCL10, EPSTI1, IFI27, IFI44, IFI6, ISG15, OLR1, TRIM69
0.836898	0.857143	0.842	9	CXCL10, EPSTI1, GTF2H2C, IFI44, IFI6, IFIT3, ISG15, TRIM69, USP18
0.836898	0.857143	0.842	9	CXCL10, EPSTI1, GTF2H2C, IFI44, IFI6, ISG15, OLR1, RSAD2, TRIM69
0.836898	0.857143	0.842	9	CXCL10, EPSTI1, IFI27, IFI44, IFI6, ISG15, OASL, TRIM69, USP18
0.836898	0.857143	0.842	9	CXCL10, GTF2H2C, IFI44, IFI6, IFIT3, ISG15, OLR1, SERPING1, TRIM69
0.836898	0.857143	0.842	9	CXCL10, IFI27, IFI44, IFI6, IFIT3, ISG15, OLR1, TRIM69, USP18
0.836898	0.857143	0.842	9	CXCL10, IFI27, IFI44, IFI6, ISG15, OAS3, RSAD2, TRIM69, USP18
0.836898	0.857143	0.842	9	CXCL10, IFI44, IFI6, IFIT3, ISG15, OLR1, SPATS2L, TRIM69, USP18
0.836898	0.857143	0.842	9	GTF2H2C, IFI27, IFI44, IFI6, IFIT3, ISG15, NRIP2, SERPING1, TRIM69
0.836898	0.857143	0.842	9	GTF2H2C, IFI27, IFI44, IFI6, IFIT3, ISG15, OASL, TRIM69, USP18
0.834225	0.865079	0.842	9	CMPK2, CXCL10, EPSTI1, IFI27, IFI44, IFI6, ISG15, OASL, TRIM69
0.834225	0.865079	0.842	9	CMPK2, CXCL10, EPSTI1, IFI44, IFI44L, IFI6, ISG15, NRIP2, TRIM69
0.834225	0.865079	0.842	9	CMPK2, CXCL10, IFI27, IFI44, IFI6, IFIT3, ISG15, TRIM69, USP18
0.834225	0.865079	0.842	9	CXCL10, EPSTI1, IFI27, IFI44, IFI6, IFIT3, ISG15, SPATS2L, TRIM69
0.834225	0.865079	0.842	9	CXCL10, EPSTI1, IFI27, IFI44, IFI6, ISG15, SPATS2L, TRIM69, USP18
0.834225	0.865079	0.842	9	CXCL10, IFI44, IFI6, IFIT3, ISG15, OAS3, RSAD2, TRIM69, USP18
0.831551	0.873016	0.842	9	CXCL10, IFI27, IFI44, IFI6, IFIT3, ISG15, OAS3, TRIM69, USP18
0.828877	0.880952	0.842	9	CXCL10, EPSTI1, IFI27, IFI44, IFI6, ISG15, NRIP2, RSAD2, TRIM69
0.828877	0.880952	0.842	9	CXCL10, GTF2H2C, IFI27, IFI44, IFI6, IFIT3, ISG15, NRIP2, TRIM69
0.823529	0.896825	0.842	9	CMPK2, CXCL10, IFI44, IFI6, IFIT3, ISG15, NRIP2, TRIM69, USP18
0.847594	0.81746	0.84	9	CMPK2, CXCL10, EPSTI1, GTF2H2C, IFI44, IFI6, ISG15, NRIP2, OLR1
0.847594	0.81746	0.84	9	CXCL10, EPSTI1, GTF2H2C, IFI27, IFI44, IFI6, ISG15, OASL, OLR1
0.84492	0.825397	0.84	9	CXCL10, EPSTI1, GTF2H2C, IFI44, IFI6, ISG15, OLR1, SERPING1, TRIM69
0.84492	0.825397	0.84	9	CXCL10, GTF2H2C, IFI27, IFI44, IFI6, IFIT3, ISG15, OASL, TRIM69
0.84492	0.825397	0.84	9	CXCL10, GTF2H2C, IFI27, IFI44, IFI6, ISG15, OASL, TRIM69, USP18
0.84492	0.825397	0.84	9	CXCL10, GTF2H2C, IFI44, IFI6, ISG15, OLR1, SERPING1, SHISA4, TRIM69
0.84492	0.825397	0.84	9	CXCL10, IFI27, IFI44, IFI44L, IFI6, ISG15, OLR1, SPATS2L, TRIM69
0.84492	0.825397	0.84	9	CXCL10, IFI44, IFI44L, IFI6, ISG15, OLR1, RSAD2, SPATS2L, TRIM69
0.842246	0.833333	0.84	9	CMPK2, CXCL10, GTF2H2C, IFI27, IFI6, ISG15, OLR1, RSAD2, TRIM69
0.842246	0.833333	0.84	9	CMPK2, CXCL10, GTF2H2C, IFI44, IFI6, IFIT3, ISG15, OLR1, TRIM69
0.842246	0.833333	0.84	9	CMPK2, CXCL10, GTF2H2C, IFI44, IFI6, IFITM3, ISG15, OLR1, TRIM69
0.842246	0.833333	0.84	9	CXCL10, GTF2H2C, IFI44, IFI44L, IFI6, ISG15, OLR1, SPATS2L, TRIM69
0.842246	0.833333	0.84	9	CXCL10, GTF2H2C, IFI44, IFI6, IFITM3, ISG15, OLR1, SHISA4, TRIM69
0.842246	0.833333	0.84	9	CXCL10, GTF2H2C, IFI44, IFI6, ISG15, NRIP2, OLR1, SERPING1, TRIM69
0.842246	0.833333	0.84	9	CXCL10, GTF2H2C, IFI44, IFI6, ISG15, OASL, OLR1, SPATS2L, TRIM69
0.842246	0.833333	0.84	9	CXCL10, GTF2H2C, IFI44, IFI6, ISG15, OLR1, SHISA4, TRIM69, USP18
0.839572	0.84127	0.84	9	CMPK2, CXCL10, GTF2H2C, IFI44, IFI44L, IFI6, ISG15, OLR1, TRIM69
0.839572	0.84127	0.84	9	CXCL10, EPSTI1, GTF2H2C, IFI44, IFI6, IFIT3, ISG15, OLR1, TRIM69
0.839572	0.84127	0.84	9	CXCL10, EPSTI1, IFI27, IFI44, IFI6, ISG15, OLR1, TRIM69, USP18
0.839572	0.84127	0.84	9	CXCL10, GTF2H2C, IFI27, IFI6, IFIT3, ISG15, OLR1, RSAD2, TRIM69
0.839572	0.84127	0.84	9	CXCL10, GTF2H2C, IFI27, IFI6, IFIT3, ISG15, OLR1, TRIM69, USP18
0.839572	0.84127	0.84	9	GTF2H2C, IFI44, IFI6, ISG15, NRIP2, OLR1, SERPING1, SPATS2L, TRIM69
0.836898	0.849206	0.84	9	CMPK2, CXCL10, GTF2H2C, IFI27, IFI44, IFI6, IFITM3, ISG15, TRIM69
0.836898	0.849206	0.84	9	CMPK2, CXCL10, GTF2H2C, IFI27, IFI44, IFI6, ISG15, NRIP2, TRIM69
0.836898	0.849206	0.84	9	CMPK2, CXCL10, GTF2H2C, IFI27, IFI44L, IFI6, ISG15, OLR1, TRIM69
0.836898	0.849206	0.84	9	CMPK2, CXCL10, GTF2H2C, IFI27, IFI44L, ISG15, OLR1, TRIM69, USP18
0.836898	0.849206	0.84	9	CXCL10, EPSTI1, GTF2H2C, IFI44, IFI6, ISG15, OLR1, SPATS2L, TRIM69
0.836898	0.849206	0.84	9	CXCL10, GTF2H2C, IFI27, IFI44, IFI44L, IFI6, ISG15, SPATS2L, TRIM69
0.836898	0.849206	0.84	9	CXCL10, GTF2H2C, IFI27, IFI44, IFI44L, ISG15, NRIP2, TRIM69, USP18
0.836898	0.849206	0.84	9	CXCL10, GTF2H2C, IFI27, IFI44, IFI44L, ISG15, OAS3, OLR1, TRIM69
0.836898	0.849206	0.84	9	CXCL10, GTF2H2C, IFI27, IFI44, IFI6, IFIT3, ISG15, OAS3, TRIM69
0.836898	0.849206	0.84	9	CXCL10, GTF2H2C, IFI44, IFI44L, IFI6, ISG15, OLR1, RSAD2, TRIM69
0.836898	0.849206	0.84	9	CXCL10, GTF2H2C, IFI44, IFI6, IFIT3, ISG15, OLR1, SPATS2L, TRIM69
0.836898	0.849206	0.84	9	CXCL10, GTF2H2C, IFI44, IFI6, ISG15, OLR1, RSAD2, SHISA4, TRIM69
0.836898	0.849206	0.84	9	CXCL10, GTF2H2C, IFI44, IFI6, ISG15, SERPING1, SHISA4, SPATS2L, TRIM69
0.836898	0.849206	0.84	9	CXCL10, GTF2H2C, IFI44L, IFI6, IFIT3, ISG15, OLR1, RSAD2, TRIM69
0.836898	0.849206	0.84	9	CXCL10, IFI27, IFI44, IFI6, ISG15, NRIP2, OLR1, RSAD2, TRIM69
0.836898	0.849206	0.84	9	CXCL10, IFI27, IFI6, IFIT3, ISG15, OLR1, RSAD2, TRIM69, USP18
0.834225	0.857143	0.84	9	CMPK2, CXCL10, IFI27, IFI44, IFI44L, IFI6, ISG15, OLR1, TRIM69
0.834225	0.857143	0.84	9	CXCL10, EPSTI1, GTF2H2C, IFI27, IFI44, IFI44L, IFI6, ISG15, TRIM69
0.834225	0.857143	0.84	9	CXCL10, EPSTI1, GTF2H2C, IFI44, IFI6, ISG15, NRIP2, SERPING1, TRIM69
0.834225	0.857143	0.84	9	CXCL10, EPSTI1, GTF2H2C, IFI44L, IFI6, ISG15, NRIP2, OLR1, TRIM69
0.834225	0.857143	0.84	9	CXCL10, GTF2H2C, IFI44, IFI6, IFIT3, ISG15, SPATS2L, TRIM69, USP18
0.834225	0.857143	0.84	9	CXCL10, GTF2H2C, IFI44, IFI6, ISG15, NRIP2, SERPING1, SHISA4, TRIM69
0.834225	0.857143	0.84	9	CXCL10, IFI27, IFI44, IFI6, IFIT3, ISG15, OASL, OLR1, TRIM69
0.834225	0.857143	0.84	9	CXCL10, IFI44, IFI44L, IFI6, ISG15, OLR1, SPATS2L, TRIM69, USP18
0.834225	0.857143	0.84	9	CXCL10, IFI44, IFI6, IFIT3, ISG15, NRIP2, OLR1, SERPING1, TRIM69
0.834225	0.857143	0.84	9	CXCL10, IFI44, IFI6, ISG15, OLR1, RSAD2, SPATS2L, TRIM69, USP18
0.831551	0.865079	0.84	9	CMPK2, CXCL10, EPSTI1, GTF2H2C, IFI27, IFI44L, IFI6, ISG15, TRIM69
0.831551	0.865079	0.84	9	CMPK2, CXCL10, EPSTI1, IFI27, IFI44, IFI6, ISG15, SPATS2L, TRIM69
0.831551	0.865079	0.84	9	CMPK2, CXCL10, GTF2H2C, IFI27, IFI44L, IFI6, IFIT3, ISG15, TRIM69
0.831551	0.865079	0.84	9	CMPK2, CXCL10, GTF2H2C, IFI44L, IFI6, IFIT3, ISG15, OLR1, TRIM69
0.831551	0.865079	0.84	9	CXCL10, EPSTI1, GTF2H2C, IFI27, IFI44, IFI6, ISG15, NRIP2, TRIM69
0.831551	0.865079	0.84	9	CXCL10, EPSTI1, GTF2H2C, IFI27, IFI44L, IFI6, ISG15, SPATS2L, TRIM69
0.831551	0.865079	0.84	9	CXCL10, GTF2H2C, IFI27, IFI44, IFI44L, IFI6, IFIT3, ISG15, TRIM69
0.831551	0.865079	0.84	9	CXCL10, GTF2H2C, IFI44, IFI6, IFIT3, ISG15, NRIP2, TRIM69, USP18
0.831551	0.865079	0.84	9	CXCL10, IFI27, IFI44, IFI44L, IFI6, ISG15, OLR1, TRIM69, USP18
0.828877	0.873016	0.84	9	CMPK2, CXCL10, IFI27, IFI44, IFI6, ISG15, SPATS2L, TRIM69, USP18
0.828877	0.873016	0.84	9	CMPK2, GTF2H2C, IFI27, IFI44, IFI6, IFIT3, ISG15, TRIM69, USP18
0.828877	0.873016	0.84	9	CXCL10, IFI44, IFI6, ISG15, OLR1, RSAD2, SHISA4, SPATS2L, TRIM69
0.826203	0.880952	0.84	9	CMPK2, CXCL10, EPSTI1, IFI44L, IFI6, IFIT3, ISG15, NRIP2, TRIM69
0.826203	0.880952	0.84	9	CXCL10, IFI27, IFI44, IFI6, IFIT3, ISG15, NRIP2, TRIM69, USP18
0.826203	0.880952	0.84	9	CXCL10, IFI44, IFI6, IFIT3, ISG15, OAS3, RSAD2, SPATS2L, TRIM69
0.823529	0.888889	0.84	9	CXCL10, EPSTI1, IFI44, IFI6, ISG15, NRIP2, SERPING1, SPATS2L, TRIM69
0.847594	0.809524	0.838	9	CMPK2, CXCL10, GTF2H2C, IFI44, IFI6, ISG15, OASL, OLR1, TRIM69
0.84492	0.81746	0.838	9	CMPK2, CXCL10, EPSTI1, GTF2H2C, IFI44, IFI6, ISG15, OLR1, USP18
0.84492	0.81746	0.838	9	CMPK2, CXCL10, GTF2H2C, IFI44, IFI6, ISG15, OLR1, RSAD2, TRIM69
0.84492	0.81746	0.838	9	CXCL10, EPSTI1, GTF2H2C, IFI44, IFI6, IFIT3, ISG15, OAS3, OLR1
0.84492	0.81746	0.838	9	CXCL10, EPSTI1, GTF2H2C, IFI44, ISG15, OAS3, SPATS2L, TRIM69, USP18
0.842246	0.825397	0.838	9	CXCL10, EPSTI1, GTF2H2C, IFI27, IFI44, IFI6, IFIT3, ISG15, OLR1
0.842246	0.825397	0.838	9	CXCL10, EPSTI1, GTF2H2C, IFI27, IFI44, IFI6, IFITM3, ISG15, TRIM69
0.842246	0.825397	0.838	9	CXCL10, EPSTI1, GTF2H2C, IFI27, IFI44, ISG15, OASL, TRIM69, USP18
0.842246	0.825397	0.838	9	CXCL10, EPSTI1, GTF2H2C, IFI44, IFI6, IFIT3, IFITM3, ISG15, OLR1
0.842246	0.825397	0.838	9	CXCL10, EPSTI1, IFI44, IFI6, IFITM3, ISG15, OLR1, SPATS2L, TRIM69
0.842246	0.825397	0.838	9	CXCL10, GTF2H2C, IFI44, IFI6, IFIT3, ISG15, OAS3, OASL, TRIM69
0.842246	0.825397	0.838	9	GTF2H2C, IFI27, IFI44, IFI6, IFIT3, ISG15, OASL, OLR1, TRIM69
0.839572	0.833333	0.838	9	CMPK2, CXCL10, GTF2H2C, IFI44, IFI6, ISG15, OLR1, TRIM69, USP18
0.839572	0.833333	0.838	9	CMPK2, CXCL10, GTF2H2C, IFI44L, IFI6, ISG15, OLR1, RSAD2, TRIM69
0.839572	0.833333	0.838	9	CXCL10, EPSTI1, GTF2H2C, IFI44, IFI6, ISG15, OAS3, TRIM69, USP18
0.839572	0.833333	0.838	9	CXCL10, GTF2H2C, IFI27, IFI44, IFI6, IFITM3, ISG15, TRIM69, USP18
0.836898	0.84127	0.838	9	CXCL10, EPSTI1, GTF2H2C, IFI27, IFI44, IFI6, ISG15, OAS3, TRIM69
0.836898	0.84127	0.838	9	CXCL10, EPSTI1, GTF2H2C, IFI27, IFI44, IFI6, ISG15, RSAD2, TRIM69
0.836898	0.84127	0.838	9	CXCL10, EPSTI1, GTF2H2C, IFI44, IFI44L, IFI6, ISG15, OLR1, USP18
0.836898	0.84127	0.838	9	CXCL10, EPSTI1, GTF2H2C, IFI44, IFI6, IFITM3, ISG15, OLR1, USP18
0.836898	0.84127	0.838	9	CXCL10, EPSTI1, GTF2H2C, IFI44, ISG15, OASL, OLR1, SPATS2L, TRIM69
0.836898	0.84127	0.838	9	CXCL10, EPSTI1, IFI44, IFI44L, IFI6, IFITM3, ISG15, OLR1, TRIM69
0.836898	0.84127	0.838	9	CXCL10, EPSTI1, IFI44, IFI44L, IFI6, ISG15, NRIP2, OLR1, TRIM69
0.836898	0.84127	0.838	9	CXCL10, EPSTI1, IFI44, IFI44L, IFI6, ISG15, NRIP2, RSAD2, TRIM69
0.836898	0.84127	0.838	9	CXCL10, EPSTI1, IFI44, IFI44L, IFI6, ISG15, OASL, OLR1, TRIM69
0.836898	0.84127	0.838	9	CXCL10, GTF2H2C, IFI27, IFI44, IFI6, ISG15, OLR1, SPATS2L, TRIM69
0.836898	0.84127	0.838	9	CXCL10, GTF2H2C, IFI27, IFI44L, IFI6, ISG15, OLR1, SPATS2L, TRIM69
0.836898	0.84127	0.838	9	CXCL10, GTF2H2C, IFI44, IFI44L, IFI6, ISG15, OASL, OLR1, TRIM69
0.836898	0.84127	0.838	9	CXCL10, GTF2H2C, IFI44, IFI6, IFIT3, ISG15, OLR1, RSAD2, TRIM69
0.836898	0.84127	0.838	9	CXCL10, GTF2H2C, IFI44L, IFI6, IFIT3, ISG15, OLR1, SPATS2L, TRIM69
0.836898	0.84127	0.838	9	CXCL10, IFI27, IFI44, IFI6, ISG15, OLR1, RSAD2, TRIM69, USP18
0.836898	0.84127	0.838	9	CXCL10, IFI44, IFI44L, IFI6, IFIT3, ISG15, OLR1, RSAD2, TRIM69
0.836898	0.84127	0.838	9	GTF2H2C, IFI27, IFI44, IFI6, IFIT3, ISG15, OLR1, TRIM69, USP18
0.834225	0.849206	0.838	9	CMPK2, CXCL10, IFI27, IFI44, IFI6, ISG15, OASL, SPATS2L, TRIM69
0.834225	0.849206	0.838	9	CMPK2, CXCL10, IFI44, IFI44L, IFI6, IFITM3, ISG15, SPATS2L, TRIM69
0.834225	0.849206	0.838	9	CXCL10, EPSTI1, GTF2H2C, IFI27, IFI44, ISG15, SPATS2L, TRIM69, USP18
0.834225	0.849206	0.838	9	CXCL10, EPSTI1, GTF2H2C, IFI44, IFI6, ISG15, OLR1, SHISA4, TRIM69
0.834225	0.849206	0.838	9	CXCL10, GTF2H2C, IFI27, IFI44, IFI6, ISG15, OAS3, SHISA4, TRIM69
0.834225	0.849206	0.838	9	CXCL10, GTF2H2C, IFI27, IFI44, IFI6, ISG15, SPATS2L, TRIM69, USP18
0.834225	0.849206	0.838	9	CXCL10, GTF2H2C, IFI27, IFI6, ISG15, OAS3, RSAD2, SPATS2L, TRIM69
0.834225	0.849206	0.838	9	CXCL10, GTF2H2C, IFI44, IFI44L, IFI6, IFITM3, ISG15, SPATS2L, TRIM69
0.834225	0.849206	0.838	9	CXCL10, GTF2H2C, IFI44, IFI44L, IFI6, ISG15, NRIP2, OLR1, TRIM69
0.834225	0.849206	0.838	9	CXCL10, GTF2H2C, IFI44, IFI6, IFIT3, ISG15, NRIP2, SERPING1, TRIM69
0.834225	0.849206	0.838	9	CXCL10, GTF2H2C, IFI44, IFI6, ISG15, OASL, OLR1, SERPING1, TRIM69
0.834225	0.849206	0.838	9	CXCL10, GTF2H2C, IFI44L, IFI6, IFITM3, ISG15, OLR1, RSAD2, TRIM69
0.834225	0.849206	0.838	9	CXCL10, IFI27, IFI44, IFI6, ISG15, NRIP2, OLR1, SERPING1, TRIM69
0.834225	0.849206	0.838	9	CXCL10, IFI44, IFI44L, IFI6, ISG15, NRIP2, OLR1, RSAD2, TRIM69
0.834225	0.849206	0.838	9	CXCL10, IFI44, IFI6, IFIT3, ISG15, OASL, OLR1, RSAD2, TRIM69
